# Supplementary material for: Unraveling the Catha edulis Extract Effects on the Cellular and Molecular Signaling in SKOV3 Cells
Source: Front Pharmacol. 2021 May 10;12:666885. doi: 10.3389/fphar.2021.666885 (PMC8141790; doi:10.3389/fphar.2021.666885)
Supplement: Supplementary file 1 [file Table2.xlsx]

## Sheet: 88-targets-associated_diseases 
Disease full name	Relevance (p-value)	Number of associated targets	Therapeutic Area	Highest associated targets (max 10)	All targets
Adenocarcinoma	9e-51	87	cell proliferation disorder	LCK CACNA2D1 ADRA2B GRIN2B ADRA2A PABPC1 OPRM1 ADRA2C FYN KDM4E ...	LCK CACNA2D1 ADRA2B GRIN2B ADRA2A PABPC1 OPRM1 ADRA2C FYN KDM4E CHEK1 ADRB2 CXCL8 CDC7 DPP4 HTR1A HTR2A S1PR1 HTR2C CDK9 MAOA TACR1 KISS1R DRD3 OPRD1 ADRA1A HTR4 SLC6A2 NMUR2 SLC6A4 NOS2 DRD2 HRH4 OPRK1 GSR S1PR3 KDM1A HTR2B S1PR5 HTR1D ART1 ADORA2B TAAR1 ADRA1B MTAP METAP2 CYP2A6 ANPEP CYP2D6 ILK CHRNA4 RPS6KA3 NOS1 UGT2B7 CHRNA7 HTR3A ADRB1 TRPV3 CNR1 CYP2C9 CYP2C19 S1PR4 ADORA2A KCNA5 PLAU MAO…
Glandular cell neoplasm	1e-50	87	cell proliferation disorder	LCK CACNA2D1 ADRA2B GRIN2B ADRA2A PABPC1 OPRM1 ADRA2C FYN KDM4E ...	LCK CACNA2D1 ADRA2B GRIN2B ADRA2A PABPC1 OPRM1 ADRA2C FYN KDM4E CHEK1 ADRB2 CXCL8 CDC7 DPP4 HTR1A HTR2A S1PR1 HTR2C CDK9 MAOA TACR1 KISS1R DRD3 OPRD1 ADRA1A HTR4 SLC6A2 NMUR2 SLC6A4 NOS2 DRD2 HRH4 OPRK1 GSR S1PR3 KDM1A HTR2B S1PR5 HTR1D ART1 ADORA2B TAAR1 ADRA1B MTAP METAP2 CYP2A6 ANPEP CYP2D6 ILK CHRNA4 RPS6KA3 NOS1 UGT2B7 CHRNA7 HTR3A ADRB1 TRPV3 CNR1 CYP2C9 CYP2C19 S1PR4 ADORA2A KCNA5 PLAU MAO…
Skin neoplasm	1e-48	83	integumentary system disease, cell proliferation disorder	LCK ADRB2 DPP4 ADRB1 OPRM1 OPRD1 MTAP OPRK1 PABPC1 FYN ...	LCK ADRB2 DPP4 ADRB1 OPRM1 OPRD1 MTAP OPRK1 PABPC1 FYN CHEK1 ODC1 CYP2C9 CYP2C19 CYP2D6 ART1 DRD2 ADRA2C HTR3A DRD3 CYP2A6 HRH4 HTR2A HTR2C HTR1A HTR4 ADRA2A HTR2B PNP TACR1 HTR1D UPP1 ADORA2A ADRA2B MAOA UGT2B7 GSR SLC18A2 SLC6A3 TAAR1 ADRA1A ADRA1B ADORA2B S1PR1 CACNA2D1 NOS2 SLC6A2 PNMT ANPEP METAP2 OPRL1 NMUR2 GRIN2B TRPV3 SLC7A5 RPS6KA3 CDK9 HSD17B3 ILK KISS1R CHRNA7 CHRNA4 PLAU EBP AHCY CNR…
Glioma	3e-48	77	cell proliferation disorder, nervous system disease	LCK GSR FYN GRIN2B CHEK1 HTR2A NMUR2 RPS6KA3 OPRM1 DRD2 ...	LCK GSR FYN GRIN2B CHEK1 HTR2A NMUR2 RPS6KA3 OPRM1 DRD2 DRD3 OPRD1 ODC1 OPRL1 ADRB2 OPRK1 HTR2C S1PR3 HTR1D HTR1A ADRA2B PABPC1 ADRA2C TAAR1 HTR4 MAOA CYP2D6 HTR3A ART1 SLC7A5 CDC7 NOS2 NOS1 CYP2C19 CYP3A4 UGT2B7 MAOB CES1 KDM1A S1PR5 ADRA1B HTR2B CACNA2D1 SLC6A3 MTAP S1PR1 CDK9 CXCL8 TACR1 ADRB1 S1PR4 ADRA1A ILK AOC3 SLC6A2 SLC6A4 CNR1 KIF11 CNR2 PLAU DPP4 NUDT1 METAP2 ADORA2A UPP1 PNP SLC18A2 S…
Epithelial skin neoplasm	4e-48	81	integumentary system disease, cell proliferation disorder	LCK ADRB2 ADRB1 DPP4 MTAP PABPC1 FYN CHEK1 ODC1 CYP2C9 ...	LCK ADRB2 ADRB1 DPP4 MTAP PABPC1 FYN CHEK1 ODC1 CYP2C9 CYP2C19 CYP2D6 ART1 DRD2 OPRM1 ADRA2C DRD3 CYP2A6 HTR2A HTR1A HTR2C HTR4 OPRD1 HTR3A ADRA2A HTR2B HTR1D UPP1 ADORA2A ADRA2B MAOA HRH4 PNP UGT2B7 GSR SLC6A3 SLC18A2 TACR1 TAAR1 ADRA1A ADRA1B ADORA2B S1PR1 CACNA2D1 NOS2 SLC6A2 PNMT ANPEP METAP2 OPRL1 OPRK1 NMUR2 GRIN2B SLC7A5 TRPV3 RPS6KA3 CDK9 HSD17B3 ILK CES2 EBP CXCL8 KDM1A NUDT1 SIGMAR1 PLA…
Central nervous system neoplasm	6e-48	81	cell proliferation disorder, nervous system disease	DRD2 OPRM1 ADRA2C DRD3 ADRB2 ADRA2B LCK ADRA1B SLC6A3 ADRB1 ...	DRD2 OPRM1 ADRA2C DRD3 ADRB2 ADRA2B LCK ADRA1B SLC6A3 ADRB1 GSR ADRA2A ADRA1A SLC6A2 FYN GRIN2B ODC1 CHEK1 HTR2A PABPC1 NMUR2 RPS6KA3 OPRD1 HTR2C OPRK1 SLC18A2 OPRL1 S1PR3 HTR1D HTR1A HTR4 TAAR1 MAOA CYP2D6 HTR3A ART1 SLC7A5 CDC7 NOS2 NOS1 KDM1A CYP3A4 CYP2C19 UGT2B7 MAOB S1PR5 CES1 TACR1 HTR2B CACNA2D1 DPP4 KISS1R CNR2 EBP MTAP S1PR1 CDK9 CXCL8 CNR1 S1PR4 ADORA2A ILK AOC3 SLC6A4 ADORA2B KIF11 AH…
Nervous system neoplasm	7e-48	82	cell proliferation disorder, nervous system disease	DRD2 DRD3 OPRM1 ADRA2C ADRB2 ADRA2B LCK ADRA1B SLC6A3 ADRB1 ...	DRD2 DRD3 OPRM1 ADRA2C ADRB2 ADRA2B LCK ADRA1B SLC6A3 ADRB1 GSR ADRA2A ADRA1A SLC6A2 FYN GRIN2B ODC1 CHEK1 SLC18A2 HTR2A PABPC1 OPRL1 NMUR2 RPS6KA3 OPRD1 HTR1A HTR2C OPRK1 TAAR1 S1PR3 HTR1D MAOA HTR4 CYP2D6 HTR3A ART1 SLC7A5 CDC7 NOS2 NOS1 KDM1A CYP3A4 CYP2C19 UGT2B7 MAOB S1PR5 CES1 TACR1 HTR2B CACNA2D1 TRPV3 KISS1R PLAU DPP4 CNR2 PNMT EBP MTAP S1PR1 CDK9 CXCL8 CNR1 S1PR4 ADORA2A ILK AOC3 SLC6A4 …
Head and neck neoplasia	3e-47	76	cell proliferation disorder	LCK DRD2 ADRB2 ADRA2C ADRA2A ADRB1 ADRA1A ADRA2B ADRA1B DRD3 ...	LCK DRD2 ADRB2 ADRA2C ADRA2A ADRB1 ADRA1A ADRA2B ADRA1B DRD3 CACNA2D1 OPRM1 FYN CHEK1 PABPC1 OPRD1 NOS2 S1PR1 MAOA TACR1 NMUR2 OPRL1 OPRK1 ART1 TRPV3 CYP2C9 SLC7A5 GRIN2B CYP2C19 HTR2B RPS6KA3 CYP2D6 HTR2A HTR2C HSD17B3 HTR1A HTR1D HTR4 ILK ANPEP SLC6A3 KISS1R NUDT1 CHRNA4 CHRNA7 PLAU KIF11 DPP4 CNR2 HTR3A EBP CXCL8 KDM1A CNR1 SLC6A2 NOS1 CDK9 CYP2A6 ODC1 MTAP CYP3A4 ADORA2A AOC3 MAOB CDC7 HRH4 S…
Neoplasm of thorax	7e-47	86	cell proliferation disorder, respiratory or thoracic disease	LCK GRIN2B TACR1 ADRA2B ADRA2A OPRM1 GSR ADRA2C CHRNA4 ADRB1 ...	LCK GRIN2B TACR1 ADRA2B ADRA2A OPRM1 GSR ADRA2C CHRNA4 ADRB1 SLC6A3 KDM4E ADRB2 ADRA1A ADRA1B PABPC1 CACNA2D1 FYN CHEK1 CYP2A6 SLC6A2 RPS6KA3 KDM1A HTR2A MTAP HTR2C CDC7 HTR2B NMUR2 DRD2 METAP2 HTR1A DRD3 OPRD1 NOS1 HRH4 S1PR1 ILK HTR1D TAAR1 ART1 CDK9 KIF11 UGT2B7 SLC7A5 MAOA HTR3A NOS2 OPRK1 TRPV3 OPRL1 CHRNA7 S1PR3 S1PR4 CYP2C19 S1PR5 CYP2C9 ADORA2A ADORA2B SLC18A2 HTR4 NUDT1 ANPEP CNR2 CNR1 S…
Integumentary system cancer	6e-46	80	integumentary system disease, cell proliferation disorder	LCK OPRM1 OPRD1 MTAP KDM4E OPRK1 PABPC1 ADRB2 ADRB1 FYN ...	LCK OPRM1 OPRD1 MTAP KDM4E OPRK1 PABPC1 ADRB2 ADRB1 FYN CHEK1 ODC1 CYP2C9 CYP2C19 CYP2D6 ART1 DRD2 ADRA2C DRD3 CYP2A6 HTR1A HTR2A HTR2C HTR4 HTR3A ADRA2A HTR2B HTR1D UPP1 ADRA2B MAOA HRH4 UGT2B7 GSR SLC6A3 SLC18A2 TAAR1 TACR1 ADRA1B ADRA1A PNP ADORA2A ADORA2B S1PR1 CACNA2D1 NOS2 SLC6A2 PNMT ANPEP METAP2 OPRL1 NMUR2 GRIN2B SLC7A5 TRPV3 RPS6KA3 CDK9 HSD17B3 ILK CXCL8 KDM1A DPP4 NUDT1 SIGMAR1 PLAU A…
Neuroepithelial neoplasm	6e-46	78	cell proliferation disorder, nervous system disease	LCK GSR FYN GRIN2B ODC1 CHEK1 HTR2A OPRM1 NMUR2 RPS6KA3 ...	LCK GSR FYN GRIN2B ODC1 CHEK1 HTR2A OPRM1 NMUR2 RPS6KA3 DRD2 DRD3 OPRD1 OPRK1 HTR2C OPRL1 ADRB2 ADRA2C S1PR3 HTR1D PABPC1 HTR1A ADRA2B HTR4 TAAR1 MAOA CYP2D6 HTR3A ART1 SLC7A5 CDC7 NOS2 NOS1 KDM1A CYP3A4 CYP2C19 UGT2B7 S1PR5 MAOB CES1 ADRA1B TACR1 HTR2B CACNA2D1 SLC6A3 MTAP S1PR1 CDK9 CXCL8 ADRB1 S1PR4 ADRA1A SLC6A2 ILK AOC3 SLC6A4 CNR1 KIF11 AHCY CNR2 PLAU DPP4 NUDT1 METAP2 SLC18A2 ADORA2A UPP1 …
Thoracic cancer	1e-45	85	cell proliferation disorder, respiratory or thoracic disease	LCK GRIN2B TACR1 ADRA2B ADRA2A OPRM1 GSR ADRA2C CHRNA4 ADRB1 ...	LCK GRIN2B TACR1 ADRA2B ADRA2A OPRM1 GSR ADRA2C CHRNA4 ADRB1 SLC6A3 KDM4E ADRB2 ADRA1A ADRA1B CACNA2D1 PABPC1 FYN CHEK1 CYP2A6 SLC6A2 RPS6KA3 KDM1A HTR2A MTAP HTR2C CDC7 HTR2B NMUR2 DRD2 METAP2 HTR1A DRD3 OPRD1 NOS1 HRH4 S1PR1 ILK HTR1D TAAR1 ART1 CDK9 KIF11 UGT2B7 SLC7A5 MAOA NOS2 OPRK1 HTR3A TRPV3 OPRL1 CHRNA7 S1PR3 S1PR4 CYP2C19 S1PR5 CYP2C9 ADORA2A SLC18A2 ADORA2B HTR4 NUDT1 ANPEP CNR2 CNR1 S…
Skin carcinoma	1e-45	79	integumentary system disease, cell proliferation disorder	LCK MTAP ADRB2 PABPC1 ADRB1 FYN CHEK1 ODC1 CYP2C9 CYP2C19 ...	LCK MTAP ADRB2 PABPC1 ADRB1 FYN CHEK1 ODC1 CYP2C9 CYP2C19 CYP2D6 ART1 DRD2 OPRM1 ADRA2C DRD3 CYP2A6 HTR1A HTR2A HTR2C HTR4 OPRD1 HTR3A ADRA2A HTR2B HTR1D UPP1 ADRA2B MAOA HRH4 UGT2B7 GSR SLC6A3 SLC18A2 TACR1 TAAR1 ADRA1A ADRA1B ADORA2A ADORA2B S1PR1 CACNA2D1 NOS2 SLC6A2 PNMT PNP ANPEP METAP2 OPRL1 OPRK1 NMUR2 GRIN2B SLC7A5 TRPV3 RPS6KA3 CDK9 HSD17B3 ILK CXCL8 DPP4 KDM1A NUDT1 SIGMAR1 PLAU AHCY CN…
Brain neoplasm	1e-45	79	cell proliferation disorder, nervous system disease	DRD2 OPRM1 ADRA2C DRD3 ADRB2 ADRA2B ADRA1B LCK ADRB1 GSR ...	DRD2 OPRM1 ADRA2C DRD3 ADRB2 ADRA2B ADRA1B LCK ADRB1 GSR ADRA2A ADRA1A SLC6A3 FYN GRIN2B ODC1 CHEK1 HTR2A NMUR2 RPS6KA3 SLC6A2 OPRD1 HTR2C OPRK1 OPRL1 S1PR3 HTR1D PABPC1 HTR1A HTR4 TAAR1 MAOA CYP2D6 HTR3A ART1 SLC7A5 CDC7 NOS2 NOS1 KDM1A CYP3A4 CYP2C19 UGT2B7 MAOB S1PR5 CES1 TACR1 HTR2B CACNA2D1 DPP4 KISS1R CNR2 EBP MTAP S1PR1 CDK9 CXCL8 CNR1 S1PR4 ILK AOC3 SLC6A4 KIF11 AHCY PLAU NUDT1 METAP2 SLC…
Neuroendocrine neoplasm	1e-45	73	cell proliferation disorder, endocrine system disease	ADRA2A ADRA2C ADRA1B LCK ADRA2B ADRA1A MTAP ADRB2 ADRB1 FYN ...	ADRA2A ADRA2C ADRA1B LCK ADRA2B ADRA1A MTAP ADRB2 ADRB1 FYN PABPC1 KCNA5 CYP2D6 CYP2C9 CYP2C19 DRD2 DRD3 SLC18A2 HTR1A ART1 SLC6A3 CHEK1 UPP1 SLC6A2 HTR2A HTR2B HTR1D HTR4 PNMT HTR2C ADORA2B ADORA2A HTR3A TAAR1 PNP UGT2B7 CYP2A6 CACNA2D1 HRH4 TACR1 ANPEP GSR GRIN2B MAOA CDK9 NUDT1 KIF11 OPRL1 CXCL8 DPP4 OPRM1 SLC6A4 NOS2 SIGMAR1 ILK NOS1 KDM1A CNR2 CNR1 SLC7A5 CDC7 AHCY PLAU RPS6KA3 ODC1 CYP3A4 A…
Melanoma	2e-45	70	integumentary system disease, cell proliferation disorder, endocrine system disease	LCK MTAP ADRB2 ADRB1 FYN CYP2D6 PABPC1 CYP2C19 CYP2C9 DRD2 ...	LCK MTAP ADRB2 ADRB1 FYN CYP2D6 PABPC1 CYP2C19 CYP2C9 DRD2 ADRA2C ADRA2A DRD3 ART1 UPP1 HTR2B SLC6A3 HTR1A HTR2A HTR2C HTR4 HTR1D SLC18A2 ADORA2B ADORA2A HTR3A SLC6A2 PNMT PNP UGT2B7 CACNA2D1 CYP2A6 ADRA2B HRH4 TAAR1 ADRA1A ADRA1B ANPEP TACR1 GRIN2B CDK9 MAOA GSR CHEK1 CXCL8 DPP4 OPRM1 NOS2 SIGMAR1 ILK NOS1 CNR2 CNR1 SLC7A5 NUDT1 CDC7 AHCY PLAU RPS6KA3 ODC1 AOC3 KDM1A CYP3A4 SLC6A4 S1PR1 MAOB KIS…
Breast cancer	3e-45	81	reproductive system or breast disease, integumentary system disease, cell proliferation disorder, respiratory or thoracic disease	LCK GRIN2B TACR1 OPRM1 ADRA2A ADRA2B GSR ADRA2C KDM4E CACNA2D1 ...	LCK GRIN2B TACR1 OPRM1 ADRA2A ADRA2B GSR ADRA2C KDM4E CACNA2D1 FYN ADRB1 ADRA1A PABPC1 KDM1A ADRB2 RPS6KA3 NMUR2 OPRD1 NOS1 HTR2A HTR2B HTR2C ILK CDC7 S1PR1 KIF11 MAOA SLC7A5 NOS2 OPRK1 OPRL1 TRPV3 HTR3A ADORA2B ADORA2A CNR2 METAP2 S1PR3 S1PR4 DRD2 S1PR5 TAAR1 HRH4 ADRA1B CNR1 DRD3 ART1 HTR1A CHEK1 SLC6A2 SLC6A4 CDK9 CXCL8 CYP2D6 MAOB CHRNA4 MTAP CYP2C19 KISS1R PLAU ANPEP CYP3A4 DPP4 UGT2B7 NUDT1…
Skin cancer	3e-45	79	integumentary system disease, cell proliferation disorder	LCK OPRM1 OPRD1 MTAP OPRK1 ADRB2 PABPC1 ADRB1 FYN CHEK1 ...	LCK OPRM1 OPRD1 MTAP OPRK1 ADRB2 PABPC1 ADRB1 FYN CHEK1 ODC1 CYP2C9 CYP2C19 CYP2D6 ART1 DRD2 ADRA2C DRD3 CYP2A6 HTR1A HTR2A HTR2C HTR4 HTR3A ADRA2A HTR2B HTR1D UPP1 ADRA2B MAOA HRH4 UGT2B7 GSR SLC6A3 SLC18A2 TACR1 TAAR1 ADRA1A ADRA1B PNP ADORA2A ADORA2B S1PR1 CACNA2D1 NOS2 SLC6A2 PNMT ANPEP METAP2 OPRL1 NMUR2 GRIN2B SLC7A5 TRPV3 RPS6KA3 CDK9 HSD17B3 ILK CXCL8 DPP4 KDM1A NUDT1 SIGMAR1 PLAU AHCY CN…
Melanocytic skin neoplasm	3e-45	60	integumentary system disease, cell proliferation disorder	LCK MTAP FYN CYP2D6 CYP2C9 CYP2C19 DRD2 DRD3 ART1 UPP1 ...	LCK MTAP FYN CYP2D6 CYP2C9 CYP2C19 DRD2 DRD3 ART1 UPP1 ADRA2C ADRA2A HTR1A HTR4 HTR1D HTR2C HTR2B HTR2A SLC18A2 ADRB1 ADRB2 ADORA2A ADORA2B PNMT CACNA2D1 PABPC1 HTR3A CYP2A6 UGT2B7 PNP SLC6A2 SLC6A3 ADRA1A ADRA1B ADRA2B HRH4 TAAR1 GRIN2B ANPEP TACR1 CDK9 MAOA GSR AHCY KISS1R CXCL8 NOS2 SLC7A5 AOC3 NOS1 RPS6KA3 NUDT1 DPP4 CYP3A4 CNR1 CNR2 SLC6A4 MAOB ODC1 ILK
Malignant endocrine neoplasm	1e-44	78	cell proliferation disorder, endocrine system disease	LCK CACNA2D1 ADRA2A ADRA2C ADRA2B PABPC1 MTAP RPS6KA3 FYN GRIN2B ...	LCK CACNA2D1 ADRA2A ADRA2C ADRA2B PABPC1 MTAP RPS6KA3 FYN GRIN2B CHEK1 CYP2D6 S1PR1 HTR2B CYP2C9 CYP2C19 SLC6A3 ADRA1A ADRB1 HTR1A UPP1 ART1 DRD2 DRD3 HTR1D HTR2A HTR4 HTR2C SLC6A2 SLC18A2 ADRB2 CYP2A6 PNMT ADORA2B ADORA2A HTR3A PNP UGT2B7 KCNA5 TAAR1 ADRA1B HRH4 CNR1 CNR2 S1PR5 DPP4 GSR ANPEP TACR1 CDK9 MAOA CXCL8 PLAU NUDT1 KIF11 KDM1A OPRM1 ODC1 NOS2 SLC6A4 SLC7A5 AOC3 CYP3A4 ILK CES1 KISS1R C…
Nervous system cancer	1e-44	73	cell proliferation disorder, nervous system disease	ADRA2C ADRA2B LCK GSR ADRA2A FYN GRIN2B CHEK1 SLC6A3 OPRM1 ...	ADRA2C ADRA2B LCK GSR ADRA2A FYN GRIN2B CHEK1 SLC6A3 OPRM1 HTR2A DRD2 DRD3 SLC6A2 OPRD1 NMUR2 PABPC1 OPRK1 HTR2C ODC1 SLC18A2 OPRL1 S1PR3 HTR1D HTR1A HTR4 TAAR1 MAOA CYP2D6 RPS6KA3 HTR3A ART1 CDC7 SLC7A5 NOS1 CYP3A4 KDM1A CYP2C19 UGT2B7 MAOB CES1 S1PR5 CACNA2D1 S1PR1 CDK9 CXCL8 ADRB2 S1PR4 TACR1 ADRA1A ADRB1 ADRA1B SLC6A4 MTAP KIF11 ILK CNR2 NUDT1 PLAU DPP4 NOS2 CNR1 METAP2 HTR2B PNMT SIGMAR1 KIS…
Breast neoplasm	2e-44	81	reproductive system or breast disease, integumentary system disease, cell proliferation disorder, respiratory or thoracic disease	LCK GRIN2B TACR1 OPRM1 ADRA2A ADRA2B GSR ADRA2C KDM4E CACNA2D1 ...	LCK GRIN2B TACR1 OPRM1 ADRA2A ADRA2B GSR ADRA2C KDM4E CACNA2D1 FYN ADRB1 ADRA1A PABPC1 KDM1A ADRB2 RPS6KA3 NMUR2 OPRD1 NOS1 HTR2A HTR2B HTR2C ILK CDC7 S1PR1 KIF11 MAOA SLC7A5 NOS2 OPRK1 OPRL1 TRPV3 HTR3A ADORA2B ADORA2A CNR2 METAP2 S1PR3 S1PR4 DRD2 S1PR5 TAAR1 HRH4 ADRA1B CNR1 DRD3 ART1 HTR1A CHEK1 SLC6A2 SLC6A4 KISS1R AHCY CDK9 CXCL8 CYP2D6 MAOB CHRNA4 MTAP CYP2C19 PLAU ANPEP CYP3A4 DPP4 UGT2B7 …
High grade astrocytic tumor	2e-44	69	cell proliferation disorder, nervous system disease	GSR FYN GRIN2B LCK CHEK1 HTR2A DRD2 DRD3 NMUR2 OPRM1 ...	GSR FYN GRIN2B LCK CHEK1 HTR2A DRD2 DRD3 NMUR2 OPRM1 OPRD1 ODC1 OPRL1 OPRK1 HTR2C S1PR3 ADRA2B ADRA2C HTR1A HTR1D HTR4 TAAR1 MAOA CYP2D6 RPS6KA3 PABPC1 ART1 CDC7 SLC7A5 HTR3A NOS1 CYP3A4 CYP2C19 UGT2B7 MAOB CES1 KDM1A CACNA2D1 S1PR1 CDK9 S1PR5 CXCL8 ADRB2 S1PR4 TACR1 ADRA1A ADRA1B ADRB1 SLC6A4 SLC6A2 MTAP KIF11 CNR2 ILK NUDT1 DPP4 NOS2 PLAU CNR1 METAP2 SLC18A2 SIGMAR1 KISS1R ANPEP AOC3 PNP SLC6A3…
Squamous cell neoplasm	3e-44	73	cell proliferation disorder	LCK PABPC1 FYN CHEK1 OPRM1 OPRD1 S1PR1 MTAP NOS2 MAOA ...	LCK PABPC1 FYN CHEK1 OPRM1 OPRD1 S1PR1 MTAP NOS2 MAOA GSR CYP2A6 TACR1 METAP2 OPRL1 NMUR2 OPRK1 HTR1A HTR4 HTR2C HTR2A ART1 CYP2C9 CYP2C19 ANPEP HRH4 ADRB2 DRD2 ADRA1A ADRA2C ADRB1 ADRA2B ADRA1B DRD3 TAAR1 SLC18A2 HTR3A GRIN2B SLC7A5 TRPV3 RPS6KA3 CYP2D6 HSD17B3 HTR1D HTR2B ILK UGT2B7 CXCL8 KDM1A NUDT1 CACNA2D1 PLAU ODC1 CNR2 AHCY DPP4 CDC7 SIGMAR1 CDK9 KIF11 ADORA2A CNR1 CYP3A4 MAOB S1PR3 KISS1R…
Melanocytic neoplasm	3e-44	70	cell proliferation disorder	LCK MTAP ADRB2 ADRB1 FYN CYP2D6 PABPC1 CYP2C19 CYP2C9 DRD2 ...	LCK MTAP ADRB2 ADRB1 FYN CYP2D6 PABPC1 CYP2C19 CYP2C9 DRD2 ADRA2C ADRA2A DRD3 ART1 UPP1 HTR2B SLC6A3 HTR1A HTR2A HTR2C HTR4 HTR1D SLC18A2 ADORA2B ADORA2A HTR3A SLC6A2 PNMT PNP UGT2B7 CACNA2D1 CYP2A6 ADRA2B HRH4 TAAR1 ADRA1A ADRA1B ANPEP TACR1 GRIN2B CDK9 MAOA GSR AHCY CHEK1 KISS1R CXCL8 DPP4 OPRM1 NOS2 SIGMAR1 ILK NOS1 CNR2 CNR1 SLC7A5 NUDT1 CDC7 PLAU RPS6KA3 AOC3 ODC1 CYP3A4 KDM1A SLC6A4 MAOB S1…
Keratinocyte carcinoma	9e-44	73	integumentary system disease, cell proliferation disorder	LCK PABPC1 FYN CHEK1 OPRM1 OPRD1 S1PR1 MTAP NOS2 MAOA ...	LCK PABPC1 FYN CHEK1 OPRM1 OPRD1 S1PR1 MTAP NOS2 MAOA GSR CYP2A6 TACR1 METAP2 OPRL1 OPRK1 NMUR2 HTR2A HTR2C HTR1A HTR4 ART1 CYP2C9 CYP2C19 ANPEP HRH4 ADRB2 DRD2 ADRA2C ADRA1A ADRB1 ADRA2B ADRA1B DRD3 TAAR1 SLC18A2 HTR3A SLC7A5 GRIN2B TRPV3 RPS6KA3 CYP2D6 HSD17B3 HTR1D HTR2B ILK UGT2B7 CXCL8 KDM1A NUDT1 CACNA2D1 PLAU ODC1 AHCY CNR2 DPP4 CDC7 SIGMAR1 CDK9 KIF11 ADORA2A CNR1 CYP3A4 MAOB S1PR3 KISS1R…
Non-melanoma skin carcinoma	1e-43	73	integumentary system disease, cell proliferation disorder	LCK PABPC1 FYN CHEK1 ODC1 OPRM1 OPRD1 S1PR1 MTAP NOS2 ...	LCK PABPC1 FYN CHEK1 ODC1 OPRM1 OPRD1 S1PR1 MTAP NOS2 MAOA GSR CYP2A6 TACR1 METAP2 OPRL1 NMUR2 OPRK1 HTR2A HTR4 HTR1A HTR2C ART1 CYP2C9 CYP2C19 ANPEP HRH4 ADRB2 DRD2 ADRA1A ADRA2C ADRA1B ADRA2B ADRB1 DRD3 TAAR1 SLC18A2 HTR3A SLC7A5 GRIN2B TRPV3 RPS6KA3 CYP2D6 HSD17B3 HTR2B HTR1D ILK UGT2B7 CXCL8 KDM1A NUDT1 CACNA2D1 PLAU AHCY CNR2 DPP4 CDC7 SIGMAR1 CDK9 KIF11 ADORA2A CNR1 CYP3A4 MAOB S1PR3 KISS1R…
Malignant glioma	1e-43	69	cell proliferation disorder, nervous system disease	GSR FYN GRIN2B LCK CHEK1 HTR2A DRD2 DRD3 OPRD1 NMUR2 ...	GSR FYN GRIN2B LCK CHEK1 HTR2A DRD2 DRD3 OPRD1 NMUR2 OPRM1 ODC1 OPRL1 OPRK1 HTR2C S1PR3 ADRA2C ADRA2B HTR1A HTR1D PABPC1 HTR4 TAAR1 MAOA CYP2D6 RPS6KA3 HTR3A ART1 CDC7 SLC7A5 NOS1 CYP3A4 CYP2C19 UGT2B7 MAOB CES1 KDM1A CACNA2D1 SLC6A3 S1PR1 CDK9 S1PR5 CXCL8 ADRB2 S1PR4 TACR1 ADRB1 ADRA1B ADRA1A SLC6A4 SLC6A2 MTAP KIF11 CNR2 ILK NUDT1 DPP4 NOS2 PLAU CNR1 METAP2 SLC18A2 SIGMAR1 KISS1R ANPEP AOC3 ADO…
High grade malignant neoplasm	2e-43	70	cell proliferation disorder	OPRM1 GSR FYN GRIN2B LCK CHEK1 HTR2A DRD2 DRD3 OPRD1 ...	OPRM1 GSR FYN GRIN2B LCK CHEK1 HTR2A DRD2 DRD3 OPRD1 NMUR2 ODC1 OPRL1 OPRK1 HTR2C S1PR3 ADRA2B ADRA2C HTR1A HTR1D PABPC1 HTR4 TAAR1 MAOA CYP2D6 RPS6KA3 HTR3A ART1 CDC7 SLC7A5 NOS1 CYP3A4 CYP2C19 UGT2B7 MAOB CES1 KDM1A CACNA2D1 SLC6A3 CHRNA4 S1PR1 CDK9 S1PR5 CXCL8 ADRB2 S1PR4 TACR1 ADRB1 ADRA1A ADRA1B SLC6A4 SLC6A2 MTAP KIF11 CNR2 ILK NUDT1 DPP4 NOS2 PLAU CNR1 METAP2 SLC18A2 SIGMAR1 KISS1R AOC3 AN…
Digestive system neoplasm	6e-43	84	cell proliferation disorder, gastrointestinal disease	OPRM1 LCK ADRB2 CACNA2D1 ADRA1B RPS6KA3 DRD3 ODC1 ADRA2A ADRB1 ...	OPRM1 LCK ADRB2 CACNA2D1 ADRA1B RPS6KA3 DRD3 ODC1 ADRA2A ADRB1 ADRA2B ADRA2C ADRA1A NOS1 PABPC1 HTR1A HTR3A HTR2A CHEK1 HTR2C METAP2 CDK9 KISS1R ILK S1PR1 CXCL8 FYN SLC7A5 DPP4 GSR MAOA NOS2 OPRD1 ART1 KIF11 PLAU ADORA2A CDC7 KCNA5 SLC6A3 SLC6A4 SLC6A2 ADORA2B NUDT1 KDM1A ANPEP MTAP CYP2A6 CNR2 CYP2D6 CYP3A4 CYP2C9 HRH4 TACR1 AOC3 CYP2C19 CNR1 GRIN2B DRD2 UGT2B7 SIGMAR1 CES1 HTR1D PNP CES2 MAOB C…
Endocrine neoplasm	1e-41	83	cell proliferation disorder, endocrine system disease	CHEK1 LCK DRD3 ADRB2 DRD2 ADRA1A CACNA2D1 ADRA2B ADRB1 ADRA2A ...	CHEK1 LCK DRD3 ADRB2 DRD2 ADRA1A CACNA2D1 ADRA2B ADRB1 ADRA2A ADRA2C ADRA1B PABPC1 MTAP RPS6KA3 OPRM1 FYN HTR2A HTR2C KCNA5 GRIN2B CXCL8 S1PR1 SLC6A3 HTR1A TACR1 ADORA2B KISS1R HTR4 OPRD1 CYP2D6 HTR2B CYP2C9 NMUR2 CYP2C19 HRH4 OPRK1 S1PR5 GSR CDC7 MAOA S1PR3 SLC18A2 UPP1 ART1 ADORA2A SLC6A2 HTR1D PNMT HTR3A NOS2 TAAR1 KDM1A CYP2A6 UGT2B7 PNP METAP2 CNR1 CNR2 SLC7A5 DPP4 ANPEP NOS1 CDK9 PLAU KIF11…
Neuroendocrine carcinoma	1e-41	61	cell proliferation disorder, endocrine system disease	LCK MTAP FYN CYP2D6 CYP2C9 CYP2C19 PABPC1 DRD2 DRD3 ART1 ...	LCK MTAP FYN CYP2D6 CYP2C9 CYP2C19 PABPC1 DRD2 DRD3 ART1 UPP1 CHEK1 ADRA2C ADRA2A HTR2B HTR1D HTR1A HTR4 HTR2A HTR2C SLC18A2 SLC6A2 ADRB2 ADRB1 PNMT ADORA2A ADORA2B CYP2A6 HTR3A CACNA2D1 UGT2B7 PNP SLC6A3 ADRA1B ADRA1A ADRA2B TAAR1 HRH4 GSR ANPEP GRIN2B TACR1 CDK9 MAOA NUDT1 KIF11 SLC6A4 OPRM1 CXCL8 KDM1A DPP4 NOS2 SLC7A5 PLAU CYP3A4 RPS6KA3 AOC3 ODC1 CNR1 NOS1 ILK
Epithelial neoplasm	2e-41	88	cell proliferation disorder	LCK PABPC1 ADRB2 DRD2 GRIN2B SLC6A3 DPP4 OPRM1 DRD3 HTR2C ...	LCK PABPC1 ADRB2 DRD2 GRIN2B SLC6A3 DPP4 OPRM1 DRD3 HTR2C CACNA2D1 HTR4 GSR ADRA1A ADRA2B ADRA2C ADRA2A HTR3A ADRA1B ADRB1 KCNA5 SLC6A2 MTAP FYN NOS1 KDM4E TACR1 HTR1A ODC1 SLC6A4 CHEK1 CYP2A6 CHRNA4 SLC18A2 HTR2A MAOA S1PR1 CXCL8 ILK KDM1A CDC7 RPS6KA3 NOS2 NMUR2 CYP2D6 OPRD1 S1PR3 HTR2B HTR1D ADORA2B SLC7A5 OPRK1 CDK9 CYP2C9 CYP2C19 TAAR1 ART1 HRH4 S1PR5 OPRL1 KISS1R METAP2 UGT2B7 ANPEP ADORA2A…
Digestive system carcinoma	2e-41	80	cell proliferation disorder, gastrointestinal disease	OPRM1 LCK CACNA2D1 PABPC1 CHEK1 METAP2 CDK9 KISS1R ILK CXCL8 ...	OPRM1 LCK CACNA2D1 PABPC1 CHEK1 METAP2 CDK9 KISS1R ILK CXCL8 FYN SLC7A5 S1PR1 DPP4 GSR MAOA NOS2 OPRD1 NOS1 ART1 CDC7 KCNA5 PLAU SLC6A4 SLC6A2 ADRB2 ADRB1 ODC1 KIF11 HTR3A ADRA1B ADRA1A NUDT1 KDM1A ANPEP CYP2A6 CNR2 CYP2C9 CYP2D6 HRH4 MTAP TACR1 AOC3 CYP3A4 CNR1 SLC6A3 CYP2C19 SIGMAR1 CES1 DRD2 UGT2B7 DRD3 RPS6KA3 HTR1D PNP CES2 GRIN2B ADRA2A MAOB ADORA2B TAAR1 HTR4 UPP1 AHCY S1PR3 SLC18A2 TRPV3 …
Central nervous system cancer	2e-41	73	cell proliferation disorder, nervous system disease	ADRA2C ADRA2B LCK GSR ADRA2A FYN GRIN2B CHEK1 SLC6A3 HTR2A ...	ADRA2C ADRA2B LCK GSR ADRA2A FYN GRIN2B CHEK1 SLC6A3 HTR2A HTR2C OPRM1 DRD2 DRD3 SLC6A2 OPRD1 NMUR2 PABPC1 OPRK1 ODC1 SLC18A2 HTR1A OPRL1 S1PR3 HTR1D HTR4 TAAR1 MAOA CYP2D6 RPS6KA3 HTR3A ART1 CDC7 SLC7A5 NOS1 CYP3A4 KDM1A CYP2C19 UGT2B7 MAOB CES1 S1PR5 CACNA2D1 CXCL8 S1PR1 PLAU CDK9 ADRB2 S1PR4 TACR1 ADRB1 ADRA1A ADRA1B SLC6A4 MTAP KIF11 ILK CNR2 NUDT1 DPP4 NOS2 CNR1 METAP2 SIGMAR1 KISS1R ANPEP A…
Cutaneous melanoma	3e-41	54	integumentary system disease, cell proliferation disorder, endocrine system disease	LCK MTAP FYN CYP2C9 CYP2C19 CYP2D6 DRD3 DRD2 ART1 UPP1 ...	LCK MTAP FYN CYP2C9 CYP2C19 CYP2D6 DRD3 DRD2 ART1 UPP1 ADRA2C ADRA2A HTR1A HTR2B HTR1D HTR2C HTR4 HTR2A SLC18A2 ADRB1 ADRB2 ADORA2A ADORA2B PNMT CYP2A6 CACNA2D1 PABPC1 UGT2B7 HTR3A PNP SLC6A3 SLC6A2 ADRA2B ADRA1B ADRA1A HRH4 TAAR1 GRIN2B ANPEP TACR1 CDK9 MAOA GSR CXCL8 NOS2 SLC7A5 AOC3 RPS6KA3 NUDT1 CNR1 SLC6A4 NOS1 DPP4 ILK
Lung carcinoma	6e-41	74	cell proliferation disorder, respiratory or thoracic disease	LCK SLC6A3 PABPC1 ADRB2 TACR1 CHEK1 FYN GSR ADRA2C ADRA1A ...	LCK SLC6A3 PABPC1 ADRB2 TACR1 CHEK1 FYN GSR ADRA2C ADRA1A ADRA2B ADRA1B CHRNA4 ADRA2A CYP2A6 ADRB1 OPRM1 MTAP DRD2 HTR1A GRIN2B DRD3 HTR2C HTR2A HTR1D CDC7 HTR2B HRH4 ART1 TAAR1 CACNA2D1 CDK9 UGT2B7 RPS6KA3 METAP2 CHRNA7 HTR3A CYP2C9 CYP2C19 SLC18A2 HTR4 TRPV3 ANPEP NUDT1 S1PR1 S1PR3 S1PR4 S1PR5 KIF11 ADORA2A ADORA2B SLC6A2 KDM1A CXCL8 DPP4 CYP3A4 MAOA SLC7A5 SLC6A4 ILK CNR2 CES1 ODC1 PLAU CNR1 A…
Digestive system cancer	8e-41	81	cell proliferation disorder, gastrointestinal disease	OPRM1 LCK CACNA2D1 RPS6KA3 ADRA2A ADRA2B ADRA2C NOS1 PABPC1 ADRB2 ...	OPRM1 LCK CACNA2D1 RPS6KA3 ADRA2A ADRA2B ADRA2C NOS1 PABPC1 ADRB2 HTR3A ADRB1 ADRA1B ADRA1A CHEK1 HTR1A METAP2 CDK9 KISS1R ILK CXCL8 FYN SLC7A5 S1PR1 DPP4 GSR MAOA NOS2 OPRD1 ART1 ODC1 KIF11 CDC7 KCNA5 SLC6A3 PLAU SLC6A4 SLC6A2 NUDT1 KDM1A ANPEP MTAP CYP2A6 CNR2 CYP2C9 CYP2D6 HRH4 TACR1 AOC3 CYP3A4 CNR1 CYP2C19 SIGMAR1 CES1 DRD2 UGT2B7 DRD3 HTR1D GRIN2B CES2 PNP MAOB CHRNA7 TAAR1 ADORA2B HTR4 UPP…
Glioblastoma multiforme	9e-41	72	cell proliferation disorder, nervous system disease	GSR FYN GRIN2B LCK CHEK1 HTR2A DRD2 DRD3 OPRD1 OPRM1 ...	GSR FYN GRIN2B LCK CHEK1 HTR2A DRD2 DRD3 OPRD1 OPRM1 NMUR2 HTR2C OPRL1 OPRK1 ADRA2C S1PR3 ADRA2B HTR1A HTR1D TAAR1 HTR4 MAOA CYP2D6 RPS6KA3 PABPC1 ART1 CDC7 SLC7A5 HTR3A NOS1 CYP3A4 CYP2C19 UGT2B7 MAOB CES1 KDM1A CACNA2D1 CDK9 CXCL8 S1PR1 ADRA1B ADRB1 ADRB2 TACR1 ADRA1A KIF11 S1PR5 SLC6A2 SLC6A4 S1PR4 MTAP ILK CNR2 PLAU NUDT1 DPP4 NOS2 PNMT CNR1 METAP2 ADRA2A ODC1 SLC18A2 SIGMAR1 KISS1R ANPEP AOC…
Intestinal neoplasm	4e-40	73	cell proliferation disorder, gastrointestinal disease	LCK OPRM1 ODC1 HTR1A PABPC1 NOS1 ADRB2 ADRB1 ILK FYN ...	LCK OPRM1 ODC1 HTR1A PABPC1 NOS1 ADRB2 ADRB1 ILK FYN SLC6A4 SLC6A2 PLAU DPP4 GSR SLC6A3 KIF11 CXCL8 CHEK1 CDK9 S1PR1 MTAP KDM1A NUDT1 CYP2C9 CNR2 CYP3A4 AOC3 TACR1 NOS2 SLC7A5 ART1 CNR1 ANPEP CYP2A6 DRD2 HRH4 UGT2B7 CYP2C19 HTR3A METAP2 HTR1D KISS1R CES2 KCNA5 CYP2D6 RPS6KA3 SIGMAR1 ADORA2B ADRA2A MAOB UPP1 CES1 MAOA HTR4 SLC18A2 AHCY ADRA1B S1PR3 TRPV3 HTR2A GRIN2B PNP HTR2B S1PR4 CHRNA7 ADRA2C …
Squamous cell carcinoma	7e-40	73	integumentary system disease, cell proliferation disorder	LCK PABPC1 FYN CHEK1 OPRM1 OPRD1 S1PR1 MTAP NOS2 MAOA ...	LCK PABPC1 FYN CHEK1 OPRM1 OPRD1 S1PR1 MTAP NOS2 MAOA GSR CYP2A6 TACR1 METAP2 OPRL1 OPRK1 NMUR2 HTR4 HTR1A HTR2C HTR2A ART1 CYP2C9 CYP2C19 ANPEP HRH4 ADRB2 DRD2 ADRA1A ADRA2B ADRB1 ADRA1B ADRA2C TAAR1 DRD3 SLC18A2 HTR3A GRIN2B SLC7A5 TRPV3 RPS6KA3 CYP2D6 HSD17B3 HTR1D HTR2B ILK UGT2B7 CXCL8 KDM1A NUDT1 PLAU CACNA2D1 ODC1 CNR2 AHCY DPP4 CDC7 SIGMAR1 CDK9 KIF11 ADORA2A CNR1 CYP3A4 PNP MAOB S1PR3 KI…
Carcinoma	1e-39	87	cell proliferation disorder	LCK PABPC1 GRIN2B OPRM1 DRD2 HTR2C CACNA2D1 HTR4 GSR ADRA1A ...	LCK PABPC1 GRIN2B OPRM1 DRD2 HTR2C CACNA2D1 HTR4 GSR ADRA1A ADRA2B ADRA2C ADRA2A HTR3A SLC6A3 ADRA1B ADRB2 KCNA5 ADRB1 SLC6A2 MTAP FYN NOS1 KDM4E TACR1 HTR1A ODC1 SLC6A4 CHEK1 CYP2A6 CHRNA4 SLC18A2 HTR2A MAOA S1PR1 DRD3 CXCL8 ILK KDM1A CDC7 RPS6KA3 DPP4 NOS2 NMUR2 CYP2D6 OPRD1 S1PR3 HTR2B HTR1D ADORA2B SLC7A5 OPRK1 CDK9 CYP2C9 CYP2C19 TAAR1 ART1 HRH4 S1PR5 OPRL1 KISS1R METAP2 UGT2B7 ANPEP ADORA2A…
Respiratory system cancer	1e-39	73	cell proliferation disorder, respiratory or thoracic disease	LCK GRIN2B ADRA2B ADRA2C ADRA2A OPRM1 CHRNA4 SLC6A3 ADRB2 PABPC1 ...	LCK GRIN2B ADRA2B ADRA2C ADRA2A OPRM1 CHRNA4 SLC6A3 ADRB2 PABPC1 TACR1 CACNA2D1 FYN CHEK1 GSR ADRA1B ADRA1A CYP2A6 ADRB1 SLC6A2 MTAP DRD2 HTR1A DRD3 HTR2A HTR2C HTR1D CDC7 HTR2B HRH4 ART1 TAAR1 CDK9 UGT2B7 RPS6KA3 METAP2 CHRNA7 HTR3A CYP2C19 CYP2C9 SLC18A2 TRPV3 HTR4 ANPEP NUDT1 S1PR3 S1PR1 S1PR5 S1PR4 KIF11 ADORA2A ADORA2B KDM1A DPP4 CXCL8 CNR1 CYP3A4 CYP2D6 ILK CNR2 SLC7A5 PLAU NOS2 MAOA ODC1 S…
Respiratory system neoplasm	2e-39	74	cell proliferation disorder, respiratory or thoracic disease	LCK GRIN2B ADRA2C ADRA2B ADRA2A OPRM1 CHRNA4 SLC6A3 ADRB2 PABPC1 ...	LCK GRIN2B ADRA2C ADRA2B ADRA2A OPRM1 CHRNA4 SLC6A3 ADRB2 PABPC1 TACR1 CACNA2D1 FYN CHEK1 GSR ADRA1A ADRA1B CYP2A6 ADRB1 SLC6A2 MTAP DRD2 HTR1A HTR2C DRD3 HTR2A HTR2B HTR1D CDC7 HRH4 ART1 TAAR1 CDK9 UGT2B7 RPS6KA3 METAP2 CHRNA7 HTR3A CYP2C19 CYP2C9 SLC18A2 TRPV3 HTR4 ANPEP NUDT1 ADORA2A S1PR3 S1PR1 S1PR4 S1PR5 KIF11 ADORA2B PLAU CXCL8 KDM1A DPP4 CNR1 CYP3A4 CYP2D6 ILK CNR2 SLC7A5 NOS2 ODC1 MAOA S…
Leukemia	2e-39	71	hematologic disease, cell proliferation disorder, immune system disease, musculoskeletal or connective tissue disease	OPRM1 LCK TACR1 GSR FYN HTR3A ADRB2 ADRA1A ADRB1 ADRA1B ...	OPRM1 LCK TACR1 GSR FYN HTR3A ADRB2 ADRA1A ADRB1 ADRA1B CDK9 OPRD1 OPRK1 SLC6A2 NOS2 PABPC1 METAP2 CXCL8 S1PR1 PNP ANPEP SLC18A2 NOS1 ADORA2A ADORA2B CES1 GRIN2B MTAP CHEK1 CNR1 KDM1A MAOA MAOB KIF11 DRD2 SLC6A4 DRD3 DPP4 SLC6A3 HTR2A HTR2C ILK CYP3A4 DPP7 SLC7A5 CYP2D6 PLAU ODC1 RPS6KA3 KDM4E CNR2 CYP2C19 S1PR3 SLC22A6 CYP2C9 CDC7 HTR1A S1PR5 CYP2A6 NUDT1 TAAR1 ADRA2A ART1 HRH4 SIGMAR1 KCNA5 AOC…
Lung cancer	3e-39	72	cell proliferation disorder, respiratory or thoracic disease	LCK ADRA2C ADRA2B ADRA2A OPRM1 CHRNA4 SLC6A3 ADRB2 PABPC1 TACR1 ...	LCK ADRA2C ADRA2B ADRA2A OPRM1 CHRNA4 SLC6A3 ADRB2 PABPC1 TACR1 FYN CHEK1 GSR ADRA1B ADRA1A CYP2A6 ADRB1 SLC6A2 MTAP GRIN2B DRD2 HTR1A DRD3 HTR2C HTR2A HTR1D CDC7 HTR2B HRH4 ART1 TAAR1 CACNA2D1 CDK9 UGT2B7 RPS6KA3 METAP2 CHRNA7 HTR3A CYP2C19 CYP2C9 SLC18A2 TRPV3 HTR4 ANPEP NUDT1 S1PR3 S1PR1 S1PR4 S1PR5 KIF11 ADORA2A ADORA2B KDM1A CXCL8 DPP4 CNR1 CYP3A4 CYP2D6 ILK CNR2 SLC7A5 PLAU NOS2 MAOA ODC1 S…
Colorectal carcinoma	4e-39	70	cell proliferation disorder, gastrointestinal disease	LCK OPRM1 PABPC1 ILK SLC6A4 SLC6A2 DPP4 FYN GSR ODC1 ...	LCK OPRM1 PABPC1 ILK SLC6A4 SLC6A2 DPP4 FYN GSR ODC1 KIF11 CXCL8 S1PR1 CHEK1 KDM1A NUDT1 CYP2C9 CNR2 MTAP AOC3 TACR1 SLC6A3 NOS2 ART1 CNR1 ANPEP SLC7A5 PLAU DRD2 CYP3A4 UGT2B7 HRH4 HTR3A CDK9 CYP2C19 CYP2A6 METAP2 HTR1D CES2 KISS1R ADRB2 KCNA5 RPS6KA3 SIGMAR1 CYP2D6 ADORA2B ADRA2A CES1 MAOA HTR4 MAOB UPP1 AHCY ADRA1B TRPV3 S1PR3 HTR2A NOS1 GRIN2B HTR2B PNP S1PR4 CHRNA7 HTR1A ADRA2C ADRA2B DPP7 HT…
Lung neoplasm	5e-39	72	cell proliferation disorder, respiratory or thoracic disease	LCK ADRA2B ADRA2C ADRA2A OPRM1 CHRNA4 SLC6A3 ADRB2 PABPC1 TACR1 ...	LCK ADRA2B ADRA2C ADRA2A OPRM1 CHRNA4 SLC6A3 ADRB2 PABPC1 TACR1 FYN CHEK1 GSR ADRA1A ADRA1B CYP2A6 ADRB1 SLC6A2 MTAP GRIN2B DRD2 HTR1A DRD3 HTR2C HTR2A HTR1D CDC7 HTR2B HRH4 ART1 TAAR1 CACNA2D1 CDK9 UGT2B7 RPS6KA3 METAP2 CHRNA7 HTR3A CYP2C19 CYP2C9 SLC18A2 TRPV3 HTR4 ANPEP NUDT1 S1PR3 S1PR1 S1PR4 S1PR5 KIF11 ADORA2A ADORA2B KDM1A CXCL8 DPP4 CNR1 CYP3A4 CYP2D6 ILK CNR2 SLC7A5 PLAU NOS2 ODC1 MAOA S…
Prostate neoplasm	5e-39	67	urinary system disease, reproductive system or breast disease, cell proliferation disorder	LCK ADRA2A ADRA1A ADRA2C HTR2C HTR3A DRD2 ADRA1B OPRM1 ADRA2B ...	LCK ADRA2A ADRA1A ADRA2C HTR2C HTR3A DRD2 ADRA1B OPRM1 ADRA2B HTR4 CACNA2D1 KCNA5 GRIN2B FYN SLC6A2 SLC6A4 PABPC1 ADRB2 ADRB1 ADORA2A CNR1 ODC1 HTR1A MAOA HTR2B TACR1 HTR2A HTR1D NMUR2 MAOB SLC6A3 CDK9 KIF11 GSR CHEK1 CXCL8 SIGMAR1 ADORA2B KDM1A DPP4 CYP3A4 PLAU SLC7A5 SLC18A2 ANPEP HSD17B3 NOS2 CYP2D6 ILK KISS1R MTAP CYP2C19 PNP CNR2 S1PR4 S1PR5 UGT2B7 NUDT1 AHCY AOC3 RPS6KA3 CDC7 CYP2C9 S1PR1 S…
Reproductive system cancer	2e-38	76	urinary system disease, reproductive system or breast disease, cell proliferation disorder	LCK HTR2C HTR4 ADRA1A ADRA2B CACNA2D1 ADRA2A OPRM1 DRD2 ADRA1B ...	LCK HTR2C HTR4 ADRA1A ADRA2B CACNA2D1 ADRA2A OPRM1 DRD2 ADRA1B ADRA2C HTR3A GRIN2B KCNA5 PABPC1 CHEK1 FYN ADRB2 CXCL8 SLC6A2 SLC6A4 CDC7 S1PR1 HTR1A HTR2A TACR1 KISS1R NMUR2 OPRD1 DPP4 CHRNA4 MAOA GSR OPRK1 DRD3 NOS2 ADORA2B KDM1A S1PR3 S1PR5 HRH4 CDK9 ANPEP ILK CYP2D6 METAP2 TAAR1 ADRB1 SLC6A3 NOS1 ODC1 ADORA2A CNR1 HTR2B HTR1D KIF11 MAOB SIGMAR1 MTAP CYP3A4 PLAU SLC7A5 SLC18A2 NUDT1 HSD17B3 CES…
Colorectal neoplasm	2e-38	71	cell proliferation disorder, gastrointestinal disease	LCK OPRM1 HTR1A PABPC1 NOS1 ADRB2 ODC1 ADRB1 ILK FYN ...	LCK OPRM1 HTR1A PABPC1 NOS1 ADRB2 ODC1 ADRB1 ILK FYN SLC6A4 SLC6A2 DPP4 GSR SLC6A3 KIF11 CXCL8 CHEK1 S1PR1 MTAP KDM1A CDK9 NUDT1 CYP2C9 CNR2 CYP3A4 AOC3 TACR1 NOS2 SLC7A5 ART1 CNR1 ANPEP PLAU CYP2A6 DRD2 HRH4 UGT2B7 CYP2C19 HTR3A METAP2 HTR1D KISS1R CES2 KCNA5 RPS6KA3 SIGMAR1 CYP2D6 ADORA2B ADRA2A MAOB UPP1 CES1 MAOA HTR4 AHCY ADRA1B TRPV3 S1PR3 HTR2A PNP HTR2B GRIN2B S1PR4 CHRNA7 ADRA2B ADRA2C D…
Prostate cancer	2e-38	66	urinary system disease, reproductive system or breast disease, cell proliferation disorder	LCK ADRA2C ADRA2A ADRA1A HTR2C HTR3A DRD2 ADRA1B OPRM1 ADRA2B ...	LCK ADRA2C ADRA2A ADRA1A HTR2C HTR3A DRD2 ADRA1B OPRM1 ADRA2B HTR4 CACNA2D1 GRIN2B KCNA5 FYN SLC6A2 SLC6A4 PABPC1 ADRB2 ADRB1 ADORA2A CNR1 ODC1 HTR1A MAOA HTR2B TACR1 NMUR2 HTR1D HTR2A MAOB SLC6A3 CDK9 KIF11 GSR CHEK1 CXCL8 ADORA2B SIGMAR1 KDM1A DPP4 CYP3A4 PLAU SLC7A5 SLC18A2 ANPEP HSD17B3 NOS2 CYP2D6 ILK KISS1R MTAP CYP2C19 PNP CNR2 S1PR4 S1PR5 UGT2B7 NUDT1 AHCY RPS6KA3 AOC3 CYP2C9 S1PR1 S1PR3 …
Respiratory tract neoplasm	3e-38	72	cell proliferation disorder, respiratory or thoracic disease	LCK GRIN2B ADRA2C ADRA2B ADRA2A OPRM1 CHRNA4 SLC6A3 ADRB2 PABPC1 ...	LCK GRIN2B ADRA2C ADRA2B ADRA2A OPRM1 CHRNA4 SLC6A3 ADRB2 PABPC1 TACR1 FYN CHEK1 GSR ADRA1A ADRA1B CYP2A6 ADRB1 SLC6A2 MTAP DRD2 HTR1A DRD3 HTR2A HTR2C HTR1D CDC7 HTR2B HRH4 ART1 TAAR1 CACNA2D1 CDK9 UGT2B7 RPS6KA3 METAP2 CHRNA7 HTR3A CYP2C19 CYP2C9 SLC18A2 TRPV3 HTR4 ANPEP NUDT1 S1PR3 S1PR1 S1PR4 S1PR5 KIF11 ADORA2A ADORA2B KDM1A DPP4 CXCL8 CNR1 CYP3A4 CYP2D6 ILK CNR2 SLC7A5 PLAU NOS2 ODC1 MAOA S…
Bone marrow neoplasm	3e-38	71	hematologic disease, cell proliferation disorder, immune system disease, musculoskeletal or connective tissue disease	OPRM1 LCK TACR1 GSR FYN HTR3A ADRB2 ADRA1A ADRB1 ADRA1B ...	OPRM1 LCK TACR1 GSR FYN HTR3A ADRB2 ADRA1A ADRB1 ADRA1B CDK9 OPRD1 OPRK1 NOS2 SLC6A2 PABPC1 METAP2 CXCL8 S1PR1 ADORA2A PNP ANPEP SLC18A2 NOS1 ADORA2B CES1 GRIN2B AHCY MTAP CHEK1 CNR1 KDM1A MAOA MAOB KIF11 DRD2 SLC6A4 DRD3 DPP4 SLC6A3 HTR2C HTR2A ILK CYP3A4 DPP7 SLC7A5 CYP2D6 PLAU ODC1 RPS6KA3 KDM4E CNR2 CYP2C19 S1PR3 SLC22A6 CYP2C9 CDC7 HTR1A S1PR5 CYP2A6 NUDT1 TAAR1 ADRA2A ART1 HRH4 KCNA5 SIGMAR…
Neuroblastoma	3e-38	54	cell proliferation disorder, nervous system disease	TACR1 OPRM1 ODC1 ADRA2C FYN LCK CHEK1 GSR KDM1A CXCL8 ...	TACR1 OPRM1 ODC1 ADRA2C FYN LCK CHEK1 GSR KDM1A CXCL8 AHCY SLC18A2 HTR3A NOS1 ADRB2 CNR1 DRD2 METAP2 OPRL1 SLC6A2 CNR2 GRIN2B ILK DRD3 DPP4 SIGMAR1 CYP3A4 CDK9 PNP S1PR1 ADRA2B NOS2 HTR1A ADRB1 MAOA ANPEP CYP2D6 HTR2C MAOB RPS6KA3 HTR4 PLAU SLC6A4 ADRA2A SLC7A5 HTR2A OPRD1 SLC6A3 PNMT HTR2B CES1 CES2 CACNA2D1 PABPC1
Neuroblastic tumor	3e-38	54	cell proliferation disorder, nervous system disease	TACR1 OPRM1 ODC1 ADRA2C FYN LCK CHEK1 GSR KDM1A CXCL8 ...	TACR1 OPRM1 ODC1 ADRA2C FYN LCK CHEK1 GSR KDM1A CXCL8 AHCY SLC18A2 HTR3A NOS1 ADRB2 CNR1 DRD2 METAP2 OPRL1 SLC6A2 CNR2 GRIN2B ILK DRD3 DPP4 SIGMAR1 CYP3A4 CDK9 PNP S1PR1 ADRA2B NOS2 HTR1A ADRB1 MAOA ANPEP CYP2D6 HTR2C MAOB RPS6KA3 HTR4 PLAU SLC6A4 ADRA2A SLC7A5 HTR2A OPRD1 SLC6A3 PNMT HTR2B CES1 CES2 CACNA2D1 PABPC1
Bone neoplasm	8e-38	70	cell proliferation disorder, musculoskeletal or connective tissue disease	MTAP LCK DRD2 OPRM1 DRD3 FYN ADRA2A ADRA2C ADRB1 ADRA2B ...	MTAP LCK DRD2 OPRM1 DRD3 FYN ADRA2A ADRA2C ADRB1 ADRA2B METAP2 ADRB2 ADRA1A ADRA1B OPRD1 OPRK1 SLC6A2 NOS2 PABPC1 CDK9 ANPEP SLC18A2 NOS1 GRIN2B CES1 SLC6A3 ADORA2A TACR1 AHCY CHEK1 CNR1 MAOB MAOA KDM1A DPP4 NUDT1 HTR2C HTR2A CXCL8 SLC6A4 ADORA2B RPS6KA3 KIF11 ILK CYP3A4 PLAU S1PR1 ODC1 CNR2 S1PR3 KDM4E SLC7A5 CYP2C19 KISS1R CYP2D6 CYP2C9 CDC7 PNP NMUR2 HTR1A CYP2A6 ART1 HRH4 HTR1D HTR3A SLC22A6 …
Intestinal cancer	8e-38	70	cell proliferation disorder, gastrointestinal disease	LCK OPRM1 PABPC1 NOS1 HTR1A ILK FYN ADRB2 SLC6A4 SLC6A2 ...	LCK OPRM1 PABPC1 NOS1 HTR1A ILK FYN ADRB2 SLC6A4 SLC6A2 DPP4 GSR SLC6A3 ODC1 KIF11 CXCL8 CHEK1 CDK9 S1PR1 KDM1A MTAP NUDT1 CNR2 CYP2C9 AOC3 TACR1 NOS2 ART1 SLC7A5 CNR1 ANPEP PLAU DRD2 CYP3A4 UGT2B7 HRH4 HTR3A CYP2A6 CYP2C19 METAP2 HTR1D KISS1R CES2 KCNA5 RPS6KA3 SIGMAR1 CYP2D6 ADORA2B ADRA2A CES1 MAOA HTR4 MAOB UPP1 AHCY ADRA1B TRPV3 S1PR3 HTR2A GRIN2B HTR2B PNP S1PR4 CHRNA7 ADRA2C ADRA2B HTR2C D…
Male reproductive organ cancer	1e-37	66	urinary system disease, reproductive system or breast disease, cell proliferation disorder	LCK ADRA2A ADRA1A ADRA2C HTR2C HTR3A DRD2 ADRA1B OPRM1 ADRA2B ...	LCK ADRA2A ADRA1A ADRA2C HTR2C HTR3A DRD2 ADRA1B OPRM1 ADRA2B HTR4 GRIN2B CACNA2D1 KCNA5 FYN SLC6A2 SLC6A4 PABPC1 ADRB2 ADRB1 ADORA2A CNR1 ODC1 HTR1A MAOA HTR2B HTR2A HTR1D TACR1 NMUR2 MAOB SLC6A3 CDK9 KIF11 GSR CHEK1 CXCL8 ADORA2B SIGMAR1 KDM1A DPP4 CYP3A4 PLAU SLC7A5 SLC18A2 NUDT1 ANPEP HSD17B3 NOS2 CYP2D6 ILK KISS1R MTAP CYP2C19 PNP CNR2 S1PR5 S1PR4 UGT2B7 AHCY RPS6KA3 AOC3 CYP2C9 S1PR1 S1PR3 …
Astrocytoma	3e-37	70	cell proliferation disorder, nervous system disease	GSR FYN GRIN2B LCK CHEK1 HTR2A DRD2 DRD3 OPRD1 NMUR2 ...	GSR FYN GRIN2B LCK CHEK1 HTR2A DRD2 DRD3 OPRD1 NMUR2 OPRM1 ODC1 HTR2C OPRL1 OPRK1 S1PR3 HTR1A ADRA2B ADRA2C HTR1D HTR4 TAAR1 CYP2D6 MAOA RPS6KA3 PABPC1 ART1 CDC7 SLC7A5 NOS1 HTR3A CYP3A4 CYP2C19 UGT2B7 MAOB CES1 KDM1A CACNA2D1 S1PR1 CDK9 CXCL8 ADRB1 S1PR5 ADRB2 ADRA1B S1PR4 TACR1 ADRA1A SLC6A4 SLC6A2 MTAP CNR1 PLAU KIF11 ILK CNR2 NUDT1 NOS2 METAP2 DPP4 AOC3 ADRA2A SLC18A2 KISS1R SIGMAR1 ANPEP SLC…
Reproductive system neoplasm	5e-37	76	urinary system disease, reproductive system or breast disease, cell proliferation disorder	CHEK1 LCK HTR2C HTR4 ADRA1A DRD3 ADRA2B DRD2 CACNA2D1 ADRA2A ...	CHEK1 LCK HTR2C HTR4 ADRA1A DRD3 ADRA2B DRD2 CACNA2D1 ADRA2A OPRM1 ADRA1B ADRB1 ADRA2C HTR3A GRIN2B KCNA5 PABPC1 FYN ADRB2 CXCL8 SLC6A2 KISS1R SLC6A4 CDC7 S1PR1 HTR1A HTR2A TACR1 NMUR2 OPRD1 DPP4 CHRNA4 MAOA GSR OPRK1 NOS2 ADORA2B KDM1A S1PR3 S1PR5 HRH4 CDK9 ANPEP ILK CYP2D6 METAP2 TAAR1 SLC6A3 NOS1 ODC1 ADORA2A CNR1 HTR2B HTR1D KIF11 MAOB RPS6KA3 AHCY SIGMAR1 MTAP CYP3A4 PLAU NUDT1 SLC7A5 SLC18A…
Male reproductive system neoplasm	5e-37	66	urinary system disease, reproductive system or breast disease, cell proliferation disorder	LCK ADRA2C ADRA2A ADRA1A HTR2C HTR3A DRD2 ADRA1B OPRM1 ADRA2B ...	LCK ADRA2C ADRA2A ADRA1A HTR2C HTR3A DRD2 ADRA1B OPRM1 ADRA2B HTR4 CACNA2D1 KCNA5 GRIN2B FYN SLC6A2 SLC6A4 PABPC1 ADRB2 ADRB1 ADORA2A CNR1 ODC1 HTR1A MAOA HTR2B HTR1D HTR2A TACR1 NMUR2 MAOB SLC6A3 CDK9 KIF11 GSR CHEK1 CXCL8 ADORA2B SIGMAR1 KDM1A DPP4 CYP3A4 PLAU NUDT1 SLC7A5 SLC18A2 ANPEP HSD17B3 NOS2 CYP2D6 ILK KISS1R MTAP CYP2C19 PNP CNR2 S1PR4 S1PR5 UGT2B7 AHCY RPS6KA3 AOC3 CYP2C9 S1PR1 S1PR3 …
Connective tissue neoplasm	8e-37	71	cell proliferation disorder, musculoskeletal or connective tissue disease	MTAP LCK DRD2 OPRM1 DPP4 DRD3 FYN ADRA2A ADRA2C ADRB1 ...	MTAP LCK DRD2 OPRM1 DPP4 DRD3 FYN ADRA2A ADRA2C ADRB1 ADRA2B CACNA2D1 METAP2 ADRB2 ADRA1A ADRA1B OPRD1 OPRK1 SLC6A2 NOS2 PABPC1 CDK9 ANPEP CES1 SLC18A2 NOS1 GRIN2B SLC6A3 ADORA2A TACR1 AHCY CHEK1 CNR1 MAOB MAOA KDM1A NUDT1 HTR2C HTR2A CXCL8 SLC6A4 ADORA2B RPS6KA3 KIF11 ILK CYP3A4 PLAU S1PR1 ODC1 SLC7A5 CNR2 S1PR3 KDM4E CYP2C19 KISS1R CYP2D6 CYP2C9 CDC7 PNP NMUR2 HTR1A CYP2A6 ART1 HRH4 HTR1D HTR3A…
Head and neck malignant neoplasia	8e-37	65	cell proliferation disorder	LCK ADRB2 ADRA2C ADRA1B ADRB1 ADRA1A ADRA2B ADRA2A CACNA2D1 FYN ...	LCK ADRB2 ADRA2C ADRA1B ADRB1 ADRA1A ADRA2B ADRA2A CACNA2D1 FYN CHEK1 PABPC1 OPRM1 OPRD1 NOS2 S1PR1 MAOA TACR1 OPRK1 OPRL1 NMUR2 ART1 CYP2C9 TRPV3 SLC7A5 GRIN2B CYP2C19 HTR2B RPS6KA3 CYP2D6 HTR2A HSD17B3 HTR4 HTR2C HTR1D HTR1A ILK ANPEP NUDT1 KIF11 CXCL8 SLC6A3 SLC6A2 PLAU KDM1A CDK9 DPP4 ODC1 MTAP CYP2A6 CYP3A4 ADORA2A CNR2 CNR1 MAOB S1PR3 CDC7 ADORA2B UPP1 KISS1R DPP7 SIGMAR1 DRD2 PNP SLC18A2
Urogenital neoplasm	9e-37	76	urinary system disease, cell proliferation disorder	CHEK1 LCK HTR2C HTR4 ADRA1A DRD3 ADRA2B DRD2 CACNA2D1 ADRA2A ...	CHEK1 LCK HTR2C HTR4 ADRA1A DRD3 ADRA2B DRD2 CACNA2D1 ADRA2A OPRM1 ADRA1B ADRB1 ADRA2C HTR3A GRIN2B KCNA5 PABPC1 FYN ADRB2 CXCL8 SLC6A2 KISS1R SLC6A4 CDC7 HTR2A S1PR1 HTR1A TACR1 NMUR2 OPRD1 DPP4 CHRNA4 MAOA GSR OPRK1 NOS2 ADORA2B KDM1A S1PR3 S1PR5 HRH4 CDK9 ANPEP ILK CYP2D6 METAP2 TAAR1 SLC6A3 NOS1 ODC1 ADORA2A CNR1 HTR2B HTR1D KIF11 MAOB RPS6KA3 AHCY SIGMAR1 MTAP CYP3A4 PLAU NUDT1 SLC7A5 SLC18A…
Immune system cancer	2e-36	68	cell proliferation disorder, immune system disease	LCK OPRM1 FYN ADRB2 ADRA1A ADRB1 ADRA1B OPRD1 OPRK1 PABPC1 ...	LCK OPRM1 FYN ADRB2 ADRA1A ADRB1 ADRA1B OPRD1 OPRK1 PABPC1 SLC6A2 NOS2 METAP2 ANPEP SLC18A2 CDK9 NOS1 GSR CES1 GRIN2B ADORA2A TACR1 AHCY CHEK1 CNR1 MAOA MAOB KDM1A DRD2 SLC6A4 DRD3 ADORA2B HTR2C HTR2A DPP4 CXCL8 SLC7A5 KIF11 CYP3A4 PLAU ILK S1PR1 ODC1 KDM4E RPS6KA3 CYP2C19 S1PR3 CYP2D6 MTAP CYP2C9 CDC7 PNP NUDT1 CYP2A6 KISS1R CNR2 AOC3 UPP1 SIGMAR1 ADRA2A ART1 HRH4 HTR3A KCNA5 SLC22A6 OPRL1 ADRA2…
Embryonal neoplasm	2e-36	59	cell proliferation disorder	GSR LCK SLC6A3 METAP2 HTR2C OPRK1 S1PR5 TACR1 OPRM1 ODC1 ...	GSR LCK SLC6A3 METAP2 HTR2C OPRK1 S1PR5 TACR1 OPRM1 ODC1 ADRA2C KDM1A GRIN2B FYN PABPC1 CHEK1 CDK9 CXCL8 AHCY NOS2 ANPEP SLC18A2 HTR3A NOS1 PLAU ADRB2 CNR1 DRD2 OPRL1 ILK SLC6A2 CYP3A4 DPP4 CNR2 DRD3 SIGMAR1 S1PR1 KCNA5 ADRB1 SLC7A5 PNP MTAP ADRA2B HTR1A MAOA CYP2D6 MAOB RPS6KA3 HTR4 SLC6A4 ADRA2A HTR2A OPRD1 PNMT HTR2B HSD17B3 CES1 CES2 CACNA2D1
Liver neoplasm	3e-36	69	cell proliferation disorder, endocrine system disease, gastrointestinal disease	LCK ADRB2 RPS6KA3 ADRB1 OPRM1 CACNA2D1 ADRA1B ADRA1A PABPC1 HTR2A ...	LCK ADRB2 RPS6KA3 ADRB1 OPRM1 CACNA2D1 ADRA1B ADRA1A PABPC1 HTR2A HTR2C DPP4 ADORA2A PLAU CXCL8 FYN CDK9 S1PR1 ADORA2B CHEK1 NUDT1 MAOA CYP2A6 KDM1A NOS2 ODC1 CYP2D6 ANPEP SLC7A5 CYP3A4 AOC3 CYP2C9 CNR1 MTAP CYP2C19 CNR2 UGT2B7 ILK CES1 KISS1R CDC7 TACR1 METAP2 PNP NOS1 HTR3A ART1 MAOB ADRA2A TAAR1 S1PR3 SLC6A2 CES2 KIF11 AHCY CHRNA4 HTR2B GRIN2B DRD2 HTR4 DRD3 SIGMAR1 PNMT HTR1D HSD17B3 GSR ADRA…
Embryonal tumor of neuroepithelial tissue	3e-36	56	cell proliferation disorder, nervous system disease	GSR LCK HTR2C OPRK1 S1PR5 TACR1 OPRM1 ODC1 ADRA2C KDM1A ...	GSR LCK HTR2C OPRK1 S1PR5 TACR1 OPRM1 ODC1 ADRA2C KDM1A GRIN2B FYN PABPC1 CHEK1 CXCL8 AHCY SLC18A2 HTR3A NOS1 PLAU ADRB2 CNR1 DRD2 METAP2 OPRL1 SLC6A2 CYP3A4 CNR2 ILK CDK9 DRD3 DPP4 SIGMAR1 PNP S1PR1 SLC7A5 ADRA2B NOS2 HTR1A ADRB1 MAOA ANPEP CYP2D6 MAOB RPS6KA3 HTR4 SLC6A4 ADRA2A HTR2A OPRD1 PNMT SLC6A3 HTR2B CES1 CES2 CACNA2D1
Hepatobiliary neoplasm	4e-36	69	cell proliferation disorder, gastrointestinal disease	LCK ADRB2 RPS6KA3 ADRB1 OPRM1 CACNA2D1 ADRA1B ADRA1A PABPC1 HTR2A ...	LCK ADRB2 RPS6KA3 ADRB1 OPRM1 CACNA2D1 ADRA1B ADRA1A PABPC1 HTR2A HTR2C DPP4 ADORA2A PLAU CXCL8 FYN CDK9 S1PR1 CHEK1 ADORA2B NUDT1 MAOA CYP2A6 KDM1A NOS2 ODC1 CYP2D6 ANPEP SLC7A5 CYP3A4 AOC3 CYP2C9 CNR1 MTAP CYP2C19 CNR2 ILK UGT2B7 CES1 KISS1R CDC7 TACR1 METAP2 PNP NOS1 HTR3A ART1 MAOB ADRA2A TAAR1 S1PR3 SLC6A2 CES2 KIF11 AHCY CHRNA4 HTR2B GRIN2B DRD2 HTR4 SIGMAR1 HTR1D PNMT DRD3 HSD17B3 GSR ADRA…
Bone cancer	4e-36	64	cell proliferation disorder, musculoskeletal or connective tissue disease	LCK OPRM1 FYN ADRA2A ADRA2C ADRA2B ADRA1A ADRB1 ADRB2 ADRA1B ...	LCK OPRM1 FYN ADRA2A ADRA2C ADRA2B ADRA1A ADRB1 ADRB2 ADRA1B OPRK1 OPRD1 SLC6A2 METAP2 NOS2 PABPC1 ANPEP SLC18A2 CDK9 NOS1 GRIN2B CES1 ADORA2A TACR1 AHCY CHEK1 CNR1 MAOA MAOB KDM1A DRD2 SLC6A4 DRD3 ADORA2B HTR2C HTR2A DPP4 CXCL8 KIF11 CYP3A4 S1PR1 ILK PLAU ODC1 CNR2 KDM4E RPS6KA3 CYP2C19 S1PR3 MTAP CYP2D6 CYP2C9 CDC7 PNP NMUR2 CYP2A6 ART1 HRH4 HTR3A KCNA5 SLC22A6 AOC3 OPRL1 HTR4
Hematopoietic and lymphoid system neoplasm	5e-36	75	hematologic disease, cell proliferation disorder	OPRM1 LCK PABPC1 GSR FYN TACR1 OPRD1 HTR3A ADRB2 ADRB1 ...	OPRM1 LCK PABPC1 GSR FYN TACR1 OPRD1 HTR3A ADRB2 ADRB1 OPRK1 ADRA1A ADRA1B SLC6A2 CDK9 SLC6A3 NOS2 METAP2 CXCL8 S1PR1 PNP ANPEP ADORA2A SLC18A2 CHEK1 HRH4 NOS1 ADORA2B CES1 DRD2 GRIN2B AHCY HTR4 MTAP CNR1 MAOA MAOB KDM1A SLC6A4 KIF11 CDC7 DPP4 DRD3 HTR2A HTR2C SLC7A5 ILK CYP3A4 DPP7 ODC1 CYP2C19 CYP2D6 RPS6KA3 CNR2 PLAU KDM4E S1PR3 SLC22A6 AOC3 CYP2C9 NUDT1 CYP2A6 HTR1A KISS1R S1PR5 SIGMAR1 TAAR1…
Neoplasm	6e-36	88	cell proliferation disorder	LCK MTAP CHEK1 FYN OPRM1 PABPC1 HTR2C GRIN2B ADRB2 TACR1 ...	LCK MTAP CHEK1 FYN OPRM1 PABPC1 HTR2C GRIN2B ADRB2 TACR1 DRD2 RPS6KA3 DRD3 SLC6A2 DPP4 SLC6A3 OPRK1 HTR3A CACNA2D1 OPRD1 HTR4 ADRA2B GSR ADRA1A ADRA2C ADRA2A ADRA1B ADRB1 CHRNA4 KCNA5 HTR1A ODC1 CDK9 METAP2 KDM4E NOS1 SLC6A4 ADORA2B ADORA2A HTR2A NOS2 CYP2A6 SLC18A2 MAOA S1PR1 CXCL8 CDC7 ILK NMUR2 TAAR1 HRH4 KDM1A KISS1R CYP2D6 OPRL1 HTR2B S1PR3 HTR1D SLC7A5 CYP2C9 CYP2C19 ART1 S1PR5 ANPEP UGT2B7…
Neoplastic disease or syndrome	6e-36	88	cell proliferation disorder	LCK MTAP CHEK1 FYN OPRM1 PABPC1 HTR2C GRIN2B ADRB2 TACR1 ...	LCK MTAP CHEK1 FYN OPRM1 PABPC1 HTR2C GRIN2B ADRB2 TACR1 DRD2 RPS6KA3 DPP4 DRD3 SLC6A2 SLC6A3 OPRK1 HTR3A CACNA2D1 OPRD1 HTR4 ADRA2B GSR ADRA1A ADRA2C ADRA2A ADRA1B ADRB1 CHRNA4 KCNA5 HTR1A ODC1 CDK9 METAP2 KDM4E NOS1 SLC6A4 ADORA2B ADORA2A HTR2A NOS2 CYP2A6 SLC18A2 MAOA S1PR1 CDC7 CXCL8 ILK NMUR2 TAAR1 HRH4 KISS1R KDM1A CYP2D6 OPRL1 HTR2B S1PR3 HTR1D SLC7A5 CYP2C9 CYP2C19 ART1 S1PR5 ANPEP UGT2B7…
Cell proliferation disorder	7e-36	88	cell proliferation disorder	LCK MTAP CHEK1 FYN OPRM1 PABPC1 HTR2C GRIN2B ADRB2 TACR1 ...	LCK MTAP CHEK1 FYN OPRM1 PABPC1 HTR2C GRIN2B ADRB2 TACR1 DRD2 RPS6KA3 DPP4 DRD3 SLC6A2 SLC6A3 OPRK1 HTR3A ADRA1A CACNA2D1 OPRD1 HTR4 ADRA2B GSR ADRA2C ADRA2A ADRA1B ADRB1 CHRNA4 KCNA5 HTR1A ODC1 CDK9 METAP2 KDM4E NOS1 SLC6A4 ADORA2B ADORA2A HTR2A NOS2 CYP2A6 SLC18A2 MAOA S1PR1 CDC7 CXCL8 ILK NMUR2 TAAR1 HRH4 KISS1R KDM1A CYP2D6 OPRL1 HTR2B S1PR3 HTR1D SLC7A5 CYP2C9 CYP2C19 ART1 S1PR5 ANPEP UGT2B7…
Connective tissue cancer	7e-36	65	cell proliferation disorder, musculoskeletal or connective tissue disease	LCK OPRM1 FYN ADRA2A ADRA2C ADRA2B ADRB2 OPRK1 ADRA1B ADRA1A ...	LCK OPRM1 FYN ADRA2A ADRA2C ADRA2B ADRB2 OPRK1 ADRA1B ADRA1A ADRB1 OPRD1 SLC6A2 METAP2 NOS2 PABPC1 ANPEP SLC18A2 CDK9 NOS1 GRIN2B CES1 ADORA2A TACR1 AHCY CHEK1 CNR1 MAOA MAOB KDM1A DRD3 DRD2 SLC6A4 HTR2C ADORA2B HTR2A DPP4 CXCL8 KIF11 CYP3A4 PLAU S1PR1 ILK ODC1 CNR2 KDM4E RPS6KA3 CYP2C19 S1PR3 MTAP CYP2D6 SLC7A5 CYP2C9 CDC7 PNP NMUR2 CYP2A6 ART1 HRH4 HTR3A KCNA5 SLC22A6 AOC3 OPRL1 HTR4
Lymphoid neoplasm	1e-35	73	hematologic disease, cell proliferation disorder	OPRM1 LCK PABPC1 GSR FYN TACR1 OPRD1 HTR3A ADRB2 ADRB1 ...	OPRM1 LCK PABPC1 GSR FYN TACR1 OPRD1 HTR3A ADRB2 ADRB1 OPRK1 ADRA1A ADRA1B SLC6A2 CDK9 SLC6A3 NOS2 METAP2 CXCL8 S1PR1 PNP ANPEP ADORA2A SLC18A2 CHEK1 HRH4 NOS1 ADORA2B CES1 DRD2 GRIN2B AHCY HTR4 MTAP CNR1 MAOA MAOB KDM1A SLC6A4 KIF11 DPP4 DRD3 HTR2A HTR2C SLC7A5 ILK CYP3A4 DPP7 CDC7 ODC1 CYP2C19 CYP2D6 RPS6KA3 CNR2 PLAU KDM4E S1PR3 SLC22A6 AOC3 CYP2C9 HTR1A CYP2A6 S1PR5 NUDT1 TAAR1 KISS1R ADRA2A …
Myeloid neoplasm	1e-35	66	hematologic disease, cell proliferation disorder	LCK PABPC1 OPRM1 FYN GSR ADRB2 ADRB1 ADRA1B ADRA1A TACR1 ...	LCK PABPC1 OPRM1 FYN GSR ADRB2 ADRB1 ADRA1B ADRA1A TACR1 OPRD1 OPRK1 SLC6A2 METAP2 NOS2 ANPEP CDK9 SLC18A2 HTR3A HRH4 NOS1 CES1 DRD2 GRIN2B ADORA2A HTR4 AHCY CHEK1 CNR1 MAOB MAOA KDM1A SLC6A4 DRD3 CXCL8 HTR2C ADORA2B HTR2A DPP4 KIF11 MTAP CYP2C19 CYP3A4 ILK RPS6KA3 S1PR1 PLAU ODC1 KDM4E SLC7A5 CDC7 CYP2D6 S1PR3 CNR2 CYP2C9 PNP CYP2A6 NUDT1 KISS1R ADRA2A ART1 KCNA5 HTR1A AOC3 OPRL1 ADRA2C
Cancer	2e-35	87	cell proliferation disorder	LCK FYN OPRM1 PABPC1 GRIN2B ADRB2 TACR1 HTR2C SLC6A2 RPS6KA3 ...	LCK FYN OPRM1 PABPC1 GRIN2B ADRB2 TACR1 HTR2C SLC6A2 RPS6KA3 OPRK1 DRD2 CACNA2D1 OPRD1 GSR HTR4 ADRA1A ADRA2B ADRA2C ADRA2A HTR3A SLC6A3 ADRA1B ADRB1 KCNA5 CHRNA4 MTAP ODC1 CDK9 METAP2 KDM4E NOS1 SLC6A4 ADORA2B ADORA2A HTR1A CHEK1 NOS2 CYP2A6 HTR2A SLC18A2 MAOA DRD3 CXCL8 S1PR1 ILK NMUR2 CDC7 HRH4 KDM1A DPP4 CYP2D6 S1PR3 HTR2B HTR1D SLC7A5 TAAR1 CYP2C9 CYP2C19 ART1 S1PR5 OPRL1 KISS1R ANPEP UGT2B7…
Hematopoietic and lymphoid cell neoplasm	2e-35	73	hematologic disease, cell proliferation disorder	OPRM1 LCK PABPC1 GSR FYN TACR1 OPRD1 HTR3A ADRB2 ADRB1 ...	OPRM1 LCK PABPC1 GSR FYN TACR1 OPRD1 HTR3A ADRB2 ADRB1 OPRK1 ADRA1B ADRA1A SLC6A2 CDK9 SLC6A3 NOS2 METAP2 CXCL8 S1PR1 PNP ANPEP ADORA2A SLC18A2 CHEK1 HRH4 NOS1 ADORA2B CES1 DRD2 GRIN2B AHCY HTR4 MTAP CNR1 MAOA MAOB KDM1A SLC6A4 KIF11 CDC7 DPP4 DRD3 HTR2A HTR2C SLC7A5 ILK CYP3A4 DPP7 ODC1 CYP2C19 CYP2D6 RPS6KA3 CNR2 PLAU KDM4E S1PR3 SLC22A6 AOC3 CYP2C9 HTR1A CYP2A6 S1PR5 NUDT1 TAAR1 KISS1R ADRA2A …
Myeloid hemopathy	2e-35	63	hematologic disease, cell proliferation disorder, genetic, familial or congenital disease	LCK OPRM1 FYN ADRA1A ADRB1 ADRA1B ADRB2 OPRD1 OPRK1 SLC6A2 ...	LCK OPRM1 FYN ADRA1A ADRB1 ADRA1B ADRB2 OPRD1 OPRK1 SLC6A2 METAP2 NOS2 PABPC1 ANPEP SLC18A2 CDK9 NOS1 CES1 GRIN2B DRD2 ADORA2A TACR1 HTR3A HTR4 AHCY GSR CHEK1 CNR1 MAOA MAOB KDM1A SLC6A4 DRD3 CXCL8 ADORA2B HTR2C HTR2A DPP4 KIF11 CYP3A4 S1PR1 ILK PLAU ODC1 KDM4E RPS6KA3 CYP2C19 S1PR3 CYP2D6 CYP2C9 MTAP CDC7 PNP SLC7A5 CNR2 CYP2A6 ADRA2A ART1 HRH4 KCNA5 AOC3 OPRL1 ADRA2C
Musculoskeletal system cancer	4e-35	65	cell proliferation disorder, musculoskeletal or connective tissue disease	LCK OPRM1 FYN ADRA2A ADRA2C ADRA2B ADRB2 ADRB1 ADRA1B ADRA1A ...	LCK OPRM1 FYN ADRA2A ADRA2C ADRA2B ADRB2 ADRB1 ADRA1B ADRA1A OPRK1 OPRD1 SLC6A2 METAP2 NOS2 PABPC1 ANPEP SLC18A2 CDK9 NOS1 GRIN2B CES1 ADORA2A TACR1 AHCY CHEK1 CNR1 MAOA MAOB KDM1A DRD3 DRD2 SLC6A4 ADORA2B HTR2C HTR2A DPP4 CXCL8 KIF11 CYP3A4 ILK PLAU S1PR1 ODC1 MTAP CNR2 KDM4E RPS6KA3 CYP2C19 S1PR3 SLC7A5 CYP2D6 CYP2C9 CDC7 PNP NMUR2 HTR3A CYP2A6 AOC3 ART1 HRH4 SLC22A6 KCNA5 OPRL1 HTR4
Benign neoplasm	5e-35	63	cell proliferation disorder	DRD2 DPP4 ADRB2 ADRB1 DRD3 CACNA2D1 ADRA2A ADRA2B ADRA2C ADRA1A ...	DRD2 DPP4 ADRB2 ADRB1 DRD3 CACNA2D1 ADRA2A ADRA2B ADRA2C ADRA1A ADRA1B OPRM1 PNP PLAU TRPV3 MTAP KISS1R ADORA2A PABPC1 SLC6A3 ODC1 AHCY CES2 EBP CES1 CXCL8 CHEK1 CYP3A4 CNR2 TACR1 NOS1 CYP2C9 CNR1 NOS2 SLC7A5 NUDT1 CYP2D6 HTR4 KDM1A CYP2A6 AOC3 MAOB ANPEP CDK9 HTR2A SLC18A2 FYN ILK UGT2B7 ART1 ADORA2B GRIN2B HTR1D RPS6KA3 MAOA S1PR4 CYP2C19 PNMT S1PR5 HSD17B3 CHRNA7 KIF11 NMUR2
Rare genetic tumor	2e-34	73	cell proliferation disorder, genetic, familial or congenital disease	OPRM1 MTAP LCK PABPC1 GSR FYN TACR1 OPRD1 HTR3A CACNA2D1 ...	OPRM1 MTAP LCK PABPC1 GSR FYN TACR1 OPRD1 HTR3A CACNA2D1 OPRK1 ADRB2 ODC1 ADRB1 ADRA1A ADRA1B CDK9 NOS2 SLC6A2 METAP2 CXCL8 S1PR1 PNP ANPEP SLC18A2 ADORA2A NOS1 CHEK1 HRH4 AHCY CES1 DRD2 GRIN2B PLAU ADORA2B KISS1R HTR4 CNR1 MAOA MAOB KDM1A SLC6A4 DPP4 DRD3 SLC6A3 HTR2C HTR2A KIF11 ILK DPP7 SLC7A5 CDC7 CYP2C19 CYP3A4 RPS6KA3 CYP2D6 CNR2 KDM4E NUDT1 S1PR3 PNMT SLC22A6 AOC3 CYP2C9 CYP2A6 TAAR1 HSD17…
Genetic tumor of hematopoietic and lymphoid tissues	2e-34	71	hematologic disease, cell proliferation disorder, genetic, familial or congenital disease	OPRM1 LCK PABPC1 GSR FYN TACR1 OPRD1 HTR3A OPRK1 ADRB2 ...	OPRM1 LCK PABPC1 GSR FYN TACR1 OPRD1 HTR3A OPRK1 ADRB2 ADRB1 ADRA1A ADRA1B CDK9 NOS2 SLC6A2 METAP2 CXCL8 S1PR1 PNP ANPEP SLC18A2 ADORA2A CHEK1 HRH4 NOS1 CES1 DRD2 GRIN2B ADORA2B AHCY HTR4 MTAP CNR1 MAOA MAOB KDM1A SLC6A4 DPP4 DRD3 HTR2A HTR2C SLC6A3 KIF11 ILK DPP7 SLC7A5 CDC7 ODC1 CYP2C19 CYP3A4 RPS6KA3 CYP2D6 PLAU CNR2 KDM4E S1PR3 SLC22A6 AOC3 CYP2C9 CYP2A6 TAAR1 NUDT1 ADRA2A ART1 PNMT KCNA5 HTR…
Bone marrow cancer	2e-34	62	hematologic disease, cell proliferation disorder, immune system disease, musculoskeletal or connective tissue disease	LCK OPRM1 FYN ADRA1A ADRA1B ADRB1 ADRB2 OPRD1 OPRK1 SLC6A2 ...	LCK OPRM1 FYN ADRA1A ADRA1B ADRB1 ADRB2 OPRD1 OPRK1 SLC6A2 METAP2 NOS2 PABPC1 ANPEP SLC18A2 CDK9 NOS1 CES1 GRIN2B ADORA2A TACR1 AHCY CHEK1 CNR1 MAOB MAOA KDM1A DRD2 SLC6A4 DRD3 HTR2A ADORA2B HTR2C DPP4 CXCL8 KIF11 CYP3A4 S1PR1 ILK PLAU ODC1 KDM4E RPS6KA3 CYP2C19 S1PR3 CYP2D6 MTAP CYP2C9 CDC7 PNP CNR2 CYP2A6 ADRA2A ART1 HRH4 HTR3A SLC22A6 KCNA5 AOC3 OPRL1 ADRA2C HTR4
Myeloid leukemia	3e-34	60	hematologic disease, cell proliferation disorder, immune system disease, musculoskeletal or connective tissue disease, genetic, familial or congenital disease	LCK OPRM1 FYN ADRB1 OPRD1 ADRA1A ADRB2 ADRA1B OPRK1 SLC6A2 ...	LCK OPRM1 FYN ADRB1 OPRD1 ADRA1A ADRB2 ADRA1B OPRK1 SLC6A2 METAP2 NOS2 PABPC1 ANPEP SLC18A2 CDK9 NOS1 CES1 GRIN2B TACR1 CHEK1 CNR1 MAOB MAOA KDM1A DRD2 SLC6A4 DRD3 ADORA2A HTR2C ADORA2B HTR2A DPP4 CXCL8 KIF11 CYP3A4 S1PR1 ILK PLAU ODC1 KDM4E RPS6KA3 CYP2C19 S1PR3 CYP2D6 CYP2C9 MTAP CDC7 PNP CNR2 CYP2A6 ADRA2A ART1 HRH4 HTR3A KCNA5 AOC3 OPRL1 ADRA2C HTR4
Primitive neuroectodermal tumor	3e-34	56	cell proliferation disorder, nervous system disease	LCK TACR1 OPRM1 ODC1 ADRA2C FYN PABPC1 CHEK1 GSR KDM1A ...	LCK TACR1 OPRM1 ODC1 ADRA2C FYN PABPC1 CHEK1 GSR KDM1A CXCL8 AHCY NOS1 SLC18A2 HTR3A ADRB2 CNR1 DRD2 KIF11 METAP2 OPRL1 ADRB1 SLC6A2 CNR2 GRIN2B ILK DRD3 DPP4 SIGMAR1 CYP3A4 CDK9 PNP S1PR1 ADRA2B NOS2 HTR2A HTR1A HTR2C MAOA ANPEP CYP2D6 MAOB RPS6KA3 OPRK1 CACNA2D1 HTR4 PLAU SLC6A4 ADRA2A SLC7A5 OPRD1 SLC6A3 PNMT HTR2B CES1 CES2
Colorectal cancer	5e-34	73	cell proliferation disorder, gastrointestinal disease	LCK OPRM1 NOS1 PABPC1 HTR1A ILK FYN ADRB2 SLC6A4 SLC6A2 ...	LCK OPRM1 NOS1 PABPC1 HTR1A ILK FYN ADRB2 SLC6A4 SLC6A2 DPP4 CXCL8 GSR SLC6A3 KIF11 ODC1 CHEK1 S1PR1 CYP2C9 KDM1A CYP2A6 CDK9 MTAP NUDT1 CYP3A4 CNR2 AOC3 TACR1 ANPEP CNR1 SLC7A5 CYP2D6 NOS2 ART1 CES1 PLAU UGT2B7 MAOB DRD2 GRIN2B HTR3A HTR1D HRH4 CYP2C19 UPP1 CES2 METAP2 KISS1R HTR4 TRPV3 KCNA5 CACNA2D1 RPS6KA3 SIGMAR1 MAOA ADORA2B ADRA1A ADRA2A CDC7 AHCY HTR2B ADRA1B S1PR3 HTR2A PNP S1PR4 CHRNA7 …
Lung adenocarcinoma	5e-34	58	cell proliferation disorder, respiratory or thoracic disease	LCK FYN CHEK1 GRIN2B ADRB2 DRD2 DRD3 HTR1A CDC7 PABPC1 ...	LCK FYN CHEK1 GRIN2B ADRB2 DRD2 DRD3 HTR1A CDC7 PABPC1 HTR2C HTR2A HTR1D HTR2B ART1 CACNA2D1 MTAP CYP2A6 ADRA1B ADRA2C CHRNA4 ADRA1A ADRA2B ADRA2A HRH4 TACR1 TAAR1 CDK9 RPS6KA3 UGT2B7 METAP2 CHRNA7 HTR3A TRPV3 S1PR1 CYP2C19 CYP2C9 S1PR4 S1PR3 S1PR5 NUDT1 SLC6A4 AOC3 PNMT MAOB CES1 CXCL8 MAOA SLC7A5 CYP2D6 PLAU ANPEP NOS2 OPRM1 ILK DPP4 KIF11 ADORA2B
Fibrosis	5e-34	56	cell proliferation disorder	ADRB2 OPRM1 ADRB1 ADRA1B ADRA1A HTR2A HTR2C CACNA2D1 ADORA2A ADORA2B ...	ADRB2 OPRM1 ADRB1 ADRA1B ADRA1A HTR2A HTR2C CACNA2D1 ADORA2A ADORA2B PLAU CXCL8 S1PR1 CNR1 LCK FYN AOC3 NOS2 CNR2 DPP4 KISS1R ILK CYP2D6 TACR1 TRPV3 HTR2B HRH4 S1PR3 NOS1 CYP2C19 ANPEP KDM1A CDK9 CYP3A4 DRD2 MTAP METAP2 DRD3 CYP2A6 CES1 CYP2C9 SLC6A4 PNP UGT2B7 CHEK1 MAOA GRIN2B MAOB HTR3A ART1 ODC1 SLC22A6 DPP7 SLC7A5 UPP1 ADRA2A
Esophageal carcinoma	7e-34	54	cell proliferation disorder, gastrointestinal disease, respiratory or thoracic disease	LCK PABPC1 METAP2 KDM1A HTR1A HTR1D HTR2C HTR4 HTR2A OPRM1 ...	LCK PABPC1 METAP2 KDM1A HTR1A HTR1D HTR2C HTR4 HTR2A OPRM1 NOS2 GSR MAOA OPRD1 DRD2 ADRA2B ADRA2C ADRA1B ADRA1A ADRA2A DRD3 TAAR1 HTR3A S1PR1 DPP4 NUDT1 SLC7A5 PLAU CXCL8 ODC1 TACR1 HRH4 CDC7 CHEK1 CYP2A6 SIGMAR1 CYP2C9 CYP2C19 ILK CDK9 RPS6KA3 MTAP CYP2D6 GRIN2B KIF11 CNR1 FYN ADRB2 CHRNA7 UPP1 TRPV3 KISS1R ANPEP S1PR5
Chronic myeloproliferative disorder	1e-33	61	hematologic disease, cell proliferation disorder, immune system disease, musculoskeletal or connective tissue disease, genetic, familial or congenital disease	LCK OPRM1 FYN ADRA1A ADRB2 OPRD1 ADRB1 ADRA1B OPRK1 SLC6A2 ...	LCK OPRM1 FYN ADRA1A ADRB2 OPRD1 ADRB1 ADRA1B OPRK1 SLC6A2 METAP2 NOS2 PABPC1 ANPEP SLC18A2 CDK9 NOS1 CES1 GRIN2B ADORA2A TACR1 AHCY CHEK1 CNR1 MAOB MAOA KDM1A DRD2 SLC6A4 DRD3 ADORA2B HTR2C HTR2A DPP4 CXCL8 KIF11 CYP3A4 S1PR1 ILK PLAU ODC1 KDM4E RPS6KA3 CYP2C19 S1PR3 CYP2D6 CYP2C9 MTAP CDC7 PNP CNR2 CYP2A6 ADRA2A ART1 HRH4 HTR3A KCNA5 AOC3 OPRL1 ADRA2C HTR4
Non-small cell lung carcinoma	2e-33	70	cell proliferation disorder, respiratory or thoracic disease	LCK SLC6A3 TACR1 ADRB2 FYN CHEK1 ADRA1A ADRA2B ADRA2C ADRA1B ...	LCK SLC6A3 TACR1 ADRB2 FYN CHEK1 ADRA1A ADRA2B ADRA2C ADRA1B ADRA2A OPRM1 ADRB1 GSR GRIN2B HTR2C MTAP PABPC1 CYP2A6 DRD2 CDC7 HTR1A HTR2A HTR1D DRD3 HTR2B ART1 CACNA2D1 CDK9 HRH4 CHRNA4 TAAR1 RPS6KA3 UGT2B7 METAP2 CHRNA7 HTR3A TRPV3 CYP2C9 CYP2C19 S1PR1 S1PR3 S1PR5 S1PR4 NUDT1 ADORA2A ADORA2B KIF11 KDM1A SLC6A4 CXCL8 DPP4 ANPEP CYP3A4 KISS1R SLC6A2 SLC7A5 PLAU ILK CNR2 AOC3 CNR1 MAOA NOS2 MAOB OD…
Rare epithelial tumor of liver and intrahepatic biliary tract	2e-33	64	cell proliferation disorder, gastrointestinal disease	LCK CACNA2D1 PABPC1 DPP4 PLAU CXCL8 FYN ADRB2 ADRB1 CHEK1 ...	LCK CACNA2D1 PABPC1 DPP4 PLAU CXCL8 FYN ADRB2 ADRB1 CHEK1 CDK9 NUDT1 MAOA CYP2A6 KDM1A ODC1 NOS2 ANPEP CYP2D6 SLC7A5 CYP3A4 CYP2C9 S1PR1 MTAP CYP2C19 CNR1 CNR2 CES1 ILK AOC3 CDC7 METAP2 PNP TACR1 NOS1 HTR3A MAOB KISS1R ADRA2A TAAR1 ART1 SLC6A2 OPRM1 CES2 KIF11 UGT2B7 AHCY S1PR3 RPS6KA3 CHRNA4 HTR2B HTR2A HTR4 ADRA1B SIGMAR1 DRD2 HTR1D DRD3 ADORA2B PNMT HSD17B3 ADRA2B HRH4 CHRNA7
Liver and intrahepatic bile duct neoplasm	5e-33	64	cell proliferation disorder, gastrointestinal disease	LCK CACNA2D1 RPS6KA3 PABPC1 DPP4 PLAU CXCL8 FYN CDK9 ADRB2 ...	LCK CACNA2D1 RPS6KA3 PABPC1 DPP4 PLAU CXCL8 FYN CDK9 ADRB2 ADRB1 CHEK1 NUDT1 MAOA CYP2A6 KDM1A ODC1 NOS2 ANPEP CYP2D6 SLC7A5 CYP3A4 CYP2C9 S1PR1 MTAP CYP2C19 CNR1 CNR2 CES1 ILK AOC3 CDC7 METAP2 PNP TACR1 NOS1 HTR3A MAOB KISS1R ADRA2A TAAR1 ART1 SLC6A2 OPRM1 CES2 KIF11 UGT2B7 AHCY S1PR3 CHRNA4 HTR2B HTR2A HTR4 ADRA1B ADORA2B HTR1D DRD2 DRD3 SIGMAR1 PNMT HSD17B3 ADRA2B HRH4 CHRNA7
Female reproductive organ cancer	1e-32	66	urinary system disease, reproductive system or breast disease, cell proliferation disorder	LCK ADRA2B OPRM1 ADRA2A GRIN2B ADRA2C HTR3A PABPC1 CHEK1 CXCL8 ...	LCK ADRA2B OPRM1 ADRA2A GRIN2B ADRA2C HTR3A PABPC1 CHEK1 CXCL8 CDC7 ADRB2 S1PR1 HTR2A HTR2C KISS1R OPRD1 TACR1 HTR4 HTR1A DPP4 NMUR2 CHRNA4 ADRA1A GSR OPRK1 DRD3 NOS2 KDM1A S1PR3 HRH4 S1PR5 MAOA ADORA2B CDK9 CACNA2D1 ILK ANPEP CYP2D6 DRD2 METAP2 ADRA1B TAAR1 NOS1 SLC6A3 ODC1 KIF11 FYN MTAP PLAU SLC7A5 CYP3A4 CES2 RPS6KA3 CNR2 UGT2B7 CNR1 MAOB CYP2C19 AHCY CYP2C9 NUDT1 HTR1D PNP ADORA2A ADRB1
Adenocarcinoma of liver and intrahepatic biliary tract	2e-32	63	cell proliferation disorder, endocrine system disease, gastrointestinal disease	CACNA2D1 LCK PABPC1 DPP4 CXCL8 FYN PLAU ADRB2 ADRB1 CHEK1 ...	CACNA2D1 LCK PABPC1 DPP4 CXCL8 FYN PLAU ADRB2 ADRB1 CHEK1 CDK9 NUDT1 MAOA CYP2A6 KDM1A ODC1 NOS2 ANPEP CYP2D6 SLC7A5 CYP3A4 CYP2C9 S1PR1 MTAP CYP2C19 CNR1 CNR2 CES1 ILK AOC3 CDC7 METAP2 PNP TACR1 NOS1 HTR3A MAOB KISS1R ADRA2A TAAR1 ART1 SLC6A2 OPRM1 CES2 KIF11 UGT2B7 AHCY S1PR3 RPS6KA3 CHRNA4 HTR2A HTR2B HTR4 ADRA1B ADORA2B PNMT DRD2 SIGMAR1 DRD3 HTR1D HSD17B3 ADRA2B HRH4
Carcinoma of liver and intrahepatic biliary tract	2e-32	63	cell proliferation disorder, endocrine system disease, gastrointestinal disease	LCK CACNA2D1 PABPC1 DPP4 CXCL8 FYN PLAU ADRB2 ADRB1 CHEK1 ...	LCK CACNA2D1 PABPC1 DPP4 CXCL8 FYN PLAU ADRB2 ADRB1 CHEK1 CDK9 NUDT1 MAOA CYP2A6 KDM1A ODC1 NOS2 ANPEP CYP2D6 SLC7A5 CYP3A4 CYP2C9 S1PR1 MTAP CYP2C19 CNR1 CNR2 CES1 ILK AOC3 CDC7 METAP2 PNP TACR1 NOS1 HTR3A MAOB KISS1R ADRA2A TAAR1 ART1 SLC6A2 OPRM1 CES2 KIF11 UGT2B7 AHCY S1PR3 RPS6KA3 CHRNA4 HTR2A HTR2B HTR4 ADRA1B DRD2 DRD3 ADORA2B SIGMAR1 HTR1D PNMT HSD17B3 ADRA2B HRH4
Female reproductive system neoplasm	3e-32	67	urinary system disease, reproductive system or breast disease, cell proliferation disorder	CHEK1 LCK DRD3 ADRA2B DRD2 CACNA2D1 OPRM1 ADRA2A GRIN2B ADRB1 ...	CHEK1 LCK DRD3 ADRA2B DRD2 CACNA2D1 OPRM1 ADRA2A GRIN2B ADRB1 ADRA2C HTR3A PABPC1 CXCL8 KISS1R CDC7 ADRB2 S1PR1 HTR2A HTR2C OPRD1 TACR1 HTR4 HTR1A DPP4 NMUR2 CHRNA4 ADRA1A GSR OPRK1 NOS2 KDM1A S1PR3 HRH4 MAOA ADORA2B S1PR5 CDK9 ILK ANPEP CYP2D6 METAP2 ADRA1B TAAR1 SLC6A3 NOS1 ODC1 KIF11 RPS6KA3 AHCY FYN MTAP PLAU SLC7A5 CYP3A4 CNR1 CES2 CNR2 UGT2B7 PNP HSD17B3 MAOB HTR1D CYP2C19 CYP2C9 NUDT1 ADOR…
Liver cancer	5e-32	63	cell proliferation disorder, endocrine system disease, gastrointestinal disease	LCK CACNA2D1 RPS6KA3 PABPC1 DPP4 CXCL8 FYN CDK9 PLAU ADRB2 ...	LCK CACNA2D1 RPS6KA3 PABPC1 DPP4 CXCL8 FYN CDK9 PLAU ADRB2 ADRB1 CHEK1 NUDT1 MAOA CYP2A6 KDM1A ODC1 NOS2 ANPEP CYP2D6 SLC7A5 CYP3A4 CYP2C9 S1PR1 MTAP CYP2C19 CNR1 CNR2 CES1 ILK AOC3 CDC7 METAP2 PNP TACR1 NOS1 HTR3A MAOB KISS1R ADRA2A TAAR1 ART1 SLC6A2 OPRM1 CES2 KIF11 UGT2B7 AHCY S1PR3 CHRNA4 HTR2A HTR2B HTR4 ADRA1B DRD2 DRD3 SIGMAR1 PNMT HTR1D ADORA2B HSD17B3 ADRA2B HRH4
Peripheral nervous system neoplasm	5e-32	38	cell proliferation disorder, nervous system disease	ADRA2B ADRA1B ADRA1A ADRA2C ADRA2A SLC18A2 SLC6A3 PABPC1 MAOA TAAR1 ...	ADRA2B ADRA1B ADRA1A ADRA2C ADRA2A SLC18A2 SLC6A3 PABPC1 MAOA TAAR1 DRD2 SLC6A2 PNMT TACR1 DRD3 HTR1A FYN OPRL1 CHEK1 KIF11 ADRB2 ODC1 NOS2 CNR1 ADRB1 ANPEP OPRM1 HTR4 SLC7A5 KDM1A NOS1 MAOB PLAU ILK RPS6KA3 CYP2D6 CXCL8 DPP4
B-cell neoplasm	7e-32	56	hematologic disease, cell proliferation disorder, immune system disease, genetic, familial or congenital disease	PABPC1 OPRM1 GSR CDK9 TACR1 ADRB2 ADRB1 ADRA1B ADRA1A LCK ...	PABPC1 OPRM1 GSR CDK9 TACR1 ADRB2 ADRB1 ADRA1B ADRA1A LCK CXCL8 NOS2 FYN OPRD1 PNP HTR3A MTAP ADORA2A DRD2 CHEK1 SLC6A2 SLC6A3 ADORA2B S1PR1 KDM1A DPP4 ILK DPP7 ANPEP SLC7A5 CDC7 CYP2C19 RPS6KA3 CNR2 ODC1 CYP3A4 PLAU CNR1 AHCY CYP2D6 SLC22A6 CYP2C9 METAP2 MAOA S1PR3 NUDT1 NOS1 KIF11 SLC6A4 TAAR1 AOC3 PNMT GRIN2B HRH4 SLC18A2 KISS1R
Acute leukemia	1e-31	61	hematologic disease, cell proliferation disorder, immune system disease, musculoskeletal or connective tissue disease	OPRM1 LCK FYN CDK9 OPRD1 ADRB2 ADRA1A ADRB1 ADRA1B OPRK1 ...	OPRM1 LCK FYN CDK9 OPRD1 ADRB2 ADRA1A ADRB1 ADRA1B OPRK1 SLC6A2 NOS2 PABPC1 METAP2 CXCL8 GSR S1PR1 ANPEP SLC18A2 PNP NOS1 CES1 GRIN2B ADORA2A ADORA2B TACR1 MTAP CHEK1 CNR1 MAOA MAOB KDM1A DRD2 SLC6A4 DRD3 SLC6A3 HTR2C HTR2A DPP4 KIF11 ILK DPP7 CYP2D6 ODC1 PLAU CYP3A4 KDM4E RPS6KA3 CYP2C19 S1PR3 SLC22A6 CDC7 SLC7A5 CNR2 CYP2C9 ADRA2A HTR3A HRH4 TAAR1 KCNA5 ADRA2C
Metastatic neoplasm	8e-31	44	cell proliferation disorder	SLC6A3 SLC6A2 HTR1A GRIN2B LCK FYN ADRB2 GSR OPRM1 CDC7 ...	SLC6A3 SLC6A2 HTR1A GRIN2B LCK FYN ADRB2 GSR OPRM1 CDC7 KIF11 ADORA2A SIGMAR1 ADORA2B CXCL8 NOS2 PLAU DPP4 ANPEP HRH4 KISS1R CNR1 CDK9 CYP2A6 DRD2 PNP CHEK1 CES2 TACR1 KDM1A ILK SLC7A5 MTAP CYP2D6 RPS6KA3 CYP3A4 UGT2B7 METAP2 SLC18A2 ODC1 AOC3 CYP2C19 ART1 CNR2
Autonomic nervous system neoplasm	9e-31	33	cell proliferation disorder, nervous system disease	ADRA2B ADRA2A ADRA2C ADRA1A ADRA1B SLC18A2 SLC6A3 PABPC1 MAOA TAAR1 ...	ADRA2B ADRA2A ADRA2C ADRA1A ADRA1B SLC18A2 SLC6A3 PABPC1 MAOA TAAR1 DRD2 SLC6A2 PNMT TACR1 HTR1A DRD3 FYN OPRL1 ADRB2 ODC1 NOS2 CNR1 ADRB1 ANPEP HTR4 OPRM1 SLC7A5 KDM1A NOS1 MAOB ILK CYP2D6 RPS6KA3
Breast carcinoma	1e-30	71	reproductive system or breast disease, integumentary system disease, cell proliferation disorder, respiratory or thoracic disease	LCK OPRM1 KDM4E FYN GRIN2B PABPC1 KDM1A GSR RPS6KA3 CACNA2D1 ...	LCK OPRM1 KDM4E FYN GRIN2B PABPC1 KDM1A GSR RPS6KA3 CACNA2D1 ADRA1A TACR1 NMUR2 NOS1 ADRB2 HTR2C HTR2B HTR2A OPRD1 ILK CDC7 ADRA2B ADRA2A S1PR1 SLC7A5 NOS2 KIF11 MAOA OPRK1 OPRL1 TRPV3 ADORA2A ADORA2B METAP2 S1PR3 S1PR5 S1PR4 HTR3A HTR1A CNR2 HRH4 CNR1 TAAR1 DRD2 ART1 DRD3 CXCL8 CDK9 CHEK1 ANPEP CHRNA4 MTAP PLAU AOC3 CYP2D6 DPP4 CYP2C19 UGT2B7 ODC1 PNP KISS1R HTR4 CYP3A4 NUDT1 CES1 CYP2A6 MAOB SL…
Prostate carcinoma	2e-30	61	urinary system disease, reproductive system or breast disease, cell proliferation disorder	LCK ADRA1A HTR2C ADRA1B FYN SLC6A2 SLC6A4 PABPC1 ADRB2 ADRB1 ...	LCK ADRA1A HTR2C ADRA1B FYN SLC6A2 SLC6A4 PABPC1 ADRB2 ADRB1 ADORA2A CNR1 HTR1A MAOA ADRA2C HTR2B TACR1 ADRA2A HTR1D HTR2A NMUR2 MAOB SLC6A3 CXCL8 CHEK1 KDM1A DPP4 ODC1 CYP3A4 SIGMAR1 ADORA2B PLAU HTR3A SLC7A5 SLC18A2 ANPEP HSD17B3 NOS2 CYP2D6 ILK CDK9 KISS1R MTAP CYP2C19 PNP CNR2 S1PR5 DRD2 NOS1 S1PR4 UGT2B7 NUDT1 AHCY KIF11 RPS6KA3 AOC3 OPRM1 CYP2C9 S1PR1 S1PR3 UPP1
Secondary neoplasm	5e-30	46	cell proliferation disorder	SLC6A3 SLC6A2 HTR1A GRIN2B LCK FYN ADRB2 GSR OPRM1 CDC7 ...	SLC6A3 SLC6A2 HTR1A GRIN2B LCK FYN ADRB2 GSR OPRM1 CDC7 KIF11 ADORA2A ADORA2B SIGMAR1 CXCL8 NOS2 PLAU DPP4 ANPEP HRH4 KISS1R CNR1 CDK9 DRD2 CYP2A6 PNP TACR1 CHEK1 CES2 KDM1A ILK SLC7A5 MTAP CYP2D6 CYP3A4 RPS6KA3 UGT2B7 METAP2 SLC18A2 ODC1 AOC3 CYP2C19 ART1 CNR2 ADRB1 CYP2C9
Colonic neoplasm	8e-30	55	cell proliferation disorder, gastrointestinal disease	LCK PABPC1 SLC6A3 FYN CXCL8 CHEK1 KDM1A CNR2 CYP3A4 NOS2 ...	LCK PABPC1 SLC6A3 FYN CXCL8 CHEK1 KDM1A CNR2 CYP3A4 NOS2 ART1 DPP4 ILK TACR1 MTAP CNR1 PLAU ANPEP ODC1 METAP2 NUDT1 SLC7A5 CES2 RPS6KA3 OPRM1 CYP2C9 ADRA2A ADORA2B HTR4 CYP2A6 AHCY SLC6A2 KISS1R S1PR3 CDK9 DRD2 S1PR1 UPP1 CYP2D6 ADRB2 PNP MAOA CHRNA7 UGT2B7 HRH4 CES1 ADRA2B ADRA2C MAOB NOS1 GSR CYP2C19 KIF11 S1PR4 S1PR5
Paraganglioma	8e-30	32	cell proliferation disorder, endocrine system disease, nervous system disease	ADRA2B ADRA1A ADRA2A ADRA2C ADRA1B SLC18A2 SLC6A3 PABPC1 MAOA TAAR1 ...	ADRA2B ADRA1A ADRA2A ADRA2C ADRA1B SLC18A2 SLC6A3 PABPC1 MAOA TAAR1 DRD2 SLC6A2 PNMT TACR1 DRD3 HTR1A OPRL1 FYN ADRB2 ODC1 NOS2 CNR1 ADRB1 ANPEP HTR4 OPRM1 SLC7A5 NOS1 MAOB ILK RPS6KA3 CYP2D6
Integumentary system benign neoplasm	1e-29	43	integumentary system disease, cell proliferation disorder	DPP4 ADRA2A ADRA2B ADRA2C ADRA1A ADRA1B ADRB2 ADRB1 PNP TRPV3 ...	DPP4 ADRA2A ADRA2B ADRA2C ADRA1A ADRA1B ADRB2 ADRB1 PNP TRPV3 KISS1R ADORA2A PLAU ODC1 AHCY CES2 EBP CES1 CNR2 CXCL8 NOS1 NOS2 CYP3A4 CYP2D6 CNR1 CYP2C9 TACR1 MTAP CDK9 HTR2A AOC3 KDM1A MAOB ANPEP DRD2 GRIN2B HSD17B3 S1PR4 CYP2A6 S1PR5 CHEK1 HTR4 KIF11
Acute myeloid leukemia	2e-29	55	hematologic disease, cell proliferation disorder, immune system disease, musculoskeletal or connective tissue disease, genetic, familial or congenital disease	OPRM1 LCK FYN ADRB2 ADRA1B ADRA1A ADRB1 OPRK1 OPRD1 SLC6A2 ...	OPRM1 LCK FYN ADRB2 ADRA1B ADRA1A ADRB1 OPRK1 OPRD1 SLC6A2 METAP2 NOS2 PABPC1 ANPEP SLC18A2 CDK9 NOS1 CES1 GRIN2B TACR1 CHEK1 CNR1 MAOA MAOB KDM1A DRD2 SLC6A4 DRD3 ADORA2A HTR2A ADORA2B HTR2C CXCL8 KIF11 S1PR1 ODC1 PLAU CYP3A4 KDM4E RPS6KA3 ILK CYP2C19 S1PR3 MTAP CDC7 PNP CYP2D6 DPP4 CNR2 ADRA2A HRH4 HTR3A KCNA5 ADRA2C SLC7A5
Adrenal gland neoplasm	5e-29	36	cell proliferation disorder, endocrine system disease	ADRA2B ADRA2C ADRA1B ADRA1A ADRA2A LCK PABPC1 SLC6A2 CXCL8 DRD2 ...	ADRA2B ADRA2C ADRA1B ADRA1A ADRA2A LCK PABPC1 SLC6A2 CXCL8 DRD2 ODC1 PNMT CYP2A6 SLC18A2 ADRB2 HTR4 NOS2 CYP3A4 CNR1 MAOA ANPEP ADRB1 OPRM1 SLC7A5 NOS1 MAOB ILK CYP2D6 RPS6KA3 SLC6A3 KIF11 HRH4 CHEK1 CDC7 HTR2B TAAR1
Cirrhosis of liver	2e-28	43	cell proliferation disorder, endocrine system disease, gastrointestinal disease	ADRB2 ADRB1 OPRM1 ADRA1A ADRA1B HTR2A CACNA2D1 HTR2C ADORA2A S1PR1 ...	ADRB2 ADRB1 OPRM1 ADRA1A ADRA1B HTR2A CACNA2D1 HTR2C ADORA2A S1PR1 ADORA2B CXCL8 NOS2 DPP4 AOC3 CNR1 CYP2D6 PLAU KISS1R TACR1 CYP2C19 CNR2 ILK NOS1 CYP3A4 MTAP CYP2A6 CYP2C9 CES1 S1PR3 PNP UGT2B7 CHEK1 ANPEP GRIN2B HTR2B MAOA SLC7A5 LCK FYN HTR3A DRD2 ADRA2A
Hepatocellular carcinoma	3e-28	64	cell proliferation disorder, endocrine system disease, gastrointestinal disease	CACNA2D1 LCK PABPC1 DPP4 CXCL8 PLAU FYN ADRB2 CYP3A4 ADRB1 ...	CACNA2D1 LCK PABPC1 DPP4 CXCL8 PLAU FYN ADRB2 CYP3A4 ADRB1 CHEK1 CDK9 NUDT1 CHRNA4 CYP2C9 CYP2A6 KDM1A ODC1 ANPEP CYP2D6 UGT2B7 CYP2C19 SLC7A5 S1PR1 NOS2 MTAP CDC7 CNR1 CNR2 CES1 ILK ADRA2B AOC3 MAOA KIF11 PNP ADRA2C TACR1 MAOB KISS1R ADRA2A SLC6A2 TRPV3 TAAR1 ART1 OPRM1 HTR3A NOS1 AHCY S1PR3 ADRA1A RPS6KA3 GRIN2B HTR2A HTR2B METAP2 ADRA1B HTR1D DRD2 ADORA2B PNMT DRD3 HSD17B3 HRH4
Colon carcinoma	3e-28	50	cell proliferation disorder, gastrointestinal disease	LCK PABPC1 CXCL8 CHEK1 KDM1A CNR2 SLC6A3 NOS2 ART1 DPP4 ...	LCK PABPC1 CXCL8 CHEK1 KDM1A CNR2 SLC6A3 NOS2 ART1 DPP4 ILK TACR1 MTAP CNR1 PLAU CYP3A4 ANPEP ODC1 METAP2 CES2 RPS6KA3 NUDT1 SLC7A5 OPRM1 ADRA2A HTR4 ADORA2B AHCY SLC6A2 S1PR3 CDK9 DRD2 CYP2A6 S1PR1 CYP2D6 CYP2C9 CHRNA7 HRH4 UGT2B7 CES1 MAOA ADRA2B ADRA2C KISS1R NOS1 FYN PNP GSR S1PR4 S1PR5
Head and neck squamous cell carcinoma	4e-28	54	integumentary system disease, cell proliferation disorder	LCK FYN CHEK1 PABPC1 OPRM1 OPRD1 NOS2 S1PR1 MAOA TACR1 ...	LCK FYN CHEK1 PABPC1 OPRM1 OPRD1 NOS2 S1PR1 MAOA TACR1 OPRK1 OPRL1 NMUR2 ART1 CYP2C9 TRPV3 SLC7A5 GRIN2B CYP2C19 RPS6KA3 CYP2D6 HSD17B3 HTR1D HTR2C HTR1A HTR2B HTR4 HTR2A ILK ANPEP CXCL8 PLAU KDM1A DPP4 CDK9 NUDT1 MTAP ADRB2 CYP2A6 ADORA2A CYP3A4 CNR2 CACNA2D1 CNR1 MAOB S1PR3 ADORA2B KISS1R ODC1 KIF11 DRD2 DPP7 PNP UPP1
Neoplasm of mature B-cells	4e-28	50	hematologic disease, cell proliferation disorder, immune system disease, genetic, familial or congenital disease	PABPC1 OPRM1 GSR CDK9 TACR1 ADRB2 ADRB1 ADRA1A ADRA1B LCK ...	PABPC1 OPRM1 GSR CDK9 TACR1 ADRB2 ADRB1 ADRA1A ADRA1B LCK CXCL8 NOS2 OPRD1 FYN PNP HTR3A MTAP ADORA2A DRD2 CHEK1 SLC6A3 ADORA2B SLC6A2 S1PR1 KDM1A DPP4 DPP7 ILK ANPEP SLC7A5 CDC7 CYP2C19 CNR2 RPS6KA3 ODC1 CYP3A4 PLAU CYP2D6 SLC22A6 CNR1 CYP2C9 MAOA NUDT1 METAP2 TAAR1 AOC3 S1PR3 SLC6A4 KIF11 KISS1R
Epithelial tumor of colon	4e-28	50	cell proliferation disorder, gastrointestinal disease	LCK PABPC1 CXCL8 CHEK1 KDM1A CNR2 CYP3A4 SLC6A3 NOS2 ART1 ...	LCK PABPC1 CXCL8 CHEK1 KDM1A CNR2 CYP3A4 SLC6A3 NOS2 ART1 DPP4 ILK TACR1 MTAP CNR1 PLAU ANPEP ODC1 METAP2 CES2 SLC7A5 RPS6KA3 NUDT1 OPRM1 CYP2C9 ADRA2A HTR4 ADORA2B AHCY SLC6A2 S1PR3 CDK9 DRD2 CYP2A6 S1PR1 CYP2D6 CHRNA7 HRH4 UGT2B7 CES1 ADRA2B ADRA2C MAOA KISS1R NOS1 PNP GSR FYN S1PR4 S1PR5
Prostate adenocarcinoma	5e-28	55	urinary system disease, reproductive system or breast disease, cell proliferation disorder	LCK FYN SLC6A2 SLC6A4 PABPC1 ADRB2 CNR1 HTR1A MAOA HTR2B ...	LCK FYN SLC6A2 SLC6A4 PABPC1 ADRB2 CNR1 HTR1A MAOA HTR2B ADRA2A ADRB1 ADRA2C ADORA2A TACR1 ADRA1A HTR1D NMUR2 HTR2A HTR2C MAOB CXCL8 KDM1A CHEK1 DPP4 CYP3A4 PLAU SLC7A5 SLC18A2 ANPEP HSD17B3 NOS2 CYP2D6 ILK CDK9 KISS1R ODC1 MTAP CYP2C19 PNP CNR2 ADRA1B S1PR5 S1PR4 NUDT1 DRD2 AHCY KIF11 RPS6KA3 AOC3 CYP2C9 OPRM1 S1PR1 S1PR3 UPP1
Lymphoma	6e-28	58	hematologic disease, cell proliferation disorder, genetic, familial or congenital disease	LCK OPRM1 PABPC1 GSR FYN TACR1 HTR3A OPRD1 OPRK1 CDK9 ...	LCK OPRM1 PABPC1 GSR FYN TACR1 HTR3A OPRD1 OPRK1 CDK9 ADRB2 ADRB1 ADRA1A ADRA1B CXCL8 S1PR1 PNP NOS2 CHEK1 ADORA2A ADORA2B MTAP DRD2 DPP4 SLC6A3 SLC6A2 KDM1A ANPEP ILK DPP7 SLC7A5 CDC7 CYP2C19 ODC1 CYP2D6 RPS6KA3 CNR2 CNR1 CYP3A4 PLAU METAP2 MAOA SLC22A6 AOC3 AHCY SLC18A2 CYP2C9 TAAR1 SLC6A4 S1PR3 NUDT1 NOS1 KIF11 PNMT GRIN2B HRH4 DRD3 KISS1R
Stomach neoplasm	7e-28	55	cell proliferation disorder, gastrointestinal disease	OPRM1 LCK ADRA2B ADRA2C ADRA2A ADRA1B ADRB2 ADRA1A ADRB1 HTR3A ...	OPRM1 LCK ADRA2B ADRA2C ADRA2A ADRA1B ADRB2 ADRA1A ADRB1 HTR3A PABPC1 CHEK1 CDK9 CXCL8 NOS2 S1PR1 MAOA OPRD1 FYN GSR ART1 KCNA5 CACNA2D1 CDC7 ODC1 KIF11 DPP4 SLC7A5 PLAU NUDT1 KDM1A CYP2C19 GRIN2B ILK AOC3 DRD2 ANPEP DRD3 CYP2A6 RPS6KA3 CYP2D6 MTAP HRH4 CYP3A4 KISS1R PNP SLC18A2 TACR1 ADORA2A S1PR3 CES1 TAAR1 CNR1 CYP2C9 NOS1
Malignant colon neoplasm	7e-28	50	cell proliferation disorder, gastrointestinal disease	LCK PABPC1 SLC6A3 FYN CXCL8 CHEK1 KDM1A CNR2 NOS2 ART1 ...	LCK PABPC1 SLC6A3 FYN CXCL8 CHEK1 KDM1A CNR2 NOS2 ART1 DPP4 ILK TACR1 MTAP CNR1 PLAU CYP3A4 ANPEP ODC1 METAP2 CES2 RPS6KA3 NUDT1 SLC7A5 OPRM1 ADRA2A HTR4 ADORA2B AHCY SLC6A2 S1PR3 CDK9 DRD2 CYP2A6 S1PR1 CYP2D6 CYP2C9 CHRNA7 HRH4 UGT2B7 CES1 ADRA2B MAOA KISS1R ADRA2C NOS1 PNP GSR S1PR4 S1PR5
Head and neck carcinoma	8e-28	54	cell proliferation disorder	LCK FYN CHEK1 PABPC1 OPRD1 OPRM1 NOS2 S1PR1 MAOA TACR1 ...	LCK FYN CHEK1 PABPC1 OPRD1 OPRM1 NOS2 S1PR1 MAOA TACR1 NMUR2 OPRL1 OPRK1 ART1 CYP2C9 TRPV3 SLC7A5 GRIN2B CYP2C19 RPS6KA3 CYP2D6 HSD17B3 HTR1A HTR4 HTR2A HTR1D HTR2B HTR2C ILK ANPEP CXCL8 PLAU CDK9 KDM1A DPP4 NUDT1 MTAP ADRB2 CYP2A6 ADORA2A CYP3A4 CNR2 CACNA2D1 CNR1 MAOB S1PR3 ADORA2B ODC1 KISS1R KIF11 DRD2 PNP DPP7 UPP1
Eye neoplasm	9e-28	43	disease of visual system, cell proliferation disorder	ADRA2C ADRA2A ADRA1A ADRA1B ADRA2B TRPV3 KISS1R PLAU DPP4 LCK ...	ADRA2C ADRA2A ADRA1A ADRA1B ADRA2B TRPV3 KISS1R PLAU DPP4 LCK CNR2 HTR3A EBP CNR1 OPRM1 CXCL8 ILK TACR1 NOS1 SLC7A5 HTR2B NOS2 CHEK1 AOC3 ODC1 HTR2A KDM1A PNMT HTR2C HTR1A CDK9 ADRB2 CYP3A4 DPP7 DRD2 CYP2D6 CYP2A6 HSD17B3 S1PR5 MTAP S1PR4 FYN SLC6A2
Lymphoid hemopathy	1e-27	58	hematologic disease, cell proliferation disorder, genetic, familial or congenital disease	LCK OPRM1 PABPC1 GSR FYN TACR1 HTR3A OPRD1 OPRK1 CDK9 ...	LCK OPRM1 PABPC1 GSR FYN TACR1 HTR3A OPRD1 OPRK1 CDK9 ADRB2 ADRB1 ADRA1A ADRA1B CXCL8 S1PR1 PNP NOS2 CHEK1 ADORA2A ADORA2B MTAP DRD2 DPP4 SLC6A3 SLC6A2 KDM1A ANPEP ILK DPP7 SLC7A5 CDC7 CYP2C19 ODC1 CYP2D6 RPS6KA3 CNR2 CNR1 CYP3A4 PLAU SLC18A2 METAP2 MAOA SLC22A6 AOC3 AHCY CYP2C9 TAAR1 SLC6A4 S1PR3 NUDT1 NOS1 KIF11 PNMT GRIN2B HRH4 DRD3 KISS1R
Urinary system neoplasm	1e-27	58	urinary system disease, cell proliferation disorder	LCK ADRA1B ADRA1A PABPC1 ODC1 OPRM1 CHEK1 FYN CYP2A6 CYP2D6 ...	LCK ADRA1B ADRA1A PABPC1 ODC1 OPRM1 CHEK1 FYN CYP2A6 CYP2D6 CYP3A4 CYP2C9 CYP2C19 GSR AOC3 CES2 CDK9 ADRB2 ADRB1 CACNA2D1 CES1 CNR2 MTAP CNR1 DPP4 ADORA2A ADORA2B CXCL8 ILK S1PR1 SLC7A5 NOS2 KDM1A PLAU ANPEP UGT2B7 KISS1R TAAR1 SLC6A3 MAOA PNP PNMT NUDT1 NOS1 S1PR3 DRD2 SLC22A6 AHCY HRH4 GRIN2B CA14 HTR2A HSD17B3 SLC6A2 HTR2B CDC7 ADRA2A KIF11
Pancreatic neoplasm	5e-27	51	pancreas disease, cell proliferation disorder, endocrine system disease, gastrointestinal disease	LCK DRD3 OPRM1 PABPC1 KISS1R SLC7A5 NOS1 FYN CHEK1 CDK9 ...	LCK DRD3 OPRM1 PABPC1 KISS1R SLC7A5 NOS1 FYN CHEK1 CDK9 ADRB2 ADRB1 HTR3A ANPEP METAP2 CXCL8 TACR1 DPP4 NOS2 ILK PLAU MTAP KDM1A CYP2A6 ODC1 S1PR1 CYP2C19 DRD2 CES2 PNP CHRNA7 NUDT1 CNR1 GRIN2B CNR2 SLC18A2 HTR1D CYP3A4 CES1 RPS6KA3 MAOA KIF11 ADRA2A OPRK1 SIGMAR1 ART1 AHCY PNMT TAAR1 NMUR2 ADORA2B
Ovarian neoplasm	8e-27	55	urinary system disease, reproductive system or breast disease, cell proliferation disorder, endocrine system disease	CHEK1 LCK CXCL8 ADRB2 KISS1R OPRD1 OPRM1 NMUR2 TACR1 S1PR1 ...	CHEK1 LCK CXCL8 ADRB2 KISS1R OPRD1 OPRM1 NMUR2 TACR1 S1PR1 HTR2C HTR2A HTR4 HTR1A OPRK1 ADRA1A DRD3 S1PR3 CDC7 ADRA2B HRH4 ADORA2B S1PR5 PABPC1 GSR NOS2 KDM1A MAOA METAP2 SLC6A3 KIF11 DRD2 FYN ILK ANPEP DPP4 CDK9 PLAU SLC7A5 CYP3A4 CES2 CNR1 CNR2 RPS6KA3 CYP2D6 GRIN2B PNP HSD17B3 NOS1 ODC1 HTR3A AHCY NUDT1 ADORA2A CYP2C19
Thyroid neoplasm	9e-27	45	cell proliferation disorder, endocrine system disease	LCK PABPC1 OPRM1 FYN GRIN2B S1PR1 SLC6A3 CACNA2D1 ADRA1A HTR2B ...	LCK PABPC1 OPRM1 FYN GRIN2B S1PR1 SLC6A3 CACNA2D1 ADRA1A HTR2B CHEK1 KCNA5 CNR1 CNR2 ADRB1 HTR1A S1PR5 UPP1 DPP4 CXCL8 KDM1A KISS1R AOC3 SLC7A5 PLAU ILK CYP3A4 NOS2 PNMT CYP2D6 S1PR3 ODC1 ADRA1B RPS6KA3 ADORA2B CDK9 TACR1 ANPEP DPP7 CES2 SLC18A2 CYP2C9 ADRA2A NMUR2 KIF11
Hyperplasia	3e-26	44	cell proliferation disorder	ADRA1A ADRA1B CXCL8 NOS2 CNR1 DPP4 ODC1 CYP3A4 ILK SLC18A2 ...	ADRA1A ADRA1B CXCL8 NOS2 CNR1 DPP4 ODC1 CYP3A4 ILK SLC18A2 PLAU S1PR3 SLC7A5 DRD2 NOS1 MTAP CNR2 KDM1A HTR4 ADRB2 HTR1A OPRM1 HTR2A HSD17B3 S1PR1 ANPEP TACR1 CES1 TRPV3 CYP2C19 HRH4 FYN GRIN2B RPS6KA3 MAOA MAOB CYP2C9 SLC6A4 NUDT1 CHEK1 TAAR1 PNP KISS1R ADRB1
Ovarian cancer	2e-25	53	urinary system disease, reproductive system or breast disease, cell proliferation disorder, endocrine system disease	LCK CXCL8 ADRB2 KISS1R OPRD1 OPRM1 NMUR2 TACR1 S1PR1 HTR2A ...	LCK CXCL8 ADRB2 KISS1R OPRD1 OPRM1 NMUR2 TACR1 S1PR1 HTR2A HTR2C HTR4 OPRK1 HTR1A ADRA1A S1PR3 CDC7 ADRA2B DRD3 S1PR5 HRH4 PABPC1 ADORA2B GSR NOS2 KDM1A MAOA METAP2 CHEK1 SLC6A3 KIF11 ILK FYN ANPEP DPP4 CDK9 PLAU SLC7A5 CYP3A4 CES2 RPS6KA3 CYP2D6 DRD2 GRIN2B NOS1 CNR1 ODC1 HTR3A NUDT1 AHCY PNP ADORA2A CYP2C19
B-cell non-Hodgkins lymphoma	6e-25	47	hematologic disease, cell proliferation disorder, immune system disease, genetic, familial or congenital disease	OPRM1 GSR CDK9 PABPC1 LCK CXCL8 NOS2 OPRD1 FYN PNP ...	OPRM1 GSR CDK9 PABPC1 LCK CXCL8 NOS2 OPRD1 FYN PNP MTAP CHEK1 SLC6A3 ADORA2A SLC6A2 ADORA2B S1PR1 DPP4 DPP7 ANPEP ILK CDC7 KDM1A CNR2 ODC1 RPS6KA3 CNR1 AHCY SLC22A6 ADRB2 METAP2 CYP2C9 SLC7A5 PLAU MAOA S1PR3 NOS1 CYP3A4 SLC6A4 TAAR1 AOC3 PNMT KIF11 GRIN2B CYP2C19 HRH4 SLC18A2
Lymphoid leukemia	8e-25	46	hematologic disease, cell proliferation disorder, immune system disease, musculoskeletal or connective tissue disease	LCK OPRM1 FYN CDK9 ADRB2 ADRA1A ADRB1 ADRA1B CXCL8 GSR ...	LCK OPRM1 FYN CDK9 ADRB2 ADRA1A ADRB1 ADRA1B CXCL8 GSR S1PR1 NOS2 OPRD1 PNP PABPC1 ADORA2A ADORA2B MTAP CHEK1 SLC6A3 SLC6A2 DPP4 DPP7 ANPEP TACR1 ILK CYP2D6 ODC1 CYP3A4 SLC7A5 KDM1A CNR2 SLC22A6 CNR1 PLAU SLC18A2 CYP2C9 NOS1 RPS6KA3 NUDT1 CYP2C19 TAAR1 SLC6A4 HTR3A MAOA CDC7
Non-Hodgkins lymphoma	1e-24	51	hematologic disease, cell proliferation disorder, genetic, familial or congenital disease	OPRM1 LCK GSR FYN OPRD1 OPRK1 CDK9 PABPC1 CXCL8 S1PR1 ...	OPRM1 LCK GSR FYN OPRD1 OPRK1 CDK9 PABPC1 CXCL8 S1PR1 NOS2 PNP ADORA2A ADORA2B HTR3A MTAP CHEK1 SLC6A3 SLC6A2 DPP4 ANPEP DPP7 ILK TACR1 KDM1A CYP2D6 CDC7 CNR2 RPS6KA3 ODC1 CYP3A4 METAP2 ADRB2 CNR1 SLC7A5 SLC22A6 AHCY MAOA CYP2C19 PLAU SLC18A2 CYP2C9 S1PR3 TAAR1 NOS1 SLC6A4 AOC3 PNMT KIF11 GRIN2B HRH4
Cardiovascular neoplasm	1e-24	39	cell proliferation disorder, cardiovascular disease	ADRB2 ADRB1 LCK EBP CES2 NOS2 ADORA2A CXCL8 CYP2A6 NOS1 ...	ADRB2 ADRB1 LCK EBP CES2 NOS2 ADORA2A CXCL8 CYP2A6 NOS1 S1PR1 CYP2D6 SLC7A5 PABPC1 CYP3A4 PLAU RPS6KA3 CNR1 PNMT CNR2 AOC3 CDK9 FYN ANPEP ODC1 TACR1 DPP4 SLC18A2 DRD2 HTR2C SLC6A2 CDC7 HSD17B3 CHEK1 HTR2B TAAR1 KISS1R GRIN2B MTAP
Adrenal gland pheochromocytoma	1e-24	27	cell proliferation disorder, endocrine system disease, nervous system disease	ADRA2B ADRA2A ADRA1A ADRA1B ADRA2C PABPC1 SLC6A2 DRD2 PNMT SLC18A2 ...	ADRA2B ADRA2A ADRA1A ADRA1B ADRA2C PABPC1 SLC6A2 DRD2 PNMT SLC18A2 ADRB2 ODC1 NOS2 CNR1 MAOA ADRB1 ANPEP HTR4 OPRM1 SLC7A5 NOS1 MAOB ILK CYP2D6 RPS6KA3 SLC6A3 TAAR1
Sympathetic paraganglioma	1e-24	27	cell proliferation disorder, endocrine system disease, nervous system disease	ADRA2B ADRA1A ADRA2A ADRA2C ADRA1B PABPC1 SLC6A2 DRD2 PNMT SLC18A2 ...	ADRA2B ADRA1A ADRA2A ADRA2C ADRA1B PABPC1 SLC6A2 DRD2 PNMT SLC18A2 ADRB2 ODC1 NOS2 CNR1 MAOA ADRB1 ANPEP HTR4 OPRM1 SLC7A5 NOS1 MAOB ILK CYP2D6 RPS6KA3 SLC6A3 TAAR1
Malignant urinary system neoplasm	2e-24	53	urinary system disease, cell proliferation disorder	LCK ADRA1A ADRA1B ODC1 OPRM1 PABPC1 CHEK1 FYN CYP2A6 CYP2D6 ...	LCK ADRA1A ADRA1B ODC1 OPRM1 PABPC1 CHEK1 FYN CYP2A6 CYP2D6 CYP3A4 CYP2C9 CYP2C19 GSR AOC3 CES2 ADRB2 CDK9 ADRB1 CACNA2D1 CNR2 MTAP CNR1 DPP4 ADORA2A ADORA2B CXCL8 ILK SLC7A5 S1PR1 KDM1A NOS2 PLAU UGT2B7 KISS1R ANPEP TAAR1 MAOA SLC6A3 CES1 NUDT1 DRD2 AHCY PNP SLC22A6 CA14 HSD17B3 S1PR3 GRIN2B CDC7 HTR2B ADRA2A KIF11
Adrenal medulla neoplasm	3e-24	27	cell proliferation disorder, endocrine system disease	ADRA2B ADRA1A ADRA2C ADRA2A ADRA1B PABPC1 SLC6A2 DRD2 PNMT SLC18A2 ...	ADRA2B ADRA1A ADRA2C ADRA2A ADRA1B PABPC1 SLC6A2 DRD2 PNMT SLC18A2 ADRB2 ODC1 NOS2 CNR1 MAOA ADRB1 ANPEP HTR4 OPRM1 SLC7A5 NOS1 MAOB ILK RPS6KA3 CYP2D6 SLC6A3 TAAR1
Malignant epithelial tumor of ovary	5e-24	51	urinary system disease, reproductive system or breast disease, cell proliferation disorder, endocrine system disease	LCK CXCL8 ADRB2 KISS1R OPRD1 NMUR2 TACR1 S1PR1 HTR2A HTR2C ...	LCK CXCL8 ADRB2 KISS1R OPRD1 NMUR2 TACR1 S1PR1 HTR2A HTR2C HTR4 HTR1A OPRK1 ADRA1A S1PR3 CDC7 ADRA2B HRH4 DRD3 ADORA2B S1PR5 PABPC1 NOS2 KDM1A MAOA GSR METAP2 CHEK1 ILK ANPEP DPP4 CDK9 PLAU SLC7A5 CYP3A4 CES2 KIF11 RPS6KA3 CYP2D6 DRD2 SLC6A3 GRIN2B NOS1 CNR1 ODC1 HTR3A AHCY NUDT1 PNP ADORA2A FYN
Malignant pancreatic neoplasm	5e-24	47	pancreas disease, cell proliferation disorder, endocrine system disease, gastrointestinal disease	LCK OPRM1 PABPC1 KISS1R SLC7A5 NOS1 FYN CDK9 CHEK1 HTR3A ...	LCK OPRM1 PABPC1 KISS1R SLC7A5 NOS1 FYN CDK9 CHEK1 HTR3A ANPEP METAP2 CXCL8 TACR1 NOS2 DPP4 ILK PLAU MTAP KDM1A CYP2A6 ODC1 S1PR1 CYP2C19 DRD2 CES2 PNP CHRNA7 NUDT1 GRIN2B CNR1 CNR2 HTR1D CYP3A4 ADRB2 CES1 RPS6KA3 MAOA KIF11 SLC18A2 SIGMAR1 ART1 AHCY PNMT TAAR1 NMUR2 ADORA2B
Ovarian epithelial tumor	6e-24	51	urinary system disease, reproductive system or breast disease, cell proliferation disorder, endocrine system disease	LCK CXCL8 ADRB2 KISS1R OPRD1 NMUR2 TACR1 S1PR1 HTR2A HTR2C ...	LCK CXCL8 ADRB2 KISS1R OPRD1 NMUR2 TACR1 S1PR1 HTR2A HTR2C HTR4 HTR1A OPRK1 ADRA1A S1PR3 CDC7 ADRA2B HRH4 S1PR5 PABPC1 ADORA2B DRD3 NOS2 KDM1A MAOA GSR METAP2 CHEK1 ILK ANPEP DPP4 CDK9 PLAU SLC7A5 CYP3A4 CES2 KIF11 RPS6KA3 CYP2D6 DRD2 SLC6A3 GRIN2B NOS1 CNR1 ODC1 HTR3A AHCY NUDT1 PNP ADORA2A FYN
Urinary bladder cancer	2e-23	42	urinary system disease, cell proliferation disorder	ADRA1A ADRA1B LCK ODC1 OPRM1 PABPC1 CHEK1 CYP2A6 CYP2D6 CYP2C9 ...	ADRA1A ADRA1B LCK ODC1 OPRM1 PABPC1 CHEK1 CYP2A6 CYP2D6 CYP2C9 CYP2C19 CYP3A4 GSR AOC3 CES2 CACNA2D1 ADORA2A ADORA2B CXCL8 ILK NOS2 KDM1A PLAU SLC7A5 UGT2B7 FYN S1PR1 MTAP MAOA CNR2 CNR1 CDK9 NUDT1 TAAR1 PNP ANPEP DPP4 DRD2 S1PR3 AHCY GRIN2B KIF11
Bladder tumor	3e-23	42	urinary system disease, cell proliferation disorder	ADRA1A ADRA1B LCK ODC1 OPRM1 PABPC1 CHEK1 CYP2A6 CYP2D6 CYP2C9 ...	ADRA1A ADRA1B LCK ODC1 OPRM1 PABPC1 CHEK1 CYP2A6 CYP2D6 CYP2C9 CYP2C19 CYP3A4 GSR AOC3 CES2 CACNA2D1 ADORA2A ADORA2B CXCL8 ILK NOS2 KDM1A PLAU SLC7A5 UGT2B7 FYN S1PR1 MTAP MAOA CNR2 PNP CNR1 CDK9 NUDT1 TAAR1 S1PR3 ANPEP DPP4 DRD2 AHCY GRIN2B KIF11
Thyroid cancer	3e-23	41	cell proliferation disorder, endocrine system disease	PABPC1 LCK FYN GRIN2B S1PR1 SLC6A3 CACNA2D1 ADRA1A HTR2B CHEK1 ...	PABPC1 LCK FYN GRIN2B S1PR1 SLC6A3 CACNA2D1 ADRA1A HTR2B CHEK1 KCNA5 CNR1 CNR2 ADRB1 HTR1A S1PR5 UPP1 DPP4 CXCL8 KDM1A AOC3 KISS1R SLC7A5 ILK PLAU CYP3A4 PNMT CYP2D6 S1PR3 ADRA1B RPS6KA3 ADORA2B NOS2 CDK9 TACR1 ANPEP DPP7 CES2 SLC18A2 CYP2C9 NMUR2
Gastric cancer	7e-23	41	cell proliferation disorder, gastrointestinal disease	OPRM1 LCK ADRA2B ADRA2A ADRA2C ADRB2 ADRA1B ADRB1 ADRA1A HTR3A ...	OPRM1 LCK ADRA2B ADRA2A ADRA2C ADRB2 ADRA1B ADRB1 ADRA1A HTR3A PABPC1 CHEK1 CDK9 CXCL8 NOS2 MAOA OPRD1 S1PR1 FYN GSR ART1 KCNA5 CACNA2D1 CDC7 ODC1 KIF11 DPP4 SLC7A5 DRD3 ANPEP PLAU MTAP HRH4 ILK CYP2D6 NUDT1 CYP2A6 SLC18A2 KDM1A TACR1 KISS1R
Neoplasm of esophagus	2e-22	41	cell proliferation disorder, gastrointestinal disease, respiratory or thoracic disease	LCK PABPC1 METAP2 ODC1 CDK9 KIF11 SLC6A3 S1PR1 KDM1A CHEK1 ...	LCK PABPC1 METAP2 ODC1 CDK9 KIF11 SLC6A3 S1PR1 KDM1A CHEK1 NUDT1 SLC7A5 PLAU CXCL8 HRH4 TACR1 CYP2A6 OPRM1 CDC7 NOS2 DPP4 SIGMAR1 CYP2C19 CYP2C9 ILK MTAP CYP2D6 GRIN2B DRD2 RPS6KA3 CNR1 MAOA FYN ADRB2 CHRNA7 NOS1 UPP1 KISS1R TRPV3 S1PR5 ANPEP
Ovarian carcinoma	3e-22	53	urinary system disease, reproductive system or breast disease, cell proliferation disorder, endocrine system disease	LCK CXCL8 ADRB2 KISS1R OPRD1 NMUR2 TACR1 S1PR1 HTR2C HTR2A ...	LCK CXCL8 ADRB2 KISS1R OPRD1 NMUR2 TACR1 S1PR1 HTR2C HTR2A HTR1A HTR4 OPRK1 ADRA1A PABPC1 S1PR3 CDC7 ADRA2B S1PR5 ADORA2B DRD3 HRH4 NOS2 KDM1A MAOA GSR METAP2 ILK DPP4 ANPEP CHEK1 PLAU CDK9 SLC7A5 CYP3A4 CES2 CACNA2D1 RPS6KA3 KIF11 MAOB CYP2D6 DRD2 SLC6A3 GRIN2B NOS1 CNR1 ODC1 HTR3A AHCY NUDT1 PNP ADORA2A FYN
Squamous cell lung carcinoma	4e-22	36	integumentary system disease, cell proliferation disorder, respiratory or thoracic disease	LCK CHEK1 PABPC1 FYN MTAP GSR CYP2A6 ADRB2 ADRA2B ADRA2C ...	LCK CHEK1 PABPC1 FYN MTAP GSR CYP2A6 ADRB2 ADRA2B ADRA2C ADRA1A ADRA1B HRH4 ADRB1 DRD2 HTR4 DRD3 TAAR1 HTR2C HTR2A HTR1A SLC18A2 HTR3A ANPEP UGT2B7 CYP2C9 CYP2C19 ILK SLC7A5 PLAU NOS2 CXCL8 DPP4 DPP7 CYP3A4 CHRNA7
Blood vessel neoplasm	5e-22	34	cell proliferation disorder, cardiovascular disease	ADRB1 ADRB2 LCK EBP CES2 NOS2 ADORA2A CXCL8 CYP2A6 SLC7A5 ...	ADRB1 ADRB2 LCK EBP CES2 NOS2 ADORA2A CXCL8 CYP2A6 SLC7A5 CYP2D6 S1PR1 PABPC1 CYP3A4 PLAU RPS6KA3 CNR1 PNMT CNR2 AOC3 CDK9 FYN ANPEP ODC1 DPP4 SLC18A2 HTR2C CHEK1 CDC7 HTR2B SLC6A2 TAAR1 GRIN2B MTAP
Sarcoma	8e-22	46	cell proliferation disorder	LCK SLC6A3 METAP2 PABPC1 CDK9 TACR1 ADRB1 ADRB2 HTR3A GSR ...	LCK SLC6A3 METAP2 PABPC1 CDK9 TACR1 ADRB1 ADRB2 HTR3A GSR CHRNA4 CHEK1 NUDT1 DPP4 FYN CXCL8 NOS2 RPS6KA3 KIF11 KDM1A MTAP ILK PLAU ANPEP SLC7A5 DRD3 CYP3A4 CNR1 ODC1 S1PR3 PNP S1PR1 KCNA5 CNR2 CYP2D6 CYP2C9 GRIN2B TAAR1 AOC3 NOS1 OPRM1 CYP2C19 DRD2 SLC18A2 UPP1 CES1
Thyroid carcinoma	1e-21	39	cell proliferation disorder, endocrine system disease	PABPC1 LCK FYN GRIN2B S1PR1 SLC6A3 CACNA2D1 ADRA1A HTR2B CHEK1 ...	PABPC1 LCK FYN GRIN2B S1PR1 SLC6A3 CACNA2D1 ADRA1A HTR2B CHEK1 KCNA5 CNR1 CNR2 ADRB1 HTR1A S1PR5 UPP1 DPP4 CXCL8 KDM1A AOC3 KISS1R SLC7A5 ILK PLAU CYP3A4 PNMT CYP2D6 S1PR3 ADRA1B RPS6KA3 ADORA2B NOS2 CDK9 TACR1 ANPEP DPP7 CES2 SLC18A2
Esophageal cancer	2e-21	40	cell proliferation disorder, gastrointestinal disease, respiratory or thoracic disease	LCK PABPC1 METAP2 ODC1 CDK9 KIF11 SLC6A3 S1PR1 KDM1A CHEK1 ...	LCK PABPC1 METAP2 ODC1 CDK9 KIF11 SLC6A3 S1PR1 KDM1A CHEK1 NUDT1 SLC7A5 PLAU CXCL8 HRH4 TACR1 CYP2A6 OPRM1 CDC7 NOS2 DPP4 SIGMAR1 CYP2C19 CYP2C9 ILK MTAP CYP2D6 GRIN2B DRD2 RPS6KA3 CNR1 MAOA FYN ADRB2 CHRNA7 UPP1 TRPV3 KISS1R ANPEP S1PR5
Carcinoma of esophagus	4e-21	39	cell proliferation disorder, gastrointestinal disease, respiratory or thoracic disease	LCK PABPC1 METAP2 S1PR1 KDM1A NUDT1 SLC7A5 PLAU CXCL8 ODC1 ...	LCK PABPC1 METAP2 S1PR1 KDM1A NUDT1 SLC7A5 PLAU CXCL8 ODC1 HRH4 TACR1 CYP2A6 OPRM1 CDC7 NOS2 DPP4 CHEK1 SIGMAR1 CYP2C9 CYP2C19 ILK CDK9 MTAP CYP2D6 GRIN2B KIF11 DRD2 RPS6KA3 CNR1 MAOA FYN ADRB2 CHRNA7 UPP1 TRPV3 KISS1R ANPEP S1PR5
Benign neoplasm of skin	4e-21	34	integumentary system disease, cell proliferation disorder	DPP4 ADRB2 ADRB1 PNP TRPV3 KISS1R ADORA2A PLAU ODC1 AHCY ...	DPP4 ADRB2 ADRB1 PNP TRPV3 KISS1R ADORA2A PLAU ODC1 AHCY EBP CES2 CXCL8 NOS1 NOS2 CYP3A4 CYP2D6 CYP2C9 TACR1 MTAP CDK9 HTR2A AOC3 KDM1A CNR2 MAOB ANPEP DRD2 GRIN2B CYP2A6 HSD17B3 CHEK1 HTR4 KIF11
Acute lymphoblastic leukemia	5e-21	41	hematologic disease, cell proliferation disorder, immune system disease, musculoskeletal or connective tissue disease, genetic, familial or congenital disease	LCK OPRM1 FYN CDK9 CXCL8 GSR S1PR1 NOS2 OPRD1 PNP ...	LCK OPRM1 FYN CDK9 CXCL8 GSR S1PR1 NOS2 OPRD1 PNP PABPC1 ADORA2A ADORA2B MTAP CHEK1 SLC6A2 SLC6A3 DPP4 DPP7 ANPEP TACR1 ILK CYP2D6 ODC1 CYP3A4 KDM1A ADRB2 SLC22A6 SLC7A5 CNR1 PLAU CNR2 SLC18A2 CYP2C9 RPS6KA3 CYP2C19 TAAR1 SLC6A4 HTR3A MAOA CDC7
Neoplasm of immature B and T cells	5e-21	41	hematologic disease, cell proliferation disorder	LCK OPRM1 FYN CDK9 CXCL8 GSR S1PR1 NOS2 OPRD1 PNP ...	LCK OPRM1 FYN CDK9 CXCL8 GSR S1PR1 NOS2 OPRD1 PNP PABPC1 ADORA2A ADORA2B MTAP CHEK1 SLC6A3 SLC6A2 DPP4 DPP7 ANPEP TACR1 ILK CYP2D6 ODC1 CYP3A4 KDM1A ADRB2 SLC22A6 SLC7A5 CNR1 PLAU CNR2 SLC18A2 CYP2C9 RPS6KA3 TAAR1 CYP2C19 SLC6A4 HTR3A MAOA CDC7
Precursor lymphoblastic lymphoma/leukemia	5e-21	41	hematologic disease, cell proliferation disorder, immune system disease, musculoskeletal or connective tissue disease	LCK OPRM1 FYN CDK9 CXCL8 GSR S1PR1 NOS2 OPRD1 PNP ...	LCK OPRM1 FYN CDK9 CXCL8 GSR S1PR1 NOS2 OPRD1 PNP PABPC1 ADORA2A ADORA2B MTAP CHEK1 SLC6A3 SLC6A2 DPP4 DPP7 ANPEP TACR1 ILK CYP2D6 ODC1 CYP3A4 KDM1A ADRB2 SLC22A6 SLC7A5 CNR1 PLAU CNR2 SLC18A2 CYP2C9 RPS6KA3 CYP2C19 TAAR1 HTR3A SLC6A4 MAOA CDC7
Vascular neoplasm	6e-21	34	cell proliferation disorder, cardiovascular disease	ADRB2 ADRB1 LCK CES2 EBP NOS2 ADORA2A CXCL8 CYP2A6 S1PR1 ...	ADRB2 ADRB1 LCK CES2 EBP NOS2 ADORA2A CXCL8 CYP2A6 S1PR1 SLC7A5 CYP2D6 PABPC1 CYP3A4 PLAU RPS6KA3 CNR1 PNMT CNR2 AOC3 CDK9 FYN ANPEP ODC1 SLC18A2 DPP4 HTR2C SLC6A2 CDC7 CHEK1 HTR2B TAAR1 GRIN2B MTAP
Plasma cell neoplasm	4e-20	34	hematologic disease, cell proliferation disorder, immune system disease, genetic, familial or congenital disease	PABPC1 GSR TACR1 ADRB2 ADRB1 ADRA1A ADRA1B CDK9 FYN LCK ...	PABPC1 GSR TACR1 ADRB2 ADRB1 ADRA1A ADRA1B CDK9 FYN LCK HTR3A DRD2 ADORA2A KDM1A CYP2C19 MTAP RPS6KA3 CXCL8 SLC7A5 DPP4 CYP3A4 PLAU ILK CDC7 CHEK1 CYP2D6 CNR2 ANPEP NUDT1 ODC1 CYP2C9 CNR1 KIF11 KISS1R
Neoplastic syndrome	6e-20	32	cell proliferation disorder	LCK FYN DPP4 AHCY PNP MTAP CHRNA4 CHRNA7 KISS1R CDC7 ...	LCK FYN DPP4 AHCY PNP MTAP CHRNA4 CHRNA7 KISS1R CDC7 ANPEP HTR4 METAP2 DRD2 GSR HTR3A CHEK1 MAOA MAOB CDK9 SLC6A4 CXCL8 KDM1A NOS2 CYP3A4 PNMT DRD3 SLC7A5 CYP2D6 KIF11 SLC18A2 SLC6A2
Pituitary tumor	7e-20	25	cell proliferation disorder, endocrine system disease, musculoskeletal or connective tissue disease, nervous system disease	DRD2 ADRA2A ADRB1 ADRA2C ADRA2B DRD3 SLC6A3 NOS1 CXCL8 KISS1R ...	DRD2 ADRA2A ADRB1 ADRA2C ADRA2B DRD3 SLC6A3 NOS1 CXCL8 KISS1R CNR1 CYP2D6 ADRB2 SLC7A5 MAOB NOS2 OPRM1 HTR2A HTR1D DPP4 ODC1 CHEK1 PLAU ILK FYN
Hypothalamic neoplasm	7e-20	25	cell proliferation disorder, nervous system disease	DRD2 ADRA2A ADRA2C ADRB1 ADRA2B DRD3 SLC6A3 NOS1 CXCL8 KISS1R ...	DRD2 ADRA2A ADRA2C ADRB1 ADRA2B DRD3 SLC6A3 NOS1 CXCL8 KISS1R CNR1 CYP2D6 ADRB2 SLC7A5 MAOB NOS2 OPRM1 HTR1D HTR2A DPP4 ODC1 CHEK1 PLAU ILK FYN
Esophageal squamous cell carcinoma	1e-19	40	integumentary system disease, cell proliferation disorder, gastrointestinal disease, respiratory or thoracic disease	LCK PABPC1 METAP2 S1PR1 KDM1A ODC1 PLAU NUDT1 SLC7A5 CXCL8 ...	LCK PABPC1 METAP2 S1PR1 KDM1A ODC1 PLAU NUDT1 SLC7A5 CXCL8 HRH4 TACR1 CES2 DPP4 CYP2A6 OPRM1 CDC7 NOS2 CHEK1 SIGMAR1 CYP2C9 CYP2C19 ILK CYP2D6 MTAP GRIN2B KIF11 DRD2 RPS6KA3 CNR1 MAOA FYN ADRB2 CHRNA7 UPP1 TRPV3 KISS1R S1PR5 CDK9 ANPEP
Pulmonary fibrosis	1e-19	29	cell proliferation disorder, respiratory or thoracic disease	PLAU CXCL8 ADORA2A LCK ADRB2 FYN HTR2B ADORA2B CNR1 ILK ...	PLAU CXCL8 ADORA2A LCK ADRB2 FYN HTR2B ADORA2B CNR1 ILK NOS2 S1PR3 KDM1A HRH4 METAP2 DPP4 NOS1 KISS1R HTR2C CNR2 AOC3 ANPEP ART1 HTR3A CYP2C9 S1PR1 GRIN2B DRD2 ADRB1
Sella turcica neoplasm	2e-19	25	cell proliferation disorder, musculoskeletal or connective tissue disease	DRD2 ADRA2A ADRB1 ADRA2B ADRA2C DRD3 SLC6A3 NOS1 CXCL8 KISS1R ...	DRD2 ADRA2A ADRB1 ADRA2B ADRA2C DRD3 SLC6A3 NOS1 CXCL8 KISS1R CNR1 CYP2D6 ADRB2 SLC7A5 MAOB NOS2 HTR1D HTR2A OPRM1 DPP4 ODC1 CHEK1 PLAU ILK FYN
Skull base neoplasm	2e-19	25	cell proliferation disorder, musculoskeletal or connective tissue disease	DRD2 ADRA2A ADRB1 ADRA2C ADRA2B DRD3 SLC6A3 NOS1 CXCL8 KISS1R ...	DRD2 ADRA2A ADRB1 ADRA2C ADRA2B DRD3 SLC6A3 NOS1 CXCL8 KISS1R CNR1 CYP2D6 ADRB2 SLC7A5 MAOB NOS2 HTR1D OPRM1 HTR2A ODC1 DPP4 CHEK1 PLAU ILK FYN
Benign epithelial neoplasm	3e-19	35	cell proliferation disorder	DPP4 ADRB2 ADRB1 PNP ADORA2A PABPC1 PLAU CES2 EBP CHEK1 ...	DPP4 ADRB2 ADRB1 PNP ADORA2A PABPC1 PLAU CES2 EBP CHEK1 CXCL8 ODC1 NOS2 CYP2D6 HTR4 CYP3A4 CYP2C9 KDM1A CDK9 HTR2A AOC3 TACR1 FYN ANPEP NOS1 KISS1R CNR1 RPS6KA3 MAOA PNMT UGT2B7 CHRNA7 GRIN2B KIF11 MTAP
Skull neoplasm	4e-19	25	cell proliferation disorder, musculoskeletal or connective tissue disease	DRD2 ADRA2A ADRA2B ADRB1 ADRA2C DRD3 SLC6A3 NOS1 CXCL8 KISS1R ...	DRD2 ADRA2A ADRA2B ADRB1 ADRA2C DRD3 SLC6A3 NOS1 CXCL8 KISS1R CNR1 CYP2D6 ADRB2 SLC7A5 MAOB NOS2 HTR1D HTR2A OPRM1 ODC1 DPP4 CHEK1 PLAU ILK FYN
Uterine neoplasm	6e-19	38	urinary system disease, reproductive system or breast disease, cell proliferation disorder	LCK GRIN2B ADRA2C ADRA2B ADRA2A CACNA2D1 HTR3A PABPC1 CXCL8 MTAP ...	LCK GRIN2B ADRA2C ADRA2B ADRA2A CACNA2D1 HTR3A PABPC1 CXCL8 MTAP CHEK1 KDM1A KISS1R SLC7A5 TACR1 PLAU CYP3A4 NOS2 ODC1 SLC18A2 DPP4 CNR1 S1PR1 CNR2 UGT2B7 DRD2 HTR2A ANPEP RPS6KA3 NMUR2 MAOB MAOA HRH4 CYP2D6 CYP2C9 ILK CDK9 HTR4
Tumor of uterus	1e-18	42	urinary system disease, reproductive system or breast disease, cell proliferation disorder	LCK GRIN2B ADRA2C ADRA2B ADRA2A CACNA2D1 HTR3A CHRNA4 PABPC1 KISS1R ...	LCK GRIN2B ADRA2C ADRA2B ADRA2A CACNA2D1 HTR3A CHRNA4 PABPC1 KISS1R CDK9 ODC1 RPS6KA3 CHEK1 CXCL8 MTAP FYN KDM1A SLC7A5 TACR1 PLAU CYP3A4 NOS2 CNR1 CYP2D6 S1PR1 DRD2 CNR2 UGT2B7 DPP4 NMUR2 MAOB HRH4 ADRB1 ILK CDC7 ANPEP KIF11 CYP2C9 HTR1D CYP2C19 HTR4
Adenoma	1e-18	36	cell proliferation disorder	DRD2 ADRB1 DRD3 OPRM1 PABPC1 PLAU SLC6A3 CXCL8 CYP3A4 MTAP ...	DRD2 ADRB1 DRD3 OPRM1 PABPC1 PLAU SLC6A3 CXCL8 CYP3A4 MTAP CYP2C9 TACR1 ODC1 NOS1 DPP4 NOS2 NUDT1 HTR4 KISS1R CNR1 SLC7A5 KDM1A CYP2A6 ANPEP MAOB CHEK1 ADORA2A ILK UGT2B7 CYP2D6 ADORA2B AHCY CNR2 HTR1D MAOA CHRNA7
Polyp	1e-18	33	cell proliferation disorder	ADRB2 OPRM1 ADRB1 ADRA2A ADRA1B ADRA1A ADRA2C ADRA2B ODC1 PLAU ...	ADRB2 OPRM1 ADRB1 ADRA2A ADRA1B ADRA1A ADRA2C ADRA2B ODC1 PLAU CXCL8 NOS2 NUDT1 DPP4 ILK TRPV3 DRD2 SLC18A2 HRH4 CYP2D6 S1PR1 ANPEP CNR1 TACR1 MTAP NOS1 CHEK1 SLC7A5 CNR2 GRIN2B SLC6A4 AOC3 OPRL1
Uterine cancer	3e-18	40	urinary system disease, reproductive system or breast disease, cell proliferation disorder	LCK GRIN2B ADRA2C ADRA2A ADRA2B HTR3A CHRNA4 PABPC1 CDK9 ODC1 ...	LCK GRIN2B ADRA2C ADRA2A ADRA2B HTR3A CHRNA4 PABPC1 CDK9 ODC1 CHEK1 CXCL8 MTAP FYN KDM1A KISS1R SLC7A5 TACR1 PLAU CYP3A4 NOS2 CYP2D6 S1PR1 DRD2 CNR2 UGT2B7 DPP4 NMUR2 MAOB HRH4 ILK CDC7 CNR1 ANPEP KIF11 CYP2C9 HTR1D CYP2C19 ADRB1 HTR4
Soft tissue neoplasm	3e-18	35	cell proliferation disorder	LCK ADRB2 ADRB1 PABPC1 FYN CXCL8 KIF11 CDK9 MTAP SLC7A5 ...	LCK ADRB2 ADRB1 PABPC1 FYN CXCL8 KIF11 CDK9 MTAP SLC7A5 MAOA NOS2 CNR1 KDM1A PLAU ILK ANPEP ODC1 S1PR1 DPP4 CHEK1 RPS6KA3 HTR3A CYP3A4 CYP2C9 CNR2 AOC3 ART1 GRIN2B DRD2 OPRM1 UPP1 S1PR3 TACR1 CES1
Multiple myeloma	9e-18	35	hematologic disease, cell proliferation disorder, immune system disease, genetic, familial or congenital disease	PABPC1 GSR TACR1 ADRB2 ADRB1 ADRA1B ADRA1A CDK9 FYN LCK ...	PABPC1 GSR TACR1 ADRB2 ADRB1 ADRA1B ADRA1A CDK9 FYN LCK HTR3A DRD2 ADORA2A KDM1A CYP2C19 MTAP RPS6KA3 CXCL8 SLC7A5 DPP4 CYP3A4 PLAU ILK CDC7 CHEK1 CYP2D6 CNR2 ODC1 NUDT1 METAP2 CNR1 CYP2C9 ANPEP KIF11 KISS1R
Indolent B-cell non-Hodgkin lymphoma	1e-17	33	hematologic disease, cell proliferation disorder, immune system disease, genetic, familial or congenital disease	OPRM1 CDK9 CXCL8 GSR NOS2 OPRD1 LCK FYN PNP PABPC1 ...	OPRM1 CDK9 CXCL8 GSR NOS2 OPRD1 LCK FYN PNP PABPC1 MTAP CHEK1 ADORA2A SLC6A3 ADORA2B SLC6A2 DPP4 DPP7 S1PR1 ANPEP ILK ODC1 SLC22A6 CNR1 CNR2 CYP2C9 AOC3 PLAU ADRB2 S1PR3 SLC6A4 CYP3A4 CDC7
Dysplasia	1e-17	30	cell proliferation disorder	ODC1 NOS2 CXCL8 CNR1 PLAU GRIN2B KIF11 DPP4 NOS1 MTAP ...	ODC1 NOS2 CXCL8 CNR1 PLAU GRIN2B KIF11 DPP4 NOS1 MTAP HTR2B KDM1A TACR1 ILK OPRM1 SLC7A5 CYP2D6 ANPEP MAOB SLC6A4 HTR1A CHEK1 TRPV3 LCK CYP2C19 HTR2A CYP2C9 GSR RPS6KA3 DRD2
Serous adenocarcinoma	2e-17	30	cell proliferation disorder	LCK CXCL8 ADRB2 OPRD1 TACR1 KISS1R HTR2A HTR2C NMUR2 HTR4 ...	LCK CXCL8 ADRB2 OPRD1 TACR1 KISS1R HTR2A HTR2C NMUR2 HTR4 OPRK1 S1PR1 HTR1A ADRA1A ADRA2B ADORA2B HRH4 S1PR3 DRD3 CDC7 S1PR5 KDM1A MAOA PABPC1 GSR NOS2 SLC7A5 DPP4 PLAU ODC1
Kidney neoplasm	3e-17	43	urinary system disease, cell proliferation disorder	LCK PABPC1 FYN CDK9 ADRB2 CHEK1 ADRB1 CES1 CNR2 MTAP ...	LCK PABPC1 FYN CDK9 ADRB2 CHEK1 ADRB1 CES1 CNR2 MTAP CNR1 CXCL8 ILK SLC7A5 ANPEP PLAU DPP4 KDM1A KISS1R CYP2D6 CYP2A6 ODC1 CYP3A4 SLC6A3 NOS2 S1PR1 TAAR1 UGT2B7 PNMT MAOA NOS1 SLC22A6 HRH4 GRIN2B DRD2 CA14 HSD17B3 HTR2A S1PR3 CDC7 SLC6A2 HTR2B ADRA2A
Mesenchymal cell neoplasm	6e-17	33	cell proliferation disorder	DPP4 CACNA2D1 ADRB2 ADRB1 ADRA2B ADRA1A ADRA1B ADRA2C ADRA2A LCK ...	DPP4 CACNA2D1 ADRB2 ADRB1 ADRA2B ADRA1A ADRA1B ADRA2C ADRA2A LCK CES1 CXCL8 CNR1 SLC7A5 DRD2 PLAU NOS2 ANPEP ODC1 MTAP TACR1 ILK AOC3 ART1 KISS1R GRIN2B CNR2 CDK9 CYP2C19 CHEK1 OPRM1 KDM1A CYP2C9
Chronic leukemia	8e-17	32	hematologic disease, cell proliferation disorder, immune system disease, musculoskeletal or connective tissue disease	OPRM1 CDK9 CXCL8 GSR NOS2 OPRD1 LCK FYN PNP PABPC1 ...	OPRM1 CDK9 CXCL8 GSR NOS2 OPRD1 LCK FYN PNP PABPC1 MTAP CHEK1 ADORA2A SLC6A2 SLC6A3 ADORA2B DPP4 DPP7 S1PR1 ANPEP ILK ODC1 SLC22A6 CNR1 CNR2 CYP2C9 PLAU ADRB2 SLC6A4 CYP3A4 DRD3 CDC7
Secondary malignant neoplasm	1e-16	24	cell proliferation disorder	SLC6A3 SLC6A2 GRIN2B LCK GSR FYN OPRM1 KIF11 CDC7 PLAU ...	SLC6A3 SLC6A2 GRIN2B LCK GSR FYN OPRM1 KIF11 CDC7 PLAU ANPEP CHEK1 TACR1 CXCL8 DPP4 NOS2 ILK RPS6KA3 CYP3A4 CYP2C19 KDM1A ADRB1 DRD2 CYP2C9
Metastatic malignant neoplasm	1e-16	20	cell proliferation disorder	GRIN2B SLC6A3 SLC6A2 LCK GSR FYN OPRM1 KIF11 CDC7 PLAU ...	GRIN2B SLC6A3 SLC6A2 LCK GSR FYN OPRM1 KIF11 CDC7 PLAU ANPEP CHEK1 TACR1 CXCL8 DPP4 NOS2 RPS6KA3 ILK CYP2C19 KDM1A
Chronic myelogenous leukemia	2e-16	28	hematologic disease, cell proliferation disorder, immune system disease, musculoskeletal or connective tissue disease, genetic, familial or congenital disease	FYN LCK CHEK1 DPP4 CYP3A4 NOS2 CXCL8 ILK ANPEP ODC1 ...	FYN LCK CHEK1 DPP4 CYP3A4 NOS2 CXCL8 ILK ANPEP ODC1 CYP2C9 CYP2D6 CYP2C19 HRH4 SLC7A5 CYP2A6 KDM1A CNR2 PNP CNR1 CDK9 SLC18A2 TACR1 GSR S1PR1 AOC3 OPRL1 KIF11
Gastric carcinoma	3e-16	40	cell proliferation disorder, gastrointestinal disease	LCK PABPC1 CHEK1 CDK9 CXCL8 NOS2 MAOA OPRD1 OPRM1 S1PR1 ...	LCK PABPC1 CHEK1 CDK9 CXCL8 NOS2 MAOA OPRD1 OPRM1 S1PR1 FYN GSR ART1 KCNA5 CACNA2D1 CDC7 ADRA1A ADRA1B DPP4 SLC7A5 DRD3 ANPEP SLC18A2 PLAU MTAP ODC1 HRH4 ILK CYP2C9 CYP2D6 CNR2 NUDT1 CYP2A6 KDM1A TACR1 CYP3A4 KISS1R KDM4E HTR1A UPP1
Connective and soft tissue neoplasm	3e-16	35	cell proliferation disorder	LCK DPP4 ADRB2 ADRB1 PABPC1 CES1 FYN CXCL8 KIF11 CDK9 ...	LCK DPP4 ADRB2 ADRB1 PABPC1 CES1 FYN CXCL8 KIF11 CDK9 MTAP SLC7A5 MAOA NOS2 CNR1 KDM1A PLAU ILK ANPEP ODC1 S1PR1 CHEK1 RPS6KA3 HTR3A CYP3A4 CYP2C9 CNR2 AOC3 ART1 GRIN2B DRD2 S1PR3 OPRM1 UPP1 TACR1
Childhood neoplasm	3e-16	26	cell proliferation disorder	FYN LCK CXCL8 CYP3A4 KDM1A DRD2 S1PR1 CHEK1 CYP2C19 CYP2D6 ...	FYN LCK CXCL8 CYP3A4 KDM1A DRD2 S1PR1 CHEK1 CYP2C19 CYP2D6 MTAP ANPEP ADRB1 ILK DPP4 HTR3A RPS6KA3 CDK9 HTR2A PLAU CNR2 SLC6A2 ODC1 PNP SLC22A6 CYP2C9
Small cell lung carcinoma	5e-16	32	cell proliferation disorder, endocrine system disease, respiratory or thoracic disease	LCK CHEK1 PABPC1 GSR CDK9 KIF11 NUDT1 SLC6A2 FYN ANPEP ...	LCK CHEK1 PABPC1 GSR CDK9 KIF11 NUDT1 SLC6A2 FYN ANPEP KDM1A CXCL8 SLC6A4 S1PR1 HTR1D PLAU CYP3A4 HTR1A SLC18A2 AOC3 TACR1 SLC7A5 OPRK1 ADRB1 ADRB2 MAOA ODC1 DRD2 GRIN2B CYP2C9 CYP2D6 DPP4
Mouth neoplasm	6e-16	32	cell proliferation disorder, gastrointestinal disease	LCK PABPC1 FYN CHEK1 KIF11 KDM1A CXCL8 SLC7A5 ILK NOS2 ...	LCK PABPC1 FYN CHEK1 KIF11 KDM1A CXCL8 SLC7A5 ILK NOS2 DPP4 PLAU NUDT1 OPRM1 ADRB2 TACR1 CYP2A6 ODC1 CDC7 HRH4 MAOB CYP2D6 CNR2 CNR1 ADORA2B SIGMAR1 DPP7 UPP1 ADORA2A NMUR2 CYP2C9 ADRB1
Small cell carcinoma	6e-16	29	cell proliferation disorder, endocrine system disease	LCK CHEK1 PABPC1 GSR CDK9 SLC6A2 KIF11 NUDT1 FYN SLC6A4 ...	LCK CHEK1 PABPC1 GSR CDK9 SLC6A2 KIF11 NUDT1 FYN SLC6A4 ANPEP KDM1A CXCL8 HTR1D PLAU CYP3A4 HTR1A SLC18A2 TACR1 GRIN2B SLC7A5 ODC1 DRD2 CYP2D6 CYP2A6 CYP2C9 NOS2 NOS1 DPP4
Aggressive B-cell non-Hodgkin lymphoma	6e-16	29	hematologic disease, cell proliferation disorder, immune system disease, genetic, familial or congenital disease	GSR PABPC1 LCK CDK9 FYN S1PR1 CXCL8 CDC7 KDM1A ANPEP ...	GSR PABPC1 LCK CDK9 FYN S1PR1 CXCL8 CDC7 KDM1A ANPEP CNR2 RPS6KA3 CNR1 CHEK1 MTAP DPP4 NOS2 MAOA METAP2 OPRM1 S1PR3 PLAU SLC7A5 TAAR1 KIF11 CYP2C19 ODC1 CYP3A4 AHCY
Childhood cancer	1e-15	25	cell proliferation disorder	FYN LCK CXCL8 CYP3A4 KDM1A DRD2 S1PR1 CYP2C19 CYP2D6 MTAP ...	FYN LCK CXCL8 CYP3A4 KDM1A DRD2 S1PR1 CYP2C19 CYP2D6 MTAP ANPEP CHEK1 ILK DPP4 HTR3A RPS6KA3 CDK9 HTR2A CNR2 PLAU ODC1 PNP SLC22A6 SLC6A2 CYP2C9
Osteosarcoma	2e-15	34	cell proliferation disorder, musculoskeletal or connective tissue disease	METAP2 LCK PABPC1 CDK9 NUDT1 DPP4 CXCL8 SLC18A2 RPS6KA3 HTR4 ...	METAP2 LCK PABPC1 CDK9 NUDT1 DPP4 CXCL8 SLC18A2 RPS6KA3 HTR4 ILK MTAP NOS2 SLC7A5 S1PR3 CYP3A4 ANPEP KDM1A PLAU ADRB2 CHEK1 ODC1 TACR1 EBP HTR2B CNR2 ADRB1 GRIN2B NOS1 CYP2D6 CYP2C9 OPRM1 S1PR1 CYP2C19
Malignant soft tissue neoplasm	2e-15	31	cell proliferation disorder	LCK PABPC1 ADRB1 ADRB2 FYN KIF11 CDK9 CXCL8 MTAP NOS2 ...	LCK PABPC1 ADRB1 ADRB2 FYN KIF11 CDK9 CXCL8 MTAP NOS2 CNR1 KDM1A PLAU SLC7A5 ILK ANPEP ODC1 S1PR1 CHEK1 RPS6KA3 HTR3A CYP3A4 CNR2 DPP4 AOC3 GRIN2B DRD2 UPP1 OPRM1 TACR1 CES1
Soft tissue sarcoma	2e-15	31	cell proliferation disorder	LCK PABPC1 ADRB1 ADRB2 FYN KIF11 CDK9 CXCL8 MTAP NOS2 ...	LCK PABPC1 ADRB1 ADRB2 FYN KIF11 CDK9 CXCL8 MTAP NOS2 CNR1 KDM1A PLAU SLC7A5 ILK ANPEP ODC1 S1PR1 CHEK1 RPS6KA3 HTR3A CYP3A4 CNR2 DPP4 AOC3 GRIN2B DRD2 OPRM1 UPP1 TACR1 CES1
Chronic lymphocytic leukemia	2e-15	31	hematologic disease, cell proliferation disorder, immune system disease, musculoskeletal or connective tissue disease, genetic, familial or congenital disease	OPRM1 CDK9 CXCL8 GSR NOS2 OPRD1 LCK FYN PNP PABPC1 ...	OPRM1 CDK9 CXCL8 GSR NOS2 OPRD1 LCK FYN PNP PABPC1 MTAP CHEK1 SLC6A2 ADORA2A ADORA2B SLC6A3 DPP4 DPP7 S1PR1 ANPEP ILK ODC1 SLC22A6 CNR1 CNR2 CYP2C9 ADRB2 PLAU SLC6A4 CYP3A4 CDC7
Mantle cell lymphoma	3e-15	20	hematologic disease, cell proliferation disorder, immune system disease, genetic, familial or congenital disease	GSR CDK9 LCK FYN S1PR1 CXCL8 RPS6KA3 ANPEP CNR1 MTAP ...	GSR CDK9 LCK FYN S1PR1 CXCL8 RPS6KA3 ANPEP CNR1 MTAP KDM1A CNR2 DPP4 CHEK1 KIF11 NOS2 CYP2C19 S1PR3 CYP3A4 AHCY
Extrahepatic bile duct neoplasm	5e-15	24	cell proliferation disorder, endocrine system disease, gastrointestinal disease	LCK FYN MAOA CHEK1 NOS2 CXCL8 METAP2 SLC7A5 TACR1 DPP4 ...	LCK FYN MAOA CHEK1 NOS2 CXCL8 METAP2 SLC7A5 TACR1 DPP4 NOS1 CYP2A6 PLAU CES2 KDM1A HTR3A CES1 MTAP ANPEP HTR4 CYP3A4 CYP2C19 SIGMAR1 CYP2D6
Malignant tumor of extrahepatic bile duct	5e-15	24	cell proliferation disorder, endocrine system disease, gastrointestinal disease	LCK FYN MAOA CHEK1 NOS2 CXCL8 METAP2 SLC7A5 TACR1 DPP4 ...	LCK FYN MAOA CHEK1 NOS2 CXCL8 METAP2 SLC7A5 TACR1 DPP4 NOS1 CYP2A6 PLAU CES2 KDM1A HTR3A CES1 MTAP ANPEP HTR4 CYP2C19 CYP3A4 CYP2D6 SIGMAR1
Malignant ovarian serous tumor	6e-15	27	urinary system disease, reproductive system or breast disease, cell proliferation disorder, endocrine system disease	LCK CXCL8 ADRB2 OPRD1 TACR1 HTR2C HTR2A NMUR2 KISS1R OPRK1 ...	LCK CXCL8 ADRB2 OPRD1 TACR1 HTR2C HTR2A NMUR2 KISS1R OPRK1 HTR1A HTR4 S1PR1 ADRA1A ADRA2B HRH4 S1PR5 CDC7 S1PR3 ADORA2B DRD3 KDM1A MAOA PABPC1 NOS2 GSR ODC1
Ovarian serous adenocarcinoma	6e-15	27	urinary system disease, reproductive system or breast disease, cell proliferation disorder, endocrine system disease	LCK CXCL8 ADRB2 OPRD1 TACR1 HTR2C HTR2A NMUR2 KISS1R HTR4 ...	LCK CXCL8 ADRB2 OPRD1 TACR1 HTR2C HTR2A NMUR2 KISS1R HTR4 HTR1A S1PR1 OPRK1 ADRA1A S1PR3 ADRA2B CDC7 DRD3 ADORA2B HRH4 S1PR5 KDM1A MAOA PABPC1 NOS2 GSR ODC1
Ovarian adenocarcinoma	7e-15	28	urinary system disease, reproductive system or breast disease, cell proliferation disorder, endocrine system disease	LCK CXCL8 ADRB2 OPRD1 TACR1 HTR2A KISS1R HTR2C NMUR2 HTR1A ...	LCK CXCL8 ADRB2 OPRD1 TACR1 HTR2A KISS1R HTR2C NMUR2 HTR1A HTR4 OPRK1 S1PR1 ADRA1A ADRA2B S1PR3 PABPC1 ADORA2B CDC7 HRH4 S1PR5 DRD3 KDM1A MAOA NOS2 GSR ODC1 PLAU
Serous neoplasm	7e-15	27	cell proliferation disorder	LCK CXCL8 ADRB2 OPRD1 NMUR2 TACR1 HTR2C KISS1R HTR2A HTR4 ...	LCK CXCL8 ADRB2 OPRD1 NMUR2 TACR1 HTR2C KISS1R HTR2A HTR4 OPRK1 S1PR1 HTR1A ADRA1A ADRA2B S1PR3 S1PR5 CDC7 HRH4 ADORA2B DRD3 KDM1A MAOA NOS2 PABPC1 GSR ODC1
Ovarian serous tumor	7e-15	27	urinary system disease, reproductive system or breast disease, cell proliferation disorder, endocrine system disease	LCK CXCL8 ADRB2 OPRD1 TACR1 HTR2C KISS1R HTR2A NMUR2 HTR4 ...	LCK CXCL8 ADRB2 OPRD1 TACR1 HTR2C KISS1R HTR2A NMUR2 HTR4 HTR1A OPRK1 S1PR1 ADRA1A ADRA2B S1PR5 ADORA2B HRH4 CDC7 DRD3 S1PR3 KDM1A PABPC1 GSR NOS2 MAOA ODC1
Vascular cancer	7e-15	24	cell proliferation disorder, cardiovascular disease	LCK NOS2 ADORA2A ADRB2 ADRB1 CXCL8 CYP2A6 SLC7A5 S1PR1 PABPC1 ...	LCK NOS2 ADORA2A ADRB2 ADRB1 CXCL8 CYP2A6 SLC7A5 S1PR1 PABPC1 CYP3A4 RPS6KA3 PLAU CNR2 CNR1 CDK9 ANPEP ODC1 DPP4 HTR2C CHEK1 CDC7 HTR2B TAAR1
Cardiovascular cancer	7e-15	24	cell proliferation disorder, cardiovascular disease	LCK NOS2 ADORA2A ADRB2 ADRB1 CXCL8 CYP2A6 SLC7A5 S1PR1 PABPC1 ...	LCK NOS2 ADORA2A ADRB2 ADRB1 CXCL8 CYP2A6 SLC7A5 S1PR1 PABPC1 CYP3A4 RPS6KA3 PLAU CNR1 CNR2 CDK9 ANPEP ODC1 DPP4 HTR2C CDC7 CHEK1 HTR2B TAAR1
Benign neoplasm of cornea	7e-15	13	disease of visual system, integumentary system disease, cell proliferation disorder, nervous system disease	ADRA1A ADRA2C ADRA2A ADRA2B ADRA1B PLAU CNR2 CXCL8 CNR1 TRPV3 ...	ADRA1A ADRA2C ADRA2A ADRA2B ADRA1B PLAU CNR2 CXCL8 CNR1 TRPV3 NOS2 S1PR4 S1PR5
Uterine carcinoma	1e-14	31	urinary system disease, reproductive system or breast disease, cell proliferation disorder	LCK ADRA2A ADRA2C ADRA2B GRIN2B HTR3A PABPC1 CXCL8 MTAP CHEK1 ...	LCK ADRA2A ADRA2C ADRA2B GRIN2B HTR3A PABPC1 CXCL8 MTAP CHEK1 KDM1A KISS1R SLC7A5 TACR1 CYP3A4 PLAU NOS2 ODC1 S1PR1 UGT2B7 DRD2 CNR2 DPP4 NMUR2 MAOB CYP2D6 HRH4 ANPEP CYP2C9 ILK CDK9
Endometrioid carcinoma	1e-14	30	urinary system disease, reproductive system or breast disease, cell proliferation disorder	LCK PABPC1 CHEK1 CDC7 DPP4 CACNA2D1 NOS2 MAOA ILK S1PR1 ...	LCK PABPC1 CHEK1 CDC7 DPP4 CACNA2D1 NOS2 MAOA ILK S1PR1 CDK9 ANPEP OPRM1 GSR CYP2D6 KDM1A ADRA1B ADRB2 ADRA2A HTR2C ADRA1A HTR4 DRD3 DRD2 HTR1A HTR2A TAAR1 NOS1 SLC7A5 CXCL8
Endometrial endometrioid adenocarcinoma	1e-14	29	urinary system disease, reproductive system or breast disease, cell proliferation disorder	LCK PABPC1 CHEK1 CDC7 DPP4 CACNA2D1 MAOA GSR ILK NOS2 ...	LCK PABPC1 CHEK1 CDC7 DPP4 CACNA2D1 MAOA GSR ILK NOS2 CDK9 S1PR1 OPRM1 ANPEP CYP2D6 KDM1A ADRA1A DRD2 ADRB2 ADRA1B ADRA2A HTR1A DRD3 HTR2C HTR2A HTR4 TAAR1 NOS1 SLC7A5
Idiopathic pulmonary fibrosis	1e-14	25	cell proliferation disorder, infectious disease, respiratory or thoracic disease, genetic, familial or congenital disease	PLAU CXCL8 ADORA2A LCK ADRB2 FYN ADORA2B CNR1 NOS1 METAP2 ...	PLAU CXCL8 ADORA2A LCK ADRB2 FYN ADORA2B CNR1 NOS1 METAP2 NOS2 ILK DPP4 ANPEP HRH4 ART1 AOC3 KISS1R HTR2B HTR3A CYP2C9 SLC6A4 EBP ADRB1 ADRA1A
Sensory organ benign neoplasm	1e-14	21	cell proliferation disorder, nervous system disease	ADRA1A ADRA2A ADRA2C ADRA1B ADRA2B TRPV3 PLAU KISS1R CNR2 CXCL8 ...	ADRA1A ADRA2A ADRA2C ADRA1B ADRA2B TRPV3 PLAU KISS1R CNR2 CXCL8 NOS1 CNR1 NOS2 ADRB2 TACR1 DRD2 CYP3A4 S1PR4 HSD17B3 S1PR5 CYP2A6
Benign neoplasm of eye	1e-14	21	disease of visual system, cell proliferation disorder, nervous system disease	ADRA1B ADRA1A ADRA2A ADRA2B ADRA2C TRPV3 PLAU KISS1R CNR2 CXCL8 ...	ADRA1B ADRA1A ADRA2A ADRA2B ADRA2C TRPV3 PLAU KISS1R CNR2 CXCL8 NOS1 CNR1 NOS2 ADRB2 TACR1 DRD2 CYP3A4 HSD17B3 S1PR5 CYP2A6 S1PR4
Nasal cavity polyp	1e-14	16	cell proliferation disorder, respiratory or thoracic disease	ADRA2B ADRB1 ADRA2C ADRB2 ADRA1A ADRA1B ADRA2A OPRM1 CXCL8 NOS2 ...	ADRA2B ADRB1 ADRA2C ADRB2 ADRA1A ADRA1B ADRA2A OPRM1 CXCL8 NOS2 TRPV3 HRH4 S1PR1 CNR1 NOS1 TACR1
Bronchopulmonary tumor	2e-14	28	cell proliferation disorder, respiratory or thoracic disease	LCK CHEK1 PABPC1 GSR CDK9 FYN KIF11 NUDT1 SLC6A2 DPP4 ...	LCK CHEK1 PABPC1 GSR CDK9 FYN KIF11 NUDT1 SLC6A2 DPP4 ANPEP KDM1A CXCL8 PLAU HTR1D MTAP CYP3A4 SLC7A5 HTR1A SLC18A2 NOS2 TACR1 ILK ODC1 DRD2 GRIN2B CYP2C9 CYP2D6
Endometrial cancer	2e-14	28	urinary system disease, reproductive system or breast disease, cell proliferation disorder	LCK ADRA2B ADRA2C ADRA2A GRIN2B PABPC1 CDK9 CXCL8 MTAP CHEK1 ...	LCK ADRA2B ADRA2C ADRA2A GRIN2B PABPC1 CDK9 CXCL8 MTAP CHEK1 FYN KDM1A KISS1R SLC7A5 TACR1 CYP3A4 ODC1 PLAU NOS2 UGT2B7 CNR2 DPP4 NMUR2 MAOB HRH4 DRD2 CYP2C9 ILK
Myomatous neoplasm	2e-14	22	cell proliferation disorder, musculoskeletal or connective tissue disease	CACNA2D1 ADRB2 ADRA1B ADRA1A ADRA2A ADRB1 ADRA2B ADRA2C LCK CXCL8 ...	CACNA2D1 ADRB2 ADRA1B ADRA1A ADRA2A ADRB1 ADRA2B ADRA2C LCK CXCL8 SLC7A5 DRD2 CNR1 PLAU NOS2 TACR1 AOC3 ANPEP ART1 KISS1R CNR2 CYP2C19
Cornea neoplasm	2e-14	13	disease of visual system, integumentary system disease, cell proliferation disorder	ADRA1A ADRA1B ADRA2A ADRA2C ADRA2B PLAU CNR2 CXCL8 CNR1 TRPV3 ...	ADRA1A ADRA1B ADRA2A ADRA2C ADRA2B PLAU CNR2 CXCL8 CNR1 TRPV3 NOS2 S1PR5 S1PR4
Colorectal adenocarcinoma	3e-14	36	cell proliferation disorder, gastrointestinal disease	LCK PABPC1 CXCL8 OPRK1 ADRB2 SLC7A5 ADRA2C HTR1D PLAU MAOA ...	LCK PABPC1 CXCL8 OPRK1 ADRB2 SLC7A5 ADRA2C HTR1D PLAU MAOA CNR1 TACR1 DPP4 CYP3A4 MAOB ODC1 TRPV3 GRIN2B METAP2 NOS2 CACNA2D1 ANPEP CNR2 ADRA1A KISS1R AOC3 ART1 NMUR2 ADRA2A CHEK1 ADORA2B CES2 ADRA2B KIF11 KCNA5 MTAP
Precancerous condition	3e-14	30	cell proliferation disorder	OPRM1 ODC1 PLAU CHRNA4 KISS1R CXCL8 NOS2 NUDT1 ILK SLC7A5 ...	OPRM1 ODC1 PLAU CHRNA4 KISS1R CXCL8 NOS2 NUDT1 ILK SLC7A5 MTAP CYP2D6 UGT2B7 SLC18A2 CHEK1 ADRB2 CYP2C9 AOC3 FYN GRIN2B RPS6KA3 NOS1 CDC7 KDM1A DPP4 ANPEP SLC6A4 ADRB1 CNR1 OPRL1
Endometrium neoplasm	3e-14	28	urinary system disease, reproductive system or breast disease, cell proliferation disorder	LCK ADRA2B ADRA2A ADRA2C GRIN2B PABPC1 CDK9 CXCL8 MTAP CHEK1 ...	LCK ADRA2B ADRA2A ADRA2C GRIN2B PABPC1 CDK9 CXCL8 MTAP CHEK1 FYN KDM1A KISS1R SLC7A5 TACR1 CYP3A4 ODC1 PLAU NOS2 UGT2B7 CNR2 DPP4 NMUR2 MAOB HRH4 DRD2 CYP2C9 ILK
Cholangiocarcinoma	3e-14	22	cell proliferation disorder, endocrine system disease, gastrointestinal disease	LCK FYN MAOA NOS2 CXCL8 METAP2 SLC7A5 TACR1 DPP4 NOS1 ...	LCK FYN MAOA NOS2 CXCL8 METAP2 SLC7A5 TACR1 DPP4 NOS1 CYP2A6 PLAU CES2 KDM1A HTR3A CES1 ANPEP HTR4 CYP3A4 CYP2C19 CYP2D6 SIGMAR1
Adenocarcinoma of gallbladder and extrahepatic biliary tract	3e-14	22	cell proliferation disorder, endocrine system disease, gastrointestinal disease	LCK FYN MAOA NOS2 CXCL8 METAP2 SLC7A5 TACR1 DPP4 NOS1 ...	LCK FYN MAOA NOS2 CXCL8 METAP2 SLC7A5 TACR1 DPP4 NOS1 CYP2A6 PLAU CES2 KDM1A HTR3A CES1 ANPEP HTR4 CYP3A4 CYP2C19 SIGMAR1 CYP2D6
Carcinoma of gallbladder and extrahepatic biliary tract	3e-14	22	cell proliferation disorder, endocrine system disease, gastrointestinal disease	LCK FYN MAOA NOS2 CXCL8 METAP2 SLC7A5 TACR1 DPP4 NOS1 ...	LCK FYN MAOA NOS2 CXCL8 METAP2 SLC7A5 TACR1 DPP4 NOS1 CYP2A6 PLAU CES2 KDM1A HTR3A CES1 ANPEP HTR4 CYP3A4 CYP2C19 CYP2D6 SIGMAR1
Rare tumor of gallbladder and extrahepatic biliary tract	3e-14	22	cell proliferation disorder, endocrine system disease, gastrointestinal disease	LCK FYN MAOA NOS2 CXCL8 METAP2 SLC7A5 TACR1 DPP4 NOS1 ...	LCK FYN MAOA NOS2 CXCL8 METAP2 SLC7A5 TACR1 DPP4 NOS1 CYP2A6 PLAU CES2 KDM1A HTR3A CES1 ANPEP HTR4 CYP3A4 CYP2C19 SIGMAR1 CYP2D6
Extrahepatic bile duct adenocarcinoma	3e-14	22	cell proliferation disorder, endocrine system disease, gastrointestinal disease	LCK FYN MAOA NOS2 CXCL8 METAP2 SLC7A5 TACR1 DPP4 NOS1 ...	LCK FYN MAOA NOS2 CXCL8 METAP2 SLC7A5 TACR1 DPP4 NOS1 CYP2A6 PLAU CES2 KDM1A HTR3A CES1 ANPEP HTR4 CYP3A4 CYP2C19 CYP2D6 SIGMAR1
Benign muscle neoplasm	3e-14	20	cell proliferation disorder, musculoskeletal or connective tissue disease	CACNA2D1 ADRA2C ADRB2 ADRA1A ADRB1 ADRA1B ADRA2B ADRA2A CXCL8 SLC7A5 ...	CACNA2D1 ADRA2C ADRB2 ADRA1A ADRB1 ADRA1B ADRA2B ADRA2A CXCL8 SLC7A5 DRD2 CNR1 PLAU NOS2 TACR1 AOC3 ART1 KISS1R CNR2 CYP2C19
Extrahepatic bile duct carcinoma	4e-14	23	cell proliferation disorder, endocrine system disease, gastrointestinal disease	LCK FYN MAOA NOS2 CXCL8 METAP2 SLC7A5 TACR1 DPP4 NOS1 ...	LCK FYN MAOA NOS2 CXCL8 METAP2 SLC7A5 TACR1 DPP4 NOS1 CYP2A6 PLAU CES2 KDM1A HTR3A CES1 MTAP ANPEP HTR4 CYP2C19 CYP3A4 SIGMAR1 CYP2D6
Bladder carcinoma	5e-14	25	urinary system disease, cell proliferation disorder	LCK PABPC1 CHEK1 CYP2C19 CYP2A6 CYP2C9 CYP3A4 CYP2D6 GSR CES2 ...	LCK PABPC1 CHEK1 CYP2C19 CYP2A6 CYP2C9 CYP3A4 CYP2D6 GSR CES2 AOC3 CACNA2D1 SLC7A5 PLAU CXCL8 ODC1 NOS2 ILK KDM1A S1PR1 MTAP S1PR3 CNR1 CNR2 DPP4
Tongue neoplasm	5e-14	21	cell proliferation disorder, gastrointestinal disease	KIF11 KDM1A CXCL8 SLC7A5 PLAU NOS2 DPP4 ILK OPRM1 CYP2A6 ...	KIF11 KDM1A CXCL8 SLC7A5 PLAU NOS2 DPP4 ILK OPRM1 CYP2A6 ODC1 HRH4 CYP2D6 NUDT1 CNR2 CNR1 CHEK1 TACR1 FYN MAOB ADORA2A
Pterygium	6e-14	13	disease of visual system, integumentary system disease, cell proliferation disorder, nervous system disease, genetic, familial or congenital disease	ADRA2B ADRA2C ADRA1B ADRA2A ADRA1A PLAU CNR2 CXCL8 CNR1 TRPV3 ...	ADRA2B ADRA2C ADRA1B ADRA2A ADRA1A PLAU CNR2 CXCL8 CNR1 TRPV3 NOS2 S1PR5 S1PR4
Endometrial carcinoma	7e-14	27	urinary system disease, reproductive system or breast disease, cell proliferation disorder	ADRA2B ADRA2A ADRA2C LCK GRIN2B PABPC1 CXCL8 MTAP CHEK1 KDM1A ...	ADRA2B ADRA2A ADRA2C LCK GRIN2B PABPC1 CXCL8 MTAP CHEK1 KDM1A KISS1R SLC7A5 TACR1 CYP3A4 ODC1 PLAU NOS2 UGT2B7 CNR2 DPP4 NMUR2 MAOB HRH4 DRD2 CYP2C9 ILK CDK9
Metastatic melanoma	7e-14	27	integumentary system disease, cell proliferation disorder, endocrine system disease	LCK FYN SLC6A3 ADORA2A SIGMAR1 ADORA2B SLC6A2 SLC7A5 CXCL8 NOS2 ...	LCK FYN SLC6A3 ADORA2A SIGMAR1 ADORA2B SLC6A2 SLC7A5 CXCL8 NOS2 HRH4 PNP PLAU DPP4 ILK UPP1 MTAP S1PR1 CDC7 ANPEP UGT2B7 ODC1 OPRL1 ADRB1 CES2 CNR2 S1PR4
Bile duct cancer	9e-14	25	cell proliferation disorder, endocrine system disease, gastrointestinal disease	LCK PABPC1 FYN MAOA CHEK1 NOS2 CXCL8 SLC7A5 METAP2 PLAU ...	LCK PABPC1 FYN MAOA CHEK1 NOS2 CXCL8 SLC7A5 METAP2 PLAU TACR1 DPP4 NOS1 CYP2A6 CES2 KDM1A HTR3A CES1 MTAP ANPEP HTR4 CYP3A4 CYP2C19 CYP2D6 SIGMAR1
Benign conjunctival neoplasm	9e-14	13	disease of visual system, cell proliferation disorder, nervous system disease, genetic, familial or congenital disease	ADRA1A ADRA2C ADRA1B ADRA2A ADRA2B PLAU CNR2 CXCL8 CNR1 TRPV3 ...	ADRA1A ADRA2C ADRA1B ADRA2A ADRA2B PLAU CNR2 CXCL8 CNR1 TRPV3 NOS2 S1PR5 S1PR4
Endometrial neoplasm	1e-13	27	urinary system disease, reproductive system or breast disease, cell proliferation disorder	ADRA2B ADRA2A ADRA2C LCK GRIN2B PABPC1 CXCL8 MTAP CHEK1 KDM1A ...	ADRA2B ADRA2A ADRA2C LCK GRIN2B PABPC1 CXCL8 MTAP CHEK1 KDM1A KISS1R SLC7A5 TACR1 CYP3A4 ODC1 PLAU NOS2 UGT2B7 CNR2 DPP4 NMUR2 MAOB HRH4 DRD2 CYP2C9 ILK CDK9
Bile duct neoplasm	1e-13	25	cell proliferation disorder, endocrine system disease, gastrointestinal disease	LCK PABPC1 FYN MAOA CHEK1 NOS2 CXCL8 SLC7A5 METAP2 PLAU ...	LCK PABPC1 FYN MAOA CHEK1 NOS2 CXCL8 SLC7A5 METAP2 PLAU TACR1 DPP4 NOS1 CYP2A6 CES2 KDM1A HTR3A CES1 MTAP ANPEP HTR4 CYP3A4 CYP2C19 CYP2D6 SIGMAR1
Biliary tract cancer	1e-13	25	cell proliferation disorder, endocrine system disease, gastrointestinal disease	LCK PABPC1 FYN MAOA CHEK1 NOS2 SLC7A5 CXCL8 CYP2C19 METAP2 ...	LCK PABPC1 FYN MAOA CHEK1 NOS2 SLC7A5 CXCL8 CYP2C19 METAP2 PLAU CYP2A6 TACR1 DPP4 NOS1 CES2 KDM1A MTAP HTR3A CES1 ANPEP HTR4 CYP3A4 CYP2D6 SIGMAR1
Musculoskeletal system benign neoplasm	1e-13	25	cell proliferation disorder, musculoskeletal or connective tissue disease	DPP4 CACNA2D1 ADRB2 ADRB1 ADRA1A ADRA2B ADRA2C ADRA1B ADRA2A CES1 ...	DPP4 CACNA2D1 ADRB2 ADRB1 ADRA1A ADRA2B ADRA2C ADRA1B ADRA2A CES1 CXCL8 SLC7A5 DRD2 CNR1 PLAU NOS2 CYP2C9 TACR1 AOC3 ANPEP ART1 KISS1R CNR2 CYP2C19 MTAP
Biliary tract neoplasm	1e-13	25	cell proliferation disorder, endocrine system disease, gastrointestinal disease	LCK PABPC1 FYN MAOA CHEK1 NOS2 SLC7A5 CXCL8 CYP2C19 METAP2 ...	LCK PABPC1 FYN MAOA CHEK1 NOS2 SLC7A5 CXCL8 CYP2C19 METAP2 PLAU CYP2A6 TACR1 DPP4 NOS1 CES2 KDM1A MTAP HTR3A CES1 ANPEP HTR4 CYP3A4 SIGMAR1 CYP2D6
Brain cancer	1e-13	23	cell proliferation disorder, nervous system disease	ADRA2C ADRA2A ADRA2B LCK PABPC1 FYN GSR HTR3A CHEK1 GRIN2B ...	ADRA2C ADRA2A ADRA2B LCK PABPC1 FYN GSR HTR3A CHEK1 GRIN2B CDK9 PLAU CYP2D6 DRD2 KDM1A CNR1 ODC1 NOS2 TACR1 CYP3A4 HTR2A HTR2C CXCL8
Mastocytosis	1e-13	15	hematologic disease, cell proliferation disorder, immune system disease, genetic, familial or congenital disease	HRH4 TACR1 LCK HTR3A FYN SLC18A2 NOS2 CYP2D6 CYP2C9 DPP4 ...	HRH4 TACR1 LCK HTR3A FYN SLC18A2 NOS2 CYP2D6 CYP2C9 DPP4 CNR1 CNR2 CYP2C19 CXCL8 HTR1A
Kidney cancer	2e-13	36	urinary system disease, cell proliferation disorder	LCK PABPC1 FYN ADRB2 CHEK1 ADRB1 CDK9 CNR2 MTAP CNR1 ...	LCK PABPC1 FYN ADRB2 CHEK1 ADRB1 CDK9 CNR2 MTAP CNR1 CXCL8 ILK SLC7A5 PLAU DPP4 KISS1R CYP2D6 ANPEP KDM1A CYP2A6 CYP3A4 ODC1 S1PR1 SLC6A3 NOS2 TAAR1 CES1 MAOA SLC22A6 DRD2 CA14 HSD17B3 CDC7 GRIN2B HTR2B ADRA2A
Bile duct carcinoma	2e-13	24	cell proliferation disorder, endocrine system disease, gastrointestinal disease	LCK PABPC1 FYN MAOA NOS2 CXCL8 SLC7A5 METAP2 PLAU TACR1 ...	LCK PABPC1 FYN MAOA NOS2 CXCL8 SLC7A5 METAP2 PLAU TACR1 DPP4 NOS1 CYP2A6 CES2 KDM1A HTR3A CES1 MTAP ANPEP HTR4 CYP2C19 CYP3A4 CYP2D6 SIGMAR1
Primary organ-specific lymphoma	2e-13	20	hematologic disease, cell proliferation disorder, genetic, familial or congenital disease	OPRM1 OPRD1 OPRK1 PABPC1 GSR PNP LCK FYN CXCL8 DPP4 ...	OPRM1 OPRD1 OPRK1 PABPC1 GSR PNP LCK FYN CXCL8 DPP4 SLC7A5 MTAP ANPEP CYP2D6 NOS2 CDK9 CYP3A4 S1PR1 KDM1A SLC22A6
Conjunctival tumor	2e-13	17	disease of visual system, cell proliferation disorder, genetic, familial or congenital disease	ADRA2A ADRA1A ADRA2C ADRA1B ADRA2B DPP4 CNR2 HTR3A EBP PLAU ...	ADRA2A ADRA1A ADRA2C ADRA1B ADRA2B DPP4 CNR2 HTR3A EBP PLAU AOC3 CXCL8 CNR1 TRPV3 NOS2 S1PR4 S1PR5
Breast adenocarcinoma	3e-13	26	reproductive system or breast disease, integumentary system disease, cell proliferation disorder, respiratory or thoracic disease	OPRM1 KDM4E LCK PABPC1 KDM1A PLAU CXCL8 NOS2 CHEK1 RPS6KA3 ...	OPRM1 KDM4E LCK PABPC1 KDM1A PLAU CXCL8 NOS2 CHEK1 RPS6KA3 SLC7A5 MTAP CYP3A4 AOC3 KISS1R MAOA ODC1 TAAR1 CYP2D6 NUDT1 S1PR3 CNR2 GRIN2B CYP2C9 CYP2C19 DRD2
Bile duct adenocarcinoma	3e-13	23	cell proliferation disorder, endocrine system disease, gastrointestinal disease	PABPC1 LCK FYN MAOA NOS2 CXCL8 SLC7A5 METAP2 TACR1 DPP4 ...	PABPC1 LCK FYN MAOA NOS2 CXCL8 SLC7A5 METAP2 TACR1 DPP4 NOS1 CYP2A6 PLAU KDM1A CES2 HTR3A CES1 ANPEP HTR4 CYP2C19 CYP3A4 CYP2D6 SIGMAR1
Carcinoid tumor	4e-13	16	cell proliferation disorder, endocrine system disease	HTR3A HTR2A SLC18A2 DPP4 TACR1 HTR2B SLC6A2 CNR1 NOS2 MAOA ...	HTR3A HTR2A SLC18A2 DPP4 TACR1 HTR2B SLC6A2 CNR1 NOS2 MAOA CXCL8 PLAU PNMT HTR2C HTR4 KDM1A
Malignant exocrine pancreas neoplasm	5e-13	29	pancreas disease, cell proliferation disorder, endocrine system disease, gastrointestinal disease	LCK OPRM1 PABPC1 KISS1R SLC7A5 NOS1 FYN CHEK1 CDK9 HTR3A ...	LCK OPRM1 PABPC1 KISS1R SLC7A5 NOS1 FYN CHEK1 CDK9 HTR3A ANPEP METAP2 CXCL8 ILK PLAU DPP4 MTAP PNP CES2 ODC1 DRD2 CNR1 CNR2 NOS2 TACR1 NUDT1 SIGMAR1 KIF11 ADORA2B
Pancreatic exocrine neoplasm	5e-13	29	pancreas disease, cell proliferation disorder, endocrine system disease, gastrointestinal disease	LCK OPRM1 PABPC1 KISS1R SLC7A5 NOS1 FYN CHEK1 CDK9 HTR3A ...	LCK OPRM1 PABPC1 KISS1R SLC7A5 NOS1 FYN CHEK1 CDK9 HTR3A ANPEP METAP2 CXCL8 ILK PLAU DPP4 MTAP PNP CES2 ODC1 DRD2 CNR1 CNR2 NOS2 TACR1 NUDT1 SIGMAR1 KIF11 ADORA2B
Astrocytoma (excluding glioblastoma)	5e-13	17	cell proliferation disorder, nervous system disease	GSR ODC1 PABPC1 S1PR1 S1PR3 S1PR4 S1PR5 PLAU CXCL8 CNR2 ...	GSR ODC1 PABPC1 S1PR1 S1PR3 S1PR4 S1PR5 PLAU CXCL8 CNR2 NOS2 MAOB SLC7A5 METAP2 CNR1 HTR4 CYP3A4
Mast cell neoplasm	5e-13	15	hematologic disease, cell proliferation disorder	HRH4 TACR1 LCK FYN HTR3A SLC18A2 NOS2 CYP2D6 CYP2C9 DPP4 ...	HRH4 TACR1 LCK FYN HTR3A SLC18A2 NOS2 CYP2D6 CYP2C9 DPP4 CNR1 CNR2 CYP2C19 CXCL8 HTR1A
Benign epithelial skin neoplasm	7e-13	17	integumentary system disease, cell proliferation disorder	DPP4 ADRB2 ADRB1 PNP ADORA2A CES2 EBP CXCL8 NOS2 CYP3A4 ...	DPP4 ADRB2 ADRB1 PNP ADORA2A CES2 EBP CXCL8 NOS2 CYP3A4 CYP2C9 CYP2D6 CDK9 HTR2A HTR4 GRIN2B KIF11
Sezary's disease	8e-13	12	hematologic disease, integumentary system disease, cell proliferation disorder, genetic, familial or congenital disease	OPRM1 OPRD1 OPRK1 LCK FYN GSR DPP4 CXCL8 NOS2 PNP ...	OPRM1 OPRD1 OPRK1 LCK FYN GSR DPP4 CXCL8 NOS2 PNP MTAP ANPEP
Renal carcinoma	9e-13	34	urinary system disease, cell proliferation disorder	LCK PABPC1 FYN ADRB2 ADRB1 CNR2 MTAP CNR1 CXCL8 ILK ...	LCK PABPC1 FYN ADRB2 ADRB1 CNR2 MTAP CNR1 CXCL8 ILK SLC7A5 PLAU DPP4 KISS1R CYP2D6 ANPEP KDM1A CYP2A6 CYP3A4 SLC6A3 ODC1 NOS2 TAAR1 S1PR1 CES1 MAOA SLC22A6 DRD2 CA14 CHEK1 CDC7 HTR2B GRIN2B ADRA2A
Renal cell carcinoma	1e-12	33	urinary system disease, cell proliferation disorder	LCK PABPC1 FYN ADRB2 ADRB1 CNR2 MTAP CNR1 CXCL8 ILK ...	LCK PABPC1 FYN ADRB2 ADRB1 CNR2 MTAP CNR1 CXCL8 ILK SLC7A5 PLAU DPP4 KISS1R CYP2D6 ANPEP CYP2A6 KDM1A CYP3A4 SLC6A3 NOS2 TAAR1 S1PR1 CES1 MAOA ODC1 SLC22A6 DRD2 CA14 HTR2B CHEK1 CDC7 GRIN2B
Pulmonary neuroendocrine tumor	1e-12	25	cell proliferation disorder, endocrine system disease, respiratory or thoracic disease	LCK CHEK1 PABPC1 GSR CDK9 KIF11 NUDT1 SLC6A2 FYN ANPEP ...	LCK CHEK1 PABPC1 GSR CDK9 KIF11 NUDT1 SLC6A2 FYN ANPEP KDM1A CXCL8 HTR1D SLC18A2 PLAU CYP3A4 HTR1A TACR1 SLC7A5 ODC1 DRD2 GRIN2B CYP2C9 CYP2D6 DPP4
Genetic endocrine tumor	1e-12	19	cell proliferation disorder, endocrine system disease, genetic, familial or congenital disease	LCK CDK9 NOS2 CXCL8 NOS1 PNMT PLAU MTAP ADRB2 TACR1 ...	LCK CDK9 NOS2 CXCL8 NOS1 PNMT PLAU MTAP ADRB2 TACR1 DRD2 KIF11 FYN CYP3A4 CYP2A6 SLC18A2 HSD17B3 SLC6A2 KISS1R
Benign prostatic hyperplasia	2e-12	20	urinary system disease, reproductive system or breast disease, cell proliferation disorder	ADRA1A ADRA1B CXCL8 CYP3A4 NOS2 PLAU NOS1 DPP4 CNR1 HSD17B3 ...	ADRA1A ADRA1B CXCL8 CYP3A4 NOS2 PLAU NOS1 DPP4 CNR1 HSD17B3 ILK KDM1A SLC18A2 HTR1A FYN TAAR1 DRD2 HTR2A CNR2 ADRB1
Lymphatic system cancer	3e-12	29	hematologic disease, cell proliferation disorder, immune system disease	CDK9 LCK FYN NOS2 PLAU SLC7A5 CXCL8 OPRM1 DRD2 ILK ...	CDK9 LCK FYN NOS2 PLAU SLC7A5 CXCL8 OPRM1 DRD2 ILK TACR1 GSR CNR1 NUDT1 ANPEP KDM1A KISS1R DPP4 CYP2A6 CYP3A4 S1PR1 ADRB2 CHEK1 UPP1 AOC3 SIGMAR1 MAOA S1PR3 GRIN2B
Gastric adenocarcinoma	3e-12	26	cell proliferation disorder, gastrointestinal disease	LCK PABPC1 CHEK1 CDK9 CXCL8 NOS2 MAOA OPRD1 OPRM1 S1PR1 ...	LCK PABPC1 CHEK1 CDK9 CXCL8 NOS2 MAOA OPRD1 OPRM1 S1PR1 FYN GSR ART1 KCNA5 CACNA2D1 CDC7 DPP4 PLAU MTAP NUDT1 ODC1 CYP2A6 KDM1A KISS1R TACR1 SLC18A2
Biliary liver cirrhosis	4e-12	17	cell proliferation disorder, endocrine system disease, gastrointestinal disease	ADORA2A ADORA2B S1PR1 CXCL8 KISS1R DPP4 NOS2 AOC3 ADRB2 CNR1 ...	ADORA2A ADORA2B S1PR1 CXCL8 KISS1R DPP4 NOS2 AOC3 ADRB2 CNR1 OPRM1 CYP3A4 CYP2D6 CNR2 CYP2C19 UGT2B7 HTR3A
Common wart	4e-12	15	integumentary system disease, cell proliferation disorder, infectious disease	DPP4 ADRB1 ADRB2 PNP ADORA2A CXCL8 NOS2 CYP3A4 CYP2C9 CYP2D6 ...	DPP4 ADRB1 ADRB2 PNP ADORA2A CXCL8 NOS2 CYP3A4 CYP2C9 CYP2D6 CDK9 HTR2A HTR4 GRIN2B KIF11
Myelodysplastic syndrome	6e-12	27	hematologic disease, cell proliferation disorder, genetic, familial or congenital disease	ANPEP HTR4 DRD2 METAP2 HTR3A GSR LCK CHEK1 FYN MAOB ...	ANPEP HTR4 DRD2 METAP2 HTR3A GSR LCK CHEK1 FYN MAOB MAOA CXCL8 SLC6A4 CDK9 KDM1A NOS2 CYP3A4 DRD3 SLC7A5 DPP4 PLAU PNMT ADRA2B CES1 HTR2A S1PR5 HRH4
Retinal cell neoplasm	9e-12	19	disease of visual system, cell proliferation disorder, nervous system disease	ILK SLC7A5 CHEK1 DPP4 ODC1 CXCL8 ADRA2C KDM1A HTR2A NOS2 ...	ILK SLC7A5 CHEK1 DPP4 ODC1 CXCL8 ADRA2C KDM1A HTR2A NOS2 TACR1 PLAU CDK9 DPP7 HTR2B CNR1 LCK FYN CYP3A4
Retinal cell cancer	9e-12	19	disease of visual system, cell proliferation disorder, nervous system disease	ILK SLC7A5 CHEK1 DPP4 ODC1 CXCL8 ADRA2C KDM1A HTR2A NOS2 ...	ILK SLC7A5 CHEK1 DPP4 ODC1 CXCL8 ADRA2C KDM1A HTR2A NOS2 TACR1 PLAU CDK9 DPP7 HTR2B CNR1 LCK CYP3A4 FYN
Retinoblastoma	9e-12	19	disease of visual system, cell proliferation disorder, nervous system disease	ILK SLC7A5 CHEK1 DPP4 ODC1 CXCL8 ADRA2C KDM1A HTR2A NOS2 ...	ILK SLC7A5 CHEK1 DPP4 ODC1 CXCL8 ADRA2C KDM1A HTR2A NOS2 TACR1 PLAU CDK9 DPP7 HTR2B CNR1 LCK FYN CYP3A4
Eyelid neoplasm	9e-12	18	disease of visual system, integumentary system disease, cell proliferation disorder	TRPV3 KISS1R PLAU CNR1 NOS1 CXCL8 HTR2C HTR2A HTR1A NOS2 ...	TRPV3 KISS1R PLAU CNR1 NOS1 CXCL8 HTR2C HTR2A HTR1A NOS2 TACR1 ADRB2 DRD2 CYP3A4 MTAP CYP2A6 CYP2D6 HSD17B3
Pancreatic carcinoma	1e-11	33	pancreas disease, cell proliferation disorder, endocrine system disease, gastrointestinal disease	LCK OPRM1 PABPC1 KISS1R SLC7A5 NOS1 FYN CHEK1 CDK9 HTR3A ...	LCK OPRM1 PABPC1 KISS1R SLC7A5 NOS1 FYN CHEK1 CDK9 HTR3A ANPEP METAP2 CXCL8 ILK PLAU DPP4 MTAP PNP CES2 ODC1 DRD2 CNR1 CNR2 KIF11 NOS2 TACR1 NUDT1 ADRB1 ADORA2B S1PR3 SIGMAR1 RPS6KA3 MAOA
Genetic digestive tract tumor	1e-11	22	cell proliferation disorder, gastrointestinal disease, genetic, familial or congenital disease	ODC1 LCK PLAU FYN CHEK1 NOS2 CXCL8 MTAP NUDT1 DPP4 ...	ODC1 LCK PLAU FYN CHEK1 NOS2 CXCL8 MTAP NUDT1 DPP4 CYP2D6 SLC18A2 CYP3A4 OPRM1 ILK NOS1 GRIN2B SLC6A4 ADRB1 AOC3 KISS1R OPRL1
Nervous system benign neoplasm	1e-11	21	cell proliferation disorder, nervous system disease	ADRA1A ADRA2B ADRA2C ADRA2A ADRA1B TRPV3 PLAU KISS1R CNR2 CXCL8 ...	ADRA1A ADRA2B ADRA2C ADRA2A ADRA1B TRPV3 PLAU KISS1R CNR2 CXCL8 NOS1 CNR1 NOS2 ADRB2 TACR1 DRD2 CYP3A4 CYP2A6 S1PR4 HSD17B3 S1PR5
Retinal cancer	1e-11	19	disease of visual system, cell proliferation disorder, nervous system disease	ILK SLC7A5 CHEK1 DPP4 ODC1 CXCL8 ADRA2C KDM1A HTR2A NOS2 ...	ILK SLC7A5 CHEK1 DPP4 ODC1 CXCL8 ADRA2C KDM1A HTR2A NOS2 TACR1 PLAU CDK9 DPP7 HTR2B CNR1 LCK FYN CYP3A4
Retina neoplasm	1e-11	19	disease of visual system, cell proliferation disorder, nervous system disease	ILK SLC7A5 CHEK1 DPP4 ODC1 CXCL8 ADRA2C KDM1A HTR2A NOS2 ...	ILK SLC7A5 CHEK1 DPP4 ODC1 CXCL8 ADRA2C KDM1A HTR2A NOS2 TACR1 PLAU CDK9 DPP7 HTR2B CNR1 LCK FYN CYP3A4
Anaplastic astrocytoma	1e-11	15	cell proliferation disorder, nervous system disease	GSR ODC1 PABPC1 S1PR4 S1PR3 S1PR5 S1PR1 PLAU CXCL8 CNR2 ...	GSR ODC1 PABPC1 S1PR4 S1PR3 S1PR5 S1PR1 PLAU CXCL8 CNR2 NOS2 MAOB CNR1 HTR4 CYP3A4
Aggressive primary cutaneous T-cell lymphoma	1e-11	13	hematologic disease, integumentary system disease, cell proliferation disorder, genetic, familial or congenital disease	OPRM1 OPRK1 OPRD1 LCK FYN GSR DPP4 CXCL8 NOS2 CDK9 ...	OPRM1 OPRK1 OPRD1 LCK FYN GSR DPP4 CXCL8 NOS2 CDK9 PNP ANPEP MTAP
Invasive breast ductal carcinoma	2e-11	29	reproductive system or breast disease, integumentary system disease, cell proliferation disorder, respiratory or thoracic disease	KDM1A PLAU CXCL8 AOC3 ADRB1 MAOA KIF11 SLC7A5 NOS2 ADRA2A ...	KDM1A PLAU CXCL8 AOC3 ADRB1 MAOA KIF11 SLC7A5 NOS2 ADRA2A RPS6KA3 CACNA2D1 LCK CDC7 KISS1R CYP3A4 MAOB TACR1 FYN DPP4 S1PR1 ODC1 S1PR4 ADRB2 METAP2 CNR1 DRD2 SLC18A2 S1PR3
Germ cell tumor	2e-11	22	cell proliferation disorder	TACR1 PABPC1 LCK KDM1A CHEK1 NUDT1 PLAU SLC18A2 ODC1 GRIN2B ...	TACR1 PABPC1 LCK KDM1A CHEK1 NUDT1 PLAU SLC18A2 ODC1 GRIN2B HTR2A CNR1 ANPEP DPP4 CXCL8 RPS6KA3 SLC7A5 MAOA OPRM1 CNR2 NOS2 HTR3A
Estrogen-receptor negative breast cancer	2e-11	21	reproductive system or breast disease, integumentary system disease, cell proliferation disorder, respiratory or thoracic disease	KDM1A CHEK1 NOS2 CXCL8 CYP2C19 CDK9 S1PR3 SLC7A5 KISS1R ILK ...	KDM1A CHEK1 NOS2 CXCL8 CYP2C19 CDK9 S1PR3 SLC7A5 KISS1R ILK PLAU CNR2 S1PR1 KIF11 ODC1 NUDT1 TACR1 HRH4 RPS6KA3 LCK DRD2
Benign endocrine neoplasm	2e-11	19	cell proliferation disorder, endocrine system disease	PABPC1 PLAU CXCL8 DPP4 HTR4 KDM1A NOS2 ADORA2A CYP3A4 NOS1 ...	PABPC1 PLAU CXCL8 DPP4 HTR4 KDM1A NOS2 ADORA2A CYP3A4 NOS1 KISS1R ANPEP MAOA UGT2B7 TACR1 CHRNA7 ADRA2A CYP2C9 KIF11
Primary biliary cirrhosis	2e-11	16	cell proliferation disorder, endocrine system disease, gastrointestinal disease	ADORA2A ADORA2B S1PR1 KISS1R DPP4 CXCL8 AOC3 NOS2 OPRM1 CYP3A4 ...	ADORA2A ADORA2B S1PR1 KISS1R DPP4 CXCL8 AOC3 NOS2 OPRM1 CYP3A4 CNR1 CYP2D6 CNR2 CYP2C19 HTR3A UGT2B7
Papilloma	2e-11	14	cell proliferation disorder	ADRB1 ADRB2 CHEK1 ODC1 NOS2 CXCL8 PLAU ADORA2A RPS6KA3 DPP4 ...	ADRB1 ADRB2 CHEK1 ODC1 NOS2 CXCL8 PLAU ADORA2A RPS6KA3 DPP4 PNMT ANPEP TACR1 CNR1
Virus associated tumor	3e-11	23	cell proliferation disorder, infectious disease	GSR PABPC1 LCK FYN PNP CHEK1 CXCL8 SLC7A5 DPP4 CNR1 ...	GSR PABPC1 LCK FYN PNP CHEK1 CXCL8 SLC7A5 DPP4 CNR1 S1PR1 CDK9 PLAU CYP3A4 RPS6KA3 ODC1 MAOA CNR2 ANPEP NOS2 AOC3 HTR3A TAAR1
Mesothelioma	3e-11	18	cell proliferation disorder	LCK FYN DPP4 METAP2 MTAP NUDT1 CXCL8 NOS2 KISS1R PLAU ...	LCK FYN DPP4 METAP2 MTAP NUDT1 CXCL8 NOS2 KISS1R PLAU SLC7A5 ANPEP ILK KIF11 CHEK1 ODC1 HTR3A KCNA5
Mesothelial neoplasm	3e-11	18	cell proliferation disorder	LCK FYN DPP4 METAP2 MTAP NUDT1 CXCL8 NOS2 KISS1R PLAU ...	LCK FYN DPP4 METAP2 MTAP NUDT1 CXCL8 NOS2 KISS1R PLAU SLC7A5 ANPEP ILK KIF11 CHEK1 ODC1 HTR3A KCNA5
Pituitary gland adenoma	3e-11	16	cell proliferation disorder, endocrine system disease, musculoskeletal or connective tissue disease, nervous system disease	DRD2 ADRB1 DRD3 SLC6A3 NOS1 CXCL8 CNR1 KISS1R MAOB NOS2 ...	DRD2 ADRB1 DRD3 SLC6A3 NOS1 CXCL8 CNR1 KISS1R MAOB NOS2 CYP2D6 HTR1D ODC1 DPP4 ILK PLAU
Progesterone-receptor negative breast cancer	5e-11	20	reproductive system or breast disease, integumentary system disease, cell proliferation disorder, respiratory or thoracic disease	KDM1A CHEK1 NOS2 CXCL8 CYP2C19 CDK9 SLC7A5 KISS1R ILK PLAU ...	KDM1A CHEK1 NOS2 CXCL8 CYP2C19 CDK9 SLC7A5 KISS1R ILK PLAU CNR2 KIF11 S1PR3 ODC1 NUDT1 TACR1 HRH4 RPS6KA3 LCK DRD2
Her2-receptor negative breast cancer	5e-11	20	reproductive system or breast disease, integumentary system disease, cell proliferation disorder, respiratory or thoracic disease	KDM1A CHEK1 NOS2 CXCL8 CYP2C19 CDK9 SLC7A5 KISS1R ILK PLAU ...	KDM1A CHEK1 NOS2 CXCL8 CYP2C19 CDK9 SLC7A5 KISS1R ILK PLAU CNR2 KIF11 ODC1 S1PR3 NUDT1 TACR1 HRH4 RPS6KA3 LCK DRD2
Triple-negative breast cancer	5e-11	20	reproductive system or breast disease, integumentary system disease, cell proliferation disorder, respiratory or thoracic disease	KDM1A CHEK1 NOS2 CXCL8 CYP2C19 CDK9 SLC7A5 KISS1R ILK PLAU ...	KDM1A CHEK1 NOS2 CXCL8 CYP2C19 CDK9 SLC7A5 KISS1R ILK PLAU CNR2 KIF11 S1PR3 ODC1 NUDT1 TACR1 HRH4 RPS6KA3 LCK DRD2
Colorectal adenoma	6e-11	17	cell proliferation disorder, gastrointestinal disease	CYP3A4 MTAP CYP2C9 ODC1 CXCL8 NUDT1 CYP2A6 SLC7A5 TACR1 NOS2 ...	CYP3A4 MTAP CYP2C9 ODC1 CXCL8 NUDT1 CYP2A6 SLC7A5 TACR1 NOS2 ANPEP DRD2 CNR1 KDM1A DPP4 AHCY CNR2
Metastatic prostate cancer	6e-11	14	urinary system disease, reproductive system or breast disease, cell proliferation disorder	LCK FYN CXCL8 DPP4 PLAU NOS2 DRD2 PNP KDM1A ADRB2 ...	LCK FYN CXCL8 DPP4 PLAU NOS2 DRD2 PNP KDM1A ADRB2 CDK9 ANPEP ODC1 OPRM1
Diabetic foot	6e-11	10	integumentary system disease, cell proliferation disorder, infectious disease, cardiovascular disease	DPP4 ADRB1 ADRB2 ADORA2A CXCL8 NOS2 CYP3A4 CYP2C9 CYP2D6 HTR2A	DPP4 ADRB1 ADRB2 ADORA2A CXCL8 NOS2 CYP3A4 CYP2C9 CYP2D6 HTR2A
Sensory system cancer	7e-11	21	cell proliferation disorder, nervous system disease	OPRM1 CXCL8 ILK TACR1 SLC7A5 HTR2B CHEK1 PLAU NOS2 DPP4 ...	OPRM1 CXCL8 ILK TACR1 SLC7A5 HTR2B CHEK1 PLAU NOS2 DPP4 ODC1 ADRA2C KDM1A HTR2A CDK9 CNR1 DPP7 LCK CYP3A4 FYN HTR4
Primary cutaneous lymphoma	7e-11	15	hematologic disease, integumentary system disease, cell proliferation disorder, genetic, familial or congenital disease	OPRM1 OPRD1 OPRK1 PNP LCK FYN GSR CXCL8 DPP4 ANPEP ...	OPRM1 OPRD1 OPRK1 PNP LCK FYN GSR CXCL8 DPP4 ANPEP MTAP NOS2 CDK9 S1PR1 KDM1A
Cutaneous T-cell lymphoma	7e-11	14	hematologic disease, integumentary system disease, cell proliferation disorder, genetic, familial or congenital disease	OPRM1 OPRD1 OPRK1 PNP GSR LCK FYN CXCL8 DPP4 ANPEP ...	OPRM1 OPRD1 OPRK1 PNP GSR LCK FYN CXCL8 DPP4 ANPEP MTAP NOS2 S1PR1 KDM1A
Anaplastic cancer	8e-11	16	cell proliferation disorder	GSR ODC1 PABPC1 S1PR1 S1PR3 S1PR5 S1PR4 PLAU CXCL8 CNR2 ...	GSR ODC1 PABPC1 S1PR1 S1PR3 S1PR5 S1PR4 PLAU CXCL8 CNR2 NOS2 LCK MAOB CNR1 HTR4 CYP3A4
Mycosis fungoides	8e-11	11	hematologic disease, integumentary system disease, cell proliferation disorder, genetic, familial or congenital disease	OPRD1 OPRK1 OPRM1 LCK GSR FYN DPP4 ANPEP PNP MTAP ...	OPRD1 OPRK1 OPRM1 LCK GSR FYN DPP4 ANPEP PNP MTAP CXCL8
Mycosis fungoides and variants	8e-11	11	hematologic disease, integumentary system disease, cell proliferation disorder, genetic, familial or congenital disease	OPRD1 OPRK1 OPRM1 LCK GSR FYN DPP4 ANPEP PNP MTAP ...	OPRD1 OPRK1 OPRM1 LCK GSR FYN DPP4 ANPEP PNP MTAP CXCL8
Non-small cell lung adenocarcinoma	9e-11	24	cell proliferation disorder, respiratory or thoracic disease	CXCL8 PLAU S1PR3 MTAP CYP3A4 KDM1A HTR3A SLC7A5 ILK NOS2 ...	CXCL8 PLAU S1PR3 MTAP CYP3A4 KDM1A HTR3A SLC7A5 ILK NOS2 ODC1 NUDT1 CHEK1 DPP4 FYN CDK9 ADRB2 CYP2A6 CDC7 KIF11 GSR LCK CHRNA7 CNR1
MUTYH-related attenuated familial adenomatous polyposis	9e-11	13	cell proliferation disorder, gastrointestinal disease, genetic, familial or congenital disease	CXCL8 NOS2 SLC18A2 OPRM1 GRIN2B NUDT1 SLC6A4 ADRB1 AOC3 OPRL1 ...	CXCL8 NOS2 SLC18A2 OPRM1 GRIN2B NUDT1 SLC6A4 ADRB1 AOC3 OPRL1 ODC1 PLAU NOS1
Metastatic colorectal cancer	1e-10	13	cell proliferation disorder, gastrointestinal disease	HTR1A ADRB2 LCK FYN CXCL8 KISS1R CNR1 CYP2A6 CES2 MTAP ...	HTR1A ADRB2 LCK FYN CXCL8 KISS1R CNR1 CYP2A6 CES2 MTAP CYP3A4 UGT2B7 CYP2D6
Primary cutaneous T-cell lymphoma	1e-10	13	hematologic disease, integumentary system disease, cell proliferation disorder, genetic, familial or congenital disease	OPRM1 OPRD1 OPRK1 LCK FYN GSR DPP4 CXCL8 ANPEP MTAP ...	OPRM1 OPRD1 OPRK1 LCK FYN GSR DPP4 CXCL8 ANPEP MTAP PNP NOS2 CDK9
Attenuated familial adenomatous polyposis	1e-10	13	cell proliferation disorder, gastrointestinal disease, genetic, familial or congenital disease	CXCL8 NOS2 SLC18A2 OPRM1 GRIN2B NUDT1 SLC6A4 AOC3 ADRB1 ODC1 ...	CXCL8 NOS2 SLC18A2 OPRM1 GRIN2B NUDT1 SLC6A4 AOC3 ADRB1 ODC1 OPRL1 PLAU NOS1
Indolent primary cutaneous T-cell lymphoma	1e-10	11	hematologic disease, integumentary system disease, cell proliferation disorder, genetic, familial or congenital disease	OPRK1 OPRM1 OPRD1 LCK GSR FYN DPP4 ANPEP PNP MTAP ...	OPRK1 OPRM1 OPRD1 LCK GSR FYN DPP4 ANPEP PNP MTAP CXCL8
Polyp of colon	1e-10	9	cell proliferation disorder, gastrointestinal disease	ADRB1 ADRA2C ADRB2 ADRA2A ADRA1A ADRA2B ADRA1B ODC1 NOS2	ADRB1 ADRA2C ADRB2 ADRA2A ADRA1A ADRA2B ADRA1B ODC1 NOS2
Lymph node metastatic carcinoma	2e-10	25	hematologic disease, cell proliferation disorder, immune system disease	PLAU SLC7A5 CXCL8 OPRM1 NOS2 DRD2 ILK TACR1 GSR CNR1 ...	PLAU SLC7A5 CXCL8 OPRM1 NOS2 DRD2 ILK TACR1 GSR CNR1 NUDT1 KDM1A KISS1R DPP4 ANPEP CYP2A6 CYP3A4 ADRB2 CHEK1 UPP1 CDK9 SIGMAR1 S1PR1 MAOA AOC3
Lymph node neoplasm	2e-10	25	hematologic disease, cell proliferation disorder, immune system disease	PLAU SLC7A5 CXCL8 OPRM1 NOS2 DRD2 ILK TACR1 GSR CNR1 ...	PLAU SLC7A5 CXCL8 OPRM1 NOS2 DRD2 ILK TACR1 GSR CNR1 NUDT1 KDM1A KISS1R DPP4 ANPEP CYP2A6 CYP3A4 ADRB2 CHEK1 UPP1 CDK9 SIGMAR1 S1PR1 AOC3 MAOA
Lymph node cancer	2e-10	25	hematologic disease, cell proliferation disorder, immune system disease	PLAU SLC7A5 CXCL8 OPRM1 NOS2 DRD2 ILK TACR1 GSR CNR1 ...	PLAU SLC7A5 CXCL8 OPRM1 NOS2 DRD2 ILK TACR1 GSR CNR1 NUDT1 KDM1A KISS1R DPP4 ANPEP CYP2A6 CYP3A4 ADRB2 CHEK1 UPP1 CDK9 SIGMAR1 S1PR1 AOC3 MAOA
Medulloblastoma	2e-10	23	cell proliferation disorder, nervous system disease	GSR OPRK1 HTR2C S1PR5 KDM1A GRIN2B CHEK1 KIF11 ADRB1 HTR2A ...	GSR OPRK1 HTR2C S1PR5 KDM1A GRIN2B CHEK1 KIF11 ADRB1 HTR2A PLAU ODC1 CYP3A4 CXCL8 ADORA2B MAOB CDK9 SLC7A5 NOS2 ILK CNR2 SLC6A3 PNMT
Epstein-Barr virus-related tumor	2e-10	21	cell proliferation disorder, infectious disease	GSR PABPC1 LCK FYN PNP CHEK1 CXCL8 SLC7A5 CNR1 DPP4 ...	GSR PABPC1 LCK FYN PNP CHEK1 CXCL8 SLC7A5 CNR1 DPP4 S1PR1 CYP3A4 MAOA CDK9 PLAU NOS2 AOC3 HTR3A ANPEP TAAR1 ODC1
Ocular cancer	2e-10	20	disease of visual system, cell proliferation disorder, nervous system disease	OPRM1 CXCL8 ILK TACR1 SLC7A5 HTR2B CHEK1 PLAU NOS2 DPP4 ...	OPRM1 CXCL8 ILK TACR1 SLC7A5 HTR2B CHEK1 PLAU NOS2 DPP4 ODC1 ADRA2C KDM1A HTR2A CDK9 CNR1 DPP7 CYP3A4 LCK FYN
Epstein-Barr virus-associated malignant lymphoproliferative disorder	2e-10	20	cell proliferation disorder, infectious disease	GSR PABPC1 LCK FYN PNP CHEK1 CXCL8 SLC7A5 CNR1 DPP4 ...	GSR PABPC1 LCK FYN PNP CHEK1 CXCL8 SLC7A5 CNR1 DPP4 S1PR1 CYP3A4 MAOA CDK9 NOS2 HTR3A TAAR1 ANPEP PLAU ODC1
Follicular thyroid carcinoma	2e-10	15	cell proliferation disorder, endocrine system disease	LCK DPP4 CHEK1 ADRA1B RPS6KA3 NOS2 CXCL8 CDK9 PLAU SLC7A5 ...	LCK DPP4 CHEK1 ADRA1B RPS6KA3 NOS2 CXCL8 CDK9 PLAU SLC7A5 TACR1 S1PR1 ANPEP DPP7 SLC18A2
Multiple polyglandular tumor	2e-10	15	cell proliferation disorder, endocrine system disease, genetic, familial or congenital disease	LCK NOS1 CXCL8 PNMT NOS2 ADRB2 TACR1 DRD2 KIF11 CYP3A4 ...	LCK NOS1 CXCL8 PNMT NOS2 ADRB2 TACR1 DRD2 KIF11 CYP3A4 SLC6A2 CYP2A6 HSD17B3 SLC18A2 KISS1R
Bilineal acute myeloid leukemia	3e-10	22	hematologic disease, cell proliferation disorder, immune system disease, musculoskeletal or connective tissue disease, genetic, familial or congenital disease	FYN LCK CHEK1 CDK9 CXCL8 ODC1 ANPEP KDM1A NOS2 CYP3A4 ...	FYN LCK CHEK1 CDK9 CXCL8 ODC1 ANPEP KDM1A NOS2 CYP3A4 PLAU CYP2C19 MTAP CNR2 ILK S1PR1 ADRA2A PNP RPS6KA3 SLC6A4 HTR3A CES1
Thyroid gland adenocarcinoma	3e-10	19	cell proliferation disorder, endocrine system disease	PABPC1 LCK DPP4 KDM1A PLAU CYP2D6 CXCL8 KISS1R CHEK1 ADRA1B ...	PABPC1 LCK DPP4 KDM1A PLAU CYP2D6 CXCL8 KISS1R CHEK1 ADRA1B RPS6KA3 NOS2 CDK9 SLC7A5 TACR1 S1PR1 ANPEP DPP7 SLC18A2
Melanocytic nevus	3e-10	16	integumentary system disease, cell proliferation disorder	AHCY KISS1R TACR1 MTAP NOS1 CXCL8 AOC3 CYP3A4 DPP4 CNR2 ...	AHCY KISS1R TACR1 MTAP NOS1 CXCL8 AOC3 CYP3A4 DPP4 CNR2 MAOB CYP2D6 NOS2 ANPEP ODC1 GRIN2B
Acute leukemia of ambiguous lineage	4e-10	22	hematologic disease, cell proliferation disorder, immune system disease, musculoskeletal or connective tissue disease, genetic, familial or congenital disease	FYN LCK CHEK1 CDK9 CXCL8 ODC1 ANPEP KDM1A NOS2 CYP3A4 ...	FYN LCK CHEK1 CDK9 CXCL8 ODC1 ANPEP KDM1A NOS2 CYP3A4 PLAU CYP2C19 MTAP CNR2 ILK S1PR1 ADRA2A PNP RPS6KA3 SLC6A4 CES1 HTR3A
Inherited acute myeloid leukemia	4e-10	22	hematologic disease, cell proliferation disorder, immune system disease, musculoskeletal or connective tissue disease, genetic, familial or congenital disease	FYN LCK CHEK1 CDK9 CXCL8 ODC1 ANPEP KDM1A NOS2 CYP3A4 ...	FYN LCK CHEK1 CDK9 CXCL8 ODC1 ANPEP KDM1A NOS2 CYP3A4 PLAU CYP2C19 MTAP CNR2 ILK S1PR1 ADRA2A PNP RPS6KA3 SLC6A4 CES1 HTR3A
Low grade glioma	4e-10	19	cell proliferation disorder, nervous system disease	GSR PABPC1 S1PR3 PLAU DPP4 CXCL8 CNR1 NOS2 SLC7A5 CNR2 ...	GSR PABPC1 S1PR3 PLAU DPP4 CXCL8 CNR1 NOS2 SLC7A5 CNR2 CHEK1 METAP2 MAOB NOS1 ILK DRD2 S1PR1 HSD17B3 SLC6A4
Cervical cancer	5e-10	26	urinary system disease, reproductive system or breast disease, cell proliferation disorder	HTR3A LCK CHRNA4 PABPC1 ODC1 CHEK1 CXCL8 CDK9 PLAU NOS2 ...	HTR3A LCK CHRNA4 PABPC1 ODC1 CHEK1 CXCL8 CDK9 PLAU NOS2 KDM1A CYP2D6 S1PR1 DRD2 DPP4 CNR2 SLC7A5 CDC7 ANPEP CNR1 ILK KIF11 HTR1D GRIN2B HTR4 MTAP
Digestive system adenoma	6e-10	17	cell proliferation disorder, gastrointestinal disease	CYP3A4 MTAP CYP2C9 ODC1 CXCL8 NUDT1 CYP2A6 SLC7A5 NOS2 TACR1 ...	CYP3A4 MTAP CYP2C9 ODC1 CXCL8 NUDT1 CYP2A6 SLC7A5 NOS2 TACR1 ANPEP DRD2 CNR1 KDM1A DPP4 AHCY CNR2
Uterine cervix neoplasm	7e-10	26	urinary system disease, reproductive system or breast disease, cell proliferation disorder	HTR3A LCK CHRNA4 PABPC1 ODC1 CHEK1 CXCL8 CDK9 PLAU NOS2 ...	HTR3A LCK CHRNA4 PABPC1 ODC1 CHEK1 CXCL8 CDK9 PLAU NOS2 KDM1A CYP2D6 S1PR1 DRD2 DPP4 CNR2 SLC7A5 CDC7 CNR1 ANPEP ILK KIF11 HTR1D GRIN2B HTR4 MTAP
Cerebellar neoplasm	7e-10	17	cell proliferation disorder, nervous system disease	GSR OPRK1 S1PR5 HTR2C KDM1A GRIN2B CHEK1 PLAU CYP3A4 CXCL8 ...	GSR OPRK1 S1PR5 HTR2C KDM1A GRIN2B CHEK1 PLAU CYP3A4 CXCL8 CDK9 SLC7A5 NOS2 ILK CNR2 PNMT ODC1
Thymoma	8e-10	14	hematologic disease, cell proliferation disorder, immune system disease, endocrine system disease, respiratory or thoracic disease	PABPC1 SLC7A5 KIF11 ANPEP DPP4 ILK NOS2 S1PR1 FYN PLAU ...	PABPC1 SLC7A5 KIF11 ANPEP DPP4 ILK NOS2 S1PR1 FYN PLAU ODC1 CXCL8 RPS6KA3 NMUR2
Plantar wart	8e-10	12	integumentary system disease, cell proliferation disorder, infectious disease	DPP4 ADRB1 ADRB2 PNP ADORA2A CXCL8 NOS2 CYP3A4 CYP2C9 CYP2D6 ...	DPP4 ADRB1 ADRB2 PNP ADORA2A CXCL8 NOS2 CYP3A4 CYP2C9 CYP2D6 HTR2A HTR4
Oral squamous cell carcinoma	9e-10	27	integumentary system disease, cell proliferation disorder, gastrointestinal disease	LCK PABPC1 CXCL8 PLAU ILK NOS2 MAOB CHEK1 NUDT1 SLC7A5 ...	LCK PABPC1 CXCL8 PLAU ILK NOS2 MAOB CHEK1 NUDT1 SLC7A5 DPP4 ADRB2 ODC1 CES2 TACR1 ADORA2B SLC6A4 AOC3 KDM1A ADRA2A DPP7 CACNA2D1 UPP1 KISS1R SLC6A2 S1PR5 CYP3A4
Adrenal cortex neoplasm	9e-10	14	cell proliferation disorder, endocrine system disease	LCK PABPC1 CXCL8 CYP2A6 HTR4 ODC1 CYP3A4 ADRB2 ANPEP HRH4 ...	LCK PABPC1 CXCL8 CYP2A6 HTR4 ODC1 CYP3A4 ADRB2 ANPEP HRH4 CHEK1 CDC7 HTR2B TAAR1
Breast Carcinoma by Gene Expression Profile	1e-09	21	reproductive system or breast disease, integumentary system disease, cell proliferation disorder, respiratory or thoracic disease	LCK PABPC1 KDM1A CHEK1 NOS2 CXCL8 CYP2C19 CDK9 SLC7A5 KISS1R ...	LCK PABPC1 KDM1A CHEK1 NOS2 CXCL8 CYP2C19 CDK9 SLC7A5 KISS1R ILK PLAU CNR2 KIF11 NUDT1 ODC1 S1PR3 TACR1 HRH4 RPS6KA3 DRD2
Breast ductal carcinoma in situ	1e-09	19	reproductive system or breast disease, integumentary system disease, cell proliferation disorder, respiratory or thoracic disease	OPRM1 PLAU AOC3 NOS2 MAOA CXCL8 CHEK1 SLC7A5 ADRB1 RPS6KA3 ...	OPRM1 PLAU AOC3 NOS2 MAOA CXCL8 CHEK1 SLC7A5 ADRB1 RPS6KA3 KIF11 KDM1A ADRA2A GRIN2B CDC7 CYP2D6 CACNA2D1 TACR1 ADRB2
Nevus	1e-09	16	integumentary system disease, cell proliferation disorder	MTAP AHCY KISS1R TACR1 NOS1 CXCL8 AOC3 CYP3A4 DPP4 CNR2 ...	MTAP AHCY KISS1R TACR1 NOS1 CXCL8 AOC3 CYP3A4 DPP4 CNR2 MAOB CYP2D6 NOS2 ANPEP ODC1 GRIN2B
Familial adenomatous polyposis	1e-09	16	cell proliferation disorder, gastrointestinal disease, genetic, familial or congenital disease	ODC1 CXCL8 NUDT1 NOS2 CYP2D6 SLC18A2 PLAU OPRM1 ILK NOS1 ...	ODC1 CXCL8 NUDT1 NOS2 CYP2D6 SLC18A2 PLAU OPRM1 ILK NOS1 GRIN2B SLC6A4 ADRB1 AOC3 CHEK1 OPRL1
Classic or attenuated familial adenomatous polyposis	1e-09	16	cell proliferation disorder, gastrointestinal disease, genetic, familial or congenital disease	ODC1 CXCL8 NUDT1 NOS2 CYP2D6 SLC18A2 PLAU OPRM1 ILK NOS1 ...	ODC1 CXCL8 NUDT1 NOS2 CYP2D6 SLC18A2 PLAU OPRM1 ILK NOS1 GRIN2B SLC6A4 CHEK1 ADRB1 AOC3 OPRL1
Primary bone lymphoma	1e-09	12	hematologic disease, cell proliferation disorder, musculoskeletal or connective tissue disease, genetic, familial or congenital disease	LCK FYN CXCL8 DPP4 CYP2D6 CDK9 CYP3A4 MTAP ANPEP NOS2 ...	LCK FYN CXCL8 DPP4 CYP2D6 CDK9 CYP3A4 MTAP ANPEP NOS2 PNP SLC22A6
Alcoholic liver cirrhosis	1e-09	9	cell proliferation disorder, endocrine system disease, psychiatric disorder, gastrointestinal disease	ADRB1 ADRB2 CXCL8 NOS2 CYP2A6 UGT2B7 CYP3A4 CYP2C19 AOC3	ADRB1 ADRB2 CXCL8 NOS2 CYP2A6 UGT2B7 CYP3A4 CYP2C19 AOC3
Papillary epithelial neoplasm	2e-09	20	cell proliferation disorder	LCK ADRB1 ADRB2 CHEK1 DPP4 KDM1A ODC1 PLAU NOS2 CXCL8 ...	LCK ADRB1 ADRB2 CHEK1 DPP4 KDM1A ODC1 PLAU NOS2 CXCL8 CYP2D6 KISS1R CNR1 CNR2 SLC7A5 ADORA2A RPS6KA3 ANPEP PNMT TACR1
Laryngeal carcinoma	2e-09	14	cell proliferation disorder, respiratory or thoracic disease	GRIN2B CHEK1 PLAU CXCL8 DPP4 CYP2C19 CACNA2D1 TACR1 SLC7A5 NOS2 ...	GRIN2B CHEK1 PLAU CXCL8 DPP4 CYP2C19 CACNA2D1 TACR1 SLC7A5 NOS2 ILK CYP2D6 CYP3A4 MTAP
Larynx cancer	2e-09	14	cell proliferation disorder, respiratory or thoracic disease	GRIN2B CHEK1 PLAU CXCL8 DPP4 CACNA2D1 CYP2C19 TACR1 SLC7A5 NOS2 ...	GRIN2B CHEK1 PLAU CXCL8 DPP4 CACNA2D1 CYP2C19 TACR1 SLC7A5 NOS2 ILK CYP2D6 CYP3A4 MTAP
T-cell leukemia	2e-09	13	hematologic disease, cell proliferation disorder, immune system disease, musculoskeletal or connective tissue disease	LCK FYN DPP4 CXCL8 PNP CHEK1 CDK9 MTAP ANPEP NUDT1 ...	LCK FYN DPP4 CXCL8 PNP CHEK1 CDK9 MTAP ANPEP NUDT1 NOS2 RPS6KA3 KDM1A
Pancreatic adenocarcinoma	3e-09	25	pancreas disease, cell proliferation disorder, endocrine system disease, gastrointestinal disease	LCK PABPC1 KISS1R NOS1 CDK9 FYN CHEK1 DRD3 CXCL8 ILK ...	LCK PABPC1 KISS1R NOS1 CDK9 FYN CHEK1 DRD3 CXCL8 ILK PLAU SLC7A5 MTAP PNP CES2 DPP4 ODC1 DRD2 CNR1 CNR2 NOS2 NUDT1 SIGMAR1 TACR1 ADORA2B
Differentiated thyroid carcinoma	3e-09	18	cell proliferation disorder, endocrine system disease	LCK DPP4 KDM1A CXCL8 KISS1R PLAU CYP2D6 CHEK1 ADRA1B RPS6KA3 ...	LCK DPP4 KDM1A CXCL8 KISS1R PLAU CYP2D6 CHEK1 ADRA1B RPS6KA3 NOS2 CDK9 SLC7A5 TACR1 S1PR1 ANPEP DPP7 SLC18A2
Thymic epithelial neoplasm	3e-09	14	hematologic disease, cell proliferation disorder, immune system disease, endocrine system disease, respiratory or thoracic disease	PABPC1 SLC7A5 KIF11 ANPEP DPP4 ILK NOS2 S1PR1 FYN PLAU ...	PABPC1 SLC7A5 KIF11 ANPEP DPP4 ILK NOS2 S1PR1 FYN PLAU ODC1 CXCL8 RPS6KA3 NMUR2
Pancreatic ductal adenocarcinoma	4e-09	29	pancreas disease, cell proliferation disorder, endocrine system disease, gastrointestinal disease	LCK PABPC1 CXCL8 PLAU SLC7A5 CHEK1 ANPEP CES2 DPP4 DRD2 ...	LCK PABPC1 CXCL8 PLAU SLC7A5 CHEK1 ANPEP CES2 DPP4 DRD2 ILK HTR2B CACNA2D1 NOS2 S1PR3 NUDT1 KISS1R SIGMAR1 CYP2C9 PNP FYN RPS6KA3 MAOB ADRA1A MAOA METAP2 CYP2A6 ODC1 EBP
Renal cell adenocarcinoma	4e-09	27	urinary system disease, cell proliferation disorder	LCK PABPC1 FYN CNR2 MTAP CNR1 CXCL8 ILK SLC7A5 PLAU ...	LCK PABPC1 FYN CNR2 MTAP CNR1 CXCL8 ILK SLC7A5 PLAU KISS1R DPP4 CYP2D6 ANPEP KDM1A SLC6A3 NOS2 TAAR1 S1PR1 CYP3A4 ADRB2 CES1 MAOA ODC1 SLC22A6 DRD2 CA14
Neoplastic polyp	4e-09	17	cell proliferation disorder	ODC1 PLAU CXCL8 NUDT1 ILK NOS2 CYP2D6 SLC18A2 ADRB2 OPRM1 ...	ODC1 PLAU CXCL8 NUDT1 ILK NOS2 CYP2D6 SLC18A2 ADRB2 OPRM1 CHEK1 NOS1 GRIN2B SLC6A4 AOC3 ADRB1 OPRL1
Polyposis	4e-09	17	cell proliferation disorder	ODC1 PLAU CXCL8 NUDT1 ILK NOS2 CYP2D6 SLC18A2 ADRB2 OPRM1 ...	ODC1 PLAU CXCL8 NUDT1 ILK NOS2 CYP2D6 SLC18A2 ADRB2 OPRM1 CHEK1 NOS1 GRIN2B SLC6A4 ADRB1 AOC3 OPRL1
Laryngeal neoplasm	4e-09	16	cell proliferation disorder, respiratory or thoracic disease	GRIN2B CHEK1 CYP2D6 PLAU CXCL8 TACR1 DPP4 CACNA2D1 SLC7A5 CYP2C19 ...	GRIN2B CHEK1 CYP2D6 PLAU CXCL8 TACR1 DPP4 CACNA2D1 SLC7A5 CYP2C19 NOS2 ILK CYP3A4 MTAP PNP HTR4
Pigmented palpebral tumor	4e-09	14	disease of visual system, integumentary system disease, cell proliferation disorder, genetic, familial or congenital disease	TRPV3 PLAU KISS1R NOS1 CXCL8 NOS2 ADRB2 TACR1 DRD2 CYP3A4 ...	TRPV3 PLAU KISS1R NOS1 CXCL8 NOS2 ADRB2 TACR1 DRD2 CYP3A4 HSD17B3 CYP2D6 MTAP CYP2A6
Adenomyosis	4e-09	9	urinary system disease, reproductive system or breast disease, cell proliferation disorder, endocrine system disease	DRD3 DRD2 CXCL8 CNR1 CNR2 ILK ANPEP NOS2 PLAU	DRD3 DRD2 CXCL8 CNR1 CNR2 ILK ANPEP NOS2 PLAU
Adrenal/paraganglial tumor	5e-09	13	cell proliferation disorder, endocrine system disease	LCK CXCL8 CYP2A6 CYP3A4 PNMT ODC1 KIF11 CHEK1 SLC18A2 CDC7 ...	LCK CXCL8 CYP2A6 CYP3A4 PNMT ODC1 KIF11 CHEK1 SLC18A2 CDC7 SLC6A2 HTR2B TAAR1
Oral cavity cancer	6e-09	21	cell proliferation disorder, gastrointestinal disease	LCK PABPC1 FYN CHEK1 ILK NOS2 CXCL8 PLAU NUDT1 SLC7A5 ...	LCK PABPC1 FYN CHEK1 ILK NOS2 CXCL8 PLAU NUDT1 SLC7A5 DPP4 ADRB2 TACR1 MAOB CDC7 KDM1A ODC1 ADORA2B SIGMAR1 DPP7 UPP1
Childhood leukemia	6e-09	16	hematologic disease, cell proliferation disorder, immune system disease, musculoskeletal or connective tissue disease	FYN LCK CXCL8 KDM1A CYP3A4 CYP2D6 MTAP CYP2C19 ANPEP S1PR1 ...	FYN LCK CXCL8 KDM1A CYP3A4 CYP2D6 MTAP CYP2C19 ANPEP S1PR1 ILK RPS6KA3 CDK9 CNR2 PNP SLC22A6
Meningioma	6e-09	16	cell proliferation disorder, nervous system disease	PABPC1 DRD2 DPP4 ANPEP KIF11 CYP2D6 PLAU ODC1 MAOB NOS2 ...	PABPC1 DRD2 DPP4 ANPEP KIF11 CYP2D6 PLAU ODC1 MAOB NOS2 CXCL8 ILK CNR1 TRPV3 CHEK1 SLC7A5
Thymus neoplasm	6e-09	14	hematologic disease, cell proliferation disorder, immune system disease, endocrine system disease, respiratory or thoracic disease	PABPC1 SLC7A5 NOS2 KIF11 ANPEP DPP4 ILK S1PR1 FYN PLAU ...	PABPC1 SLC7A5 NOS2 KIF11 ANPEP DPP4 ILK S1PR1 FYN PLAU CXCL8 ODC1 RPS6KA3 NMUR2
Fibrosarcoma	6e-09	14	cell proliferation disorder, musculoskeletal or connective tissue disease	LCK CXCL8 ODC1 PLAU NOS2 MTAP ANPEP ILK GRIN2B CNR1 ...	LCK CXCL8 ODC1 PLAU NOS2 MTAP ANPEP ILK GRIN2B CNR1 CDK9 OPRM1 DPP4 CES1
Meningeal neoplasm	7e-09	16	cell proliferation disorder, nervous system disease	PABPC1 DRD2 DPP4 ANPEP KIF11 CYP2D6 PLAU ODC1 CXCL8 MAOB ...	PABPC1 DRD2 DPP4 ANPEP KIF11 CYP2D6 PLAU ODC1 CXCL8 MAOB NOS2 CNR1 ILK SLC7A5 TRPV3 CHEK1
Fibroblastic neoplasm	8e-09	18	cell proliferation disorder, musculoskeletal or connective tissue disease	CACNA2D1 LCK CXCL8 CNR1 SLC7A5 NOS2 ODC1 PLAU MTAP ANPEP ...	CACNA2D1 LCK CXCL8 CNR1 SLC7A5 NOS2 ODC1 PLAU MTAP ANPEP DPP4 ILK KISS1R GRIN2B CNR2 CDK9 OPRM1 CES1
Sturge-Weber syndrome	9e-09	6	disease of visual system, integumentary system disease, cell proliferation disorder, musculoskeletal or connective tissue disease, nervous system disease, cardiovascular disease, genetic, familial or congenital disease	CNR1 HTR2C HTR2A HTR1A NOS1 NOS2	CNR1 HTR2C HTR2A HTR1A NOS1 NOS2
Rare otorhinolaryngologic tumor	1e-08	19	cell proliferation disorder	LCK PABPC1 ILK NOS2 CXCL8 PLAU CHEK1 NUDT1 SLC7A5 DPP4 ...	LCK PABPC1 ILK NOS2 CXCL8 PLAU CHEK1 NUDT1 SLC7A5 DPP4 ADRB2 TACR1 MAOB KDM1A ADORA2B ODC1 CDK9 DPP7 UPP1
Chromophobe renal cell carcinoma	1e-08	17	urinary system disease, cell proliferation disorder	LCK ANPEP PLAU CNR1 MAOB FYN CACNA2D1 HTR2B SLC22A6 UPP1 ...	LCK ANPEP PLAU CNR1 MAOB FYN CACNA2D1 HTR2B SLC22A6 UPP1 S1PR3 AOC3 DPP4 CNR2 ODC1 GSR MAOA
T-cell non-Hodgkin lymphoma	1e-08	16	hematologic disease, cell proliferation disorder, genetic, familial or congenital disease	OPRM1 OPRK1 OPRD1 FYN LCK GSR PNP DPP4 ANPEP CXCL8 ...	OPRM1 OPRK1 OPRD1 FYN LCK GSR PNP DPP4 ANPEP CXCL8 MTAP NOS2 CDK9 CHEK1 CYP3A4 ADRB2
T-cell acute lymphoblastic leukemia	1e-08	14	hematologic disease, cell proliferation disorder, immune system disease, musculoskeletal or connective tissue disease, genetic, familial or congenital disease	LCK CHEK1 FYN CXCL8 DPP4 MTAP NOS2 KDM1A SLC7A5 CDK9 ...	LCK CHEK1 FYN CXCL8 DPP4 MTAP NOS2 KDM1A SLC7A5 CDK9 ANPEP PNP CNR2 RPS6KA3
Polyp of large intestine	1e-08	10	cell proliferation disorder, gastrointestinal disease	ADRB1 ADRB2 ADRA2B ADRA1A ADRA2C ADRA1B ADRA2A CXCL8 ODC1 NOS2	ADRB1 ADRB2 ADRA2B ADRA1A ADRA2C ADRA1B ADRA2A CXCL8 ODC1 NOS2
Breast ductal adenocarcinoma	2e-08	19	reproductive system or breast disease, integumentary system disease, cell proliferation disorder, respiratory or thoracic disease	OPRM1 KDM4E LCK PABPC1 KDM1A PLAU NOS2 CXCL8 CHEK1 RPS6KA3 ...	OPRM1 KDM4E LCK PABPC1 KDM1A PLAU NOS2 CXCL8 CHEK1 RPS6KA3 AOC3 MAOA CYP3A4 NUDT1 GRIN2B SLC7A5 CYP2D6 DRD2 KISS1R
Genetic intestinal polyposis	2e-08	16	cell proliferation disorder, gastrointestinal disease, genetic, familial or congenital disease	ODC1 PLAU CXCL8 NUDT1 NOS2 CYP2D6 SLC18A2 OPRM1 ILK NOS1 ...	ODC1 PLAU CXCL8 NUDT1 NOS2 CYP2D6 SLC18A2 OPRM1 ILK NOS1 GRIN2B SLC6A4 AOC3 ADRB1 OPRL1 CHEK1
Transitional cell carcinoma	2e-08	16	cell proliferation disorder	PABPC1 LCK DPP4 PLAU S1PR1 CXCL8 NOS2 SLC7A5 CHEK1 KISS1R ...	PABPC1 LCK DPP4 PLAU S1PR1 CXCL8 NOS2 SLC7A5 CHEK1 KISS1R ILK DRD2 ODC1 KDM1A TAAR1 AHCY
Pharynx neoplasm	2e-08	15	cell proliferation disorder, gastrointestinal disease	CACNA2D1 CHEK1 PLAU CXCL8 CDK9 NOS2 SLC7A5 CYP2D6 NUDT1 SIGMAR1 ...	CACNA2D1 CHEK1 PLAU CXCL8 CDK9 NOS2 SLC7A5 CYP2D6 NUDT1 SIGMAR1 NMUR2 KIF11 CYP2C9 HTR4 ADRB1
Hodgkins lymphoma	2e-08	14	hematologic disease, cell proliferation disorder, infectious disease, genetic, familial or congenital disease	GSR LCK FYN PNP CHEK1 CXCL8 CNR1 DPP4 S1PR1 CYP3A4 ...	GSR LCK FYN PNP CHEK1 CXCL8 CNR1 DPP4 S1PR1 CYP3A4 MAOA CDK9 HTR3A NOS2
Acute erythroleukemia	2e-08	12	hematologic disease, cell proliferation disorder, immune system disease, musculoskeletal or connective tissue disease, genetic, familial or congenital disease	CHEK1 ODC1 KDM1A NOS2 CYP3A4 CNR2 ANPEP ADRA2A CES1 CXCL8 ...	CHEK1 ODC1 KDM1A NOS2 CYP3A4 CNR2 ANPEP ADRA2A CES1 CXCL8 LCK PLAU
Renal fibrosis	2e-08	12	urinary system disease, cell proliferation disorder	CNR1 ILK DPP4 CDK9 CNR2 NOS2 NOS1 PLAU S1PR1 HTR2A ...	CNR1 ILK DPP4 CDK9 CNR2 NOS2 NOS1 PLAU S1PR1 HTR2A CXCL8 SLC22A6
Basal cell carcinoma	3e-08	16	integumentary system disease, cell proliferation disorder	LCK PABPC1 CHEK1 CXCL8 AHCY ILK PLAU CYP2D6 SLC7A5 NOS2 ...	LCK PABPC1 CHEK1 CXCL8 AHCY ILK PLAU CYP2D6 SLC7A5 NOS2 DPP4 ANPEP ODC1 RPS6KA3 HTR2A ADORA2A
Neointimal hyperplasia	3e-08	11	cell proliferation disorder	NOS2 S1PR3 CNR1 PLAU DPP4 ILK CNR2 HTR2A S1PR1 NOS1 ...	NOS2 S1PR3 CNR1 PLAU DPP4 ILK CNR2 HTR2A S1PR1 NOS1 CYP2C19
Palpebral tumor with a vascular malformation	3e-08	6	disease of visual system, integumentary system disease, cell proliferation disorder, genetic, familial or congenital disease	CNR1 HTR2C HTR2A HTR1A NOS1 NOS2	CNR1 HTR2C HTR2A HTR1A NOS1 NOS2
Oral cavity carcinoma	4e-08	19	cell proliferation disorder, gastrointestinal disease	LCK PABPC1 FYN CHEK1 ILK NOS2 CXCL8 PLAU NUDT1 SLC7A5 ...	LCK PABPC1 FYN CHEK1 ILK NOS2 CXCL8 PLAU NUDT1 SLC7A5 DPP4 ADRB2 TACR1 MAOB KDM1A ODC1 ADORA2B DPP7 UPP1
Invasive carcinoma	4e-08	19	cell proliferation disorder	PABPC1 LCK KDM1A PLAU CHEK1 CXCL8 NOS2 CYP2D6 ILK KISS1R ...	PABPC1 LCK KDM1A PLAU CHEK1 CXCL8 NOS2 CYP2D6 ILK KISS1R RPS6KA3 MAOA CYP3A4 NOS1 UGT2B7 AOC3 ODC1 FYN DRD2
Smooth muscle tumor	4e-08	15	cell proliferation disorder, musculoskeletal or connective tissue disease	CACNA2D1 LCK CXCL8 SLC7A5 DRD2 CNR1 ADRB2 NOS2 TACR1 AOC3 ...	CACNA2D1 LCK CXCL8 SLC7A5 DRD2 CNR1 ADRB2 NOS2 TACR1 AOC3 PLAU ANPEP ART1 KISS1R CNR2
Ewing sarcoma	4e-08	13	cell proliferation disorder	SLC6A3 METAP2 CHEK1 KDM1A CDK9 ILK KCNA5 DPP4 MTAP ADRB1 ...	SLC6A3 METAP2 CHEK1 KDM1A CDK9 ILK KCNA5 DPP4 MTAP ADRB1 CYP3A4 SLC7A5 CXCL8
Trophoblastic neoplasm	4e-08	12	cell proliferation disorder	SLC18A2 PLAU HTR2A ANPEP DPP4 CXCL8 RPS6KA3 SLC7A5 MAOA CNR1 ...	SLC18A2 PLAU HTR2A ANPEP DPP4 CXCL8 RPS6KA3 SLC7A5 MAOA CNR1 KISS1R ODC1
Pleural mesothelioma	4e-08	11	cell proliferation disorder, respiratory or thoracic disease	LCK FYN DPP4 MTAP SLC7A5 ANPEP CXCL8 KIF11 ILK PLAU ...	LCK FYN DPP4 MTAP SLC7A5 ANPEP CXCL8 KIF11 ILK PLAU CHEK1
Mast cell sarcoma	4e-08	5	hematologic disease, cell proliferation disorder, immune system disease, genetic, familial or congenital disease	CYP2C9 NOS2 CYP2D6 CYP2C19 DPP4	CYP2C9 NOS2 CYP2D6 CYP2C19 DPP4
Lip and oral cavity carcinoma	5e-08	19	cell proliferation disorder	LCK PABPC1 FYN CHEK1 ILK NOS2 CXCL8 PLAU NUDT1 SLC7A5 ...	LCK PABPC1 FYN CHEK1 ILK NOS2 CXCL8 PLAU NUDT1 SLC7A5 DPP4 ADRB2 TACR1 MAOB KDM1A ODC1 ADORA2B DPP7 UPP1
Lip and oral cavity squamous cell carcinoma	5e-08	18	integumentary system disease, cell proliferation disorder	LCK PABPC1 ILK NOS2 CXCL8 PLAU CHEK1 NUDT1 SLC7A5 DPP4 ...	LCK PABPC1 ILK NOS2 CXCL8 PLAU CHEK1 NUDT1 SLC7A5 DPP4 ADRB2 TACR1 MAOB KDM1A ADORA2B ODC1 DPP7 UPP1
Pleural neoplasm	5e-08	11	cell proliferation disorder, respiratory or thoracic disease	LCK FYN DPP4 MTAP SLC7A5 ANPEP CXCL8 KIF11 ILK PLAU ...	LCK FYN DPP4 MTAP SLC7A5 ANPEP CXCL8 KIF11 ILK PLAU CHEK1
Growth hormone-producing pituitary gland adenoma	5e-08	8	cell proliferation disorder, endocrine system disease, musculoskeletal or connective tissue disease, nervous system disease	DRD2 ADRB1 DRD3 CXCL8 NOS1 CNR1 HTR1D DPP4	DRD2 ADRB1 DRD3 CXCL8 NOS1 CNR1 HTR1D DPP4
Angiosarcoma	6e-08	13	cell proliferation disorder, cardiovascular disease	LCK ADRB2 ADRB1 CXCL8 SLC7A5 S1PR1 PABPC1 RPS6KA3 PLAU CNR2 ...	LCK ADRB2 ADRB1 CXCL8 SLC7A5 S1PR1 PABPC1 RPS6KA3 PLAU CNR2 CNR1 CDK9 ANPEP
Vascular sarcoma	6e-08	13	cell proliferation disorder	LCK ADRB2 ADRB1 CXCL8 SLC7A5 S1PR1 PABPC1 RPS6KA3 PLAU CNR1 ...	LCK ADRB2 ADRB1 CXCL8 SLC7A5 S1PR1 PABPC1 RPS6KA3 PLAU CNR1 CNR2 CDK9 ANPEP
Palpebral lentiginosis	6e-08	12	disease of visual system, integumentary system disease, cell proliferation disorder, nervous system disease, genetic, familial or congenital disease	TRPV3 PLAU KISS1R NOS1 CXCL8 NOS2 ADRB2 TACR1 DRD2 CYP3A4 ...	TRPV3 PLAU KISS1R NOS1 CXCL8 NOS2 ADRB2 TACR1 DRD2 CYP3A4 HSD17B3 CYP2A6
Adrenal carcinoma	6e-08	11	cell proliferation disorder, endocrine system disease	LCK CXCL8 CYP2A6 CYP3A4 PNMT ODC1 CDC7 CHEK1 HTR2B SLC18A2 ...	LCK CXCL8 CYP2A6 CYP3A4 PNMT ODC1 CDC7 CHEK1 HTR2B SLC18A2 TAAR1
Retroperitoneum carcinoma	6e-08	11	cell proliferation disorder	LCK CXCL8 CYP2A6 CYP3A4 PNMT ODC1 CHEK1 SLC18A2 CDC7 HTR2B ...	LCK CXCL8 CYP2A6 CYP3A4 PNMT ODC1 CHEK1 SLC18A2 CDC7 HTR2B TAAR1
Ewing sarcoma/peripheral primitive neuroectodermal tumor	7e-08	13	cell proliferation disorder	SLC6A3 METAP2 CHEK1 KDM1A CDK9 ILK KCNA5 DPP4 MTAP ADRB1 ...	SLC6A3 METAP2 CHEK1 KDM1A CDK9 ILK KCNA5 DPP4 MTAP ADRB1 CYP3A4 SLC7A5 CXCL8
Genetic renal tumor	8e-08	15	urinary system disease, cell proliferation disorder, genetic, familial or congenital disease	ODC1 ILK S1PR1 PLAU DPP4 NOS2 CNR1 CNR2 HSD17B3 ANPEP ...	ODC1 ILK S1PR1 PLAU DPP4 NOS2 CNR1 CNR2 HSD17B3 ANPEP S1PR3 CXCL8 KDM1A GRIN2B CYP3A4
Lentigo	9e-08	12	integumentary system disease, cell proliferation disorder	TRPV3 PLAU KISS1R NOS1 CXCL8 NOS2 ADRB2 TACR1 DRD2 CYP3A4 ...	TRPV3 PLAU KISS1R NOS1 CXCL8 NOS2 ADRB2 TACR1 DRD2 CYP3A4 CYP2A6 HSD17B3
Adrenal gland cancer	9e-08	11	cell proliferation disorder, endocrine system disease	LCK CXCL8 CYP2A6 CYP3A4 PNMT ODC1 CDC7 CHEK1 HTR2B SLC18A2 ...	LCK CXCL8 CYP2A6 CYP3A4 PNMT ODC1 CDC7 CHEK1 HTR2B SLC18A2 TAAR1
Retroperitoneal cancer	9e-08	11	cell proliferation disorder	LCK CXCL8 CYP2A6 CYP3A4 PNMT ODC1 CHEK1 CDC7 SLC18A2 HTR2B ...	LCK CXCL8 CYP2A6 CYP3A4 PNMT ODC1 CHEK1 CDC7 SLC18A2 HTR2B TAAR1
Retroperitoneal neoplasm	9e-08	11	cell proliferation disorder	LCK CXCL8 CYP2A6 CYP3A4 PNMT ODC1 CDC7 CHEK1 HTR2B SLC18A2 ...	LCK CXCL8 CYP2A6 CYP3A4 PNMT ODC1 CDC7 CHEK1 HTR2B SLC18A2 TAAR1
Benign eyelid neoplasm	1e-07	12	disease of visual system, integumentary system disease, cell proliferation disorder, nervous system disease	TRPV3 PLAU KISS1R NOS1 CXCL8 NOS2 ADRB2 TACR1 DRD2 CYP3A4 ...	TRPV3 PLAU KISS1R NOS1 CXCL8 NOS2 ADRB2 TACR1 DRD2 CYP3A4 HSD17B3 CYP2A6
Benign tumor of palpebral epidermis	1e-07	12	disease of visual system, integumentary system disease, cell proliferation disorder, nervous system disease	TRPV3 PLAU KISS1R NOS1 CXCL8 NOS2 ADRB2 TACR1 DRD2 CYP3A4 ...	TRPV3 PLAU KISS1R NOS1 CXCL8 NOS2 ADRB2 TACR1 DRD2 CYP3A4 HSD17B3 CYP2A6
Unclassified acute myeloid leukemia	1e-07	12	hematologic disease, cell proliferation disorder, immune system disease, musculoskeletal or connective tissue disease, genetic, familial or congenital disease	CHEK1 ODC1 KDM1A NOS2 ANPEP CYP3A4 CNR2 ADRA2A CXCL8 CES1 ...	CHEK1 ODC1 KDM1A NOS2 ANPEP CYP3A4 CNR2 ADRA2A CXCL8 CES1 LCK PLAU
Pediatric lymphoma	1e-07	10	hematologic disease, cell proliferation disorder, genetic, familial or congenital disease	LCK FYN CXCL8 CYP2D6 CYP3A4 S1PR1 MTAP ANPEP PNP SLC22A6	LCK FYN CXCL8 CYP2D6 CYP3A4 S1PR1 MTAP ANPEP PNP SLC22A6
Malignant pleural mesothelioma	1e-07	10	cell proliferation disorder, gastrointestinal disease, respiratory or thoracic disease	LCK FYN DPP4 MTAP SLC7A5 ANPEP CXCL8 KIF11 ILK PLAU	LCK FYN DPP4 MTAP SLC7A5 ANPEP CXCL8 KIF11 ILK PLAU
Malignant pleural neoplasm	1e-07	10	cell proliferation disorder, respiratory or thoracic disease	LCK FYN DPP4 MTAP SLC7A5 ANPEP CXCL8 KIF11 ILK PLAU	LCK FYN DPP4 MTAP SLC7A5 ANPEP CXCL8 KIF11 ILK PLAU
Tuberous sclerosis	1e-07	10	urinary system disease, hematologic disease, disease of visual system, integumentary system disease, cell proliferation disorder, immune system disease, nervous system disease, cardiovascular disease, genetic, familial or congenital disease	ODC1 PLAU NOS2 CNR1 CNR2 CXCL8 S1PR3 KDM1A GRIN2B CYP3A4	ODC1 PLAU NOS2 CNR1 CNR2 CXCL8 S1PR3 KDM1A GRIN2B CYP3A4
Medullary thyroid gland carcinoma	1e-07	10	cell proliferation disorder, endocrine system disease	LCK DPP4 ADRA1B RPS6KA3 CXCL8 CDK9 NOS2 SLC7A5 TACR1 SLC18A2	LCK DPP4 ADRA1B RPS6KA3 CXCL8 CDK9 NOS2 SLC7A5 TACR1 SLC18A2
Familial isolated pituitary adenoma	1e-07	9	cell proliferation disorder, endocrine system disease, musculoskeletal or connective tissue disease, nervous system disease, genetic, familial or congenital disease	DRD2 ADRB1 DRD3 SLC6A3 NOS1 CNR1 HTR1D DPP4 ILK	DRD2 ADRB1 DRD3 SLC6A3 NOS1 CNR1 HTR1D DPP4 ILK
Growth hormone-producing pituitary gland neoplasm	1e-07	8	cell proliferation disorder, endocrine system disease, musculoskeletal or connective tissue disease, nervous system disease	DRD2 ADRB1 DRD3 CXCL8 NOS1 CNR1 HTR1D DPP4	DRD2 ADRB1 DRD3 CXCL8 NOS1 CNR1 HTR1D DPP4
Diffuse large B-cell lymphoma	2e-07	17	hematologic disease, cell proliferation disorder, immune system disease, genetic, familial or congenital disease	GSR PABPC1 LCK FYN CDK9 S1PR1 CDC7 CXCL8 KDM1A CNR2 ...	GSR PABPC1 LCK FYN CDK9 S1PR1 CDC7 CXCL8 KDM1A CNR2 ANPEP CHEK1 MAOA METAP2 OPRM1 S1PR3 CNR1
Colon adenocarcinoma	2e-07	15	cell proliferation disorder, gastrointestinal disease	LCK PABPC1 TACR1 CYP3A4 DPP4 CXCL8 ODC1 PLAU NOS2 CNR2 ...	LCK PABPC1 TACR1 CYP3A4 DPP4 CXCL8 ODC1 PLAU NOS2 CNR2 ANPEP ART1 ADRA2A ADRA2B CES2
Hemangioma	2e-07	13	cell proliferation disorder, cardiovascular disease	ADRB2 ADRB1 EBP CES2 CYP2D6 NOS2 AOC3 FYN PLAU CXCL8 ...	ADRB2 ADRB1 EBP CES2 CYP2D6 NOS2 AOC3 FYN PLAU CXCL8 CNR1 GRIN2B MTAP
Benign blood vessel neoplasm	2e-07	13	cell proliferation disorder, cardiovascular disease	ADRB1 ADRB2 CES2 EBP CYP2D6 NOS2 AOC3 FYN PLAU CXCL8 ...	ADRB1 ADRB2 CES2 EBP CYP2D6 NOS2 AOC3 FYN PLAU CXCL8 CNR1 GRIN2B MTAP
Laryngeal squamous cell carcinoma	2e-07	11	integumentary system disease, cell proliferation disorder, respiratory or thoracic disease	CHEK1 PLAU SLC7A5 CACNA2D1 NOS2 CXCL8 CYP2D6 CYP3A4 ILK MTAP ...	CHEK1 PLAU SLC7A5 CACNA2D1 NOS2 CXCL8 CYP2D6 CYP3A4 ILK MTAP DPP4
Transitional cell neoplasm	3e-07	14	cell proliferation disorder	PABPC1 LCK DPP4 S1PR1 NOS2 CXCL8 CHEK1 PLAU KISS1R ILK ...	PABPC1 LCK DPP4 S1PR1 NOS2 CXCL8 CHEK1 PLAU KISS1R ILK TAAR1 KDM1A ODC1 AHCY
Urothelial neoplasm	3e-07	14	urinary system disease, cell proliferation disorder	PABPC1 LCK DPP4 S1PR1 NOS2 CXCL8 CHEK1 PLAU KISS1R ILK ...	PABPC1 LCK DPP4 S1PR1 NOS2 CXCL8 CHEK1 PLAU KISS1R ILK KDM1A TAAR1 ODC1 AHCY
Brain glioma	3e-07	13	cell proliferation disorder, nervous system disease	LCK PABPC1 FYN GSR GRIN2B CDK9 DRD2 CNR1 ODC1 PLAU ...	LCK PABPC1 FYN GSR GRIN2B CDK9 DRD2 CNR1 ODC1 PLAU CYP3A4 HTR2A CXCL8
Gliosarcoma	3e-07	8	cell proliferation disorder, nervous system disease	LCK GSR FYN GRIN2B CDK9 CNR1 ODC1 CYP3A4	LCK GSR FYN GRIN2B CDK9 CNR1 ODC1 CYP3A4
In situ carcinoma	4e-07	14	cell proliferation disorder	OPRM1 CHRNA4 NOS2 PLAU UGT2B7 CXCL8 CHEK1 AOC3 RPS6KA3 KDM1A ...	OPRM1 CHRNA4 NOS2 PLAU UGT2B7 CXCL8 CHEK1 AOC3 RPS6KA3 KDM1A GRIN2B SLC7A5 CYP2D6 ADRB1
Breast carcinoma in situ	4e-07	12	reproductive system or breast disease, integumentary system disease, cell proliferation disorder, respiratory or thoracic disease	OPRM1 PLAU NOS2 UGT2B7 CXCL8 CHEK1 AOC3 RPS6KA3 KDM1A GRIN2B ...	OPRM1 PLAU NOS2 UGT2B7 CXCL8 CHEK1 AOC3 RPS6KA3 KDM1A GRIN2B SLC7A5 CYP2D6
Rectum cancer	5e-07	15	cell proliferation disorder, gastrointestinal disease	PABPC1 LCK FYN CHEK1 CDK9 DPP4 SLC7A5 PLAU CNR2 CXCL8 ...	PABPC1 LCK FYN CHEK1 CDK9 DPP4 SLC7A5 PLAU CNR2 CXCL8 NOS2 SLC6A4 CYP2C9 CYP2A6 MTAP
Palpebral epidermal tumor	5e-07	12	disease of visual system, integumentary system disease, cell proliferation disorder	TRPV3 KISS1R PLAU NOS1 CXCL8 NOS2 TACR1 ADRB2 DRD2 CYP3A4 ...	TRPV3 KISS1R PLAU NOS1 CXCL8 NOS2 TACR1 ADRB2 DRD2 CYP3A4 CYP2A6 HSD17B3
Rectal neoplasm	6e-07	15	cell proliferation disorder, gastrointestinal disease	PABPC1 LCK FYN CHEK1 CDK9 DPP4 SLC7A5 PLAU CNR2 CXCL8 ...	PABPC1 LCK FYN CHEK1 CDK9 DPP4 SLC7A5 PLAU CNR2 CXCL8 NOS2 SLC6A4 CYP2C9 CYP2A6 MTAP
Cardiovascular organ benign neoplasm	6e-07	13	cell proliferation disorder, cardiovascular disease	ADRB1 ADRB2 CES2 EBP CYP2D6 NOS2 AOC3 FYN PLAU CXCL8 ...	ADRB1 ADRB2 CES2 EBP CYP2D6 NOS2 AOC3 FYN PLAU CXCL8 CNR1 GRIN2B MTAP
Sessile serrated polyp	6e-07	11	cell proliferation disorder, gastrointestinal disease	HTR1D CYP3A4 CXCL8 NMUR2 DPP4 SLC6A4 NOS2 SLC7A5 CES1 CYP2C9 ...	HTR1D CYP3A4 CXCL8 NMUR2 DPP4 SLC6A4 NOS2 SLC7A5 CES1 CYP2C9 GRIN2B
Mesenchymatous palpebral tumor	6e-07	10	disease of visual system, integumentary system disease, cell proliferation disorder, genetic, familial or congenital disease	NOS1 CXCL8 NOS2 ADRB2 TACR1 DRD2 CYP3A4 CYP2A6 HSD17B3 KISS1R	NOS1 CXCL8 NOS2 ADRB2 TACR1 DRD2 CYP3A4 CYP2A6 HSD17B3 KISS1R
Carney complex	6e-07	10	injury, poisoning or other complication, disease of visual system, integumentary system disease, cell proliferation disorder, endocrine system disease, nervous system disease, cardiovascular disease, respiratory or thoracic disease, genetic, familial or congenital disease	NOS1 CXCL8 NOS2 ADRB2 TACR1 DRD2 CYP3A4 CYP2A6 HSD17B3 KISS1R	NOS1 CXCL8 NOS2 ADRB2 TACR1 DRD2 CYP3A4 CYP2A6 HSD17B3 KISS1R
Benign digestive system neoplasm	6e-07	10	cell proliferation disorder, gastrointestinal disease	PLAU CXCL8 CYP3A4 NOS1 MAOA NOS2 UGT2B7 CHRNA7 ADRB1 GRIN2B	PLAU CXCL8 CYP3A4 NOS1 MAOA NOS2 UGT2B7 CHRNA7 ADRB1 GRIN2B
Genetic cardiac tumor	6e-07	10	cell proliferation disorder, cardiovascular disease, respiratory or thoracic disease, genetic, familial or congenital disease	NOS1 CXCL8 NOS2 ADRB2 TACR1 DRD2 CYP3A4 CYP2A6 HSD17B3 KISS1R	NOS1 CXCL8 NOS2 ADRB2 TACR1 DRD2 CYP3A4 CYP2A6 HSD17B3 KISS1R
Childhood acute lymphoblastic leukemia	6e-07	9	hematologic disease, cell proliferation disorder, immune system disease, musculoskeletal or connective tissue disease, genetic, familial or congenital disease	LCK FYN CXCL8 CYP2D6 CYP3A4 MTAP ANPEP PNP SLC22A6	LCK FYN CXCL8 CYP2D6 CYP3A4 MTAP ANPEP PNP SLC22A6
Papillary thyroid carcinoma	7e-07	21	cell proliferation disorder, endocrine system disease	LCK DPP4 KDM1A KISS1R ADRA1B PLAU CYP2D6 CXCL8 CNR1 NOS1 ...	LCK DPP4 KDM1A KISS1R ADRA1B PLAU CYP2D6 CXCL8 CNR1 NOS1 NOS2 TRPV3 SLC7A5 HTR1D HTR2A SLC6A3 PNMT UPP1 FYN ADRB1 AOC3
Acute promyelocytic leukemia	7e-07	12	hematologic disease, cell proliferation disorder, immune system disease, musculoskeletal or connective tissue disease, genetic, familial or congenital disease	CHEK1 CXCL8 ANPEP ODC1 KDM1A PLAU MTAP PNP ILK HTR3A ...	CHEK1 CXCL8 ANPEP ODC1 KDM1A PLAU MTAP PNP ILK HTR3A FYN NOS2
Malignant mesothelioma	7e-07	11	cell proliferation disorder, gastrointestinal disease, respiratory or thoracic disease	LCK DPP4 FYN CXCL8 MTAP NOS2 SLC7A5 PLAU ANPEP ILK ...	LCK DPP4 FYN CXCL8 MTAP NOS2 SLC7A5 PLAU ANPEP ILK KIF11
Gastrointestinal lymphoma	7e-07	10	hematologic disease, cell proliferation disorder, gastrointestinal disease, genetic, familial or congenital disease	LCK FYN CDK9 CHEK1 NOS2 ANPEP CXCL8 AOC3 S1PR3 S1PR1	LCK FYN CDK9 CHEK1 NOS2 ANPEP CXCL8 AOC3 S1PR3 S1PR1
Chondrosarcoma	7e-07	10	cell proliferation disorder, musculoskeletal or connective tissue disease	LCK CHEK1 PLAU DRD3 CXCL8 KDM1A MTAP ILK SLC7A5 NOS2	LCK CHEK1 PLAU DRD3 CXCL8 KDM1A MTAP ILK SLC7A5 NOS2
T-cell and NK-cell neoplasm	8e-07	12	hematologic disease, cell proliferation disorder	GSR FYN LCK PNP ANPEP DPP4 CXCL8 CDK9 CYP3A4 S1PR1 ...	GSR FYN LCK PNP ANPEP DPP4 CXCL8 CDK9 CYP3A4 S1PR1 CHEK1 MTAP
Acute myeloid leukemia with recurrent genetic anomaly	8e-07	12	hematologic disease, cell proliferation disorder, immune system disease, musculoskeletal or connective tissue disease, genetic, familial or congenital disease	CHEK1 CXCL8 ANPEP ODC1 KDM1A PLAU MTAP PNP ILK HTR3A ...	CHEK1 CXCL8 ANPEP ODC1 KDM1A PLAU MTAP PNP ILK HTR3A FYN NOS2
Heart neoplasm	8e-07	10	cell proliferation disorder, cardiovascular disease, respiratory or thoracic disease	NOS1 CXCL8 NOS2 ADRB2 TACR1 DRD2 CYP3A4 HSD17B3 CYP2A6 KISS1R	NOS1 CXCL8 NOS2 ADRB2 TACR1 DRD2 CYP3A4 HSD17B3 CYP2A6 KISS1R
Childhood acute myeloid leukemia	1e-06	12	hematologic disease, cell proliferation disorder, immune system disease, musculoskeletal or connective tissue disease, genetic, familial or congenital disease	KDM1A CXCL8 CYP2C19 ANPEP CYP3A4 S1PR1 FYN ILK RPS6KA3 CDK9 ...	KDM1A CXCL8 CYP2C19 ANPEP CYP3A4 S1PR1 FYN ILK RPS6KA3 CDK9 CNR2 MTAP
Endometrium adenocarcinoma	1e-06	12	urinary system disease, reproductive system or breast disease, cell proliferation disorder	ADRA2B ADRA2C LCK ADRA2A GRIN2B PABPC1 CXCL8 DPP4 TACR1 ODC1 ...	ADRA2B ADRA2C LCK ADRA2A GRIN2B PABPC1 CXCL8 DPP4 TACR1 ODC1 SLC7A5 PLAU
Autoimmune lymphoproliferative syndrome	1e-06	11	cell proliferation disorder, immune system disease, genetic, familial or congenital disease	DPP4 AHCY LCK PNP FYN MTAP CHRNA4 CHRNA7 CDC7 KISS1R ...	DPP4 AHCY LCK PNP FYN MTAP CHRNA4 CHRNA7 CDC7 KISS1R NOS2
Breast intraductal proliferative lesion	1e-06	11	reproductive system or breast disease, integumentary system disease, cell proliferation disorder, respiratory or thoracic disease	OPRM1 PLAU NOS2 CXCL8 CHEK1 AOC3 RPS6KA3 KDM1A GRIN2B SLC7A5 ...	OPRM1 PLAU NOS2 CXCL8 CHEK1 AOC3 RPS6KA3 KDM1A GRIN2B SLC7A5 CYP2D6
Intraductal breast neoplasm	1e-06	11	reproductive system or breast disease, integumentary system disease, cell proliferation disorder, respiratory or thoracic disease	OPRM1 PLAU NOS2 CXCL8 CHEK1 AOC3 RPS6KA3 KDM1A GRIN2B SLC7A5 ...	OPRM1 PLAU NOS2 CXCL8 CHEK1 AOC3 RPS6KA3 KDM1A GRIN2B SLC7A5 CYP2D6
Choriocarcinoma	1e-06	10	urinary system disease, reproductive system or breast disease, cell proliferation disorder	SLC18A2 PLAU HTR2A ANPEP DPP4 CXCL8 RPS6KA3 SLC7A5 MAOA ODC1	SLC18A2 PLAU HTR2A ANPEP DPP4 CXCL8 RPS6KA3 SLC7A5 MAOA ODC1
Low grade astrocytic tumor	1e-06	8	cell proliferation disorder, nervous system disease	GSR CXCL8 CNR2 METAP2 MAOB NOS2 SLC6A4 S1PR1	GSR CXCL8 CNR2 METAP2 MAOB NOS2 SLC6A4 S1PR1
Susceptibility to breast cancer	1e-06	6	reproductive system or breast disease, integumentary system disease, cell proliferation disorder, respiratory or thoracic disease	CYP3A4 CXCL8 SLC6A3 CYP2C19 CYP2D6 CHEK1	CYP3A4 CXCL8 SLC6A3 CYP2C19 CYP2D6 CHEK1
Invasive breast carcinoma	2e-06	16	reproductive system or breast disease, integumentary system disease, cell proliferation disorder, respiratory or thoracic disease	PABPC1 LCK KDM1A PLAU CHEK1 CXCL8 NOS2 CYP2D6 KISS1R ILK ...	PABPC1 LCK KDM1A PLAU CHEK1 CXCL8 NOS2 CYP2D6 KISS1R ILK RPS6KA3 MAOA CYP3A4 UGT2B7 NOS1 DRD2
Nasopharyngeal squamous cell carcinoma	2e-06	14	integumentary system disease, cell proliferation disorder	LCK PABPC1 CXCL8 CHEK1 PLAU NOS2 CYP3A4 S1PR3 CYP2A6 KDM1A ...	LCK PABPC1 CXCL8 CHEK1 PLAU NOS2 CYP3A4 S1PR3 CYP2A6 KDM1A S1PR1 KISS1R MTAP DRD2
Muscle cancer	2e-06	13	cell proliferation disorder, musculoskeletal or connective tissue disease	LCK FYN CNR1 MTAP ILK KDM1A PLAU CXCL8 HTR3A SLC7A5 ...	LCK FYN CNR1 MTAP ILK KDM1A PLAU CXCL8 HTR3A SLC7A5 AOC3 DPP4 ANPEP
Erythroid neoplasm	2e-06	13	hematologic disease, cell proliferation disorder, immune system disease, musculoskeletal or connective tissue disease, genetic, familial or congenital disease	LCK FYN CHEK1 ODC1 KDM1A NOS2 CYP3A4 CXCL8 CNR2 ANPEP ...	LCK FYN CHEK1 ODC1 KDM1A NOS2 CYP3A4 CXCL8 CNR2 ANPEP ADRA2A PLAU CES1
Adenocarcinoma in situ	2e-06	11	cell proliferation disorder	OPRM1 PLAU NOS2 CXCL8 CHEK1 AOC3 RPS6KA3 KDM1A GRIN2B CYP2D6 ...	OPRM1 PLAU NOS2 CXCL8 CHEK1 AOC3 RPS6KA3 KDM1A GRIN2B CYP2D6 SLC7A5
Malignant tumor of adrenal cortex	2e-06	9	cell proliferation disorder, endocrine system disease	LCK CXCL8 CYP2A6 CYP3A4 ODC1 CHEK1 CDC7 HTR2B TAAR1	LCK CXCL8 CYP2A6 CYP3A4 ODC1 CHEK1 CDC7 HTR2B TAAR1
Adult acute lymphoblastic leukemia	2e-06	7	hematologic disease, cell proliferation disorder, immune system disease, musculoskeletal or connective tissue disease, genetic, familial or congenital disease	LCK FYN CHEK1 CDK9 DPP4 ANPEP PNP	LCK FYN CHEK1 CDK9 DPP4 ANPEP PNP
Adult T-cell leukemia/lymphoma	2e-06	6	hematologic disease, integumentary system disease, cell proliferation disorder, immune system disease, musculoskeletal or connective tissue disease, infectious disease, genetic, familial or congenital disease	LCK FYN DPP4 CDK9 ANPEP NOS2	LCK FYN DPP4 CDK9 ANPEP NOS2
Hypopharyngeal squamous cell carcinoma	2e-06	5	integumentary system disease, cell proliferation disorder, gastrointestinal disease, respiratory or thoracic disease	PLAU CXCL8 NOS2 SLC7A5 CDK9	PLAU CXCL8 NOS2 SLC7A5 CDK9
Esophageal adenocarcinoma	3e-06	18	cell proliferation disorder, gastrointestinal disease, respiratory or thoracic disease	LCK PABPC1 METAP2 CXCL8 ANPEP HTR1D DPP4 NMUR2 CES1 ADRA2A ...	LCK PABPC1 METAP2 CXCL8 ANPEP HTR1D DPP4 NMUR2 CES1 ADRA2A CDK9 PLAU ODC1 NOS2 SLC7A5 MTAP CHEK1 FYN
Urothelial carcinoma	3e-06	14	urinary system disease, cell proliferation disorder	PABPC1 LCK DPP4 S1PR1 NOS2 CXCL8 CHEK1 PLAU KISS1R ILK ...	PABPC1 LCK DPP4 S1PR1 NOS2 CXCL8 CHEK1 PLAU KISS1R ILK TAAR1 KDM1A ODC1 AHCY
Tumor of adipose tissue	3e-06	12	cell proliferation disorder, musculoskeletal or connective tissue disease	DPP4 LCK CES1 ADRB2 ADRB1 CNR1 CXCL8 NOS2 ANPEP CHEK1 ...	DPP4 LCK CES1 ADRB2 ADRB1 CNR1 CXCL8 NOS2 ANPEP CHEK1 KDM1A CYP2C9
Pharynx cancer	3e-06	11	cell proliferation disorder, gastrointestinal disease, respiratory or thoracic disease	CACNA2D1 CHEK1 PLAU CXCL8 CDK9 NOS2 SLC7A5 CYP2D6 NUDT1 SIGMAR1 ...	CACNA2D1 CHEK1 PLAU CXCL8 CDK9 NOS2 SLC7A5 CYP2D6 NUDT1 SIGMAR1 HTR4
Malignant tumor of neck	3e-06	11	cell proliferation disorder	CACNA2D1 CHEK1 PLAU CXCL8 CDK9 NOS2 SLC7A5 CYP2D6 NUDT1 SIGMAR1 ...	CACNA2D1 CHEK1 PLAU CXCL8 CDK9 NOS2 SLC7A5 CYP2D6 NUDT1 SIGMAR1 HTR4
Neoplasm of neck	3e-06	11	cell proliferation disorder	CACNA2D1 CHEK1 PLAU CXCL8 CDK9 NOS2 SLC7A5 CYP2D6 NUDT1 SIGMAR1 ...	CACNA2D1 CHEK1 PLAU CXCL8 CDK9 NOS2 SLC7A5 CYP2D6 NUDT1 SIGMAR1 HTR4
Classic Hodgkin lymphoma	3e-06	8	hematologic disease, cell proliferation disorder, infectious disease, genetic, familial or congenital disease	LCK PNP FYN DPP4 CNR1 S1PR1 MAOA CDK9	LCK PNP FYN DPP4 CNR1 S1PR1 MAOA CDK9
Systemic mastocytosis	3e-06	7	hematologic disease, cell proliferation disorder, immune system disease, genetic, familial or congenital disease	LCK HTR3A FYN SLC18A2 HRH4 DPP4 CXCL8	LCK HTR3A FYN SLC18A2 HRH4 DPP4 CXCL8
Hypopharyngeal carcinoma	3e-06	6	cell proliferation disorder, gastrointestinal disease, respiratory or thoracic disease	CHEK1 PLAU CDK9 CXCL8 NOS2 SLC7A5	CHEK1 PLAU CDK9 CXCL8 NOS2 SLC7A5
Neoplasm of mature T-cells or NK-cells	4e-06	11	hematologic disease, cell proliferation disorder	GSR FYN LCK PNP ANPEP DPP4 CXCL8 CDK9 CYP3A4 CHEK1 ...	GSR FYN LCK PNP ANPEP DPP4 CXCL8 CDK9 CYP3A4 CHEK1 MTAP
Intrahepatic cholangiocarcinoma	4e-06	10	cell proliferation disorder, endocrine system disease, gastrointestinal disease	NOS2 CXCL8 SLC7A5 DPP4 TACR1 NOS1 MAOA HTR3A HTR4 SIGMAR1	NOS2 CXCL8 SLC7A5 DPP4 TACR1 NOS1 MAOA HTR3A HTR4 SIGMAR1
Marginal zone B-cell lymphoma	4e-06	9	hematologic disease, cell proliferation disorder, immune system disease, gastrointestinal disease, genetic, familial or congenital disease	CDK9 LCK FYN NOS2 ANPEP CXCL8 AOC3 S1PR1 S1PR3	CDK9 LCK FYN NOS2 ANPEP CXCL8 AOC3 S1PR1 S1PR3
Spleen cancer	4e-06	9	hematologic disease, cell proliferation disorder, immune system disease, gastrointestinal disease	CDK9 LCK FYN NOS2 ANPEP CXCL8 AOC3 S1PR3 S1PR1	CDK9 LCK FYN NOS2 ANPEP CXCL8 AOC3 S1PR3 S1PR1
Spleen neoplasm	4e-06	9	hematologic disease, cell proliferation disorder, immune system disease, gastrointestinal disease	CDK9 LCK FYN NOS2 ANPEP CXCL8 AOC3 S1PR3 S1PR1	CDK9 LCK FYN NOS2 ANPEP CXCL8 AOC3 S1PR3 S1PR1
Tongue squamous cell carcinoma	4e-06	7	cell proliferation disorder, gastrointestinal disease	PLAU NOS2 CNR2 CNR1 HRH4 KDM1A ADORA2A	PLAU NOS2 CNR2 CNR1 HRH4 KDM1A ADORA2A
Acromegaly	4e-06	6	urinary system disease, reproductive system or breast disease, cell proliferation disorder, endocrine system disease, musculoskeletal or connective tissue disease, nervous system disease, genetic, familial or congenital disease	DRD2 ADRB1 DRD3 CNR1 HTR1D DPP4	DRD2 ADRB1 DRD3 CNR1 HTR1D DPP4
Growth hormone secreting pituitary adenoma 1	4e-06	6	cell proliferation disorder, endocrine system disease, musculoskeletal or connective tissue disease, nervous system disease	DRD2 ADRB1 DRD3 CNR1 HTR1D DPP4	DRD2 ADRB1 DRD3 CNR1 HTR1D DPP4
Bronchogenic carcinoma	4e-06	5	cell proliferation disorder, respiratory or thoracic disease	CXCL8 PNP CYP2D6 CYP2A6 ODC1	CXCL8 PNP CYP2D6 CYP2A6 ODC1
Digestive system neuroendocrine neoplasm	5e-06	13	cell proliferation disorder, endocrine system disease, gastrointestinal disease	LCK DPP4 SLC18A2 NOS2 TACR1 CNR1 ADRA2A KDM1A OPRK1 CYP3A4 ...	LCK DPP4 SLC18A2 NOS2 TACR1 CNR1 ADRA2A KDM1A OPRK1 CYP3A4 DRD2 ODC1 NOS1
Intraepithelial neoplasia	5e-06	11	cell proliferation disorder	NOS2 SLC7A5 MTAP CXCL8 ILK PLAU FYN CHEK1 CDC7 ADRB2 ...	NOS2 SLC7A5 MTAP CXCL8 ILK PLAU FYN CHEK1 CDC7 ADRB2 CNR1
Leiomyoma	5e-06	11	cell proliferation disorder, musculoskeletal or connective tissue disease	CACNA2D1 CXCL8 SLC7A5 DRD2 CNR1 NOS2 TACR1 AOC3 ART1 KISS1R ...	CACNA2D1 CXCL8 SLC7A5 DRD2 CNR1 NOS2 TACR1 AOC3 ART1 KISS1R CNR2
Carcinoma, lewis lung	5e-06	7	cell proliferation disorder, respiratory or thoracic disease	CXCL8 PLAU NOS2 ODC1 DPP4 GRIN2B CNR1	CXCL8 PLAU NOS2 ODC1 DPP4 GRIN2B CNR1
Adult lymphoma	5e-06	6	hematologic disease, cell proliferation disorder, genetic, familial or congenital disease	LCK FYN DPP4 CDK9 ANPEP NOS2	LCK FYN DPP4 CDK9 ANPEP NOS2
Benign smooth muscle neoplasm	6e-06	11	cell proliferation disorder, musculoskeletal or connective tissue disease	CACNA2D1 CXCL8 SLC7A5 DRD2 CNR1 NOS2 TACR1 AOC3 ART1 KISS1R ...	CACNA2D1 CXCL8 SLC7A5 DRD2 CNR1 NOS2 TACR1 AOC3 ART1 KISS1R CNR2
Uveal melanoma	6e-06	9	disease of visual system, integumentary system disease, cell proliferation disorder, endocrine system disease, nervous system disease	OPRM1 CXCL8 TACR1 HTR2B NOS2 PLAU CES1 ADRB2 CNR1	OPRM1 CXCL8 TACR1 HTR2B NOS2 PLAU CES1 ADRB2 CNR1
Osteoblastoma	6e-06	4	cell proliferation disorder, musculoskeletal or connective tissue disease	FYN ODC1 SLC7A5 TACR1	FYN ODC1 SLC7A5 TACR1
Cervical carcinoma	7e-06	15	urinary system disease, reproductive system or breast disease, cell proliferation disorder	HTR3A LCK PABPC1 CXCL8 NOS2 PLAU S1PR1 CHEK1 DRD2 KDM1A ...	HTR3A LCK PABPC1 CXCL8 NOS2 PLAU S1PR1 CHEK1 DRD2 KDM1A CNR2 DPP4 SLC7A5 CYP2D6 ANPEP
Hepatocellular adenoma	7e-06	8	cell proliferation disorder, endocrine system disease, gastrointestinal disease	PLAU CXCL8 CYP3A4 NOS1 MAOA NOS2 UGT2B7 CHRNA7	PLAU CXCL8 CYP3A4 NOS1 MAOA NOS2 UGT2B7 CHRNA7
Bronchial neoplasm (disease)	7e-06	5	cell proliferation disorder, respiratory or thoracic disease	CXCL8 PNP CYP2D6 CYP2A6 ODC1	CXCL8 PNP CYP2D6 CYP2A6 ODC1
Bronchus cancer	7e-06	5	cell proliferation disorder, respiratory or thoracic disease	CXCL8 PNP CYP2D6 CYP2A6 ODC1	CXCL8 PNP CYP2D6 CYP2A6 ODC1
Thalamic cancer	7e-06	5	cell proliferation disorder, nervous system disease	ADRA2B ADRA2C ADRA2A LCK FYN	ADRA2B ADRA2C ADRA2A LCK FYN
Diencephalic cancer	7e-06	5	cell proliferation disorder, nervous system disease	ADRA2A ADRA2B ADRA2C LCK FYN	ADRA2A ADRA2B ADRA2C LCK FYN
Supratentorial cancer	7e-06	5	cell proliferation disorder, nervous system disease	ADRA2B ADRA2A ADRA2C LCK FYN	ADRA2B ADRA2A ADRA2C LCK FYN
Hypopharynx cancer	8e-06	6	cell proliferation disorder, gastrointestinal disease, respiratory or thoracic disease	CHEK1 PLAU CDK9 CXCL8 NOS2 SLC7A5	CHEK1 PLAU CDK9 CXCL8 NOS2 SLC7A5
Human herpesvirus 8-related tumor	9e-06	9	cell proliferation disorder, infectious disease	CXCL8 PABPC1 RPS6KA3 ODC1 PLAU CNR1 CNR2 CDK9 ANPEP	CXCL8 PABPC1 RPS6KA3 ODC1 PLAU CNR1 CNR2 CDK9 ANPEP
Neoplasm of hypopharynx	9e-06	6	cell proliferation disorder, gastrointestinal disease, respiratory or thoracic disease	CHEK1 PLAU CDK9 CXCL8 NOS2 SLC7A5	CHEK1 PLAU CDK9 CXCL8 NOS2 SLC7A5
Mixed neoplasm	1e-05	13	cell proliferation disorder	GSR LCK ILK ODC1 S1PR1 PABPC1 CXCL8 DPP4 HSD17B3 CYP2C19 ...	GSR LCK ILK ODC1 S1PR1 PABPC1 CXCL8 DPP4 HSD17B3 CYP2C19 CYP2D6 ANPEP SLC6A4
Pancreatic neuroendocrine tumor	1e-05	12	pancreas disease, cell proliferation disorder, endocrine system disease, gastrointestinal disease	LCK DPP4 NOS2 SLC18A2 TACR1 CNR1 ADRA2A KDM1A OPRK1 ODC1 ...	LCK DPP4 NOS2 SLC18A2 TACR1 CNR1 ADRA2A KDM1A OPRK1 ODC1 CYP3A4 NOS1
Skeletal muscle cancer	1e-05	11	cell proliferation disorder, musculoskeletal or connective tissue disease, nervous system disease, genetic, familial or congenital disease	LCK FYN CNR1 MTAP ILK KDM1A PLAU CXCL8 HTR3A SLC7A5 ...	LCK FYN CNR1 MTAP ILK KDM1A PLAU CXCL8 HTR3A SLC7A5 DPP4
Grade II glioma	1e-05	11	cell proliferation disorder, nervous system disease	GSR PABPC1 S1PR3 CXCL8 NOS2 CNR2 PLAU ILK DRD2 SLC6A4 ...	GSR PABPC1 S1PR3 CXCL8 NOS2 CNR2 PLAU ILK DRD2 SLC6A4 S1PR1
Intrahepatic bile duct cancer	1e-05	10	cell proliferation disorder, endocrine system disease, gastrointestinal disease	NOS2 CXCL8 SLC7A5 DPP4 TACR1 NOS1 MAOA HTR3A HTR4 SIGMAR1	NOS2 CXCL8 SLC7A5 DPP4 TACR1 NOS1 MAOA HTR3A HTR4 SIGMAR1
Mature T-cell and NK-cell non-Hodgkin lymphoma	1e-05	10	hematologic disease, cell proliferation disorder, genetic, familial or congenital disease	FYN LCK PNP ANPEP DPP4 CXCL8 CDK9 CYP3A4 CHEK1 MTAP	FYN LCK PNP ANPEP DPP4 CXCL8 CDK9 CYP3A4 CHEK1 MTAP
Burkitts lymphoma	1e-05	10	hematologic disease, cell proliferation disorder, immune system disease, infectious disease, genetic, familial or congenital disease	LCK FYN CHEK1 NOS2 CDK9 CXCL8 SLC7A5 TAAR1 PLAU ODC1	LCK FYN CHEK1 NOS2 CDK9 CXCL8 SLC7A5 TAAR1 PLAU ODC1
Gallbladder neoplasm	1e-05	10	cell proliferation disorder, gastrointestinal disease	PABPC1 CHEK1 S1PR1 TACR1 PLAU SLC7A5 NOS2 ILK CXCL8 KDM1A	PABPC1 CHEK1 S1PR1 TACR1 PLAU SLC7A5 NOS2 ILK CXCL8 KDM1A
Benign thyroid gland neoplasm	1e-05	8	cell proliferation disorder, endocrine system disease	DPP4 KDM1A NOS2 PLAU KISS1R ADRA2A CYP2C9 KIF11	DPP4 KDM1A NOS2 PLAU KISS1R ADRA2A CYP2C9 KIF11
Kaposi's sarcoma	1e-05	8	integumentary system disease, cell proliferation disorder, infectious disease, cardiovascular disease	CXCL8 PABPC1 RPS6KA3 PLAU CNR2 CNR1 CDK9 ANPEP	CXCL8 PABPC1 RPS6KA3 PLAU CNR2 CNR1 CDK9 ANPEP
Hairy cell leukemia	1e-05	7	hematologic disease, cell proliferation disorder, immune system disease, musculoskeletal or connective tissue disease, genetic, familial or congenital disease	LCK FYN DPP4 PNP CXCL8 ANPEP NOS2	LCK FYN DPP4 PNP CXCL8 ANPEP NOS2
Peritoneal neoplasm	1e-05	7	cell proliferation disorder, gastrointestinal disease	OPRM1 LCK CHEK1 FYN MTAP ART1 CXCL8	OPRM1 LCK CHEK1 FYN MTAP ART1 CXCL8
Acute monocytic leukemia	1e-05	7	hematologic disease, cell proliferation disorder, immune system disease, musculoskeletal or connective tissue disease, genetic, familial or congenital disease	CHEK1 CXCL8 KDM1A NOS2 ANPEP CYP3A4 PLAU	CHEK1 CXCL8 KDM1A NOS2 ANPEP CYP3A4 PLAU
Oligodendroglioma	2e-05	15	cell proliferation disorder, nervous system disease	GSR PABPC1 HTR2A HTR2C ADRB1 CNR1 CACNA2D1 ODC1 NOS2 CXCL8 ...	GSR PABPC1 HTR2A HTR2C ADRB1 CNR1 CACNA2D1 ODC1 NOS2 CXCL8 PLAU ILK NOS1 ADRA2A KISS1R
Rare epithelial tumor of pancreas	2e-05	12	pancreas disease, cell proliferation disorder, endocrine system disease, gastrointestinal disease	LCK DPP4 NOS2 SLC18A2 TACR1 CNR1 ADRA2A OPRK1 KDM1A ODC1 ...	LCK DPP4 NOS2 SLC18A2 TACR1 CNR1 ADRA2A OPRK1 KDM1A ODC1 CYP3A4 NOS1
Islet cell tumor	2e-05	12	pancreas disease, cell proliferation disorder, endocrine system disease, gastrointestinal disease	LCK DPP4 NOS2 SLC18A2 TACR1 CNR1 ADRA2A KDM1A OPRK1 ODC1 ...	LCK DPP4 NOS2 SLC18A2 TACR1 CNR1 ADRA2A KDM1A OPRK1 ODC1 CYP3A4 NOS1
Digestive system neuroendocrine tumor, grade 1/2	2e-05	12	cell proliferation disorder, endocrine system disease, gastrointestinal disease	LCK DPP4 SLC18A2 NOS2 TACR1 CNR1 ADRA2A OPRK1 KDM1A ODC1 ...	LCK DPP4 SLC18A2 NOS2 TACR1 CNR1 ADRA2A OPRK1 KDM1A ODC1 CYP3A4 NOS1
Muscular tumor	2e-05	11	cell proliferation disorder, musculoskeletal or connective tissue disease, nervous system disease, genetic, familial or congenital disease	LCK FYN CNR1 MTAP ILK KDM1A PLAU CXCL8 HTR3A SLC7A5 ...	LCK FYN CNR1 MTAP ILK KDM1A PLAU CXCL8 HTR3A SLC7A5 DPP4
Skeletal muscle neoplasm	2e-05	11	cell proliferation disorder, musculoskeletal or connective tissue disease, nervous system disease, genetic, familial or congenital disease	LCK FYN CNR1 MTAP ILK KDM1A PLAU CXCL8 HTR3A SLC7A5 ...	LCK FYN CNR1 MTAP ILK KDM1A PLAU CXCL8 HTR3A SLC7A5 DPP4
Genetic vascular tumor	2e-05	10	cell proliferation disorder, cardiovascular disease, genetic, familial or congenital disease	LCK EBP CES2 NOS2 ADORA2A PNMT CXCL8 DPP4 SLC6A2 PLAU	LCK EBP CES2 NOS2 ADORA2A PNMT CXCL8 DPP4 SLC6A2 PLAU
Brain glioblastoma	2e-05	10	cell proliferation disorder, nervous system disease	LCK PABPC1 GSR FYN CDK9 GRIN2B CNR1 ODC1 PLAU CYP3A4	LCK PABPC1 GSR FYN CDK9 GRIN2B CNR1 ODC1 PLAU CYP3A4
Collecting duct carcinoma	2e-05	8	urinary system disease, cell proliferation disorder	LCK DPP4 ANPEP CXCL8 NOS2 KDM1A GRIN2B S1PR1	LCK DPP4 ANPEP CXCL8 NOS2 KDM1A GRIN2B S1PR1
Hepatoblastoma	2e-05	8	cell proliferation disorder, endocrine system disease, gastrointestinal disease	ANPEP CYP3A4 CDK9 CXCL8 TACR1 NOS2 ODC1 DRD3	ANPEP CYP3A4 CDK9 CXCL8 TACR1 NOS2 ODC1 DRD3
Benign lipomatous neoplasm	2e-05	8	cell proliferation disorder, musculoskeletal or connective tissue disease	DPP4 CES1 ADRB2 ADRB1 ANPEP NOS2 CXCL8 CYP2C9	DPP4 CES1 ADRB2 ADRB1 ANPEP NOS2 CXCL8 CYP2C9
Monocytic leukemia	2e-05	7	hematologic disease, cell proliferation disorder, immune system disease, musculoskeletal or connective tissue disease	CHEK1 CXCL8 KDM1A NOS2 ANPEP CYP3A4 PLAU	CHEK1 CXCL8 KDM1A NOS2 ANPEP CYP3A4 PLAU
Oxyphilic adenoma	2e-05	6	cell proliferation disorder, endocrine system disease	CNR1 DRD2 ANPEP CXCL8 CNR2 DPP4	CNR1 DRD2 ANPEP CXCL8 CNR2 DPP4
Hyperplastic polyp	2e-05	5	cell proliferation disorder, gastrointestinal disease	DPP4 ODC1 MTAP NUDT1 PLAU	DPP4 ODC1 MTAP NUDT1 PLAU
Hilar cholangiocarcinoma	2e-05	4	cell proliferation disorder, endocrine system disease, gastrointestinal disease	CXCL8 SLC7A5 MAOA SIGMAR1	CXCL8 SLC7A5 MAOA SIGMAR1
Dopaminergic neuroblastoma	2e-05	3	cell proliferation disorder, nervous system disease	SLC18A2 MAOB MAOA	SLC18A2 MAOB MAOA
Reticulum cell sarcoma	3e-05	6	hematologic disease, cell proliferation disorder, immune system disease, genetic, familial or congenital disease	PLAU CXCL8 NOS2 DPP4 ANPEP GRIN2B	PLAU CXCL8 NOS2 DPP4 ANPEP GRIN2B
Therapy related acute myeloid leukemia and myelodysplastic syndrome	3e-05	5	hematologic disease, cell proliferation disorder, immune system disease, musculoskeletal or connective tissue disease, genetic, familial or congenital disease	LCK FYN CHEK1 CDK9 CYP3A4	LCK FYN CHEK1 CDK9 CYP3A4
Superficial spreading melanoma	3e-05	4	integumentary system disease, cell proliferation disorder, endocrine system disease	MTAP SLC6A4 CXCL8 HTR1A	MTAP SLC6A4 CXCL8 HTR1A
Malignant mixed neoplasm	4e-05	12	cell proliferation disorder	GSR LCK ILK ODC1 S1PR1 CXCL8 DPP4 HSD17B3 CYP2D6 CYP2C19 ...	GSR LCK ILK ODC1 S1PR1 CXCL8 DPP4 HSD17B3 CYP2D6 CYP2C19 ANPEP SLC6A4
Insulinoma	4e-05	8	pancreas disease, cell proliferation disorder, endocrine system disease, gastrointestinal disease	DPP4 NOS2 TACR1 SLC18A2 ADRA2A KDM1A ODC1 NOS1	DPP4 NOS2 TACR1 SLC18A2 ADRA2A KDM1A ODC1 NOS1
Dendritic cell tumor	4e-05	7	hematologic disease, cell proliferation disorder, immune system disease, genetic, familial or congenital disease	SLC18A2 CXCL8 PLAU NOS2 DPP4 ANPEP GRIN2B	SLC18A2 CXCL8 PLAU NOS2 DPP4 ANPEP GRIN2B
Colon adenoma	4e-05	7	cell proliferation disorder, gastrointestinal disease	CYP3A4 ODC1 CYP2C9 SLC7A5 NOS2 CXCL8 AHCY	CYP3A4 ODC1 CYP2C9 SLC7A5 NOS2 CXCL8 AHCY
Chordoma	4e-05	6	cell proliferation disorder, endocrine system disease, musculoskeletal or connective tissue disease, genetic, familial or congenital disease	CDK9 NOS2 PLAU MTAP CXCL8 FYN	CDK9 NOS2 PLAU MTAP CXCL8 FYN
Notochordal tumor	4e-05	6	cell proliferation disorder, musculoskeletal or connective tissue disease	CDK9 NOS2 PLAU MTAP CXCL8 FYN	CDK9 NOS2 PLAU MTAP CXCL8 FYN
Central nervous system lymphoma	5e-05	6	hematologic disease, cell proliferation disorder, immune system disease, infectious disease, nervous system disease, genetic, familial or congenital disease	PABPC1 GSR SLC7A5 LCK CXCL8 ANPEP	PABPC1 GSR SLC7A5 LCK CXCL8 ANPEP
Central nervous system hematopoietic neoplasm	5e-05	6	hematologic disease, cell proliferation disorder, nervous system disease	PABPC1 GSR SLC7A5 LCK CXCL8 ANPEP	PABPC1 GSR SLC7A5 LCK CXCL8 ANPEP
Estrogen-receptor positive breast cancer	5e-05	6	reproductive system or breast disease, integumentary system disease, cell proliferation disorder, respiratory or thoracic disease	RPS6KA3 S1PR1 SLC7A5 CXCL8 FYN CYP2D6	RPS6KA3 S1PR1 SLC7A5 CXCL8 FYN CYP2D6
Male breast carcinoma	5e-05	5	reproductive system or breast disease, integumentary system disease, cell proliferation disorder, respiratory or thoracic disease	LCK CDK9 CYP2D6 PLAU CHEK1	LCK CDK9 CYP2D6 PLAU CHEK1
Rhabdomyosarcoma	6e-05	10	cell proliferation disorder, musculoskeletal or connective tissue disease, nervous system disease, genetic, familial or congenital disease	LCK FYN CNR1 ILK KDM1A PLAU CXCL8 HTR3A SLC7A5 DPP4	LCK FYN CNR1 ILK KDM1A PLAU CXCL8 HTR3A SLC7A5 DPP4
Pituitary cancer	6e-05	10	cell proliferation disorder, endocrine system disease, musculoskeletal or connective tissue disease, nervous system disease	ADRA2A ADRA2C ADRA2B CNR1 KCNA5 CACNA2D1 S1PR3 MAOB KIF11 KISS1R	ADRA2A ADRA2C ADRA2B CNR1 KCNA5 CACNA2D1 S1PR3 MAOB KIF11 KISS1R
Prostate intraepithelial neoplasia	6e-05	8	urinary system disease, reproductive system or breast disease, cell proliferation disorder	NOS2 FYN CXCL8 CHEK1 CDC7 ADRB2 CNR1 PLAU	NOS2 FYN CXCL8 CHEK1 CDC7 ADRB2 CNR1 PLAU
Small intestine cancer	6e-05	8	cell proliferation disorder, gastrointestinal disease	CHEK1 LCK CDK9 FYN PABPC1 MTAP SLC7A5 CXCL8	CHEK1 LCK CDK9 FYN PABPC1 MTAP SLC7A5 CXCL8
Erythroleukemia	6e-05	7	hematologic disease, cell proliferation disorder, immune system disease, musculoskeletal or connective tissue disease, genetic, familial or congenital disease	ODC1 KDM1A NOS2 CYP3A4 ADRA2A CXCL8 CES1	ODC1 KDM1A NOS2 CYP3A4 ADRA2A CXCL8 CES1
Lipoma	6e-05	6	cell proliferation disorder, musculoskeletal or connective tissue disease	DPP4 ADRB1 ADRB2 ANPEP CXCL8 CYP2C9	DPP4 ADRB1 ADRB2 ANPEP CXCL8 CYP2C9
Clear cell adenocarcinoma	7e-05	16	cell proliferation disorder	LCK PABPC1 FYN SLC7A5 CXCL8 KISS1R ILK DPP4 PLAU KDM1A ...	LCK PABPC1 FYN SLC7A5 CXCL8 KISS1R ILK DPP4 PLAU KDM1A CHEK1 ADRB2 SLC6A3 S1PR1 ANPEP ODC1
Oropharynx cancer	7e-05	7	cell proliferation disorder, gastrointestinal disease, respiratory or thoracic disease	CACNA2D1 CHEK1 CXCL8 CYP2D6 NOS2 NUDT1 SIGMAR1	CACNA2D1 CHEK1 CXCL8 CYP2D6 NOS2 NUDT1 SIGMAR1
Precursor B-cell acute lymphoblastic leukemia	7e-05	5	hematologic disease, cell proliferation disorder, immune system disease, musculoskeletal or connective tissue disease, genetic, familial or congenital disease	LCK FYN ANPEP NOS2 PLAU	LCK FYN ANPEP NOS2 PLAU
Adult T acute lymphoblastic leukemia	7e-05	4	hematologic disease, cell proliferation disorder, immune system disease, musculoskeletal or connective tissue disease, genetic, familial or congenital disease	LCK FYN DPP4 PNP	LCK FYN DPP4 PNP
Hepatosplenic T-cell lymphoma	7e-05	3	hematologic disease, cell proliferation disorder, genetic, familial or congenital disease	LCK FYN DPP4	LCK FYN DPP4
Clear cell renal carcinoma	8e-05	20	urinary system disease, cell proliferation disorder	LCK PABPC1 FYN KISS1R SLC6A3 SLC22A6 ADRB1 PNP CXCL8 PLAU ...	LCK PABPC1 FYN KISS1R SLC6A3 SLC22A6 ADRB1 PNP CXCL8 PLAU ILK DPP4 KDM1A ADRB2 S1PR1 KIF11 ANPEP MAOA SLC7A5 ODC1
Small intestine neoplasm	8e-05	10	cell proliferation disorder, gastrointestinal disease	LCK FYN CHEK1 CDK9 MTAP PABPC1 DPP4 CYP3A4 CXCL8 SLC7A5	LCK FYN CHEK1 CDK9 MTAP PABPC1 DPP4 CYP3A4 CXCL8 SLC7A5
Acute erythroleukemia, familial	8e-05	7	hematologic disease, cell proliferation disorder, immune system disease, musculoskeletal or connective tissue disease, genetic, familial or congenital disease	ODC1 KDM1A NOS2 CYP3A4 ADRA2A CES1 CXCL8	ODC1 KDM1A NOS2 CYP3A4 ADRA2A CES1 CXCL8
Neoplasm of oropharynx	9e-05	7	cell proliferation disorder, gastrointestinal disease, respiratory or thoracic disease	CACNA2D1 CHEK1 CXCL8 CYP2D6 NOS2 NUDT1 SIGMAR1	CACNA2D1 CHEK1 CXCL8 CYP2D6 NOS2 NUDT1 SIGMAR1
Cancer-related condition	9e-05	2	cell proliferation disorder	SLC6A2 SLC6A3	SLC6A2 SLC6A3
Nonpapillary renal cell carcinoma	0.0001	15	urinary system disease, cell proliferation disorder	LCK PABPC1 FYN CXCL8 KISS1R DPP4 ILK PLAU KDM1A SLC6A3 ...	LCK PABPC1 FYN CXCL8 KISS1R DPP4 ILK PLAU KDM1A SLC6A3 ADRB2 S1PR1 SLC7A5 NOS2 ODC1
Benign connective and soft tissue neoplasm	0.0001	10	cell proliferation disorder, musculoskeletal or connective tissue disease	DPP4 CES1 ADRB2 ADRB1 CXCL8 CYP2C9 ANPEP NOS2 PLAU MTAP	DPP4 CES1 ADRB2 ADRB1 CXCL8 CYP2C9 ANPEP NOS2 PLAU MTAP
Benign reproductive system neoplasm	0.0001	10	urinary system disease, reproductive system or breast disease, cell proliferation disorder	CACNA2D1 KISS1R AHCY SLC7A5 CNR1 CXCL8 NOS2 DPP4 CNR2 NMUR2	CACNA2D1 KISS1R AHCY SLC7A5 CNR1 CXCL8 NOS2 DPP4 CNR2 NMUR2
Aneurysmal bone cyst	0.0001	7	cell proliferation disorder, musculoskeletal or connective tissue disease	ANPEP NOS2 CYP3A4 CES1 ODC1 ART1 CXCL8	ANPEP NOS2 CYP3A4 CES1 ODC1 ART1 CXCL8
Adenoid cystic carcinoma	0.0001	7	cell proliferation disorder	LCK FYN NOS2 ILK SLC7A5 PLAU OPRM1	LCK FYN NOS2 ILK SLC7A5 PLAU OPRM1
Genetic bone tumor	0.0001	6	cell proliferation disorder, musculoskeletal or connective tissue disease, genetic, familial or congenital disease	MTAP CDK9 NOS2 PLAU CXCL8 FYN	MTAP CDK9 NOS2 PLAU CXCL8 FYN
Primary brain neoplasm	0.0001	5	cell proliferation disorder, nervous system disease	NOS2 SLC7A5 GRIN2B CXCL8 PLAU	NOS2 SLC7A5 GRIN2B CXCL8 PLAU
Low-grade astrocytoma	0.0001	5	cell proliferation disorder, nervous system disease	CXCL8 CNR2 METAP2 MAOB NOS2	CXCL8 CNR2 METAP2 MAOB NOS2
Dysplastic nevus	0.0001	5	integumentary system disease, cell proliferation disorder	NOS2 HTR2A CXCL8 HRH4 ILK	NOS2 HTR2A CXCL8 HRH4 ILK
Diffuse intrinsic pontine glioma	0.0001	5	cell proliferation disorder, nervous system disease	LCK FYN DRD2 HTR2A CXCL8	LCK FYN DRD2 HTR2A CXCL8
T-cell large granular lymphocyte leukemia	0.0001	4	hematologic disease, cell proliferation disorder, immune system disease, musculoskeletal or connective tissue disease, genetic, familial or congenital disease	LCK FYN CXCL8 DPP4	LCK FYN CXCL8 DPP4
Peritoneal fibrosis	0.0001	4	cell proliferation disorder, gastrointestinal disease	ILK CXCL8 CNR1 CNR2	ILK CXCL8 CNR1 CNR2
Dysplastic oral keratinocyte	0.0001	4	integumentary system disease, cell proliferation disorder	NOS2 HTR2A HRH4 CXCL8	NOS2 HTR2A HRH4 CXCL8
Ependymoma	0.0002	13	cell proliferation disorder, nervous system disease	ADRB1 S1PR3 HTR2C CNR1 HTR2A KIF11 CXCL8 CACNA2D1 NOS2 CNR2 ...	ADRB1 S1PR3 HTR2C CNR1 HTR2A KIF11 CXCL8 CACNA2D1 NOS2 CNR2 DRD2 S1PR5 KISS1R
Papillary carcinoma	0.0002	12	cell proliferation disorder	LCK CHEK1 DPP4 KDM1A PLAU CXCL8 CYP2D6 KISS1R NOS2 CNR1 ...	LCK CHEK1 DPP4 KDM1A PLAU CXCL8 CYP2D6 KISS1R NOS2 CNR1 CNR2 SLC7A5
Malignant germ cell tumor	0.0002	9	cell proliferation disorder	PABPC1 PLAU ODC1 CNR1 KDM1A SLC7A5 OPRM1 CNR2 NOS2	PABPC1 PLAU ODC1 CNR1 KDM1A SLC7A5 OPRM1 CNR2 NOS2
Corpus uteri neoplasm	0.0002	8	urinary system disease, reproductive system or breast disease, cell proliferation disorder	CACNA2D1 LCK SLC7A5 CNR1 NOS2 KISS1R CNR2 CXCL8	CACNA2D1 LCK SLC7A5 CNR1 NOS2 KISS1R CNR2 CXCL8
Histiocytic and Dendritic Cell Neoplasm	0.0002	7	hematologic disease, cell proliferation disorder, immune system disease, genetic, familial or congenital disease	SLC18A2 CXCL8 PLAU ANPEP NOS2 DPP4 GRIN2B	SLC18A2 CXCL8 PLAU ANPEP NOS2 DPP4 GRIN2B
Mixed Tumor of the Salivary Gland	0.0002	7	cell proliferation disorder, gastrointestinal disease	LCK FYN CHEK1 NOS2 CDC7 SLC7A5 CXCL8	LCK FYN CHEK1 NOS2 CDC7 SLC7A5 CXCL8
Peripheral nervous system cancer	0.0002	7	cell proliferation disorder, nervous system disease	CHEK1 KIF11 PNMT DPP4 CXCL8 SLC18A2 NOS2	CHEK1 KIF11 PNMT DPP4 CXCL8 SLC18A2 NOS2
Salivary gland neoplasm	0.0002	7	cell proliferation disorder, gastrointestinal disease	LCK FYN CHEK1 NOS2 CDC7 SLC7A5 CXCL8	LCK FYN CHEK1 NOS2 CDC7 SLC7A5 CXCL8
Uveal cancer	0.0002	7	disease of visual system, cell proliferation disorder, nervous system disease	OPRM1 CXCL8 TACR1 HTR2B NOS2 PLAU CNR1	OPRM1 CXCL8 TACR1 HTR2B NOS2 PLAU CNR1
Childhood infratentorial neoplasm	0.0002	5	cell proliferation disorder, nervous system disease	LCK FYN DRD2 HTR2A CXCL8	LCK FYN DRD2 HTR2A CXCL8
Childhood brain stem neoplasm	0.0002	5	cell proliferation disorder, nervous system disease	LCK FYN DRD2 HTR2A CXCL8	LCK FYN DRD2 HTR2A CXCL8
Childhood brain stem glioma	0.0002	5	cell proliferation disorder, nervous system disease	LCK FYN DRD2 HTR2A CXCL8	LCK FYN DRD2 HTR2A CXCL8
Infratentorial neoplasm	0.0002	5	cell proliferation disorder, nervous system disease	LCK FYN DRD2 CXCL8 HTR2A	LCK FYN DRD2 CXCL8 HTR2A
Prolactin producing pituitary tumor	0.0002	5	cell proliferation disorder, endocrine system disease, musculoskeletal or connective tissue disease, nervous system disease	DRD2 SLC6A3 NOS1 CNR1 ILK	DRD2 SLC6A3 NOS1 CNR1 ILK
Prolactin-producing pituitary gland adenoma	0.0002	5	urinary system disease, reproductive system or breast disease, cell proliferation disorder, endocrine system disease, musculoskeletal or connective tissue disease, nervous system disease, genetic, familial or congenital disease	DRD2 SLC6A3 NOS1 CNR1 ILK	DRD2 SLC6A3 NOS1 CNR1 ILK
Brainstem cancer	0.0002	5	cell proliferation disorder, nervous system disease	LCK FYN DRD2 HTR2A CXCL8	LCK FYN DRD2 HTR2A CXCL8
Infratentorial cancer	0.0002	5	cell proliferation disorder, nervous system disease	LCK FYN DRD2 HTR2A CXCL8	LCK FYN DRD2 HTR2A CXCL8
Brain stem glioma	0.0002	5	cell proliferation disorder, nervous system disease	LCK FYN DRD2 HTR2A CXCL8	LCK FYN DRD2 HTR2A CXCL8
Brainstem neoplasm	0.0002	5	cell proliferation disorder, nervous system disease	LCK FYN DRD2 HTR2A CXCL8	LCK FYN DRD2 HTR2A CXCL8
Precursor T-cell lymphoblastic leukemia-lymphoma	0.0002	5	hematologic disease, cell proliferation disorder, immune system disease, musculoskeletal or connective tissue disease, genetic, familial or congenital disease	ANPEP LCK KDM1A CHEK1 MTAP	ANPEP LCK KDM1A CHEK1 MTAP
Lip neoplasm	0.0002	4	integumentary system disease, cell proliferation disorder, gastrointestinal disease	NMUR2 KIF11 CYP2C9 ADRB1	NMUR2 KIF11 CYP2C9 ADRB1
Atypical teratoid rhabdoid tumor	0.0003	10	urinary system disease, cell proliferation disorder, nervous system disease	ADRB1 KIF11 HTR2A CA14 MAOB CNR1 PLAU KDM1A CACNA2D1 CXCL8	ADRB1 KIF11 HTR2A CA14 MAOB CNR1 PLAU KDM1A CACNA2D1 CXCL8
Vulvar intraepithelial neoplasia	0.0003	9	urinary system disease, reproductive system or breast disease, cell proliferation disorder	KIF11 CDC7 PLAU CHEK1 MAOA MAOB AOC3 PNP UPP1	KIF11 CDC7 PLAU CHEK1 MAOA MAOB AOC3 PNP UPP1
Uterine benign neoplasm	0.0003	8	urinary system disease, reproductive system or breast disease, cell proliferation disorder	CACNA2D1 CNR1 SLC7A5 NOS2 KISS1R CNR2 CXCL8 NMUR2	CACNA2D1 CNR1 SLC7A5 NOS2 KISS1R CNR2 CXCL8 NMUR2
Tumour of cranial and spinal nerves	0.0003	8	cell proliferation disorder, nervous system disease	CHEK1 KIF11 PNMT PLAU NOS2 DPP4 CXCL8 SLC18A2	CHEK1 KIF11 PNMT PLAU NOS2 DPP4 CXCL8 SLC18A2
Uvea neoplasm	0.0003	7	disease of visual system, cell proliferation disorder	OPRM1 CXCL8 TACR1 HTR2B NOS2 PLAU CNR1	OPRM1 CXCL8 TACR1 HTR2B NOS2 PLAU CNR1
Uterine fibroid	0.0003	7	urinary system disease, reproductive system or breast disease, cell proliferation disorder, musculoskeletal or connective tissue disease, genetic, familial or congenital disease	CACNA2D1 SLC7A5 CNR1 NOS2 KISS1R CNR2 CXCL8	CACNA2D1 SLC7A5 CNR1 NOS2 KISS1R CNR2 CXCL8
Benign neoplasm of corpus uteri	0.0003	7	urinary system disease, reproductive system or breast disease, cell proliferation disorder	CACNA2D1 SLC7A5 CNR1 NOS2 KISS1R CNR2 CXCL8	CACNA2D1 SLC7A5 CNR1 NOS2 KISS1R CNR2 CXCL8
Anaplastic large cell lymphoma	0.0003	7	hematologic disease, cell proliferation disorder, genetic, familial or congenital disease	LCK FYN ANPEP DPP4 CXCL8 CDK9 MTAP	LCK FYN ANPEP DPP4 CXCL8 CDK9 MTAP
Rare uterine adnexal tumor	0.0003	5	urinary system disease, reproductive system or breast disease, cell proliferation disorder	OPRM1 LCK CHEK1 FYN CXCL8	OPRM1 LCK CHEK1 FYN CXCL8
Fallopian tube cancer	0.0003	5	urinary system disease, reproductive system or breast disease, cell proliferation disorder	OPRM1 LCK CHEK1 FYN CXCL8	OPRM1 LCK CHEK1 FYN CXCL8
Fallopian tube neoplasm	0.0003	5	urinary system disease, reproductive system or breast disease, cell proliferation disorder	OPRM1 LCK CHEK1 FYN CXCL8	OPRM1 LCK CHEK1 FYN CXCL8
Adult acute monocytic leukemia	0.0003	4	hematologic disease, cell proliferation disorder, immune system disease, musculoskeletal or connective tissue disease, genetic, familial or congenital disease	CXCL8 NOS2 KDM1A PLAU	CXCL8 NOS2 KDM1A PLAU
Benign female reproductive system neoplasm	0.0004	9	urinary system disease, reproductive system or breast disease, cell proliferation disorder	CACNA2D1 SLC7A5 CNR1 CXCL8 NOS2 DPP4 KISS1R CNR2 NMUR2	CACNA2D1 SLC7A5 CNR1 CXCL8 NOS2 DPP4 KISS1R CNR2 NMUR2
Nongerminomatous germ cell tumor	0.0004	8	cell proliferation disorder	KDM1A ODC1 GRIN2B CNR1 SLC7A5 OPRM1 CNR2 ANPEP	KDM1A ODC1 GRIN2B CNR1 SLC7A5 OPRM1 CNR2 ANPEP
Fibroadenoma	0.0004	8	reproductive system or breast disease, integumentary system disease, cell proliferation disorder, respiratory or thoracic disease	AOC3 CES1 ADRA1B ADRB2 S1PR1 ADRA2A ADRA2C FYN	AOC3 CES1 ADRA1B ADRB2 S1PR1 ADRA2A ADRA2C FYN
Ocular melanoma	0.0004	7	disease of visual system, integumentary system disease, cell proliferation disorder, endocrine system disease, nervous system disease	OPRM1 CXCL8 TACR1 HTR2B NOS2 PLAU CNR1	OPRM1 CXCL8 TACR1 HTR2B NOS2 PLAU CNR1
Salivary gland cancer	0.0004	6	cell proliferation disorder, gastrointestinal disease	LCK FYN CHEK1 NOS2 CDC7 SLC7A5	LCK FYN CHEK1 NOS2 CDC7 SLC7A5
Odontogenic neoplasm	0.0004	5	cell proliferation disorder, musculoskeletal or connective tissue disease, gastrointestinal disease	CXCL8 NOS2 CDC7 TACR1 PLAU	CXCL8 NOS2 CDC7 TACR1 PLAU
Small intestine lymphoma	0.0004	3	hematologic disease, cell proliferation disorder, gastrointestinal disease, genetic, familial or congenital disease	LCK FYN CHEK1	LCK FYN CHEK1
Genetic soft tissue tumor	0.0005	8	cell proliferation disorder, genetic, familial or congenital disease	CACNA2D1 LCK SLC7A5 CNR1 NOS2 KISS1R CNR2 CXCL8	CACNA2D1 LCK SLC7A5 CNR1 NOS2 KISS1R CNR2 CXCL8
Female breast carcinoma	0.0005	7	reproductive system or breast disease, integumentary system disease, cell proliferation disorder, respiratory or thoracic disease	LCK PABPC1 CYP2D6 CYP2A6 PLAU CXCL8 CHEK1	LCK PABPC1 CYP2D6 CYP2A6 PLAU CXCL8 CHEK1
Gallbladder cancer	0.0005	7	cell proliferation disorder, gastrointestinal disease	PABPC1 CHEK1 S1PR1 SLC7A5 NOS2 ILK CXCL8	PABPC1 CHEK1 S1PR1 SLC7A5 NOS2 ILK CXCL8
Primary peritoneal tumor	0.0005	6	cell proliferation disorder	CXCL8 KDM1A SLC7A5 ART1 NOS2 ANPEP	CXCL8 KDM1A SLC7A5 ART1 NOS2 ANPEP
Synovial sarcoma	0.0005	6	cell proliferation disorder	CDK9 CXCL8 NOS2 SLC7A5 ANPEP DRD2	CDK9 CXCL8 NOS2 SLC7A5 ANPEP DRD2
Pecoma	0.0005	5	cell proliferation disorder	ADRB2 CXCL8 ART1 NOS2 S1PR3	ADRB2 CXCL8 ART1 NOS2 S1PR3
Hidrocystoma	0.0005	4	integumentary system disease, cell proliferation disorder	KDM1A CXCL8 PLAU CHEK1	KDM1A CXCL8 PLAU CHEK1
Mesenchymal tumor of small intestine	0.0006	7	cell proliferation disorder, gastrointestinal disease	LCK FYN CHEK1 MTAP DPP4 CYP3A4 CXCL8	LCK FYN CHEK1 MTAP DPP4 CYP3A4 CXCL8
Gastrointestinal stromal tumor	0.0006	7	cell proliferation disorder, gastrointestinal disease, genetic, familial or congenital disease	LCK FYN CHEK1 MTAP DPP4 CYP3A4 CXCL8	LCK FYN CHEK1 MTAP DPP4 CYP3A4 CXCL8
Mucin-producing carcinoma	0.0006	7	cell proliferation disorder	CHEK1 NOS2 KDM1A ANPEP CXCL8 SLC7A5 ODC1	CHEK1 NOS2 KDM1A ANPEP CXCL8 SLC7A5 ODC1
Mucinous carcinoma	0.0006	7	cell proliferation disorder	CHEK1 NOS2 KDM1A ANPEP CXCL8 SLC7A5 ODC1	CHEK1 NOS2 KDM1A ANPEP CXCL8 SLC7A5 ODC1
Cutaneous squamous cell carcinoma	0.0006	5	integumentary system disease, cell proliferation disorder	AHCY KDM1A ODC1 MTAP CYP3A4	AHCY KDM1A ODC1 MTAP CYP3A4
Spindle cell hemangioma	0.0006	2	cell proliferation disorder, cardiovascular disease	NOS2 CNR1	NOS2 CNR1
Adrenal cortex carcinoma	0.0007	10	urinary system disease, cell proliferation disorder, endocrine system disease, cardiovascular disease	LCK CXCL8 CYP2A6 HTR2B CYP3A4 KIF11 ODC1 CDC7 CHEK1 TAAR1	LCK CXCL8 CYP2A6 HTR2B CYP3A4 KIF11 ODC1 CDC7 CHEK1 TAAR1
Upper aerodigestive tract neoplasm	0.0007	3	cell proliferation disorder	ADORA2A ADORA2B CHEK1	ADORA2A ADORA2B CHEK1
Acute myeloblastic leukemia without maturation	0.0007	3	hematologic disease, cell proliferation disorder, immune system disease, musculoskeletal or connective tissue disease, genetic, familial or congenital disease	CHEK1 ANPEP CXCL8	CHEK1 ANPEP CXCL8
Fibroma	0.0008	7	cell proliferation disorder, musculoskeletal or connective tissue disease	CACNA2D1 SLC7A5 CNR1 NOS2 CXCL8 KISS1R CNR2	CACNA2D1 SLC7A5 CNR1 NOS2 CXCL8 KISS1R CNR2
Grade III glioma	0.0008	6	cell proliferation disorder, nervous system disease	GSR PABPC1 LCK ODC1 NOS2 CXCL8	GSR PABPC1 LCK ODC1 NOS2 CXCL8
Myeloproliferative disorder	0.0008	6	cell proliferation disorder	CHEK1 CXCL8 PNP RPS6KA3 CYP3A4 MAOA	CHEK1 CXCL8 PNP RPS6KA3 CYP3A4 MAOA
Embryonal carcinoma	0.0008	6	cell proliferation disorder	ODC1 CNR1 OPRM1 SLC7A5 CNR2 KDM1A	ODC1 CNR1 OPRM1 SLC7A5 CNR2 KDM1A
Myxoma	0.0008	4	cell proliferation disorder, musculoskeletal or connective tissue disease	CXCL8 CYP2C9 PLAU NOS2	CXCL8 CYP2C9 PLAU NOS2
Basal-like breast carcinoma	0.0009	5	reproductive system or breast disease, integumentary system disease, cell proliferation disorder, respiratory or thoracic disease	KDM1A CXCL8 RPS6KA3 NOS2 DRD2	KDM1A CXCL8 RPS6KA3 NOS2 DRD2
Follicular lymphoma	0.0009	4	hematologic disease, cell proliferation disorder, immune system disease, genetic, familial or congenital disease	GSR LCK FYN CDK9	GSR LCK FYN CDK9
Skull cancer	0.0009	3	cell proliferation disorder, musculoskeletal or connective tissue disease	ADRA2C ADRA2A ADRA2B	ADRA2C ADRA2A ADRA2B
Neuroma	0.0009	3	cell proliferation disorder, nervous system disease	CNR2 CNR1 ADRA2A	CNR2 CNR1 ADRA2A
Lentigo maligna melanoma	0.0009	2	integumentary system disease, cell proliferation disorder, endocrine system disease	CDK9 MTAP	CDK9 MTAP
Transitional cell carcinoma of kidney	0.001	8	urinary system disease, cell proliferation disorder	MAOB ANPEP SLC22A6 PABPC1 PNP AOC3 DPP4 FYN	MAOB ANPEP SLC22A6 PABPC1 PNP AOC3 DPP4 FYN
Mucinous neoplasm	0.001	7	cell proliferation disorder	CHEK1 NOS2 KDM1A ANPEP CXCL8 SLC7A5 ODC1	CHEK1 NOS2 KDM1A ANPEP CXCL8 SLC7A5 ODC1
Undifferentiated carcinoma	0.001	7	cell proliferation disorder	ILK CDK9 SLC7A5 CXCL8 PLAU DPP4 NOS2	ILK CDK9 SLC7A5 CXCL8 PLAU DPP4 NOS2
MALT lymphoma	0.001	6	hematologic disease, cell proliferation disorder, immune system disease, gastrointestinal disease, genetic, familial or congenital disease	LCK CDK9 FYN NOS2 CXCL8 AOC3	LCK CDK9 FYN NOS2 CXCL8 AOC3
Bone sarcoma	0.001	6	cell proliferation disorder, musculoskeletal or connective tissue disease	NOS2 CXCL8 PLAU ANPEP DPP4 S1PR1	NOS2 CXCL8 PLAU ANPEP DPP4 S1PR1
Carcinoma of pharynx	0.001	6	cell proliferation disorder, gastrointestinal disease	CHEK1 PLAU CXCL8 CDK9 NOS2 SLC7A5	CHEK1 PLAU CXCL8 CDK9 NOS2 SLC7A5
Follicular thyroid adenoma	0.001	5	cell proliferation disorder, endocrine system disease	DPP4 KDM1A NOS2 PLAU KISS1R	DPP4 KDM1A NOS2 PLAU KISS1R
Thyroid adenoma (disease)	0.001	5	cell proliferation disorder, endocrine system disease	DPP4 KDM1A NOS2 PLAU KISS1R	DPP4 KDM1A NOS2 PLAU KISS1R
Undifferentiated pleomorphic sarcoma	0.001	5	cell proliferation disorder, musculoskeletal or connective tissue disease	NOS2 CXCL8 ANPEP DPP4 PLAU	NOS2 CXCL8 ANPEP DPP4 PLAU
Splenic marginal zone lymphoma	0.001	4	hematologic disease, cell proliferation disorder, immune system disease, gastrointestinal disease, genetic, familial or congenital disease	LCK FYN CDK9 ANPEP	LCK FYN CDK9 ANPEP
Prolymphocytic leukemia	0.001	4	hematologic disease, cell proliferation disorder, immune system disease, musculoskeletal or connective tissue disease, genetic, familial or congenital disease	CDK9 ANPEP PNP DPP4	CDK9 ANPEP PNP DPP4
Benign neoplasm of sweat gland	0.001	4	integumentary system disease, cell proliferation disorder	KDM1A CXCL8 PLAU CHEK1	KDM1A CXCL8 PLAU CHEK1
Alveolar soft part sarcoma	0.001	4	cell proliferation disorder	LCK DPP4 CHEK1 UPP1	LCK DPP4 CHEK1 UPP1
Oligoastrocytoma	0.001	4	cell proliferation disorder, nervous system disease	GSR CXCL8 S1PR1 SLC6A4	GSR CXCL8 S1PR1 SLC6A4
Oligoastrocytic tumor	0.001	4	cell proliferation disorder, nervous system disease	GSR CXCL8 S1PR1 SLC6A4	GSR CXCL8 S1PR1 SLC6A4
Precursor T-lymphoblastic lymphoma/leukemia	0.001	4	hematologic disease, cell proliferation disorder, immune system disease, musculoskeletal or connective tissue disease	S1PR1 CDK9 ANPEP DPP4	S1PR1 CDK9 ANPEP DPP4
Skin squamous cell carcinoma	0.001	3	integumentary system disease, cell proliferation disorder	PLAU DPP4 NOS2	PLAU DPP4 NOS2
Nodal marginal zone B-cell lymphoma	0.001	3	hematologic disease, cell proliferation disorder, immune system disease, gastrointestinal disease, genetic, familial or congenital disease	LCK CDK9 FYN	LCK CDK9 FYN
Papillary squamous carcinoma	0.001	3	integumentary system disease, cell proliferation disorder	CHEK1 NOS2 CXCL8	CHEK1 NOS2 CXCL8
Verrucous carcinoma	0.001	3	integumentary system disease, cell proliferation disorder	CHEK1 NOS2 CXCL8	CHEK1 NOS2 CXCL8
Bronchioloalveolar carcinoma	0.001	3	cell proliferation disorder, respiratory or thoracic disease	CXCL8 SLC7A5 OPRM1	CXCL8 SLC7A5 OPRM1
Malignant triton tumor	0.001	3	cell proliferation disorder, nervous system disease	DPP4 CXCL8 NOS2	DPP4 CXCL8 NOS2
Ganglioneuroblastoma	0.001	3	cell proliferation disorder, nervous system disease	ODC1 KDM1A TACR1	ODC1 KDM1A TACR1
Kaposiform hemangioendothelioma	0.001	2	cell proliferation disorder, cardiovascular disease	ADRB2 ADRB1	ADRB2 ADRB1
Uterine leiomyosarcoma	0.002	8	urinary system disease, reproductive system or breast disease, cell proliferation disorder, musculoskeletal or connective tissue disease, infectious disease	LCK KIF11 CDC7 CHEK1 SLC7A5 TACR1 CXCL8 ADORA2B	LCK KIF11 CDC7 CHEK1 SLC7A5 TACR1 CXCL8 ADORA2B
Nasopharyngeal neoplasm	0.002	8	cell proliferation disorder, gastrointestinal disease, respiratory or thoracic disease	CHEK1 CXCL8 CACNA2D1 NOS2 PLAU KIF11 CDC7 MAOA	CHEK1 CXCL8 CACNA2D1 NOS2 PLAU KIF11 CDC7 MAOA
Extragonadal non-dysgerminomatous germ cell tumor	0.002	6	cell proliferation disorder	ODC1 CNR1 SLC7A5 OPRM1 CNR2 KDM1A	ODC1 CNR1 SLC7A5 OPRM1 CNR2 KDM1A
Extragonadal nonseminomatous germ cell tumor	0.002	6	cell proliferation disorder	ODC1 CNR1 SLC7A5 OPRM1 CNR2 KDM1A	ODC1 CNR1 SLC7A5 OPRM1 CNR2 KDM1A
Tumor of parathyroid gland	0.002	6	cell proliferation disorder, endocrine system disease, nutritional or metabolic disease	PABPC1 CES1 ADORA2A KIF11 NOS1 SLC18A2	PABPC1 CES1 ADORA2A KIF11 NOS1 SLC18A2
Extragonadal germ cell cancer	0.002	6	cell proliferation disorder	ODC1 CNR1 SLC7A5 OPRM1 CNR2 KDM1A	ODC1 CNR1 SLC7A5 OPRM1 CNR2 KDM1A
Gallbladder carcinoma	0.002	6	cell proliferation disorder, gastrointestinal disease	PABPC1 S1PR1 SLC7A5 NOS2 ILK CXCL8	PABPC1 S1PR1 SLC7A5 NOS2 ILK CXCL8
Extragonadal germ cell tumor	0.002	6	cell proliferation disorder	ODC1 CNR1 SLC7A5 OPRM1 CNR2 KDM1A	ODC1 CNR1 SLC7A5 OPRM1 CNR2 KDM1A
Essential thrombocythemia	0.002	5	hematologic disease, cell proliferation disorder, immune system disease, musculoskeletal or connective tissue disease, cardiovascular disease, genetic, familial or congenital disease	NOS2 ADORA2A CXCL8 DPP4 PLAU	NOS2 ADORA2A CXCL8 DPP4 PLAU
Gestational trophoblastic disease	0.002	5	urinary system disease, reproductive system or breast disease, pregnancy or perinatal disease, cell proliferation disorder	KISS1R RPS6KA3 CNR1 ADRB1 SLC7A5	KISS1R RPS6KA3 CNR1 ADRB1 SLC7A5
Primary malignant peritoneal tumor	0.002	5	cell proliferation disorder	CXCL8 KDM1A SLC7A5 NOS2 ANPEP	CXCL8 KDM1A SLC7A5 NOS2 ANPEP
Histiocytoma	0.002	5	cell proliferation disorder	NOS2 CXCL8 ANPEP DPP4 PLAU	NOS2 CXCL8 ANPEP DPP4 PLAU
Breast benign neoplasm	0.002	4	reproductive system or breast disease, integumentary system disease, cell proliferation disorder, respiratory or thoracic disease	AHCY KISS1R DPP4 ADRB1	AHCY KISS1R DPP4 ADRB1
Fibrolamellar carcinoma	0.002	4	cell proliferation disorder, endocrine system disease, gastrointestinal disease	CXCL8 PLAU ODC1 HSD17B3	CXCL8 PLAU ODC1 HSD17B3
Lymphangioleiomyomatosis	0.002	4	cell proliferation disorder, respiratory or thoracic disease, genetic, familial or congenital disease	ADRB2 CXCL8 ART1 NOS2	ADRB2 CXCL8 ART1 NOS2
Mixed glioma	0.002	4	cell proliferation disorder, nervous system disease	GSR CXCL8 SLC6A4 S1PR1	GSR CXCL8 SLC6A4 S1PR1
Peritoneum cancer	0.002	4	cell proliferation disorder, gastrointestinal disease	OPRM1 LCK CHEK1 FYN	OPRM1 LCK CHEK1 FYN
Spindle cell tumor	0.002	4	cell proliferation disorder	NOS2 ANPEP CNR1 DPP4	NOS2 ANPEP CNR1 DPP4
Chronic eosinophilic leukemia, not otherwise specified	0.002	3	hematologic disease, cell proliferation disorder, immune system disease, musculoskeletal or connective tissue disease, genetic, familial or congenital disease	NOS2 CNR2 CXCL8	NOS2 CNR2 CXCL8
Tubular adenoma	0.002	3	cell proliferation disorder	SLC7A5 ADORA2B PLAU	SLC7A5 ADORA2B PLAU
Acute myelomonocytic leukemia	0.002	3	hematologic disease, cell proliferation disorder, immune system disease, musculoskeletal or connective tissue disease, genetic, familial or congenital disease	CHEK1 CXCL8 ANPEP	CHEK1 CXCL8 ANPEP
Biphasic mesothelioma	0.002	3	cell proliferation disorder, gastrointestinal disease, respiratory or thoracic disease	LCK DPP4 NOS2	LCK DPP4 NOS2
Lymphoblastic lymphoma	0.002	3	hematologic disease, cell proliferation disorder, immune system disease, musculoskeletal or connective tissue disease, genetic, familial or congenital disease	LCK FYN S1PR1	LCK FYN S1PR1
Inappropriate ADH syndrome	0.002	2	cell proliferation disorder, endocrine system disease, nervous system disease	CYP2D6 SLC6A2	CYP2D6 SLC6A2
Ectopic hormone secretion syndrome associated with neoplasia	0.002	2	cell proliferation disorder	CYP2D6 SLC6A2	CYP2D6 SLC6A2
Lung giant cell carcinoma	0.002	2	cell proliferation disorder, respiratory or thoracic disease	CXCL8 PLAU	CXCL8 PLAU
Bronchoalveolar adenocarcinoma	0.003	6	cell proliferation disorder, respiratory or thoracic disease	PABPC1 CXCL8 CYP2D6 ANPEP NOS2 CHRNA7	PABPC1 CXCL8 CYP2D6 ANPEP NOS2 CHRNA7
Tumor of cranial and spinal nerves	0.003	6	cell proliferation disorder, nervous system disease	KIF11 NOS2 PLAU DPP4 CHEK1 CXCL8	KIF11 NOS2 PLAU DPP4 CHEK1 CXCL8
Nerve sheath neoplasm	0.003	6	cell proliferation disorder, nervous system disease	KIF11 NOS2 PLAU CXCL8 DPP4 CHEK1	KIF11 NOS2 PLAU CXCL8 DPP4 CHEK1
Oligodendroglial tumor	0.003	6	cell proliferation disorder, nervous system disease	GSR PABPC1 NOS2 CXCL8 PLAU ILK	GSR PABPC1 NOS2 CXCL8 PLAU ILK
Liposarcoma	0.003	5	cell proliferation disorder, musculoskeletal or connective tissue disease	LCK NOS2 ANPEP CHEK1 KDM1A	LCK NOS2 ANPEP CHEK1 KDM1A
Lipomatous cancer	0.003	5	cell proliferation disorder, musculoskeletal or connective tissue disease	LCK NOS2 ANPEP CHEK1 KDM1A	LCK NOS2 ANPEP CHEK1 KDM1A
Pharyngeal squamous cell carcinoma	0.003	5	integumentary system disease, cell proliferation disorder, gastrointestinal disease, respiratory or thoracic disease	CXCL8 PLAU NOS2 CDK9 SLC7A5	CXCL8 PLAU NOS2 CDK9 SLC7A5
Thoracic benign neoplasm	0.003	4	cell proliferation disorder, respiratory or thoracic disease	KISS1R AHCY DPP4 ADRB1	KISS1R AHCY DPP4 ADRB1
Familial colorectal cancer	0.003	4	cell proliferation disorder, gastrointestinal disease, genetic, familial or congenital disease	NUDT1 ODC1 CHEK1 KISS1R	NUDT1 ODC1 CHEK1 KISS1R
Hypohidrotic ectodermal dysplasia	0.003	4	disease of visual system, integumentary system disease, cell proliferation disorder, musculoskeletal or connective tissue disease, genetic, familial or congenital disease	LCK TRPV3 CHRNA7 CHRNA4	LCK TRPV3 CHRNA7 CHRNA4
Gastric cardia carcinoma	0.003	4	cell proliferation disorder, gastrointestinal disease	CXCL8 MAOA PLAU NOS2	CXCL8 MAOA PLAU NOS2
Cutaneous mastocytosis	0.003	3	hematologic disease, integumentary system disease, cell proliferation disorder, immune system disease, genetic, familial or congenital disease	HRH4 TACR1 SLC18A2	HRH4 TACR1 SLC18A2
Pyogenic granuloma	0.003	3	cell proliferation disorder, cardiovascular disease	AOC3 GRIN2B MTAP	AOC3 GRIN2B MTAP
Aggressive NK-cell leukemia	0.003	2	hematologic disease, cell proliferation disorder, immune system disease, musculoskeletal or connective tissue disease, genetic, familial or congenital disease	CDK9 ANPEP	CDK9 ANPEP
Carcinoid syndrome	0.003	2	cell proliferation disorder, endocrine system disease	HTR3A HTR2A	HTR3A HTR2A
Papillary renal cell carcinoma	0.004	10	urinary system disease, cell proliferation disorder	LCK ADRB1 SLC22A6 AOC3 CXCL8 DPP4 ODC1 S1PR3 S1PR1 PLAU	LCK ADRB1 SLC22A6 AOC3 CXCL8 DPP4 ODC1 S1PR3 S1PR1 PLAU
Papillary adenocarcinoma	0.004	9	cell proliferation disorder	LCK DPP4 KDM1A CXCL8 CYP2D6 PLAU KISS1R NOS2 SLC7A5	LCK DPP4 KDM1A CXCL8 CYP2D6 PLAU KISS1R NOS2 SLC7A5
Large cell carcinoma	0.004	7	cell proliferation disorder	PABPC1 ILK SLC7A5 CXCL8 DPP4 PLAU NOS2	PABPC1 ILK SLC7A5 CXCL8 DPP4 PLAU NOS2
Testicular carcinoma	0.004	5	urinary system disease, reproductive system or breast disease, cell proliferation disorder, endocrine system disease	PABPC1 NUDT1 KDM1A PLAU NOS2	PABPC1 NUDT1 KDM1A PLAU NOS2
Hamartoma	0.004	4	cell proliferation disorder	AHCY ODC1 KISS1R ANPEP	AHCY ODC1 KISS1R ANPEP
Benign soft tissue neoplasm	0.004	4	cell proliferation disorder, musculoskeletal or connective tissue disease	CXCL8 CYP2C9 PLAU NOS2	CXCL8 CYP2C9 PLAU NOS2
Waldenstrom macroglobulinemia	0.004	3	hematologic disease, cell proliferation disorder, immune system disease, genetic, familial or congenital disease	LCK FYN CDK9	LCK FYN CDK9
Leptomeningeal metastasis	0.004	2	cell proliferation disorder, nervous system disease	CXCL8 PLAU	CXCL8 PLAU
Leiomyosarcoma	0.005	5	cell proliferation disorder, musculoskeletal or connective tissue disease, infectious disease	LCK PLAU AOC3 CXCL8 ANPEP	LCK PLAU AOC3 CXCL8 ANPEP
Smooth muscle cancer	0.005	5	cell proliferation disorder, musculoskeletal or connective tissue disease	LCK PLAU AOC3 CXCL8 ANPEP	LCK PLAU AOC3 CXCL8 ANPEP
Vascular bone neoplasm	0.005	5	cell proliferation disorder, musculoskeletal or connective tissue disease, cardiovascular disease	NOS2 ADORA2A CXCL8 DPP4 PLAU	NOS2 ADORA2A CXCL8 DPP4 PLAU
Sweat gland neoplasm	0.005	4	integumentary system disease, cell proliferation disorder	KDM1A CXCL8 PLAU CHEK1	KDM1A CXCL8 PLAU CHEK1
Blast phase chronic myelogenous leukemia, bcr-abl1 positive	0.005	4	hematologic disease, cell proliferation disorder, immune system disease, musculoskeletal or connective tissue disease, genetic, familial or congenital disease	ANPEP PNP DPP4 ODC1	ANPEP PNP DPP4 ODC1
RAS-associated autoimmune leukoproliferative disease	0.005	4	cell proliferation disorder, immune system disease, genetic, familial or congenital disease	DPP4 CHRNA7 CDC7 KISS1R	DPP4 CHRNA7 CDC7 KISS1R
Dyskeratosis congenita	0.005	4	hematologic disease, disease of visual system, integumentary system disease, cell proliferation disorder, immune system disease, psychiatric disorder, nervous system disease, genetic, familial or congenital disease	DPP4 HTR3A EBP CNR2	DPP4 HTR3A EBP CNR2
Von Hippel-Lindau disease	0.005	3	urinary system disease, disease of visual system, cell proliferation disorder, endocrine system disease, nervous system disease, cardiovascular disease, genetic, familial or congenital disease	LCK PNMT SLC6A2	LCK PNMT SLC6A2
Bile duct papillary neoplasm	0.005	2	cell proliferation disorder, endocrine system disease, gastrointestinal disease	CXCL8 TACR1	CXCL8 TACR1
Nephroblastoma	0.006	6	urinary system disease, cell proliferation disorder, genetic, familial or congenital disease	ODC1 ILK S1PR1 DPP4 HSD17B3 ANPEP	ODC1 ILK S1PR1 DPP4 HSD17B3 ANPEP
Epstein-Barr virus-associated mesenchymal tumor	0.006	5	cell proliferation disorder, infectious disease	LCK PLAU AOC3 CXCL8 ANPEP	LCK PLAU AOC3 CXCL8 ANPEP
Mucoepidermoid carcinoma	0.006	4	cell proliferation disorder	CHEK1 NOS2 CXCL8 ODC1	CHEK1 NOS2 CXCL8 ODC1
Thymus cancer	0.006	4	hematologic disease, cell proliferation disorder, immune system disease, endocrine system disease, respiratory or thoracic disease	SLC7A5 NOS2 KIF11 DPP4	SLC7A5 NOS2 KIF11 DPP4
Cystic, mucinous, and serous neoplasm	0.006	4	cell proliferation disorder	CHEK1 NOS2 CXCL8 ODC1	CHEK1 NOS2 CXCL8 ODC1
Primary peritoneal carcinoma (disease)	0.006	4	cell proliferation disorder	CXCL8 SLC7A5 NOS2 ANPEP	CXCL8 SLC7A5 NOS2 ANPEP
Hepatic granuloma	0.006	2	cell proliferation disorder, endocrine system disease, gastrointestinal disease	NOS2 HTR3A	NOS2 HTR3A
Malignant adrenal gland pheochromocytoma	0.006	2	cell proliferation disorder, endocrine system disease, nervous system disease	PNMT SLC18A2	PNMT SLC18A2
Adrenal medulla carcinoma	0.006	2	cell proliferation disorder, endocrine system disease	PNMT SLC18A2	PNMT SLC18A2
Adult B acute lymphoblastic leukemia	0.006	2	hematologic disease, cell proliferation disorder, immune system disease, musculoskeletal or connective tissue disease, genetic, familial or congenital disease	LCK FYN	LCK FYN
Ependymal neoplasm	0.007	5	cell proliferation disorder, nervous system disease	CXCL8 S1PR3 NOS2 CNR2 DRD2	CXCL8 S1PR3 NOS2 CNR2 DRD2
Small intestine carcinoma	0.007	5	cell proliferation disorder, gastrointestinal disease	PABPC1 MTAP SLC7A5 CHEK1 CXCL8	PABPC1 MTAP SLC7A5 CHEK1 CXCL8
Placenta neoplasm	0.007	4	urinary system disease, reproductive system or breast disease, pregnancy or perinatal disease, cell proliferation disorder	KISS1R RPS6KA3 ADRB1 SLC7A5	KISS1R RPS6KA3 ADRB1 SLC7A5
Ectodermal dysplasia and immunodeficiency 1	0.007	3	disease of visual system, integumentary system disease, cell proliferation disorder, immune system disease, musculoskeletal or connective tissue disease, genetic, familial or congenital disease	LCK CHRNA4 CHRNA7	LCK CHRNA4 CHRNA7
Plasma cell leukemia	0.007	3	hematologic disease, cell proliferation disorder, immune system disease, musculoskeletal or connective tissue disease, genetic, familial or congenital disease	GSR ANPEP CXCL8	GSR ANPEP CXCL8
Chronic myelomonocytic leukemia	0.008	4	hematologic disease, cell proliferation disorder, immune system disease, musculoskeletal or connective tissue disease, genetic, familial or congenital disease	CHEK1 ANPEP CXCL8 DRD3	CHEK1 ANPEP CXCL8 DRD3
Salivary gland carcinoma	0.008	4	cell proliferation disorder, gastrointestinal disease	LCK FYN NOS2 SLC7A5	LCK FYN NOS2 SLC7A5
Salivary gland adenoid cystic carcinoma	0.008	3	cell proliferation disorder, gastrointestinal disease	LCK FYN NOS2	LCK FYN NOS2
Sarcomatoid carcinoma	0.008	3	cell proliferation disorder	CXCL8 LCK PLAU	CXCL8 LCK PLAU
Core binding factor acute myeloid leukemia	0.008	2	hematologic disease, cell proliferation disorder, immune system disease, musculoskeletal or connective tissue disease, genetic, familial or congenital disease	LCK FYN	LCK FYN
Pineoblastoma	0.008	2	cell proliferation disorder, endocrine system disease, nervous system disease	LCK FYN	LCK FYN
Pineal gland cancer	0.008	2	cell proliferation disorder, endocrine system disease, nervous system disease	LCK FYN	LCK FYN
Choroidal melanoma	0.008	1	disease of visual system, integumentary system disease, cell proliferation disorder, endocrine system disease, nervous system disease	OPRM1	OPRM1
Myelodysplastic/myeloproliferative disease	0.009	4	hematologic disease, cell proliferation disorder, genetic, familial or congenital disease	CHEK1 ANPEP CXCL8 DRD3	CHEK1 ANPEP CXCL8 DRD3
Ovarian benign neoplasm	0.009	4	urinary system disease, reproductive system or breast disease, cell proliferation disorder, endocrine system disease	CXCL8 DPP4 NOS2 SLC7A5	CXCL8 DPP4 NOS2 SLC7A5
Hypohidrotic ectodermal dysplasia with immunodeficiency	0.009	3	disease of visual system, integumentary system disease, cell proliferation disorder, immune system disease, musculoskeletal or connective tissue disease, genetic, familial or congenital disease	LCK CHRNA7 CHRNA4	LCK CHRNA7 CHRNA4
Acute megakaryoblastic leukaemia	0.009	3	hematologic disease, cell proliferation disorder, immune system disease, musculoskeletal or connective tissue disease, genetic, familial or congenital disease	CHEK1 ANPEP KDM1A	CHEK1 ANPEP KDM1A
Extranodal nasal NK/T cell lymphoma	0.009	3	hematologic disease, integumentary system disease, cell proliferation disorder, infectious disease, genetic, familial or congenital disease	LCK FYN DPP4	LCK FYN DPP4
Catecholamine-producing tumor	0.009	3	urinary system disease, cell proliferation disorder, endocrine system disease, cardiovascular disease, genetic, familial or congenital disease	LCK PNMT SLC6A2	LCK PNMT SLC6A2
Pineal tumor of neuroepithelial tissue	0.009	2	cell proliferation disorder, endocrine system disease, nervous system disease	LCK FYN	LCK FYN
Sarcomatoid mesothelioma	0.009	2	cell proliferation disorder, gastrointestinal disease, respiratory or thoracic disease	MTAP DPP4	MTAP DPP4
Adenosarcoma	0.009	2	urinary system disease, reproductive system or breast disease, cell proliferation disorder	CYP2D6 CYP2C19	CYP2D6 CYP2C19
Intraductal papilloma	0.009	2	cell proliferation disorder	CXCL8 TACR1	CXCL8 TACR1
Large cell lung carcinoma	0.01	5	cell proliferation disorder, respiratory or thoracic disease	PABPC1 SLC7A5 CXCL8 PLAU NOS2	PABPC1 SLC7A5 CXCL8 PLAU NOS2
B-cell acute lymphoblastic leukemia	0.01	5	hematologic disease, cell proliferation disorder, immune system disease, musculoskeletal or connective tissue disease, genetic, familial or congenital disease	PNP LCK FYN MTAP ANPEP	PNP LCK FYN MTAP ANPEP
Myelodysplastic/myeloproliferative neoplasm	0.01	4	hematologic disease, cell proliferation disorder, immune system disease, musculoskeletal or connective tissue disease, genetic, familial or congenital disease	CHEK1 ANPEP CXCL8 DRD3	CHEK1 ANPEP CXCL8 DRD3
Diffuse gastric adenocarcinoma	0.01	4	cell proliferation disorder, gastrointestinal disease	PABPC1 NUDT1 NOS2 PLAU	PABPC1 NUDT1 NOS2 PLAU
Diffuse type adenocarcinoma	0.01	4	cell proliferation disorder	PABPC1 NUDT1 NOS2 PLAU	PABPC1 NUDT1 NOS2 PLAU
Adrenocortical adenoma	0.01	4	cell proliferation disorder, endocrine system disease	PABPC1 HTR4 ANPEP CXCL8	PABPC1 HTR4 ANPEP CXCL8
Breast fibrocystic disease	0.01	4	reproductive system or breast disease, integumentary system disease, cell proliferation disorder, respiratory or thoracic disease	KISS1R HTR4 GRIN2B MAOA	KISS1R HTR4 GRIN2B MAOA
Duodenum cancer	0.01	4	cell proliferation disorder, gastrointestinal disease	PABPC1 MTAP SLC7A5 CXCL8	PABPC1 MTAP SLC7A5 CXCL8
Carcinoma of duodenum	0.01	4	cell proliferation disorder, gastrointestinal disease	PABPC1 MTAP SLC7A5 CXCL8	PABPC1 MTAP SLC7A5 CXCL8
Epidermal appendage tumor	0.01	4	integumentary system disease, cell proliferation disorder	KDM1A CXCL8 PLAU CHEK1	KDM1A CXCL8 PLAU CHEK1
Tumor of duodenum	0.01	4	cell proliferation disorder, gastrointestinal disease	PABPC1 MTAP SLC7A5 CXCL8	PABPC1 MTAP SLC7A5 CXCL8
Malignant peripheral nerve sheath tumor	0.01	4	cell proliferation disorder, nervous system disease	KIF11 DPP4 CXCL8 NOS2	KIF11 DPP4 CXCL8 NOS2
Gallbladder adenocarcinoma	0.01	4	cell proliferation disorder, gastrointestinal disease	PABPC1 S1PR1 ILK NOS2	PABPC1 S1PR1 ILK NOS2
Ovarian germ cell tumor	0.01	3	urinary system disease, reproductive system or breast disease, cell proliferation disorder, endocrine system disease	CHEK1 GRIN2B KDM1A	CHEK1 GRIN2B KDM1A
Lynch syndrome	0.01	3	cell proliferation disorder, gastrointestinal disease, genetic, familial or congenital disease	NUDT1 CHEK1 KISS1R	NUDT1 CHEK1 KISS1R
Inflammatory myofibroblastic tumor	0.01	3	cell proliferation disorder	MAOA DPP4 CXCL8	MAOA DPP4 CXCL8
Multiple endocrine neoplasia	0.01	3	cell proliferation disorder, endocrine system disease, genetic, familial or congenital disease	PNMT KIF11 SLC18A2	PNMT KIF11 SLC18A2
Hereditary nonpolyposis colon cancer	0.01	3	cell proliferation disorder, gastrointestinal disease, genetic, familial or congenital disease	NUDT1 KISS1R CHEK1	NUDT1 KISS1R CHEK1
Ameloblastoma	0.01	3	cell proliferation disorder, musculoskeletal or connective tissue disease, gastrointestinal disease	CXCL8 NOS2 TACR1	CXCL8 NOS2 TACR1
Angioimmunoblastic T-cell lymphoma	0.01	3	hematologic disease, cell proliferation disorder, genetic, familial or congenital disease	LCK FYN CXCL8	LCK FYN CXCL8
Vulvar neoplasm	0.01	3	urinary system disease, reproductive system or breast disease, cell proliferation disorder	CYP2D6 CHEK1 PLAU	CYP2D6 CHEK1 PLAU
Mast-cell leukemia	0.01	2	hematologic disease, cell proliferation disorder, immune system disease, musculoskeletal or connective tissue disease, genetic, familial or congenital disease	HTR3A CXCL8	HTR3A CXCL8
Becker nevus syndrome	0.01	2	urinary system disease, reproductive system or breast disease, integumentary system disease, cell proliferation disorder, respiratory or thoracic disease, genetic, familial or congenital disease	AHCY KISS1R	AHCY KISS1R
Choroid plexus neoplasm	0.01	2	cell proliferation disorder, nervous system disease	HTR2C PLAU	HTR2C PLAU
Pineal body neoplasm	0.01	2	cell proliferation disorder, endocrine system disease, nervous system disease	LCK FYN	LCK FYN
Dedifferentiated chondrosarcoma	0.01	2	cell proliferation disorder, musculoskeletal or connective tissue disease	PLAU CXCL8	PLAU CXCL8
Odontogenic cyst	0.01	2	cell proliferation disorder	NOS2 CDC7	NOS2 CDC7
Inverted papilloma	0.01	2	cell proliferation disorder	CHEK1 CXCL8	CHEK1 CXCL8
Anaplastic oligoastrocytoma	0.01	2	cell proliferation disorder, nervous system disease	GSR CXCL8	GSR CXCL8
Angioma serpiginosum	0.01	2	integumentary system disease, cell proliferation disorder, cardiovascular disease, genetic, familial or congenital disease	EBP CES2	EBP CES2
LEOPARD syndrome	0.01	2	disease of visual system, integumentary system disease, cell proliferation disorder, musculoskeletal or connective tissue disease, nervous system disease, cardiovascular disease, respiratory or thoracic disease, genetic, familial or congenital disease	TRPV3 KISS1R	TRPV3 KISS1R
Carotid body paraganglioma	0.01	1	cell proliferation disorder, endocrine system disease, nervous system disease, cardiovascular disease	SLC18A2	SLC18A2
Polycythemia vera	0.02	5	hematologic disease, cell proliferation disorder, immune system disease, musculoskeletal or connective tissue disease, genetic, familial or congenital disease	LCK FYN CXCL8 ODC1 PLAU	LCK FYN CXCL8 ODC1 PLAU
Neoplasm of testis	0.02	5	urinary system disease, reproductive system or breast disease, cell proliferation disorder, endocrine system disease	PABPC1 NUDT1 KDM1A PLAU NOS2	PABPC1 NUDT1 KDM1A PLAU NOS2
Aldosterone-producing adenoma	0.02	4	cell proliferation disorder, endocrine system disease	HTR4 ANPEP AOC3 PNMT	HTR4 ANPEP AOC3 PNMT
Cystic neoplasm	0.02	4	cell proliferation disorder	KDM1A CXCL8 PLAU DPP4	KDM1A CXCL8 PLAU DPP4
Adenocarcinoma of cervix uteri	0.02	4	urinary system disease, reproductive system or breast disease, cell proliferation disorder	CXCL8 PLAU SLC7A5 DRD2	CXCL8 PLAU SLC7A5 DRD2
Cervical adenocarcinoma	0.02	4	urinary system disease, reproductive system or breast disease, cell proliferation disorder	CXCL8 PLAU SLC7A5 DRD2	CXCL8 PLAU SLC7A5 DRD2
Seminoma	0.02	4	cell proliferation disorder	PABPC1 PLAU KDM1A NOS2	PABPC1 PLAU KDM1A NOS2
Germinomatous germ cell tumor	0.02	4	cell proliferation disorder	PABPC1 PLAU KDM1A NOS2	PABPC1 PLAU KDM1A NOS2
Thyroid gland undifferentiated (anaplastic) carcinoma	0.02	4	cell proliferation disorder, endocrine system disease	ILK CXCL8 SLC7A5 DPP4	ILK CXCL8 SLC7A5 DPP4
Breast tumor luminal	0.02	3	reproductive system or breast disease, integumentary system disease, cell proliferation disorder, respiratory or thoracic disease	KDM1A CXCL8 NUDT1	KDM1A CXCL8 NUDT1
Thymic carcinoma	0.02	3	hematologic disease, cell proliferation disorder, immune system disease, endocrine system disease, respiratory or thoracic disease	SLC7A5 KIF11 DPP4	SLC7A5 KIF11 DPP4
Gestational trophoblastic neoplasm	0.02	3	urinary system disease, reproductive system or breast disease, pregnancy or perinatal disease, cell proliferation disorder, genetic, familial or congenital disease	CNR1 KISS1R SLC7A5	CNR1 KISS1R SLC7A5
Chondrogenic neoplasm	0.02	3	cell proliferation disorder	CXCL8 DPP4 ILK	CXCL8 DPP4 ILK
Gastric non-cardia carcinoma	0.02	3	cell proliferation disorder, gastrointestinal disease	CYP2C9 CXCL8 MAOA	CYP2C9 CXCL8 MAOA
Serous cystadenocarcinoma	0.02	3	cell proliferation disorder	KDM1A DPP4 PLAU	KDM1A DPP4 PLAU
Oropharyngeal carcinoma	0.02	3	cell proliferation disorder, gastrointestinal disease, respiratory or thoracic disease	CHEK1 CXCL8 NOS2	CHEK1 CXCL8 NOS2
Hydatidiform mole	0.02	3	urinary system disease, reproductive system or breast disease, pregnancy or perinatal disease, cell proliferation disorder	RPS6KA3 KISS1R ADRB1	RPS6KA3 KISS1R ADRB1
Atypical lipomatous tumor	0.02	3	cell proliferation disorder, musculoskeletal or connective tissue disease	CNR1 NOS2 CXCL8	CNR1 NOS2 CXCL8
Hemangioendothelioma	0.02	2	cell proliferation disorder, cardiovascular disease	ADRB1 ADRB2	ADRB1 ADRB2
Childhood B acute lymphoblastic leukemia	0.02	2	hematologic disease, cell proliferation disorder, immune system disease, musculoskeletal or connective tissue disease, genetic, familial or congenital disease	LCK FYN	LCK FYN
Cervical glandular intraepithelial neoplasia	0.02	2	urinary system disease, reproductive system or breast disease, cell proliferation disorder	GRIN2B HTR4	GRIN2B HTR4
Bone chondrosarcoma	0.02	2	cell proliferation disorder, musculoskeletal or connective tissue disease	PLAU CXCL8	PLAU CXCL8
Keratocystic odontogenic tumor	0.02	2	cell proliferation disorder, musculoskeletal or connective tissue disease, gastrointestinal disease	CDC7 NOS2	CDC7 NOS2
Intestinal polyp	0.02	2	cell proliferation disorder, gastrointestinal disease	CNR1 NOS2	CNR1 NOS2
Postinflammatory pulmonary fibrosis	0.02	2	cell proliferation disorder, respiratory or thoracic disease	GRIN2B DRD2	GRIN2B DRD2
Ovarian teratoma	0.02	2	urinary system disease, reproductive system or breast disease, cell proliferation disorder, endocrine system disease	GRIN2B KDM1A	GRIN2B KDM1A
Peritoneal mesothelioma	0.02	2	cell proliferation disorder, gastrointestinal disease	MTAP CXCL8	MTAP CXCL8
Acth-producing pituitary gland adenoma	0.02	2	cell proliferation disorder, endocrine system disease, musculoskeletal or connective tissue disease, nervous system disease	NOS1 DRD2	NOS1 DRD2
ACTH-producing pituitary gland neoplasm	0.02	2	cell proliferation disorder, endocrine system disease, musculoskeletal or connective tissue disease, nervous system disease	NOS1 DRD2	NOS1 DRD2
Refractory anemia with excess blasts	0.02	2	hematologic disease, cell proliferation disorder, genetic, familial or congenital disease	ANPEP DPP4	ANPEP DPP4
Gonadal teratoma	0.02	2	urinary system disease, reproductive system or breast disease, cell proliferation disorder, endocrine system disease	GRIN2B KDM1A	GRIN2B KDM1A
Adrenal medulla cancer	0.02	2	cell proliferation disorder, endocrine system disease	PNMT SLC18A2	PNMT SLC18A2
Lung sarcomatoid carcinoma	0.02	2	cell proliferation disorder, respiratory or thoracic disease	CXCL8 PLAU	CXCL8 PLAU
Palpebral malignant melanoma	0.02	2	disease of visual system, integumentary system disease, cell proliferation disorder, genetic, familial or congenital disease	MTAP CYP2D6	MTAP CYP2D6
Familial melanoma	0.02	2	disease of visual system, integumentary system disease, cell proliferation disorder, endocrine system disease, genetic, familial or congenital disease	CYP2D6 MTAP	CYP2D6 MTAP
Childhood precursor T-lymphoblastic lymphoma/leukemia	0.02	2	hematologic disease, cell proliferation disorder, immune system disease, musculoskeletal or connective tissue disease	S1PR1 ANPEP	S1PR1 ANPEP
Secondary biliary cirrhosis	0.02	1	cell proliferation disorder, endocrine system disease, gastrointestinal disease	ADRB2	ADRB2
Anaplastic large cell lymphoma, alk-negative	0.02	1	hematologic disease, cell proliferation disorder, genetic, familial or congenital disease	ANPEP	ANPEP
Genetic skin tumor	0.03	6	integumentary system disease, cell proliferation disorder, genetic, familial or congenital disease	LCK AHCY KISS1R TACR1 MTAP CYP2D6	LCK AHCY KISS1R TACR1 MTAP CYP2D6
Bladder transitional cell carcinoma	0.03	5	urinary system disease, cell proliferation disorder	PABPC1 LCK CHEK1 ILK S1PR1	PABPC1 LCK CHEK1 ILK S1PR1
Colon sessile serrated adenoma/polyp	0.03	5	cell proliferation disorder, gastrointestinal disease	HTR1D NOS2 OPRD1 NMUR2 HTR4	HTR1D NOS2 OPRD1 NMUR2 HTR4
Myxosarcoma	0.03	5	cell proliferation disorder, musculoskeletal or connective tissue disease	DPP7 HTR1D ADORA2B KIF11 ADRB2	DPP7 HTR1D ADORA2B KIF11 ADRB2
Capillary hemangioma	0.03	4	cell proliferation disorder, cardiovascular disease	CYP2D6 AOC3 GRIN2B MTAP	CYP2D6 AOC3 GRIN2B MTAP
Cystadenocarcinoma	0.03	3	cell proliferation disorder	KDM1A DPP4 PLAU	KDM1A DPP4 PLAU
Pre-malignant neoplasm	0.03	3	cell proliferation disorder	CYP2C9 DPP4 ANPEP	CYP2C9 DPP4 ANPEP
Malignant rhabdoid tumour	0.03	3	urinary system disease, cell proliferation disorder	KDM1A CDK9 CXCL8	KDM1A CDK9 CXCL8
Nodular melanoma	0.03	3	integumentary system disease, cell proliferation disorder, endocrine system disease	CXCL8 DPP4 MTAP	CXCL8 DPP4 MTAP
Maculopapular cutaneous mastocytosis	0.03	2	hematologic disease, integumentary system disease, cell proliferation disorder, immune system disease, genetic, familial or congenital disease	HRH4 TACR1	HRH4 TACR1
Chondroblastoma	0.03	2	cell proliferation disorder, musculoskeletal or connective tissue disease	CXCL8 DPP4	CXCL8 DPP4
Micrometastasis	0.03	2	cell proliferation disorder	CXCL8 NOS2	CXCL8 NOS2
Refractory hematologic cancer	0.03	2	hematologic disease, cell proliferation disorder	CDC7 ANPEP	CDC7 ANPEP
Skin hemangioma	0.03	2	integumentary system disease, cell proliferation disorder, cardiovascular disease	CES2 EBP	CES2 EBP
Major salivary gland cancer	0.03	2	cell proliferation disorder, gastrointestinal disease	LCK FYN	LCK FYN
Acute myeloblastic leukemia with maturation	0.03	2	hematologic disease, cell proliferation disorder, immune system disease, musculoskeletal or connective tissue disease, genetic, familial or congenital disease	CHEK1 ANPEP	CHEK1 ANPEP
Multiple endocrine neoplasia type 1	0.03	2	injury, poisoning or other complication, cell proliferation disorder, endocrine system disease, nutritional or metabolic disease, genetic, familial or congenital disease	KIF11 SLC18A2	KIF11 SLC18A2
Inherited neuroendocrine tumor	0.03	2	cell proliferation disorder, endocrine system disease, genetic, familial or congenital disease	CYP2D6 MTAP	CYP2D6 MTAP
Bone giant cell tumor	0.03	2	cell proliferation disorder, musculoskeletal or connective tissue disease	PLAU CXCL8	PLAU CXCL8
Parasympathetic paraganglioma	0.03	1	cell proliferation disorder, endocrine system disease, nervous system disease	SLC18A2	SLC18A2
Endometrial intraepithelial neoplasia	0.03	1	urinary system disease, reproductive system or breast disease, cell proliferation disorder	KISS1R	KISS1R
Ovarian sertoli-leydig cell tumor	0.03	1	urinary system disease, reproductive system or breast disease, cell proliferation disorder, endocrine system disease	HSD17B3	HSD17B3
Diaphyseal medullary stenosis - bone malignancy	0.03	1	cell proliferation disorder, musculoskeletal or connective tissue disease, genetic, familial or congenital disease	MTAP	MTAP
Hepatitis C virus induced hepatocellular carcinoma	0.04	5	cell proliferation disorder, endocrine system disease, gastrointestinal disease	CACNA2D1 ADRA2A KIF11 LCK S1PR3	CACNA2D1 ADRA2A KIF11 LCK S1PR3
Dermis tumor	0.04	3	integumentary system disease, cell proliferation disorder	LCK CES2 EBP	LCK CES2 EBP
Familial primary hyperparathyroidism	0.04	3	cell proliferation disorder, endocrine system disease, nutritional or metabolic disease, genetic, familial or congenital disease	CES1 KIF11 SLC18A2	CES1 KIF11 SLC18A2
Benign neoplasm of adrenal gland	0.04	3	cell proliferation disorder, endocrine system disease	PABPC1 HTR4 ANPEP	PABPC1 HTR4 ANPEP
Ampulla of vater cancer	0.04	3	cell proliferation disorder, endocrine system disease, gastrointestinal disease	MTAP SLC7A5 CXCL8	MTAP SLC7A5 CXCL8
Ampulla of Vater Carcinoma	0.04	3	cell proliferation disorder, endocrine system disease, gastrointestinal disease	MTAP SLC7A5 CXCL8	MTAP SLC7A5 CXCL8
Ampulla of vater neoplasm	0.04	3	cell proliferation disorder, endocrine system disease, gastrointestinal disease	MTAP SLC7A5 CXCL8	MTAP SLC7A5 CXCL8
Common bile duct neoplasm	0.04	3	cell proliferation disorder, endocrine system disease, gastrointestinal disease	MTAP SLC7A5 CXCL8	MTAP SLC7A5 CXCL8
Mixed neuronal-glial tumor	0.04	3	cell proliferation disorder, nervous system disease	KDM1A SLC7A5 PLAU	KDM1A SLC7A5 PLAU
Teratoma	0.04	3	cell proliferation disorder	KDM1A GRIN2B ANPEP	KDM1A GRIN2B ANPEP
Schwannoma	0.04	3	cell proliferation disorder, nervous system disease	NOS2 PLAU CHEK1	NOS2 PLAU CHEK1
Benign peripheral nerve sheath tumor	0.04	3	cell proliferation disorder, nervous system disease	NOS2 PLAU CHEK1	NOS2 PLAU CHEK1
Anaplastic oligodendroglioma	0.04	3	cell proliferation disorder, nervous system disease	GSR PABPC1 NOS2	GSR PABPC1 NOS2
Neoplasm of major salivary gland	0.04	2	cell proliferation disorder, gastrointestinal disease	LCK FYN	LCK FYN
Gastrointestinal polyp	0.04	2	cell proliferation disorder, gastrointestinal disease	ODC1 ADRB1	ODC1 ADRB1
Vulvar squamous neoplasm	0.04	2	urinary system disease, reproductive system or breast disease, cell proliferation disorder	CHEK1 PLAU	CHEK1 PLAU
Langerhans cell histiocytosis	0.04	2	hematologic disease, cell proliferation disorder, immune system disease, genetic, familial or congenital disease	SLC18A2 CXCL8	SLC18A2 CXCL8
Benign chondrogenic neoplasm	0.04	2	cell proliferation disorder	CXCL8 DPP4	CXCL8 DPP4
Spinal chordoma	0.04	1	cell proliferation disorder, endocrine system disease, musculoskeletal or connective tissue disease, nervous system disease, genetic, familial or congenital disease	NOS2	NOS2
Urinary tract non-invasive transitional cell neoplasm	0.04	1	urinary system disease, cell proliferation disorder	NOS2	NOS2
TSH-secreting pituitary adenoma	0.04	1	cell proliferation disorder, endocrine system disease, musculoskeletal or connective tissue disease, nervous system disease	DRD2	DRD2
Scirrhous adenocarcinoma	0.04	1	cell proliferation disorder, musculoskeletal or connective tissue disease	SLC7A5	SLC7A5
Atypical lobular breast hyperplasia	0.04	1	reproductive system or breast disease, integumentary system disease, cell proliferation disorder, respiratory or thoracic disease	CXCL8	CXCL8
Ear neoplasm	0.04	1	cell proliferation disorder, disease of ear	OPRM1	OPRM1
Plexiform ameloblastoma	0.04	1	cell proliferation disorder, musculoskeletal or connective tissue disease, gastrointestinal disease	NOS2	NOS2
TSH producing pituitary tumor	0.04	1	cell proliferation disorder, endocrine system disease, musculoskeletal or connective tissue disease, nervous system disease	DRD2	DRD2
Cervical squamous cell carcinoma	0.05	5	urinary system disease, reproductive system or breast disease, integumentary system disease, cell proliferation disorder	LCK PABPC1 PLAU CXCL8 CYP2D6	LCK PABPC1 PLAU CXCL8 CYP2D6
Large cell medulloblastoma	0.05	5	cell proliferation disorder, nervous system disease	KIF11 HTR2A CNR1 HTR2C ADRB1	KIF11 HTR2A CNR1 HTR2C ADRB1
Cecal neoplasm	0.05	4	cell proliferation disorder, gastrointestinal disease	LCK PABPC1 CHEK1 CXCL8	LCK PABPC1 CHEK1 CXCL8
Embryonal rhabdomyosarcoma	0.05	3	cell proliferation disorder, musculoskeletal or connective tissue disease, nervous system disease, genetic, familial or congenital disease	ILK CNR1 CXCL8	ILK CNR1 CXCL8
Alveolar rhabdomyosarcoma	0.05	3	cell proliferation disorder, musculoskeletal or connective tissue disease, nervous system disease, genetic, familial or congenital disease	ILK CNR1 CXCL8	ILK CNR1 CXCL8
Central nervous system sarcoma	0.05	2	cell proliferation disorder, nervous system disease	KDM1A CXCL8	KDM1A CXCL8
Oral submucous fibrosis	0.05	2	cell proliferation disorder, musculoskeletal or connective tissue disease, gastrointestinal disease	NOS2 CXCL8	NOS2 CXCL8
Testicular seminoma	0.05	2	urinary system disease, reproductive system or breast disease, cell proliferation disorder, endocrine system disease	PABPC1 KDM1A	PABPC1 KDM1A
Pericytic neoplasm	0.05	2	cell proliferation disorder	CXCL8 ANPEP	CXCL8 ANPEP
Vulvar carcinoma	0.05	2	urinary system disease, reproductive system or breast disease, cell proliferation disorder	CYP2D6 CHEK1	CYP2D6 CHEK1
Ectodermal dysplasia 10A, hypohidrotic/hair/nail type, autosomal dominant	0.05	1	disease of visual system, integumentary system disease, cell proliferation disorder, musculoskeletal or connective tissue disease, genetic, familial or congenital disease	TRPV3	TRPV3
Benign ovarian neoplasm	0.05	1	urinary system disease, reproductive system or breast disease, cell proliferation disorder, endocrine system disease	CXCL8	CXCL8
Extra-adrenal sympathetic paraganglioma	0.05	1	cell proliferation disorder, endocrine system disease, nervous system disease	PNMT	PNMT
Ureter carcinoma	0.05	1	urinary system disease, cell proliferation disorder	PLAU	PLAU
Neoplasm of cerebral hemisphere	0.05	1	cell proliferation disorder, nervous system disease	CACNA2D1	CACNA2D1
Malignant breast phyllodes tumor	0.05	1	reproductive system or breast disease, integumentary system disease, cell proliferation disorder, respiratory or thoracic disease	ILK	ILK
Adenomyoma	0.05	1	urinary system disease, reproductive system or breast disease, cell proliferation disorder	NOS2	NOS2
Malignant phyllodes tumor	0.05	1	cell proliferation disorder	ILK	ILK
hereditary gastric cancer	0.2	1	cell proliferation disorder, gastrointestinal disease, genetic, familial or congenital disease	NOS2	NOS2
polyp of rectum	0.2	1	cell proliferation disorder, gastrointestinal disease	ADRB1	ADRB1
Gorlin syndrome	0.2	1	disease of visual system, integumentary system disease, cell proliferation disorder, nervous system disease, genetic, familial or congenital disease	TACR1	TACR1
squamous cell intraepithelial neoplasia	0.2	1	cell proliferation disorder	CXCL8	CXCL8
appendix carcinoma	0.2	1	cell proliferation disorder, gastrointestinal disease	CHEK1	CHEK1
Familial ovarian cancer	0.2	1	urinary system disease, reproductive system or breast disease, cell proliferation disorder, endocrine system disease, genetic, familial or congenital disease	CHEK1	CHEK1
Skin Sarcoma	0.2	1	integumentary system disease, cell proliferation disorder	LCK	LCK
Dermatofibrosarcoma protuberans	0.2	1	integumentary system disease, cell proliferation disorder, musculoskeletal or connective tissue disease, genetic, familial or congenital disease	LCK	LCK
malignant dermis tumor	0.2	1	integumentary system disease, cell proliferation disorder	LCK	LCK
appendix cancer	0.2	1	cell proliferation disorder, gastrointestinal disease	CHEK1	CHEK1
inflammatory breast carcinoma	0.2	1	reproductive system or breast disease, integumentary system disease, cell proliferation disorder, respiratory or thoracic disease	CXCL8	CXCL8
respiratory system benign neoplasm	0.2	1	cell proliferation disorder, respiratory or thoracic disease	NOS2	NOS2
epithelial tumor of the appendix	0.2	1	cell proliferation disorder, gastrointestinal disease	CHEK1	CHEK1
Malignant tumor of palpebral epidermis	0.2	1	disease of visual system, integumentary system disease, cell proliferation disorder, nervous system disease, genetic, familial or congenital disease	TACR1	TACR1
mastocytoma	0.2	1	hematologic disease, cell proliferation disorder	HRH4	HRH4
extracutaneous mastocytoma	0.2	1	hematologic disease, cell proliferation disorder, immune system disease, genetic, familial or congenital disease	HRH4	HRH4
eyelid cancer	0.2	1	disease of visual system, integumentary system disease, cell proliferation disorder, nervous system disease	TACR1	TACR1
adiposis dolorosa	0.2	1	integumentary system disease, cell proliferation disorder, musculoskeletal or connective tissue disease	CES1	CES1
Juvenile Myelomonocytic Leukemia	0.2	1	hematologic disease, cell proliferation disorder, immune system disease, musculoskeletal or connective tissue disease, genetic, familial or congenital disease	ANPEP	ANPEP
Ovarian Endometrioid Adenocarcinoma	0.3	2	urinary system disease, reproductive system or breast disease, cell proliferation disorder, endocrine system disease	LCK PABPC1	LCK PABPC1
cecum adenocarcinoma	0.3	2	cell proliferation disorder, gastrointestinal disease	LCK PABPC1	LCK PABPC1
lobular breast carcinoma	0.3	2	reproductive system or breast disease, integumentary system disease, cell proliferation disorder, respiratory or thoracic disease	LCK PABPC1	LCK PABPC1
endometrioid tumor	0.3	2	urinary system disease, reproductive system or breast disease, cell proliferation disorder	LCK PABPC1	LCK PABPC1
ovarian endometrial cancer	0.3	2	urinary system disease, reproductive system or breast disease, cell proliferation disorder, endocrine system disease	LCK PABPC1	LCK PABPC1
rectal adenocarcinoma	0.3	2	cell proliferation disorder, gastrointestinal disease	PABPC1 PLAU	PABPC1 PLAU
macroglobulinemia	0.3	2	hematologic disease, cell proliferation disorder, immune system disease, nutritional or metabolic disease, genetic, familial or congenital disease	ANPEP FYN	ANPEP FYN
rectal carcinoma	0.3	2	cell proliferation disorder, gastrointestinal disease	PABPC1 PLAU	PABPC1 PLAU
epithelial neoplasm of rectum	0.3	2	cell proliferation disorder, gastrointestinal disease	PABPC1 PLAU	PABPC1 PLAU
mediastinal cancer	0.3	1	cell proliferation disorder, respiratory or thoracic disease	NOS2	NOS2
flatfoot	0.3	1	integumentary system disease, cell proliferation disorder, musculoskeletal or connective tissue disease, infectious disease	PNP	PNP
small cell sarcoma	0.3	1	cell proliferation disorder	KDM1A	KDM1A
Hyperparathyroidism-jaw tumor syndrome	0.3	1	urinary system disease, cell proliferation disorder, endocrine system disease, nutritional or metabolic disease, genetic, familial or congenital disease	CES1	CES1
neoplasm of mediastinum	0.3	1	cell proliferation disorder, respiratory or thoracic disease	NOS2	NOS2
simple cystadenoma	0.3	1	urinary system disease, reproductive system or breast disease, cell proliferation disorder, endocrine system disease	CXCL8	CXCL8
Duodenal Adenocarcinoma	0.3	1	cell proliferation disorder, gastrointestinal disease	SLC7A5	SLC7A5
endometrial stromal sarcoma	0.3	1	urinary system disease, reproductive system or breast disease, cell proliferation disorder	CXCL8	CXCL8
endometrial stromal tumor	0.3	1	urinary system disease, reproductive system or breast disease, cell proliferation disorder	CXCL8	CXCL8
cirrhosis, familial	0.3	1	cell proliferation disorder, endocrine system disease, gastrointestinal disease, genetic, familial or congenital disease	ADORA2A	ADORA2A
histiocytic sarcoma	0.3	1	hematologic disease, cell proliferation disorder, immune system disease, genetic, familial or congenital disease	ANPEP	ANPEP
macrophage or histiocytic tumor	0.3	1	hematologic disease, cell proliferation disorder, immune system disease, genetic, familial or congenital disease	ANPEP	ANPEP
uterine sarcoma	0.3	1	urinary system disease, reproductive system or breast disease, cell proliferation disorder	LCK	LCK
Epidermal Inclusion Cyst	0.3	1	integumentary system disease, cell proliferation disorder	CXCL8	CXCL8
Genital neoplasm, female	0.3	1	urinary system disease, reproductive system or breast disease, cell proliferation disorder	CYP2C19	CYP2C19
unspecified peripheral T-cell lymphoma	0.3	1	hematologic disease, cell proliferation disorder, genetic, familial or congenital disease	GSR	GSR
renal pelvis carcinoma	0.3	1	urinary system disease, cell proliferation disorder	ADRA2A	ADRA2A
uterine corpus cancer	0.3	1	urinary system disease, reproductive system or breast disease, cell proliferation disorder	LCK	LCK
Parathyroid Gland Carcinoma	0.3	1	cell proliferation disorder, endocrine system disease, nutritional or metabolic disease	PABPC1	PABPC1
ovarian serous cystadenocarcinoma	0.3	1	urinary system disease, reproductive system or breast disease, cell proliferation disorder, endocrine system disease	KDM1A	KDM1A
malignant tumor of parathyroid gland	0.3	1	cell proliferation disorder, endocrine system disease, nutritional or metabolic disease	PABPC1	PABPC1
ovarian clear cell cancer	0.3	1	urinary system disease, reproductive system or breast disease, cell proliferation disorder, endocrine system disease	KISS1R	KISS1R
malignant renal pelvis neoplasm	0.3	1	urinary system disease, cell proliferation disorder	ADRA2A	ADRA2A
renal pelvis neoplasm	0.3	1	urinary system disease, cell proliferation disorder	ADRA2A	ADRA2A
primary myelofibrosis	0.3	1	hematologic disease, cell proliferation disorder, immune system disease, musculoskeletal or connective tissue disease, genetic, familial or congenital disease	CXCL8	CXCL8
ovarian clear cell tumor	0.3	1	urinary system disease, reproductive system or breast disease, cell proliferation disorder, endocrine system disease	KISS1R	KISS1R
metastatic carcinoma	0.3	1	cell proliferation disorder	TACR1	TACR1
oropharynx squamous cell carcinoma	0.3	1	integumentary system disease, cell proliferation disorder, gastrointestinal disease, respiratory or thoracic disease	CXCL8	CXCL8
Brain Stem Glioblastoma	0.3	1	cell proliferation disorder, nervous system disease	PABPC1	PABPC1
secondary carcinoma	0.3	1	cell proliferation disorder	TACR1	TACR1
ovarian cystadenocarcinoma	0.3	1	urinary system disease, reproductive system or breast disease, cell proliferation disorder, endocrine system disease	KDM1A	KDM1A
Primary Effusion Lymphoma	0.3	1	hematologic disease, cell proliferation disorder, immune system disease, infectious disease, genetic, familial or congenital disease	CXCL8	CXCL8
Anaplastic (Malignant) Meningioma	0.3	1	cell proliferation disorder, nervous system disease	PABPC1	PABPC1
Gastric Adenoma	0.3	1	cell proliferation disorder, gastrointestinal disease	SLC7A5	SLC7A5
Pancreatic Acinar Cell Carcinoma	0.3	1	pancreas disease, cell proliferation disorder, endocrine system disease, gastrointestinal disease	PABPC1	PABPC1
neurofibroma	0.3	1	cell proliferation disorder, nervous system disease	PLAU	PLAU
carcinosarcoma	0.3	1	cell proliferation disorder	LCK	LCK
female genital tract polyp	0.3	1	urinary system disease, reproductive system or breast disease, cell proliferation disorder	MTAP	MTAP
adenosquamous lung carcinoma	0.3	1	integumentary system disease, cell proliferation disorder, respiratory or thoracic disease	LCK	LCK
non-small cell squamous lung carcinoma	0.3	1	integumentary system disease, cell proliferation disorder, respiratory or thoracic disease	LCK	LCK
sebaceous of Jadassohn nevus	0.4	1	integumentary system disease, cell proliferation disorder	CXCL8	CXCL8
Uterine Carcinosarcoma	0.4	1	urinary system disease, reproductive system or breast disease, cell proliferation disorder	LCK	LCK
acinar cell carcinoma	0.4	1	cell proliferation disorder	PABPC1	PABPC1
