# Supplementary material for: Unraveling the Catha edulis Extract Effects on the Cellular and Molecular Signaling in SKOV3 Cells
Source: Front Pharmacol. 2021 May 10;12:666885. doi: 10.3389/fphar.2021.666885 (PMC8141790; doi:10.3389/fphar.2021.666885)
Supplement: Supplementary file 2 [file Table3.xlsx]

## Sheet: 88-targets-associated_ovarian C
Disease full name	Relevance (p-value)	Number of associated targets	Therapeutic Area	Highest associated targets (max 10)	All targets
ovarian neoplasm	8e-27	55	urinary system disease, reproductive system or breast disease, cell proliferation disorder, endocrine system disease	CHEK1 LCK CXCL8 ADRB2 KISS1R OPRD1 OPRM1 NMUR2 TACR1 S1PR1 ...	CHEK1 LCK CXCL8 ADRB2 KISS1R OPRD1 OPRM1 NMUR2 TACR1 S1PR1 HTR2C HTR2A HTR4 HTR1A OPRK1 ADRA1A DRD3 S1PR3 CDC7 ADRA2B HRH4 ADORA2B S1PR5 PABPC1 GSR NOS2 KDM1A MAOA METAP2 SLC6A3 KIF11 DRD2 FYN ILK ANPEP DPP4 CDK9 PLAU SLC7A5 CYP3A4 CES2 CNR1 CNR2 RPS6KA3 CYP2D6 GRIN2B PNP HSD17B3 NOS1 ODC1 HTR3A AHCY NUDT1 ADORA2A CYP2C19
ovarian cancer	2e-25	53	urinary system disease, reproductive system or breast disease, cell proliferation disorder, endocrine system disease	LCK CXCL8 ADRB2 KISS1R OPRD1 OPRM1 NMUR2 TACR1 S1PR1 HTR2A ...	LCK CXCL8 ADRB2 KISS1R OPRD1 OPRM1 NMUR2 TACR1 S1PR1 HTR2A HTR2C HTR4 OPRK1 HTR1A ADRA1A S1PR3 CDC7 ADRA2B DRD3 S1PR5 HRH4 PABPC1 ADORA2B GSR NOS2 KDM1A MAOA METAP2 CHEK1 SLC6A3 KIF11 ILK FYN ANPEP DPP4 CDK9 PLAU SLC7A5 CYP3A4 CES2 RPS6KA3 CYP2D6 DRD2 GRIN2B NOS1 CNR1 ODC1 HTR3A NUDT1 AHCY PNP ADORA2A CYP2C19
ovarian epithelial tumor	6e-24	51	urinary system disease, reproductive system or breast disease, cell proliferation disorder, endocrine system disease	LCK CXCL8 ADRB2 KISS1R OPRD1 NMUR2 TACR1 S1PR1 HTR2A HTR2C ...	LCK CXCL8 ADRB2 KISS1R OPRD1 NMUR2 TACR1 S1PR1 HTR2A HTR2C HTR4 HTR1A OPRK1 ADRA1A S1PR3 CDC7 ADRA2B HRH4 S1PR5 PABPC1 ADORA2B DRD3 NOS2 KDM1A MAOA GSR METAP2 CHEK1 ILK ANPEP DPP4 CDK9 PLAU SLC7A5 CYP3A4 CES2 KIF11 RPS6KA3 CYP2D6 DRD2 SLC6A3 GRIN2B NOS1 CNR1 ODC1 HTR3A AHCY NUDT1 PNP ADORA2A FYN
ovarian carcinoma	3e-22	53	urinary system disease, reproductive system or breast disease, cell proliferation disorder, endocrine system disease	LCK CXCL8 ADRB2 KISS1R OPRD1 NMUR2 TACR1 S1PR1 HTR2C HTR2A ...	LCK CXCL8 ADRB2 KISS1R OPRD1 NMUR2 TACR1 S1PR1 HTR2C HTR2A HTR1A HTR4 OPRK1 ADRA1A PABPC1 S1PR3 CDC7 ADRA2B S1PR5 ADORA2B DRD3 HRH4 NOS2 KDM1A MAOA GSR METAP2 ILK DPP4 ANPEP CHEK1 PLAU CDK9 SLC7A5 CYP3A4 CES2 CACNA2D1 RPS6KA3 KIF11 MAOB CYP2D6 DRD2 SLC6A3 GRIN2B NOS1 CNR1 ODC1 HTR3A AHCY NUDT1 PNP ADORA2A FYN
Malignant ovarian serous tumor	6e-15	27	urinary system disease, reproductive system or breast disease, cell proliferation disorder, endocrine system disease	LCK CXCL8 ADRB2 OPRD1 TACR1 HTR2C HTR2A NMUR2 KISS1R OPRK1 ...	LCK CXCL8 ADRB2 OPRD1 TACR1 HTR2C HTR2A NMUR2 KISS1R OPRK1 HTR1A HTR4 S1PR1 ADRA1A ADRA2B HRH4 S1PR5 CDC7 S1PR3 ADORA2B DRD3 KDM1A MAOA PABPC1 NOS2 GSR ODC1
Ovarian serous adenocarcinoma	6e-15	27	urinary system disease, reproductive system or breast disease, cell proliferation disorder, endocrine system disease	LCK CXCL8 ADRB2 OPRD1 TACR1 HTR2C HTR2A NMUR2 KISS1R HTR4 ...	LCK CXCL8 ADRB2 OPRD1 TACR1 HTR2C HTR2A NMUR2 KISS1R HTR4 HTR1A S1PR1 OPRK1 ADRA1A S1PR3 ADRA2B CDC7 DRD3 ADORA2B HRH4 S1PR5 KDM1A MAOA PABPC1 NOS2 GSR ODC1
Ovarian adenocarcinoma	7e-15	28	urinary system disease, reproductive system or breast disease, cell proliferation disorder, endocrine system disease	LCK CXCL8 ADRB2 OPRD1 TACR1 HTR2A KISS1R HTR2C NMUR2 HTR1A ...	LCK CXCL8 ADRB2 OPRD1 TACR1 HTR2A KISS1R HTR2C NMUR2 HTR1A HTR4 OPRK1 S1PR1 ADRA1A ADRA2B S1PR3 PABPC1 ADORA2B CDC7 HRH4 S1PR5 DRD3 KDM1A MAOA NOS2 GSR ODC1 PLAU
Ovarian serous tumor	7e-15	27	urinary system disease, reproductive system or breast disease, cell proliferation disorder, endocrine system disease	LCK CXCL8 ADRB2 OPRD1 TACR1 HTR2C KISS1R HTR2A NMUR2 HTR4 ...	LCK CXCL8 ADRB2 OPRD1 TACR1 HTR2C KISS1R HTR2A NMUR2 HTR4 HTR1A OPRK1 S1PR1 ADRA1A ADRA2B S1PR5 ADORA2B HRH4 CDC7 DRD3 S1PR3 KDM1A PABPC1 GSR NOS2 MAOA ODC1
Ovarian benign neoplasm	0.009	4	urinary system disease, reproductive system or breast disease, cell proliferation disorder, endocrine system disease	CXCL8 DPP4 NOS2 SLC7A5	CXCL8 DPP4 NOS2 SLC7A5
Ovarian Germ Cell Tumor	0.01	3	urinary system disease, reproductive system or breast disease, cell proliferation disorder, endocrine system disease	CHEK1 GRIN2B KDM1A	CHEK1 GRIN2B KDM1A
Ovarian teratoma	0.02	2	urinary system disease, reproductive system or breast disease, cell proliferation disorder, endocrine system disease	GRIN2B KDM1A	GRIN2B KDM1A
Ovarian Sertoli-Leydig Cell Tumor	0.03	1	urinary system disease, reproductive system or breast disease, cell proliferation disorder, endocrine system disease	HSD17B3	HSD17B3
Benign Ovarian Neoplasm	0.05	1	urinary system disease, reproductive system or breast disease, cell proliferation disorder, endocrine system disease	CXCL8	CXCL8
