# Supplementary material for: Unraveling the Catha edulis Extract Effects on the Cellular and Molecular Signaling in SKOV3 Cells
Source: Front Pharmacol. 2021 May 10;12:666885. doi: 10.3389/fphar.2021.666885 (PMC8141790; doi:10.3389/fphar.2021.666885)
Supplement: Supplementary file 8 [file Table11.xlsx]

## Sheet: Sheet1
Categories	Diseases or Functions Annotation	p-Value	Molecules	# Molecules
Psychological Disorders	Addiction	4.59e-40	CA6,COMT,CA7,CA5B,DRD2,CA9,CA12,SIGMAR1,CA14,MAOA,HTR2A,DRD3,CA5A,SLC6A2,CHRNA7,CHRNA3,CA13,SLC6A3,HTR2B,CACNA2D1,CA1,SLC18A2,TAAR1,CHRNA4,HTR2C,ADRA2C,SLC6A4,ADRA2A,MAOB,ADORA1	30
Organismal Injury and Abnormalities	Extraintestinal functional disorder	1.25e-38	CA6,COMT,TYMS,THRA,CYP3A4,CA7,CA5B,DRD2,CA12,CA9,SIGMAR1,CA14,MAOA,DRD3,HTR2A,TACR1,CA5A,CHRNA7,SLC6A2,CHRNA3,CA13,SLC6A3,HTR2B,HRH3,CA1,CACNA2D1,SLC18A2,CHRNA4,HTR2C,ADRA2C,SLC6A4,ADRA2A,MAOB,ADORA1,THRB,HRH2,HTR4	37
Neurological Disease, Organismal Injury and Abnormalities, Psychological Disorders	Cocaine-related disorder	1.85e-38	CA6,CA5A,SLC6A2,CA7,CA13,CA5B,CA12,DRD2,CA9,SLC6A3,HTR2B,CA1,SIGMAR1,TAAR1,SLC18A2,ADRA2C,HTR2C,ADRA2A,SLC6A4,MAOB,ADORA1,CA14,HTR2A,DRD3	24
Psychological Disorders	Drug dependence	2.08e-38	CA6,CA7,CA5B,DRD2,CA9,CA12,SIGMAR1,CA14,MAOA,HTR2A,DRD3,CA5A,SLC6A2,CHRNA7,CHRNA3,CA13,SLC6A3,HTR2B,CACNA2D1,CA1,SLC18A2,TAAR1,CHRNA4,HTR2C,ADRA2C,SLC6A4,ADRA2A,MAOB,ADORA1	29
Psychological Disorders	Depressive disorder	3.19e-38	CA6,COMT,TYMS,THRA,CYP3A4,CA7,CA5B,DRD2,CA12,CA9,NOS1,SIGMAR1,CA14,SIRT1,MAOA,DRD3,HTR2A,TACR1,CA5A,CHRNA7,SLC6A2,CHRNA3,CA13,SLC6A3,HTR2B,CA1,CACNA2D1,SLC18A2,CHRNA4,HTR2C,ADRA2C,SLC6A4,ADRA2A,MAOB,THRB,HRH2	36
Psychological Disorders	Opioid-related disorder	6.56e-36	CA6,CA5A,SLC6A2,CHRNA7,CA7,CA13,CA5B,CA12,DRD2,CA9,SLC6A3,HTR2B,CACNA2D1,CA1,SIGMAR1,CHRNA4,ADRA2C,HTR2C,ADRA2A,SLC6A4,CA14,HTR2A,DRD3	23
Gastrointestinal Disease	Vomiting	9.88e-36	CA6,CA7,CA5B,DRD2,CA9,CA12,HRH4,CA14,HTR2A,DRD3,CA5A,TACR1,SLC6A2,CHRNA7,CHRNA3,CA13,HTR2B,HRH3,CACNA2D1,CA1,CHRNA4,ADRA2C,HTR2C,SLC6A4,ADRA2A,HRH2	26
Neurological Disease, Organismal Injury and Abnormalities, Psychological Disorders	Obsessive-compulsive disorder	5.55e-35	CA6,CA5A,COMT,SLC6A2,CA7,CA13,CA5B,DRD2,CA12,CA9,SLC6A3,HTR2B,CACNA2D1,CA1,HTR2C,ADRA2C,SLC6A4,ADRA2A,CA14,MAOA,HTR2A	21
Organismal Injury and Abnormalities	Discomfort	1.16e-34	CA6,COMT,TYMS,CA7,CA5B,DRD2,CA12,CA9,SIGMAR1,NOS3,CA14,MAOA,DRD3,HTR2A,TACR1,CA5A,CHRNA7,SLC6A2,CHRNA3,CA13,SLC6A3,NOS2,HTR2B,CA1,CACNA2D1,SLC18A2,CHRNA4,HTR2C,ADRA2C,SLC6A4,ADRA2A,ADORA1,HRH2,HTR4	34
Psychological Disorders	Alcoholism	1.18e-34	CA6,CA7,CA5B,DRD2,CA9,CA12,SIGMAR1,CA14,MAOA,HTR2A,DRD3,CA5A,SLC6A2,CHRNA7,CHRNA3,CA13,SLC6A3,HTR2B,CACNA2D1,CA1,SLC18A2,CHRNA4,HTR2C,ADRA2C,SLC6A4,ADRA2A	26
Organismal Injury and Abnormalities, Psychological Disorders	Anxiety Disorders	1.35e-34	CA6,COMT,CA7,CA5B,DRD2,CA9,CA12,SIGMAR1,CA14,MAOA,HTR2A,DRD3,CA5A,SLC6A2,CA13,SLC6A3,HTR2B,CACNA2D1,CA1,SLC18A2,CHRNA4,ADRA2C,HTR2C,SLC6A4,ADRA2A,MAOB,HRH2	27
Respiratory Disease	Apnea	3.62e-34	CA6,CA5A,SLC6A2,CA7,CA13,CA5B,DRD2,CA9,CA12,NOS2,SLC6A3,NOS1,HRH3,CACNA2D1,CA1,HTR2C,ADRA2C,NOS3,SLC6A4,ADRA2A,ADORA1,CA14,HTR2A,DRD3	24
Neurological Disease, Organismal Injury and Abnormalities	Headache	8.53e-34	CA6,CA7,CA5B,DRD2,CA12,CA9,SIGMAR1,CA14,MAOA,DRD3,HTR2A,CA5A,TACR1,SLC6A2,CA13,HTR2B,SLC6A3,CA1,CACNA2D1,SLC18A2,CHRNA4,HTR2C,ADRA2C,SLC6A4,ADRA2A,ADORA1,HTR4	27
Respiratory Disease	Sleep apnea syndrome	1.42e-33	CA6,CA5A,SLC6A2,CA7,CA13,CA5B,DRD2,CA9,CA12,NOS2,SLC6A3,NOS1,HRH3,CACNA2D1,CA1,HTR2C,ADRA2C,NOS3,SLC6A4,ADRA2A,CA14,HTR2A,DRD3	23
Nutritional Disease	Overweight disorder	4.13e-33	CA6,TYMS,CA7,CA5B,DRD2,CA12,CA9,SIGMAR1,CA14,SIRT1,MAOA,DRD3,HTR2A,JAK2,CA5A,CHRNA7,SLC6A2,CHRNA3,NISCH,SIRT2,CA13,SLC6A3,HTR2B,CA1,CACNA2D1,SLC18A2,TAAR1,CHRNA4,HTR2C,ADRA2C,SLC6A4,ADRA2A,MAOB,ADORA1,HTR4	35
Neurological Disease, Organismal Injury and Abnormalities	Migraine with aura	5.29e-33	CA6,CA5A,SLC6A2,CA7,CA13,CA5B,CA12,DRD2,CA9,HTR2B,CA1,SIGMAR1,ADRA2C,HTR2C,ADRA2A,SLC6A4,ADORA1,CA14,HTR2A,DRD3	20
Neurological Disease, Organismal Injury and Abnormalities, Psychological Disorders	Post-traumatic stress disorder	6.64e-33	CA6,CA5A,SLC6A2,CA7,CA13,CA5B,DRD2,CA9,CA12,SLC6A3,HTR2B,CACNA2D1,CA1,SLC18A2,CHRNA4,ADRA2C,HTR2C,SLC6A4,ADRA2A,CA14,HRH2,HTR2A,DRD3	23
Neurological Disease, Organismal Injury and Abnormalities, Psychological Disorders	Obsessive-compulsive spectrum disorder	1.43e-32	CA6,CA5A,COMT,SLC6A2,CA7,CA13,CA5B,DRD2,CA9,CA12,SLC6A3,HTR2B,CACNA2D1,CA1,HTR2C,ADRA2C,SLC6A4,ADRA2A,CA14,MAOA,HTR2A,DRD3	22
Psychological Disorders	Mood Disorders	3.5e-32	CA6,COMT,TYMS,THRA,CYP3A4,CA7,CA5B,DRD2,CA12,CA9,FYN,NOS1,SIGMAR1,CA14,SIRT1,MAOA,DRD3,HTR2A,TACR1,CA5A,CHRNA7,SLC6A2,CHRNA3,CA13,SLC6A3,HTR2B,CA1,CACNA2D1,SLC18A2,CHRNA4,HTR2C,ADRA2C,SLC6A4,ADRA2A,MAOB,THRB,HRH2	37
Nutritional Disease	Obesity	6.94e-32	CA6,TYMS,CA7,CA5B,DRD2,CA12,CA9,SIGMAR1,CA14,SIRT1,MAOA,HTR2A,JAK2,CA5A,CHRNA7,SLC6A2,CHRNA3,NISCH,SIRT2,CA13,SLC6A3,HTR2B,CA1,CACNA2D1,SLC18A2,TAAR1,CHRNA4,HTR2C,ADRA2C,SLC6A4,ADRA2A,MAOB,ADORA1,HTR4	34
Psychological Disorders	Major affective disorder	1.92e-31	CA6,COMT,TYMS,THRA,CYP3A4,CA7,CA5B,DRD2,CA12,CA9,FYN,NOS1,SIGMAR1,CA14,SIRT1,MAOA,DRD3,HTR2A,TACR1,CA5A,CHRNA7,SLC6A2,CHRNA3,CA13,SLC6A3,HTR2B,CA1,CHRNA4,HTR2C,ADRA2C,SLC6A4,ADRA2A,MAOB,THRB,HRH2	35
Endocrine System Disorders, Organismal Injury and Abnormalities, Renal and Urological Disease	Hypercalciuria	2.13e-31	CA6,CA5A,SLC6A2,CA7,CA13,CA5B,CA12,CA9,DRD2,HTR2B,SLC6A3,CA1,ADRA2C,HTR2C,ADRA2A,SLC6A4,CA14,HTR2A	18
Organismal Injury and Abnormalities, Psychological Disorders	Generalized anxiety disorder	2.27e-31	CA6,CA5A,SLC6A2,CA7,CA13,CA5B,CA12,DRD2,CA9,SLC6A3,HTR2B,CACNA2D1,CA1,ADRA2C,HTR2C,ADRA2A,SLC6A4,CA14,HTR2A,DRD3	20
Neurological Disease, Organismal Injury and Abnormalities	Migraines	2.86e-31	CA6,CA7,CA5B,DRD2,CA9,CA12,SIGMAR1,CA14,MAOA,HTR2A,DRD3,CA5A,SLC6A2,CA13,SLC6A3,HTR2B,CACNA2D1,CA1,SLC18A2,HTR2C,ADRA2C,SLC6A4,ADRA2A,ADORA1,HTR4	25
Organismal Injury and Abnormalities, Respiratory Disease	Obstructive sleep apnea	4.44e-31	CA6,CA5A,SLC6A2,CA7,CA13,CA5B,CA12,DRD2,CA9,NOS2,SLC6A3,NOS1,HRH3,CA1,ADRA2C,NOS3,SLC6A4,ADRA2A,CA14,DRD3	20
Cardiovascular Disease, Neurological Disease, Organismal Injury and Abnormalities	Stroke	6.1e-31	CA6,CYP2C19,CA7,CA5B,DRD2,CA12,CA9,SIGMAR1,NOS3,KCNJ1,CA14,DRD3,HTR2A,CA5A,CHRNA7,SLC6A2,CHRNA3,CA13,NOS2,HTR2B,SLC6A3,CA1,CACNA2D1,SLC18A2,CHRNA4,HTR2C,ADRA2C,SLC6A4,ADRA2A	29
Psychological Disorders	Personality disorder	1.05e-30	CA6,CA5A,CA7,CA13,CA5B,CA12,DRD2,CA9,HTR2B,CA1,ADRA2C,HTR2C,ADRA2A,SLC6A4,MAOB,CA14,MAOA,HTR2A,DRD3	19
Cardiovascular Disease, Organismal Injury and Abnormalities	Infarction	2.85e-30	CA6,THRA,CYP2C19,CA7,CYP2C9,CA5B,DRD2,CA12,CA9,NOS3,KCNJ1,CA14,DRD3,HTR2A,CA5A,CA13,NOS2,HTR2B,SLC6A3,CA1,CACNA2D1,SLC18A2,HTR2C,ADRA2C,SLC6A4,ADRA2A,ADORA1,THRB	28
Neurological Disease, Psychological Disorders	Bipolar disorder	4.02e-30	CA6,COMT,THRA,CA7,CA5B,DRD2,CA12,CA9,FYN,NOS1,SIGMAR1,CA14,MAOA,DRD3,HTR2A,CA5A,CHRNA7,SLC6A2,CA13,HTR2B,SLC6A3,CA1,CHRNA4,ADRA2C,HTR2C,SLC6A4,ADRA2A,MAOB,THRB,HRH2	30
Psychological Disorders	Impulse control disorder	6.44e-30	CA6,CA5A,SLC6A2,CA7,CA13,CA5B,CA12,DRD2,CA9,SLC6A3,HTR2B,CA1,ADRA2C,HTR2C,ADRA2A,SLC6A4,CA14,HTR2A,DRD3	19
Nutritional Disease, Psychological Disorders	Eating Disorders	9e-30	CA6,CA5A,SLC6A2,CA7,CA13,CA5B,DRD2,CA9,CA12,SLC6A3,HTR2B,CA1,SIGMAR1,CHRNA4,HTR2C,ADRA2A,SLC6A4,MAOB,CA14,MAOA,HTR2A,DRD3	22
Neurological Disease, Psychological Disorders	Restless legs syndrome	1.36e-29	CA6,CA5A,SLC6A2,CA7,CA13,CA5B,CA12,DRD2,CA9,SLC6A3,CA1,CACNA2D1,HTR2C,SLC6A4,CA14,DRD3,HTR2A	17
Inflammatory Response, Organismal Injury and Abnormalities	Inflammation of organ	3.81e-29	CA6,TYMS,THRA,CYP3A4,CA7,CYP2C9,CA5B,DRD2,CA12,CA9,FYN,HRH4,SIGMAR1,NOS3,HDAC1,SIRT1,CA14,DRD3,HTR2A,HDAC2,JAK2,TACR1,CA5A,SLC6A2,CHRNA7,CHRNA3,JAK1,CES1,CA13,PRKCD,NOS2,HTR2B,HDAC6,SLC6A3,HRH3,CA1,PRKD1,HTR2C,CHRNA4,ADRA2C,ADRA2A,SLC6A4,ADORA1,THRB,HRH2	45
Psychological Disorders	Borderline personality disorder	8.84e-29	CA6,CA5A,CA7,CA13,CA5B,CA12,DRD2,CA9,HTR2B,CA1,ADRA2C,HTR2C,ADRA2A,SLC6A4,MAOB,CA14,HTR2A,DRD3	18
Psychological Disorders	Alcohol abuse	1.27e-28	CA6,CA5A,CA7,CA13,CA5B,CA12,DRD2,CA9,HTR2B,CA1,SIGMAR1,ADRA2C,HTR2C,ADRA2A,SLC6A4,CA14,HTR2A,DRD3	18
Respiratory Disease	Chronic respiratory disorder	1.96e-28	CA6,TYMS,CYP3A4,CA7,CA5B,CA12,CA9,LCK,NOS3,CYP2A6 (includes others),CA14,SIRT1,HDAC2,CA5A,CHRNA7,SLC6A2,CHRNA3,CA13,NOS2,SLC6A3,CA1,CHRNA4,ADRA2C,SLC6A4,ADRA2A,ADORA1,HTR4	27
Neurological Disease, Psychological Disorders	Schizophrenia	2.79e-28	GSK3B,CA6,COMT,TYMS,CYP3A4,CA7,CA5B,DRD2,CA12,CA9,NOS1,SIGMAR1,CA14,MAOA,DRD3,HTR2A,CA5A,CHRNA7,SLC6A2,CHRNA3,CA13,PRKCD,SLC6A3,HTR2B,HRH3,CA1,CACNA2D1,SLC18A2,CHRNA4,HTR2C,ADRA2C,SLC6A4,ADRA2A,MAOB,HRH2	35
Psychological Disorders	Severe psychological disorder	3.3e-28	GSK3B,CA6,COMT,TYMS,THRA,CYP3A4,CA7,CA5B,DRD2,CA12,CA9,FYN,NOS1,SIGMAR1,SIRT1,CA14,MAOA,DRD3,HTR2A,TACR1,CA5A,SLC6A2,CHRNA7,CHRNA3,CA13,PRKCD,HTR2B,SLC6A3,HRH3,CA1,CACNA2D1,SLC18A2,HTR2C,CHRNA4,ADRA2C,ADRA2A,SLC6A4,MAOB,ADORA1,THRB,HRH2	41
Organismal Injury and Abnormalities	Chronic pain	7.62e-28	CA6,CA5A,SLC6A2,CA7,CA13,CA5B,DRD2,CA9,CA12,SLC6A3,HTR2B,CACNA2D1,CA1,SIGMAR1,HTR2C,ADRA2C,SLC6A4,ADRA2A,CA14,HRH2,HTR2A,DRD3	22
Nutritional Disease, Psychological Disorders	Binge eating disorder	2.26e-27	CA6,CA5A,SLC6A2,CA7,CA13,CA5B,CA12,CA9,DRD2,SLC6A3,CA1,SIGMAR1,CHRNA4,SLC6A4,CA14,DRD3	16
Neurological Disease, Organismal Injury and Abnormalities, Psychological Disorders	Dementia	2.63e-27	GSK3B,CA6,MMP2,PLAU,CYP3A4,CA7,ROCK2,CA5B,DRD2,CA12,CA9,NOS1,SIGMAR1,NOS3,SIRT1,CA14,MAOA,DRD3,HTR2A,PRKCE,CA5A,CAPN1,SLC6A2,CHRNA7,CHRNA3,CA13,PRKCD,NOS2,HTR2B,SLC6A3,CA1,CACNA2D1,HTR2C,CHRNA4,ADRA2C,ADRA2A,SLC6A4,MAOB,HRH2	39
Neurological Disease, Organismal Injury and Abnormalities	Cluster headache	3.59e-27	CA6,CA5A,CA7,CA13,CA5B,DRD2,CA12,CA9,HTR2B,CA1,ADRA2C,HTR2C,ADRA2A,CA14,HTR2A,DRD3	16
Organismal Injury and Abnormalities, Psychological Disorders	Social anxiety disorder	3.73e-27	CA6,CA5A,SLC6A2,CA7,CA13,CA5B,CA12,DRD2,CA9,SLC6A3,HTR2B,CA1,ADRA2C,HTR2C,ADRA2A,SLC6A4,CA14,HTR2A,DRD3	19
Neurological Disease, Organismal Injury and Abnormalities, Psychological Disorders	Brain damage	5.16e-27	CA6,CA5A,PLAU,SLC6A2,CHRNA7,CHRNA3,CA7,CA13,CA5B,DRD2,CA9,CA12,SLC6A3,CA1,SIGMAR1,CHRNA4,ADRA2C,SLC6A4,ADRA2A,ADORA1,CA14,HTR2A	22
Psychological Disorders	Alcohol use disorder	1.09e-26	CA6,CA5A,SLC6A2,CA7,CA13,CA5B,DRD2,CA9,CA12,SLC6A3,HTR2B,CACNA2D1,CA1,SIGMAR1,HTR2C,ADRA2C,SLC6A4,ADRA2A,ADORA1,CA14,HTR2A,DRD3	22
Neurological Disease, Organismal Injury and Abnormalities, Psychological Disorders	Traumatic brain injury	1.54e-26	CA6,CA5A,SLC6A2,CHRNA7,CHRNA3,CA7,CA13,CA5B,DRD2,CA9,CA12,SLC6A3,CA1,SIGMAR1,CHRNA4,ADRA2C,ADRA2A,SLC6A4,CA14,HTR2A	20
Neurological Disease, Psychological Disorders	Attention deficit hyperactivity disorder	2.31e-26	COMT,SLC6A2,CHRNA7,DRD2,SLC6A3,HTR2B,SIGMAR1,TAAR1,SLC18A2,HTR2C,ADRA2C,CHRNA4,SLC6A4,ADRA2A,MAOB,MAOA,HTR2A,DRD3	18
Neurological Disease, Organismal Injury and Abnormalities, Psychological Disorders	Cocaine dependence	4.43e-26	CA6,CA5A,SLC6A2,CA7,CA13,CA5B,CA12,CA9,SLC6A3,CA1,SIGMAR1,TAAR1,SLC18A2,SLC6A4,ADORA1,CA14	16
Cardiovascular Disease, Organismal Injury and Abnormalities	Stenosis of aorta	4.58e-26	CA6,CA5A,SLC6A2,CA7,CA13,CA5B,DRD2,CA9,CA12,SLC6A3,HTR2B,CACNA2D1,CA1,ADRA2C,HTR2C,ADRA2A,SLC6A4,CA14,HTR2A	19
Neurological Disease	Pediatric-onset neurological disease	5.8e-26	CA6,TYMS,CYP3A4,CYP2C19,MAP2K1,CA7,CA5B,CA12,CA9,SIGMAR1,HDAC1,CA14,HTR2A,HDAC2,CA5A,SLC6A2,CA13,HTR2B,HDAC6,SLC6A3,CA1,SLC18A2,HTR2C,SLC6A4,HTR4	25
Neurological Disease, Organismal Injury and Abnormalities	Early-onset encephalopathy	1.64e-25	CA6,TYMS,CYP3A4,CYP2C19,CA7,CA5B,CA12,CA9,HDAC1,CA14,HTR2A,HDAC2,CA5A,CHRNA7,SLC6A2,CA13,HTR2B,HDAC6,SLC6A3,CA1,SLC18A2,CHRNA4,HTR2C,SLC6A4,HTR4	25
Hereditary Disorder, Neurological Disease, Organismal Injury and Abnormalities	Tourette syndrome	2.19e-25	CA6,CA5A,CA7,CA13,CA5B,DRD2,CA12,CA9,CA1,SIGMAR1,HTR2C,ADRA2C,ADRA2A,CA14,MAOA,HTR2A,DRD3	17
Neurological Disease	Early-onset neurological disorder	2.93e-25	CA6,TYMS,CYP3A4,CYP2C19,CA7,CA5B,DRD2,CA12,CA9,HDAC1,CA14,DRD3,HTR2A,HDAC2,CA5A,CHRNA7,SLC6A2,CA13,HTR2B,HDAC6,SLC6A3,CA1,SLC18A2,CHRNA4,HTR2C,SLC6A4,HTR4	27
Neurological Disease, Organismal Injury and Abnormalities	Childhood encephalopathy	8.12e-25	CA6,HDAC2,CA5A,TYMS,SLC6A2,CYP3A4,CYP2C19,CA7,CA13,CA5B,CA12,CA9,HTR2B,HDAC6,SLC6A3,CA1,SLC18A2,HTR2C,SLC6A4,HDAC1,CA14,HTR4,HTR2A	23
Psychological Disorders	Tobacco-related disorder	8.44e-25	CA6,CA5A,SLC6A2,CHRNA7,CHRNA3,CA7,CA13,CA5B,CA12,CA9,SLC6A3,CA1,SIGMAR1,CHRNA4,SLC6A4,CYP2A6 (includes others),CA14	17
Psychological Disorders	Methamphetamine dependence	1.15e-24	SLC6A2,DRD2,SLC6A3,TAAR1,SLC18A2,ADRA2C,HTR2C,ADRA2A,SLC6A4,MAOB,HTR2A,DRD3,MAOA	13
Developmental Disorder, Neurological Disease, Organismal Injury and Abnormalities	Lennox-Gastaut syndrome	1.4e-24	CA6,CA5A,SLC6A2,CA7,CA13,CA5B,CA12,CA9,SLC6A3,HTR2B,CA1,HTR2C,SLC6A4,CA14,HTR4,HTR2A	16
Organismal Injury and Abnormalities, Respiratory Disease	Chronic pulmonary disease	1.87e-24	CA6,HDAC2,CA5A,TYMS,CHRNA7,CYP3A4,CHRNA3,CA7,CA13,CA5B,CA12,CA9,NOS2,LCK,CA1,CHRNA4,NOS3,SLC6A4,ADORA1,CYP2A6 (includes others),CA14,SIRT1,HTR4	23
Neurological Disease, Organismal Injury and Abnormalities, Psychological Disorders	Sleep Disorders	1.29e-23	COMT,SLC6A2,CHRNA7,CYP3A4,CHRNA3,DRD2,SLC6A3,HTR2B,HRH3,CACNA2D1,CHRNA4,HTR2C,ADRA2C,SLC6A4,ADRA2A,MAOB,ADORA1,HTR2A,DRD3	19
Neurological Disease, Psychological Disorders	Major depression	1.51e-23	COMT,TACR1,TYMS,THRA,CHRNA7,SLC6A2,CYP3A4,CHRNA3,DRD2,HTR2B,SLC6A3,NOS1,SIGMAR1,CHRNA4,HTR2C,ADRA2C,SLC6A4,ADRA2A,MAOB,THRB,SIRT1,MAOA,DRD3,HTR2A	24
Psychological Disorders	Oppositional defiant disorder	1.59e-23	DRD2,SLC6A3,HTR2B,SLC6A2,SLC18A2,TAAR1,HTR2C,ADRA2C,ADRA2A,MAOB,HTR2A,MAOA	12
Neurological Disease	Essential tremor	1.98e-23	CA6,CA5A,CA7,CA13,CA5B,CA12,CA9,CA1,CACNA2D1,CHRNA4,ADRA2C,ADRA2A,CA14,DRD3	14
Cardiovascular Disease, Organismal Injury and Abnormalities	Peripheral vascular disease	2.49e-23	CA6,CYP2C19,CA7,CA5B,DRD2,CA12,CA9,SIGMAR1,NOS3,KCNJ1,CA14,DRD3,HTR2A,CA5A,PLAUR,CHRNA7,SLC6A2,CHRNA3,CA13,SLC6A3,NOS2,HTR2B,CA1,CACNA2D1,SLC18A2,CHRNA4,HTR2C,ADRA2C,SLC6A4,ADRA2A	30
Cardiovascular Disease, Organismal Injury and Abnormalities	Failure of heart	4.67e-23	CA6,CA5A,THRA,CYP2C19,CA7,CA13,CA5B,DRD2,CA12,CA9,HTR2B,CA1,CACNA2D1,SLC18A2,ADRA2C,SLC6A4,ADRA2A,ADORA1,THRB,KCNJ1,CA14,SIRT1,DRD3	23
Cardiovascular Disease, Organismal Injury and Abnormalities	Occlusion of artery	6.07e-23	CA6,PLAU,MMP2,THRA,CYP2C19,CA7,CYP2C9,CA5B,DRD2,CA12,CA9,SIGMAR1,NOS3,CA14,HTR2A,CA5A,SLC6A2,CA13,SLC6A3,HTR2B,KDM1A,CA1,CACNA2D1,HTR2C,ADRA2C,SLC6A4,ADRA2A,ADORA1,THRB	29
Developmental Disorder, Neurological Disease, Psychological Disorders	Speech and language disorders	6.42e-23	CA6,CA5A,CA7,CA13,CA5B,DRD2,CA9,CA12,HTR2B,CA1,CHRNA4,HTR2C,ADRA2C,ADRA2A,CA14,HRH2,HTR2A,DRD3	18
Organismal Injury and Abnormalities, Psychological Disorders	Generalized social anxiety disorder	1.63e-22	CA9,CA12,CA6,CA5A,CA1,SLC6A2,SLC6A4,CA7,CA13,CA14,CA5B	11
Neurological Disease, Organismal Injury and Abnormalities	Chronic headache	2.78e-22	CA12,CA9,CA6,SLC6A3,CA5A,CA1,SLC6A2,SLC6A4,CA7,CA13,CA14,CA5B	12
Auditory Disease	Tinnitus	3.14e-22	CA6,CA5A,SLC6A2,CA7,CA13,CA5B,CA12,CA9,CA1,CACNA2D1,SLC6A4,CA14,HTR2A	13
Organismal Injury and Abnormalities, Respiratory Disease	Chronic obstructive pulmonary disease	3.45e-22	CA6,HDAC2,CA5A,TYMS,CHRNA7,CYP3A4,CHRNA3,CA7,CA13,CA5B,CA12,CA9,CA1,CHRNA4,NOS3,SLC6A4,ADORA1,CYP2A6 (includes others),CA14,SIRT1,HTR4	21
Psychological Disorders	Nicotine dependence	5.01e-22	CA6,CA5A,SLC6A2,CHRNA7,CHRNA3,CA7,CA13,CA5B,CA12,CA9,SLC6A3,CA1,CHRNA4,SLC6A4,CA14	15
Neurological Disease, Organismal Injury and Abnormalities	Tonic-clonic seizure	6.5e-22	CA6,CA5A,SLC6A2,CYP3A4,CYP2C19,CA7,CA13,CA5B,CA9,CA12,SLC6A3,HTR2B,CACNA2D1,CA1,HTR2C,SLC6A4,CA14,HTR4,HTR2A	19
Neurological Disease, Organismal Injury and Abnormalities	Tonic-clonic epilepsy	6.69e-22	CA6,CA5A,SLC6A2,CYP3A4,CYP2C19,CA7,CA13,CA5B,CA9,CA12,SLC6A3,HTR2B,CA1,HTR2C,SLC6A4,CA14,HTR4,HTR2A	18
Neurological Disease, Organismal Injury and Abnormalities	Generalized epilepsy	8.34e-22	CA6,CA5A,SLC6A2,CHRNA7,CYP3A4,CYP2C19,CA7,CA13,CA5B,CA9,CA12,SLC6A3,HTR2B,CA1,HTR2C,SLC6A4,CA14,HTR4,HTR2A	19
Inflammatory Disease, Ophthalmic Disease, Organismal Injury and Abnormalities	Conjunctivitis	1.07e-21	CA6,CA5A,CA7,CA13,CA5B,CA12,CA9,HTR2B,CA1,HTR2C,ADRA2C,ADRA2A,CA14,HTR2A,HRH2	15
Hereditary Disorder, Ophthalmic Disease, Organismal Injury and Abnormalities	Primary open-angle glaucoma	1.44e-21	CA6,CA5A,CA7,CA13,CA5B,CA12,CA9,NOS2,NOS1,CA1,ADRA2C,NOS3,ADRA2A,CA14	14
Cardiovascular Disease, Organismal Injury and Abnormalities, Skeletal and Muscular Disorders	Myocardial infarction	1.61e-21	CA6,CA5A,THRA,CYP2C19,CA7,CA13,CYP2C9,CA5B,DRD2,CA12,CA9,CA1,CACNA2D1,SLC18A2,ADRA2C,NOS3,ADRA2A,ADORA1,THRB,KCNJ1,CA14	21
Neurological Disease, Organismal Injury and Abnormalities, Psychological Disorders, Skeletal and Muscular Disorders	Idiopathic Parkinson disease	2.19e-21	DRD2,HTR2B,SLC6A3,COMT,SLC6A2,ADRA2C,HTR2C,SLC6A4,MAOB,HTR2A,DRD3	11
Neurological Disease	Movement Disorders	2.37e-21	GSK3B,CA6,COMT,CYP3A4,CYP2C19,CA7,ROCK2,CA5B,DRD2,CA12,CA9,NOS1,SIGMAR1,CA14,MAOA,DRD3,HTR2A,CA5A,SLC6A2,CHRNA7,CHRNA3,CA13,PRKX,NOS2,HTR2B,SLC6A3,HRH3,CA1,CACNA2D1,SLC18A2,HTR2C,CHRNA4,ADRA2C,ADRA2A,SLC6A4,MAOB,ADORA1,HTR4	38
Organismal Injury and Abnormalities, Respiratory Disease	High-altitude pulmonary edema	3.16e-21	CA12,CA6,CA9,CA5A,CA1,NOS3,CA7,CA13,CA14,CA5B	10
Developmental Disorder, Neurological Disease, Psychological Disorders	Aphasia	4.53e-21	DRD2,CA12,CA9,CA6,CA5A,CA1,CHRNA4,CA7,CA13,CA14,CA5B,DRD3	12
Neurological Disease, Skeletal and Muscular Disorders	Psychomotor agitation	1.07e-20	SLC6A2,CHRNA7,CHRNA3,DRD2,SLC6A3,SIGMAR1,CHRNA4,ADRA2C,HTR2C,ADRA2A,SLC6A4,HTR2A,DRD3	13
Organismal Injury and Abnormalities, Renal and Urological Disease	Renal impairment	1.31e-20	CA6,CA5A,CHRNA7,SLC6A2,CHRNA3,CA7,CA13,CA5B,DRD2,CA12,CA9,SLC6A3,CA1,CACNA2D1,CHRNA4,ADRA2C,SLC6A4,ADRA2A,ADORA1,CA14,DRD3	21
Developmental Disorder, Neurological Disease, Organismal Injury and Abnormalities	Developmental epilepsy	1.43e-20	CA6,CA5A,SLC6A2,CYP3A4,CYP2C19,CA7,CA13,CA5B,CA9,CA12,SLC6A3,HTR2B,CA1,HTR2C,SLC6A4,CA14,HTR4,HTR2A	18
Neurological Disease	Epilepsy or neurodevelopmental disorder	1.62e-20	CA6,PLAU,CYP3A4,CYP2C19,MAP2K1,CA7,CYP2C9,CA5B,DRD2,CA12,CA9,SIGMAR1,CA14,HTR2A,PIM3,CA5A,CHRNA7,SLC6A2,CA13,SLC6A3,HTR2B,CA1,CACNA2D1,CHRNA4,HTR2C,ADRA2C,SLC6A4,ADRA2A,HRH2,HTR4	30
Neurological Disease, Organismal Injury and Abnormalities	Syndromic epilepsy	1.62e-20	CA6,CA5A,SLC6A2,CYP3A4,CYP2C19,CA7,CA13,CA5B,CA9,CA12,SLC6A3,HTR2B,CA1,HTR2C,SLC6A4,CA14,HTR4,HTR2A	18
Ophthalmic Disease, Organismal Injury and Abnormalities	Open-angle glaucoma	1.96e-20	CA6,CA5A,CA7,CA13,CA5B,CA12,CA9,NOS2,NOS1,CA1,ADRA2C,CHRNA4,NOS3,ADRA2A,CA14	15
Organismal Injury and Abnormalities, Psychological Disorders	Primary anxiety disorder	2.51e-20	CA9,CA12,CA6,CA5A,CA1,SLC6A4,CA7,CA13,CA14,CA5B	10
Neurological Disease, Organismal Injury and Abnormalities	Chronic migraine	3.2e-20	CA12,CA9,CA6,CA5A,CA1,SLC6A2,SLC6A4,CA7,CA13,CA14,CA5B	11
Respiratory Disease	Lower respiratory tract disorder	3.42e-20	CA6,HDAC2,CA5A,TYMS,CHRNA7,SLC6A2,CYP3A4,CHRNA3,CA7,CA13,CA5B,CA12,CA9,CA1,CHRNA4,ADRA2C,NOS3,SLC6A4,ADRA2A,ADORA1,CYP2A6 (includes others),CA14,SIRT1,HTR4	24
Ophthalmic Disease, Organismal Injury and Abnormalities	Glaucoma	4.63e-20	CA6,CA5A,TYMS,CA7,CA13,CA5B,CA9,CA12,NOS2,NOS1,CA1,CHRNA4,ADRA2C,NOS3,ADRA2A,CA14	16
Nutritional Disease	Pediatric obesity	5.98e-20	CA6,CA5A,SLC6A2,CA7,CA13,CA5B,CA12,CA9,SLC6A3,CA1,SLC6A4,MAOB,CA14,MAOA	14
Hereditary Disorder, Nutritional Disease, Organismal Injury and Abnormalities, Psychological Disorders	Bulimia nervosa	6.06e-20	CA9,CA12,CA6,CA5A,CA1,SLC6A4,CA7,CA13,CA14,CA5B	10
Cardiovascular Disease, Organismal Injury and Abnormalities	Congestive heart failure	8.59e-20	CA6,CA5A,THRA,CA7,CA13,CA5B,CA9,CA12,HTR2B,CACNA2D1,CA1,ADRA2C,SLC6A4,ADRA2A,CA14,THRB	16
Ophthalmic Disease, Organismal Injury and Abnormalities	Angle-closure glaucoma	9.84e-20	CA12,CA9,CA6,CA5A,CA1,ADRA2C,ADRA2A,CA7,CA13,CA14,CA5B	11
Neurological Disease, Organismal Injury and Abnormalities	Childhood epilepsy	1.26e-19	CA6,CA5A,SLC6A2,CYP3A4,CYP2C19,CA7,CA13,CA5B,CA9,CA12,SLC6A3,HTR2B,CA1,HTR2C,SLC6A4,CA14,HTR4,HTR2A	18
Organismal Injury and Abnormalities	Backache	1.3e-19	COMT,SLC6A2,DRD2,SLC6A3,HTR2B,CACNA2D1,SIGMAR1,HTR2C,ADRA2C,SLC6A4,ADRA2A,ADORA1,HTR2A,HRH2,DRD3	15
Respiratory Disease	Respiratory insufficiency	1.38e-19	CA12,CA9,CA6,CA5A,CA1,CHRNA7,CHRNA3,CHRNA4,CA7,CA13,CA14,CA5B	12
Ophthalmic Disease, Organismal Injury and Abnormalities	Secondary glaucoma	1.64e-19	CA9,CA12,CA6,CA5A,CA1,CA7,CA13,CA14,CA5B	9
Neurological Disease, Organismal Injury and Abnormalities, Psychological Disorders	Dyssomnia	1.85e-19	SLC6A2,CHRNA7,CHRNA3,DRD2,SLC6A3,HTR2B,CACNA2D1,CHRNA4,HTR2C,ADRA2C,ADRA2A,SLC6A4,MAOB,HTR2A,DRD3	15
Neurological Disease, Organismal Injury and Abnormalities	Syndromic encephalopathy	2.05e-19	CA6,CYP3A4,CYP2C19,MAP2K1,CA7,CA5B,DRD2,CA12,CA9,NOS1,SIGMAR1,CA14,MAOA,DRD3,HTR2A,CA5A,SLC6A2,CHRNA7,CHRNA3,CA13,HTR2B,SLC6A3,CA1,CACNA2D1,HTR2C,CHRNA4,ADRA2C,ADRA2A,SLC6A4,HTR4	30
Cardiovascular Disease	Stage II systolic hypertension	2.86e-19	CA9,CA12,CA6,CA5A,CACNA2D1,CA1,CA7,CA13,CA14,CA5B	10
Hereditary Disorder, Neurological Disease, Organismal Injury and Abnormalities	Familial epilepsy	4.28e-19	CA6,CA5A,CHRNA7,SLC6A2,CYP3A4,CYP2C19,CA7,CA13,CA5B,CA12,CA9,HTR2B,SLC6A3,CA1,CHRNA4,HTR2C,SLC6A4,CA14,HTR4,HTR2A	20
Developmental Disorder, Neurological Disease, Organismal Injury and Abnormalities, Psychological Disorders	Landau Kleffner syndrome	5.3e-19	CA12,CA9,CA6,CA5A,CA1,CA7,CA13,CA14,CA5B	9
Cardiovascular Disease	Childhood hypertension	5.7e-19	CA12,CA9,CA6,CA5A,CACNA2D1,CA1,CA7,CA13,CA14,CA5B	10
Cardiovascular Disease, Organismal Injury and Abnormalities	Mild aortic regurgitation	5.7e-19	CA9,CA12,CA6,CA5A,CA1,CACNA2D1,CA7,CA13,CA14,CA5B	10
Cardiovascular Disease, Organismal Injury and Abnormalities	Mild aortic stenosis	5.7e-19	CA9,CA12,CA6,CA5A,CA1,CACNA2D1,CA7,CA13,CA14,CA5B	10
Cardiovascular Disease	Mild hypertension	5.7e-19	CA12,CA9,CA6,CA5A,CA1,CACNA2D1,CA7,CA13,CA14,CA5B	10
Cardiovascular Disease, Organismal Injury and Abnormalities	Moderate aortic regurgitation	5.7e-19	CA9,CA12,CA6,CA5A,CACNA2D1,CA1,CA7,CA13,CA14,CA5B	10
Cardiovascular Disease, Organismal Injury and Abnormalities	Moderate aortic stenosis	5.7e-19	CA9,CA12,CA6,CA5A,CACNA2D1,CA1,CA7,CA13,CA14,CA5B	10
Psychological Disorders	Drug abuse	6.14e-19	SLC6A2,DRD2,SLC6A3,HTR2B,SIGMAR1,TAAR1,SLC18A2,CHRNA4,ADRA2C,HTR2C,ADRA2A,HTR2A,DRD3	13
Cardiovascular Disease, Ophthalmic Disease, Organismal Injury and Abnormalities	Hypertension of eye	6.85e-19	CA12,CA9,CA6,CA5A,CA1,ADRA2C,ADRA2A,CA7,CA13,CA14,CA5B	11
Nutritional Disease	Weight gain	7.55e-19	CA6,CA5A,CA7,CA13,CA5B,DRD2,CA12,CA9,CA1,HTR2C,ADRA2A,CA14,HTR2A,DRD3	14
Cardiovascular Disease, Organismal Injury and Abnormalities	Chronic heart failure	7.65e-19	CA9,CA12,CA6,CA5A,CA1,ADRA2C,SLC6A4,ADRA2A,CA7,CA13,CA14,CA5B	12
Neurological Disease, Skeletal and Muscular Disorders	Motor dysfunction	9.15e-19	SLC6A2,CHRNA7,CHRNA3,DRD2,SLC6A3,HTR2B,SIGMAR1,HTR2C,CHRNA4,ADRA2C,SLC6A4,ADRA2A,HTR2A,DRD3	14
Metabolic Disease, Organismal Injury and Abnormalities	Metabolic alkalosis	1.08e-18	CA9,CA12,CA6,CA5A,CA1,CA7,CA13,KCNJ1,CA14,CA5B	10
Inflammatory Disease, Organismal Injury and Abnormalities, Respiratory Disease	Rhinitis	1.6e-18	HDAC2,SLC6A2,SLC6A3,HTR2B,HRH3,HRH4,SIGMAR1,HTR2C,ADRA2C,SLC6A4,ADRA2A,ADORA1,HTR2A,HRH2	14
Inflammatory Response	Inflammation of absolute anatomical region	1.69e-18	CA6,TYMS,CYP3A4,CA7,CYP2C9,CA5B,DRD2,CA12,CA9,SIGMAR1,NOS3,SIRT1,CA14,JAK2,CA5A,CHRNA7,CHRNA3,JAK1,CA13,PRKCD,NOS2,SLC6A3,CA1,PRKD1,CHRNA4,ADRA2C,ADRA2A,SLC6A4,ADORA1,HRH2	30
Immunological Disease, Inflammatory Disease, Organismal Injury and Abnormalities, Respiratory Disease	Allergic rhinitis	2e-18	HDAC2,SLC6A2,SLC6A3,HTR2B,HRH3,HRH4,HTR2C,ADRA2C,SLC6A4,ADRA2A,ADORA1,HTR2A,HRH2	13
Neurological Disease, Organismal Injury and Abnormalities	Epilepsy	2.24e-18	CA6,CA5A,CHRNA7,SLC6A2,CYP3A4,CYP2C19,CA7,CYP2C9,CA13,CA5B,CA12,CA9,SLC6A3,HTR2B,CA1,CACNA2D1,SIGMAR1,CHRNA4,HTR2C,SLC6A4,CA14,HTR4,HTR2A,PIM3	24
Cardiovascular Disease, Organismal Injury and Abnormalities	Acute coronary event	2.39e-18	CA6,CA5A,THRA,SLC6A2,CA7,CA13,CA5B,DRD2,CA12,CA9,NOS2,SLC6A3,CA1,NOS3,SLC6A4,ADORA1,THRB,CA14	18
Cardiovascular Disease, Organismal Injury and Abnormalities	Valvulopathy	2.51e-18	CA6,CA5A,MMP2,SLC6A2,CA7,CA13,CA5B,CA9,CA12,CACNA2D1,CA1,SIGMAR1,ADRA2C,NOS3,ADRA2A,CA14	16
Endocrine System Disorders, Gastrointestinal Disease, Metabolic Disease, Organismal Injury and Abnormalities	Non-insulin-dependent diabetes mellitus	2.98e-18	CA6,CA5A,SLC6A2,CA7,CYP2C9,CA13,AKT2,CA5B,DRD2,CA12,CA9,FYN,SLC6A3,CA1,SIGMAR1,HTR2C,NOS3,SLC6A4,ADRA2A,MAOB,KCNJ1,CA14,MAOA,DRD3	24
Psychological Disorders	Psychosis	3.11e-18	COMT,SLC6A2,CHRNA7,DRD2,SLC6A3,HTR2B,SLC18A2,CHRNA4,HTR2C,ADRA2C,SLC6A4,ADRA2A,HRH2,HTR2A,DRD3	15
Psychological Disorders	Opioid dependence	3.11e-18	SLC6A2,DRD2,SLC6A3,HTR2B,CACNA2D1,SIGMAR1,ADRA2C,CHRNA4,HTR2C,ADRA2A,SLC6A4,HTR2A,DRD3	13
Neurological Disease, Organismal Injury and Abnormalities	Primary tonic-clonic seizure	3.49e-18	CA12,CA9,CA6,CA5A,CACNA2D1,CA1,CA7,CA13,CA14,CA5B	10
Inflammatory Disease, Organismal Injury and Abnormalities, Respiratory Disease	Vasomotor rhinitis	3.49e-18	SLC6A3,HRH3,HRH4,SLC6A2,HTR2C,ADRA2C,ADRA2A,SLC6A4,HTR2A,HRH2	10
Hematological Disease, Respiratory Disease	High altitude hypoxia	3.53e-18	HDAC2,CA12,CA9,CA6,CA5A,CA1,CA7,CA13,ADORA1,CA14,CA5B	11
Inflammatory Disease, Ophthalmic Disease, Organismal Injury and Abnormalities	Chronic anterior uveitis	3.68e-18	CA9,CA12,CA6,CA5A,CA1,CA7,CA13,CA14,CA5B	9
Hematological Disease, Metabolic Disease, Organismal Injury and Abnormalities	Diuretic-induced hypokalemia	3.68e-18	CA9,CA12,CA6,CA5A,CA1,CA7,CA13,CA14,CA5B	9
Organismal Injury and Abnormalities, Psychological Disorders	Panic disorder	5.9e-18	DRD2,SLC6A3,HTR2B,COMT,SLC6A2,ADRA2C,HTR2C,ADRA2A,SLC6A4,MAOA,HTR2A,DRD3	12
Hematological Disease, Metabolic Disease, Organismal Injury and Abnormalities	Hypokalemia	5.95e-18	CA12,CA9,CA6,CA5A,CA1,CA7,CA13,CA14,KCNJ1,CA5B	10
Gastrointestinal Disease	Nausea	7.12e-18	TACR1,CHRNA7,CHRNA3,DRD2,HTR2B,HRH3,CACNA2D1,HRH4,CHRNA4,ADRA2C,HTR2C,ADRA2A,HRH2,HTR2A,DRD3	15
Neurological Disease, Organismal Injury and Abnormalities	Basilar-type migraine	8.38e-18	CA9,CA12,CA6,CA5A,CA1,CA7,CA13,CA14,CA5B	9
Behavior	Emotional behavior	8.83e-18	SLC6A2,DRD2,SLC6A3,HTR2B,SIGMAR1,HTR2C,ADRA2C,SLC6A4,ADRA2A,MAOB,MAOA,HTR2A,DRD3	13
Neurological Disease, Organismal Injury and Abnormalities, Psychological Disorders, Skeletal and Muscular Disorders	Parkinson's disease	1.14e-17	GSK3B,COMT,CHRNA7,SLC6A2,DRD2,NOS2,HTR2B,SLC6A3,NOS1,HRH3,SIGMAR1,SLC18A2,CHRNA4,HTR2C,ADRA2C,SLC6A4,ADRA2A,MAOB,ADORA1,DRD3,HTR2A	21
Organismal Injury and Abnormalities	Low back pain	1.31e-17	COMT,SLC6A2,DRD2,SLC6A3,HTR2B,CACNA2D1,SIGMAR1,ADRA2C,HTR2C,SLC6A4,HTR2A,HRH2,DRD3	13
Dermatological Diseases and Conditions, Organismal Injury and Abnormalities	Pruritus	1.64e-17	SLC6A3,HTR2B,TACR1,CACNA2D1,SLC6A2,SIGMAR1,ADRA2C,HTR2C,SLC6A4,ADRA2A,HTR2A,HRH2	12
Cardiovascular Disease, DNA Replication, Recombination, and Repair, Developmental Disorder, Endocrine System Disorders, Hereditary Disorder, Immunological Disease, Neurological Disease, Organismal Injury and Abnormalities, Skeletal and Muscular Disorders	Shprintzen syndrome	1.77e-17	DRD2,SLC6A3,HTR2B,SLC6A2,HTR2C,ADRA2C,ADRA2A,SLC6A4,HTR2A	9
Organismal Injury and Abnormalities	Chronic lower back pain	2.03e-17	DRD2,HTR2B,SLC6A3,SLC6A2,SIGMAR1,ADRA2C,HTR2C,SLC6A4,HRH2,HTR2A,DRD3	11
Developmental Disorder, Hereditary Disorder, Organismal Injury and Abnormalities	Prader-Willi syndrome	2.03e-17	CA12,CA9,CA6,CA5A,CA1,ADRA2C,ADRA2A,CA7,CA13,CA14,CA5B	11
Cardiovascular Disease	Primary hypertension	2.56e-17	CA6,CA5A,SLC6A2,CA7,CA13,CA5B,CA9,CA12,CACNA2D1,CA1,SLC18A2,ADRA2C,NOS3,ADRA2A,CA14	15
Neurological Disease, Psychological Disorders	Schizoaffective disorder	2.56e-17	SLC6A2,CHRNA7,CHRNA3,DRD2,SLC6A3,HTR2B,SIGMAR1,CHRNA4,HTR2C,ADRA2C,SLC6A4,ADRA2A,HRH2,HTR2A,DRD3	15
Infectious Diseases, Inflammatory Disease, Ophthalmic Disease, Organismal Injury and Abnormalities	Infectious conjunctivitis	3.53e-17	CA12,CA9,CA6,CA5A,CA1,CA7,CA13,CA14,CA5B	9
Cardiovascular Disease, Developmental Disorder, Endocrine System Disorders, Hereditary Disorder, Organismal Injury and Abnormalities, Renal and Urological Disease	Williams-Beuren syndrome	3.53e-17	DRD2,HTR2B,SLC6A3,SLC6A2,HTR2C,ADRA2C,SLC6A4,ADRA2A,HTR2A	9
Cardiovascular Disease	Hypertension resistant to conventional therapy	3.92e-17	CA12,CA9,CA6,CA5A,CA1,NOS3,CA7,CA13,CA14,CA5B	10
Cardiovascular Disease, Organismal Injury and Abnormalities	Cardiac death	3.98e-17	CA6,CA5A,CYP2C19,CA7,CA13,CA5B,CA12,CA9,CACNA2D1,CA1,SLC18A2,KCNJ1,CA14	13
Hereditary Disorder, Organismal Injury and Abnormalities	X-linked hereditary disease	4.43e-17	CA6,CA5A,HDAC8,SLC6A2,CA7,CA13,CA5B,DRD2,CA12,CA9,HDAC6,SLC6A3,HTR2B,NOS1,CA1,HTR2C,ADRA2C,SLC6A4,ADRA2A,MAOB,CA14,MAOA,HTR2A	23
Metabolic Disease, Organismal Injury and Abnormalities	Diabetes insipidus	6.69e-17	CA12,CA9,CA6,CA5A,CA1,CA7,CA13,CA14,CA5B	9
Neurological Disease, Organismal Injury and Abnormalities, Psychological Disorders	Insomnia	6.7e-17	SLC6A2,CHRNA7,CHRNA3,DRD2,SLC6A3,HTR2B,CACNA2D1,ADRA2C,CHRNA4,HTR2C,ADRA2A,SLC6A4,HTR2A	13
Metabolic Disease, Neurological Disease, Organismal Injury and Abnormalities, Psychological Disorders	Alzheimer disease	8.38e-17	GSK3B,MMP2,PLAU,CYP3A4,ROCK2,DRD2,NOS1,SIGMAR1,NOS3,SIRT1,MAOA,DRD3,HTR2A,PRKCE,CAPN1,SLC6A2,CHRNA7,CHRNA3,PRKCD,NOS2,HTR2B,SLC6A3,HTR2C,CHRNA4,ADRA2C,ADRA2A,SLC6A4,MAOB	28
Nutritional Disease	Central obesity	8.91e-17	CA12,CA9,CA6,CA5A,CA1,NISCH,CA7,CA13,CA14,CA5B	10
Organismal Injury and Abnormalities, Renal and Urological Disease	Chronic renal impairment	9.49e-17	CA6,CA5A,SLC6A2,CA7,CA13,CA5B,DRD2,CA9,CA12,SLC6A3,CACNA2D1,CA1,SLC6A4,ADORA1,CA14,DRD3	16
Inflammatory Disease	Chronic inflammatory disorder	1.19e-16	CA6,MMP2,TYMS,CA7,CYP2C9,CA5B,DRD2,CA12,CA9,LAP3,SIGMAR1,NOS3,HDAC1,CA14,HTR2A,PRKCE,HDAC2,JAK2,TACR1,CA5A,PLAUR,SLC6A2,JAK1,CA13,PRKCD,HTR2B,SLC6A3,NOS2,CA1,PRKD1,HTR2C,ADRA2C,ADRA2A,SLC6A4,ADORA1,HTR4,HRH2	37
Psychological Disorders	Compulsive gambling	1.21e-16	CA9,CA12,CA6,CA5A,CA1,CA7,CA13,CA14,CA5B	9
Endocrine System Disorders, Gastrointestinal Disease, Metabolic Disease, Organismal Injury and Abnormalities	Diabetes mellitus	1.27e-16	CA6,CA7,CYP2C9,CA5B,AOC1,DRD2,CA12,CA9,FYN,SIGMAR1,NOS3,KCNJ1,CA14,MAOA,DRD3,HTR2A,CA5A,SLC6A2,NISCH,CA13,AKT2,HTR2B,SLC6A3,CA1,CACNA2D1,HTR2C,ADRA2C,ADRA2A,SLC6A4,MAOB,ADORA1,HTR4	32
Psychological Disorders	Non-affective psychosis	1.85e-16	DRD2,SLC6A3,HTR2B,COMT,CHRNA7,CHRNA4,ADRA2C,HTR2C,SLC6A4,ADRA2A,HTR2A,DRD3	12
Cardiovascular Disease, Organismal Injury and Abnormalities, Renal and Urological Disease	Hypertensive renal disease	1.9e-16	CA12,CA9,CA6,CA5A,CA1,CACNA2D1,CA7,CA13,CA14,CA5B	10
Endocrine System Disorders, Metabolic Disease, Organismal Injury and Abnormalities	Metabolic syndrome X	2.6e-16	CA6,CA5A,NISCH,CA7,CA13,CA5B,DRD2,CA9,CA12,CACNA2D1,CA1,HTR2C,NOS3,CA14,HTR2A,DRD3	16
Cardiovascular Disease	Disorder of blood pressure	2.66e-16	GSK3B,CA6,COMT,CA7,CA5B,DRD2,CA12,CA9,SIGMAR1,NOS3,CA14,MAOA,DRD3,CA5A,PLAUR,SLC6A2,CHRNA7,CHRNA3,NISCH,CA13,CDC7,SLC6A3,CA1,CACNA2D1,SLC18A2,CHRNA4,ADRA2C,ADRA2A,FAP,SLC6A4	30
Infectious Diseases	Viral Infection	2.72e-16	GSK3B,PLAU,TYMS,HDAC8,THRA,ANPEP,CYP3A4,CYP2C9,DRD2,FYN,PBK,LCK,HRH4,SIGMAR1,ROCK1,HDAC1,MAOA,HTR2A,HDAC2,JAK2,SLC6A2,CHRNA7,JAK1,CES1,AKT2,PRKX,PRKCD,HDAC6,SLC6A3,NOS2,HRH3,CACNA2D1,PRKD1,SLC18A2,TAAR1,ADRA2C,CHRNA4,ADRA2A,SLC6A4,MAOB,ADORA1,THRB,HTR4,HRH2	44
Developmental Disorder, Organismal Injury and Abnormalities	Drug-induced abnormality	3.56e-16	CA9,CA12,CA6,CA5A,CA1,CA7,CA13,CA14,CA5B	9
Cardiovascular Disease	Severe hypertension	4.43e-16	GSK3B,CA6,CA5A,CA7,CA13,CA5B,CA12,CA9,CA1,CACNA2D1,ADRA2C,ADRA2A,CA14	13
Neurological Disease	Childhood onset movement disorder	5.34e-16	SLC6A3,HTR2B,SLC6A2,SLC18A2,CYP3A4,HTR2C,CYP2C19,SLC6A4,HTR4,HTR2A	10
Neurological Disease, Organismal Injury and Abnormalities	Migraine without aura	5.34e-16	DRD2,HTR2B,SLC6A2,ADRA2C,HTR2C,ADRA2A,SLC6A4,ADORA1,HTR2A,DRD3	10
Organismal Injury and Abnormalities	Edema	5.51e-16	CA6,CA5A,TYMS,CA7,CA13,CA5B,CA9,CA12,CA1,HTR2C,ADRA2C,NOS3,ADRA2A,CA14,HTR2A	15
Neurological Disease, Organismal Injury and Abnormalities	Migraine with typical aura	5.83e-16	CA12,CA9,CA6,CA5A,CA1,CA7,CA13,CA14,CA5B	9
Neurological Disease, Organismal Injury and Abnormalities, Psychological Disorders	Delirium	6.81e-16	SLC6A2,CHRNA7,CHRNA3,DRD2,SLC6A3,HTR2B,CACNA2D1,CHRNA4,HTR2C,ADRA2C,ADRA2A,HTR2A,DRD3	13
Gastrointestinal Disease, Inflammatory Disease, Inflammatory Response, Organismal Injury and Abnormalities, Respiratory Disease	Pharyngitis	6.96e-16	DRD2,SLC6A3,HRH3,HRH4,SLC6A2,SIGMAR1,ADRA2C,ADRA2A,SLC6A4,ADORA1,HRH2	11
Cardiovascular Disease, Organismal Injury and Abnormalities, Renal and Urological Disease	Cardiorenal syndrome	9.29e-16	CA9,CA12,CA6,CA5A,CA1,CA7,CA13,CA14,CA5B	9
Psychological Disorders	Treatment resistant depression	1.1e-15	DRD2,SLC6A3,HTR2B,SLC6A2,SIGMAR1,ADRA2C,HTR2C,ADRA2A,SLC6A4,HTR2A,DRD3	11
Cardiovascular Disease	Hypertension	1.13e-15	GSK3B,CA6,COMT,CA7,CA5B,DRD2,CA12,CA9,NOS3,CA14,MAOA,DRD3,CA5A,PLAUR,SLC6A2,CHRNA7,CHRNA3,NISCH,CA13,CDC7,SLC6A3,CA1,CACNA2D1,SLC18A2,CHRNA4,ADRA2C,ADRA2A,FAP,SLC6A4	29
Neurological Disease	Progressive neurological disorder	1.34e-15	GSK3B,PLAU,COMT,MMP2,TYMS,CYP3A4,MAP2K1,ROCK2,DRD2,NOS1,SIGMAR1,NOS3,SIRT1,MAOA,DRD3,HTR2A,PRKCE,CAPN1,SLC6A2,CHRNA7,CHRNA3,PRKCD,HTR2B,SLC6A3,NOS2,HRH3,SLC18A2,HTR2C,ADRA2C,CHRNA4,ADRA2A,SLC6A4,MAOB,NEK1,ADORA1,HRH2	36
Organismal Injury and Abnormalities	Hot flashes	1.36e-15	DRD2,HTR2B,SLC6A3,CACNA2D1,SLC6A2,ADRA2C,HTR2C,SLC6A4,ADRA2A,HTR2A	10
Hereditary Disorder, Neurological Disease, Organismal Injury and Abnormalities, Psychological Disorders	Schizophreniform psychosis	1.36e-15	DRD2,SLC6A3,HTR2B,CHRNA7,CHRNA4,ADRA2C,HTR2C,SLC6A4,ADRA2A,HTR2A,DRD3	11
Developmental Disorder, Hereditary Disorder, Neurological Disease, Organismal Injury and Abnormalities	Severe myoclonic epilepsy in infancy	1.45e-15	HTR2B,SLC6A3,SLC6A2,CYP3A4,HTR2C,CYP2C19,SLC6A4,HTR4,HTR2A	9
Neurological Disease, Organismal Injury and Abnormalities	Cognitive impairment	1.51e-15	CA6,COMT,CA7,ROCK2,CA5B,DRD2,CA12,CA9,NOS1,SIGMAR1,SIRT1,CA14,MAOA,DRD3,HTR2A,CA5A,SLC6A2,CA13,HTR2B,SLC6A3,CA1,CACNA2D1,HTR2C,CHRNA4,ADRA2C,ADRA2A,SLC6A4	27
Connective Tissue Disorders, Organismal Injury and Abnormalities, Skeletal and Muscular Disorders	Abnormal bone density	1.84e-15	CA6,CA5A,JAK2,MMP2,THRA,JAK1,CA7,CA13,CA5B,CA9,CA12,CA1,CA14,THRB	14
Developmental Disorder, Hereditary Disorder, Metabolic Disease, Organismal Injury and Abnormalities, Renal and Urological Disease	Dent disease	2.2e-15	CA12,CA9,CA6,CA5A,CA1,CA7,CA13,CA14,CA5B	9
Neurological Disease, Organismal Injury and Abnormalities	Learning disability	2.2e-15	DRD2,HTR2B,SLC6A3,SLC6A2,ADRA2C,HTR2C,ADRA2A,HTR2A,DRD3	9
Cardiovascular Disease, Organismal Injury and Abnormalities	Aortic valve disease	2.23e-15	CA12,CA9,CA6,CA5A,MMP2,CA1,CACNA2D1,NOS3,CA7,CA13,CA14,CA5B	12
Developmental Disorder, Hereditary Disorder, Neurological Disease, Organismal Injury and Abnormalities	Fragile X syndrome	2.42e-15	DRD2,HTR2B,SLC6A3,NOS1,SLC6A2,ADRA2C,HTR2C,ADRA2A,SLC6A4,HTR2A	10
Cardiovascular Disease, Organismal Injury and Abnormalities	Disorder of coronary artery	2.58e-15	CA6,CA5A,CYP2C19,CA7,CYP2C9,CA13,CA5B,CA12,CA9,KDM1A,CA1,CACNA2D1,ADRA2C,NOS3,SLC6A4,ADRA2A,ADORA1,KCNJ1,CA14,HRH2	20
Neurological Disease, Skeletal and Muscular Disorders	Progressive neuromuscular disease	3.05e-15	GSK3B,COMT,CHRNA7,SLC6A2,MAP2K1,DRD2,SLC6A3,NOS2,HTR2B,NOS1,HRH3,SIGMAR1,SLC18A2,CHRNA4,HTR2C,ADRA2C,SLC6A4,ADRA2A,MAOB,ADORA1,HRH2,DRD3,HTR2A	23
Cardiovascular Disease	Resistant hypertension	3.29e-15	CA12,CA9,CA6,CA5A,CA1,CA7,CA13,CA14,CA5B	9
Neurological Disease, Psychological Disorders	Treatment-resistant major depressive disorder	3.29e-15	DRD2,SLC6A3,SLC6A2,HTR2C,ADRA2C,SLC6A4,ADRA2A,HTR2A,DRD3	9
Cardiovascular Disease, Organismal Injury and Abnormalities, Respiratory Disease	Pulmonary Hypertension	3.8e-15	CA6,CA5A,CHRNA7,CHRNA3,CA7,CA13,CA5B,CA9,CA12,CA1,CHRNA4,ADRA2C,ADRA2A,CA14	14
Immunological Disease	Allergy	3.85e-15	HDAC2,JAK2,TACR1,TYMS,SLC6A2,JAK1,FYN,SLC6A3,NOS2,HTR2B,HRH3,HRH4,HTR2C,ADRA2C,NOS3,SLC6A4,ADRA2A,ADORA1,HRH2,HTR4,HTR2A	21
Inflammatory Response, Respiratory Disease	Inflammation of respiratory system component	3.85e-15	HDAC2,JAK2,TYMS,CHRNA7,SLC6A2,CYP3A4,CHRNA3,JAK1,DRD2,SLC6A3,NOS2,HRH3,HRH4,CACNA2D1,SIGMAR1,CHRNA4,ADRA2C,SLC6A4,ADRA2A,ADORA1,HRH2	21
Metabolic Disease, Organismal Injury and Abnormalities	Hypothermia	4.1e-15	DRD2,SLC6A3,HTR2B,SLC6A2,ADRA2C,HTR2C,ADRA2A,HTR2A	8
Organismal Injury and Abnormalities, Renal and Urological Disease	Kidney stones	4.17e-15	CA12,CA9,CA6,CA5A,CACNA2D1,CA1,CA7,CA13,CA14,CA5B	10
Neurological Disease, Psychological Disorders	Bipolar II disorder	4.83e-15	DRD2,HTR2B,SIGMAR1,HTR2C,ADRA2C,CHRNA4,ADRA2A,HTR2A,DRD3	9
Hematological Disease, Metabolic Disease, Nutritional Disease, Organismal Injury and Abnormalities, Renal and Urological Disease	Hyperuricemia	4.83e-15	CA12,CA9,CA6,CA5A,CA1,CA7,CA13,CA14,CA5B	9
Neurological Disease, Organismal Injury and Abnormalities	Progressive encephalopathy	5.4e-15	GSK3B,COMT,MMP2,PLAU,CYP3A4,ROCK2,DRD2,NOS1,SIGMAR1,NOS3,SIRT1,MAOA,DRD3,HTR2A,PRKCE,CAPN1,SLC6A2,CHRNA7,CHRNA3,PRKCD,NOS2,HTR2B,SLC6A3,HRH3,SLC18A2,HTR2C,CHRNA4,ADRA2C,ADRA2A,SLC6A4,NEK1,MAOB,ADORA1	33
Dermatological Diseases and Conditions, Neurological Disease, Organismal Injury and Abnormalities	Hyperalgesia	6.98e-15	CA9,CA12,CA6,CA5A,CACNA2D1,CA1,CA7,CA13,CA14,CA5B	10
Gastrointestinal Disease, Infectious Diseases, Inflammatory Disease, Inflammatory Response, Organismal Injury and Abnormalities, Respiratory Disease	The common cold	6.98e-15	SLC6A3,HRH3,HRH4,SLC6A2,SIGMAR1,ADRA2C,ADRA2A,SLC6A4,ADORA1,HRH2	10
Cardiovascular Disease	Prehypertension	6.98e-15	CA12,CA9,CA6,CA5A,CA1,CA7,CA13,CA14,CA5B	9
Immunological Disease, Inflammatory Disease, Organismal Injury and Abnormalities, Respiratory Disease	Seasonal allergic rhinitis	6.98e-15	SLC6A3,HTR2B,SLC6A2,ADRA2C,HTR2C,ADRA2A,SLC6A4,HRH2,HTR2A	9
Developmental Disorder, Hereditary Disorder, Metabolic Disease, Organismal Injury and Abnormalities, Renal and Urological Disease	Inborn error renal tubular transport	1.14e-14	CA12,CA9,CA6,CA5A,CA1,CA7,CA13,CA14,KCNJ1,CA5B	10
Cardiovascular Disease, Neurological Disease, Organismal Injury and Abnormalities, Psychological Disorders	Vascular dementia	1.14e-14	DRD2,SLC6A3,HTR2B,CACNA2D1,ADRA2C,HTR2C,ADRA2A,SLC6A4,HTR2A,DRD3	10
Endocrine System Disorders, Gastrointestinal Disease, Metabolic Disease, Organismal Injury and Abnormalities	Diabetic complication	1.31e-14	CA6,CA5A,SLC6A2,NISCH,CA7,CA13,CA5B,AOC1,CA12,CA9,SLC6A3,CA1,CACNA2D1,SIGMAR1,ADRA2C,NOS3,SLC6A4,ADRA2A,ADORA1,CA14	20
Hereditary Disorder, Neurological Disease, Organismal Injury and Abnormalities	Idiopathic generalized epilepsy	1.44e-14	SLC6A3,HTR2B,SLC6A2,CHRNA7,CYP3A4,HTR2C,CYP2C19,SLC6A4,HTR4,HTR2A	10
Neurological Disease, Organismal Injury and Abnormalities	Absence seizure	1.93e-14	CA12,CA9,CA6,CA5A,CA1,CA7,CA13,CA14,CA5B	9
Inflammatory Disease, Inflammatory Response, Ophthalmic Disease, Organismal Injury and Abnormalities	Keratitis	1.93e-14	CA12,CA9,CA6,CA5A,CA1,CA7,CA13,CA14,CA5B	9
Immunological Disease, Inflammatory Disease, Organismal Injury and Abnormalities, Respiratory Disease	Perennial allergic rhinitis	1.93e-14	SLC6A3,HTR2B,SLC6A2,ADRA2C,HTR2C,SLC6A4,ADRA2A,HRH2,HTR2A	9
Cardiovascular Disease	Early onset hypertension	1.97e-14	CA12,CA9,CA6,CA5A,PLAUR,CA1,CACNA2D1,CA7,CA13,CA14,CA5B	11
Cell-To-Cell Signaling and Interaction	Communication of cells	2.02e-14	GSK3B,PLAU,MAP2K1,ROCK2,DRD2,FYN,HRH4,ROCK1,SIRT1,DRD3,HTR2A,PRKCE,TACR1,PLAUR,CHRNA7,CHRNA3,JAK1,AKT2,PRKCD,KISS1R,HTR2B,HRH3,PRKD1,TAAR1,HTR2C,CHRNA4,ADRA2C,ADRA2A,ADORA1,HTR4,HRH2	31
Neurological Disease, Psychological Disorders	Undifferentiated schizophrenia	2.1e-14	DRD2,HTR2B,HTR2C,ADRA2C,ADRA2A,HTR2A,DRD3,HRH2	8
Cardiovascular Disease, Organismal Injury and Abnormalities	Atherosclerosis	2.18e-14	CA6,PLAU,MMP2,CA5A,THRA,CYP2C19,CA7,CYP2C9,CA13,CA5B,CA12,CA9,KDM1A,CA1,CACNA2D1,SIGMAR1,NOS3,ADORA1,THRB,CA14	20
DNA Replication, Recombination, and Repair	Chromosomal aberration	2.38e-14	JAK2,TYMS,THRA,SLC6A2,DRD2,HTR2B,SLC6A3,CACNA2D1,CHRNA4,HTR2C,ADRA2C,SLC6A4,ADRA2A,THRB,HTR2A	15
Cell-To-Cell Signaling and Interaction	Signal transduction	3.25e-14	GSK3B,PLAU,MAP2K1,ROCK2,DRD2,FYN,HRH4,ROCK1,DRD3,HTR2A,PRKCE,TACR1,PLAUR,CHRNA7,CHRNA3,JAK1,AKT2,PRKCD,KISS1R,HTR2B,HRH3,PRKD1,TAAR1,HTR2C,CHRNA4,ADRA2C,ADRA2A,ADORA1,HTR4,HRH2	30
Neurological Disease, Psychological Disorders	Hebephrenic schizophrenia	3.38e-14	DRD2,HTR2B,HTR2C,ADRA2C,ADRA2A,HTR2A,DRD3,HRH2	8
Neurological Disease, Organismal Injury and Abnormalities	Seizures	3.57e-14	CA6,CA5A,SLC6A2,CYP3A4,CYP2C19,CA7,CA13,CA5B,CA12,CA9,SLC6A3,HTR2B,CA1,CACNA2D1,HTR2C,SLC6A4,CA14,HTR4,HTR2A,PIM3	20
Organismal Injury and Abnormalities	Shoulder pain	3.58e-14	DRD2,SLC6A2,CHRNA7,SIGMAR1,CHRNA3,CHRNA4,ADRA2C,ADRA2A,SLC6A4	9
Molecular Transport	Transport of bicarbonate	3.58e-14	CA12,CA9,CA6,CA5A,CA1,CA7,CA13,CA14,CA5B	9
Cardiovascular Disease, Neurological Disease, Organismal Injury and Abnormalities	Infarction of cerebrum	3.79e-14	DRD2,NOS2,SLC6A3,HTR2B,CACNA2D1,ADRA2C,HTR2C,ADRA2A,SLC6A4,HTR2A,DRD3	11
Inflammatory Disease, Ophthalmic Disease, Organismal Injury and Abnormalities	Uveitis	3.79e-14	CA12,CA9,CA6,CA5A,JAK2,CA1,JAK1,CA7,CA13,CA14,CA5B	11
Neurological Disease, Psychological Disorders	Paranoid schizophrenia	5.29e-14	DRD2,HTR2B,HTR2C,ADRA2C,ADRA2A,HTR2A,DRD3,HRH2	8
Organismal Injury and Abnormalities	Postoperative pain	6.83e-14	DRD2,CACNA2D1,SLC6A2,SIGMAR1,CHRNA7,CHRNA3,CHRNA4,ADRA2C,SLC6A4,ADRA2A,HRH2,HTR2A	12
Organismal Injury and Abnormalities	Ascites	7.88e-14	CA12,CA9,CA6,CA5A,TYMS,CA1,CA7,CA13,CA14,CA5B	10
Neurological Disease	Sensory disorders	8.12e-14	CA12,CA9,CA6,KISS1R,CA5A,CACNA2D1,CA1,CA7,CA13,CA14,CA5B	11
Neurological Disease, Psychological Disorders	Single major depressive episode	8.4e-14	DRD2,SLC6A3,SLC6A2,ADRA2C,HTR2C,ADRA2A,SLC6A4,HTR2A,DRD3	9
Dermatological Diseases and Conditions, Inflammatory Disease, Inflammatory Response, Organismal Injury and Abnormalities	Dermatitis	8.86e-14	HDAC2,JAK2,TACR1,TYMS,CHRNA7,SLC6A2,CYP3A4,CHRNA3,JAK1,HDAC6,FYN,HTR2B,HRH3,HRH4,HTR2C,NOS3,SLC6A4,HDAC1,HRH2,HTR2A	20
Developmental Disorder	Overgrowth syndrome	1.09e-13	DRD2,SLC6A3,HTR2B,NOS1,SLC6A2,HTR2C,ADRA2C,ADRA2A,MAP2K1,SLC6A4,AKT2,HTR2A	12
Hereditary Disorder, Neurological Disease, Organismal Injury and Abnormalities	Familial encephalopathy	1.31e-13	CA6,PLAU,CYP3A4,CYP2C19,MAP2K1,CA7,ROCK2,CA5B,DRD2,CA12,CA9,NOS1,SIGMAR1,NOS3,CA14,MAOA,DRD3,HTR2A,CA5A,CAPN1,SLC6A2,CHRNA7,CA13,PRKX,KISS1R,HTR2B,HDAC6,SLC6A3,CA1,SLC18A2,HTR2C,ADRA2C,CHRNA4,ADRA2A,SLC6A4,MAOB,NEK1,HTR4	38
Psychological Disorders	Late-life depression	1.34e-13	DRD2,SLC6A3,SLC6A2,HTR2C,SLC6A4,HTR2A,DRD3	7
Psychological Disorders	Heroin dependence	1.42e-13	DRD2,HTR2B,SIGMAR1,CHRNA4,ADRA2C,HTR2C,ADRA2A,HTR2A,DRD3	9
Neurological Disease	Myoclonus	1.62e-13	SLC6A2,CHRNA7,CYP3A4,CHRNA3,CYP2C19,DRD2,SLC6A3,HTR2B,CHRNA4,HTR2C,SLC6A4,HTR4,HTR2A	13
Cardiovascular Disease, Developmental Disorder, Organismal Injury and Abnormalities	Syndromic congenital heart disease	1.67e-13	DRD2,SLC6A3,HTR2B,SLC6A2,PRKD1,HTR2C,ADRA2C,SLC6A4,ADRA2A,HTR2A	10
Endocrine System Disorders, Gastrointestinal Disease, Metabolic Disease, Organismal Injury and Abnormalities	Adult-onset diabetes mellitus	1.83e-13	CA12,CA9,CA6,CA5A,CA1,CA7,CA13,CA14,CA5B	9
Respiratory Disease	Cough	2.38e-13	SLC6A3,HRH3,HRH4,SLC6A2,SIGMAR1,ADRA2C,ADRA2A,SLC6A4,ADORA1,HRH2	10
Organismal Injury and Abnormalities, Skeletal and Muscular Disorders	Fibromyalgia	2.38e-13	DRD2,SLC6A3,HTR2B,CACNA2D1,SLC6A2,ADRA2C,HTR2C,ADRA2A,SLC6A4,HTR2A	10
Small Molecule Biochemistry	Efficacy of clozapine	2.53e-13	DRD2,COMT,HTR2C,SLC6A4,DRD3,HTR2A	6
Neurological Disease, Psychological Disorders	Bipolar spectrum disorder	2.82e-13	DRD2,HTR2B,SIGMAR1,ADRA2C,CHRNA4,HTR2C,ADRA2A,HTR2A,HRH2,DRD3	10
Cardiovascular Disease, Organismal Injury and Abnormalities	Abnormality of heart ventricle	2.92e-13	CA6,CA5A,MMP2,SLC6A2,CA7,CA13,CA5B,CA12,CA9,CA1,CACNA2D1,SIGMAR1,NOS3,CA14	14
Psychological Disorders	Psychotic depression	4.43e-13	DRD2,HTR2B,HTR2C,ADRA2C,ADRA2A,HTR2A,DRD3	7
Neurological Disease, Organismal Injury and Abnormalities	Localization-related epilepsy	4.79e-13	CA9,CA6,CA12,CA5A,CACNA2D1,CA1,CHRNA4,CA7,SLC6A4,CA13,CA14,CA5B	12
Organismal Injury and Abnormalities	Non-cancer pain	5.35e-13	SLC6A2,DRD2,NOS2,SLC6A3,CACNA2D1,SIGMAR1,CHRNA4,ADRA2C,NOS3,SLC6A4,ADRA2A,ADORA1,HTR2A	13
Connective Tissue Disorders, Organismal Injury and Abnormalities, Skeletal and Muscular Disorders	Osteoporosis	6.01e-13	CA9,CA6,CA12,CA5A,THRA,CA1,CA7,CA13,CA14,CA5B,THRB	11
Behavior, Psychological Disorders	Apathetic behavior	7.57e-13	DRD2,SLC6A3,SLC6A2,SLC6A4,MAOB,DRD3	6
Developmental Disorder, Hereditary Disorder, Neurological Disease, Organismal Injury and Abnormalities	Syndromic X-linked mental retardation	1.08e-12	DRD2,SLC6A3,HTR2B,NOS1,SLC6A2,ADRA2C,HTR2C,ADRA2A,SLC6A4,MAOA,HTR2A	11
Cancer, Organismal Injury and Abnormalities	Adult solid tumor	1.22e-12	HDAC2,TYMS,SLC6A2,DRD2,HTR2B,FYN,SLC6A3,CACNA2D1,SIGMAR1,CHRNA4,HTR2C,SLC6A4,ADORA1,HTR2A	14
Developmental Disorder, Neurological Disease, Psychological Disorders	Asperger syndrome	1.26e-12	DRD2,HTR2B,SLC6A2,ADRA2C,HTR2C,SLC6A4,ADRA2A,HTR2A	8
Neurological Disease	Progressive motor neuropathy	1.64e-12	GSK3B,COMT,MAP2K1,DRD2,NOS1,SIGMAR1,DRD3,HTR2A,SLC6A2,CHRNA7,CHRNA3,NOS2,HTR2B,SLC6A3,HRH3,SLC18A2,HTR2C,CHRNA4,ADRA2C,ADRA2A,SLC6A4,NEK1,MAOB,ADORA1,HRH2	25
Immunological Disease	Hypersensitive reaction	1.82e-12	JAK2,TACR1,TYMS,SLC6A2,JAK1,SIRT2,FYN,NOS2,HTR2B,HRH3,HRH4,HTR2C,ADRA2C,NOS3,SLC6A4,ADRA2A,HRH2,HTR2A	18
Psychological Disorders	Cannabis dependence	1.93e-12	DRD2,HTR2B,HTR2C,ADRA2C,ADRA2A,HTR2A,DRD3	7
Psychological Disorders	Dysthymia	1.93e-12	DRD2,SLC6A3,SLC6A2,ADRA2C,SLC6A4,ADRA2A,DRD3	7
Molecular Transport	Transport of molecule	2.24e-12	CA6,CYP3A4,CA7,CA5B,DRD2,CA12,CA9,FYN,SLC15A1,KCNJ1,CA14,DRD3,SLC7A5,CA5A,SLC6A2,CHRNA7,CES1,CA13,AKT2,PRKCD,HDAC6,SLC6A3,HRH3,CA1,CACNA2D1,SLC18A2,ADRA2C,ADRA2A,SLC6A4,HRH2	30
Small Molecule Biochemistry	Metabolism of phenol derivative	2.96e-12	COMT,CYP3A4,CYP2C19,CYP2C9,MAOB,CYP2A6 (includes others),MAOA	7
Cardiovascular Disease, Developmental Disorder, Organismal Injury and Abnormalities	Congenital heart disease	3.48e-12	THRA,SLC6A2,DRD2,HTR2B,SLC6A3,PRKD1,HTR2C,ADRA2C,NOS3,SLC6A4,ADRA2A,THRB,HTR2A	13
Neurological Disease, Organismal Injury and Abnormalities	Partial seizure	3.54e-12	CA12,CA9,CA6,CA5A,CACNA2D1,CA1,CA7,CA13,CA14,CA5B	10
Immunological Disease, Inflammatory Disease	Atopic disease	3.55e-12	JAK2,TACR1,TYMS,SLC6A2,JAK1,FYN,NOS2,HTR2B,HRH3,HRH4,HTR2C,ADRA2C,NOS3,SLC6A4,ADRA2A,HRH2,HTR2A	17
Inflammatory Disease, Inflammatory Response, Organismal Injury and Abnormalities, Respiratory Disease	Inflammation of airway	3.55e-12	HDAC2,TYMS,CHRNA7,SLC6A2,DRD2,SLC6A3,NOS2,HRH3,HRH4,CACNA2D1,SIGMAR1,CHRNA4,ADRA2C,SLC6A4,ADRA2A,ADORA1,HRH2	17
Developmental Disorder, Neurological Disease, Psychological Disorders	Pervasive developmental disorder	3.72e-12	TYMS,SLC6A2,MAP2K1,DRD2,HTR2B,SLC6A3,PNP,CHRNA4,HTR2C,ADRA2C,SLC6A4,ADRA2A,HTR4,DRD3,HTR2A	15
Psychological Disorders	Intermittent explosive disorder	4.13e-12	DRD2,HTR2B,HTR2C,ADRA2C,ADRA2A,HTR2A	6
Neurological Disease, Psychological Disorders	Acute mania	4.42e-12	DRD2,HTR2B,HTR2C,ADRA2C,ADRA2A,HTR2A,DRD3	7
Neurological Disease, Organismal Injury and Abnormalities	Photogenic epilepsy	4.42e-12	SLC6A3,HTR2B,SLC6A2,HTR2C,SLC6A4,HTR2A,HTR4	7
Psychological Disorders	Recurrent mood disorder	4.76e-12	DRD2,HTR2B,SLC6A3,SLC6A2,HTR2C,ADRA2A,SLC6A4,HTR2A,DRD3	9
Developmental Disorder, Neurological Disease	Neurocristopathy syndrome	4.88e-12	DRD2,SLC6A3,HTR2B,PLAU,SLC6A2,HTR2C,ADRA2C,MAP2K1,ADRA2A,SLC6A4,HRH2,HTR2A	12
Cellular Movement	Cell movement	5.72e-12	GSK3B,PLAU,MMP2,THRA,ANPEP,MAP2K1,ROCK2,CA9,FYN,PBK,LCK,HRH4,SIGMAR1,ROCK1,NOS3,HDAC1,SIRT1,MAOA,HTR2A,PRKCE,SLC7A5,JAK2,TACR1,CAPN1,PLAUR,JAK1,AKT2,PRKX,PRKCD,KISS1R,HDAC6,KDM1A,NOS2,PRKD1,ADRA2A,FAP,ADORA1,THRB	38
Developmental Disorder, Neurological Disease, Psychological Disorders	Stuttering	6.04e-12	DRD2,HTR2B,HTR2C,ADRA2C,ADRA2A,HRH2,HTR2A,DRD3	8
Neurological Disease	Narcolepsy	6.46e-12	SLC6A3,HRH3,SLC6A2,SLC18A2,TAAR1,MAOB,MAOA	7
Hereditary Disorder, Neurological Disease, Organismal Injury and Abnormalities	Familial focal epilepsy	6.66e-12	CA12,CA9,CA6,CA5A,CA1,CHRNA4,CA7,CA13,CA14,CA5B	10
Hereditary Disorder, Neurological Disease, Organismal Injury and Abnormalities	Familial myoclonus	6.66e-12	DRD2,SLC6A3,HTR2B,SLC6A2,CYP3A4,HTR2C,CYP2C19,SLC6A4,HTR4,HTR2A	10
Neurological Disease, Psychological Disorders	Bipolar depression	7.8e-12	DRD2,HTR2B,ADRA2C,HTR2C,ADRA2A,SLC6A4,MAOB,HTR2A,DRD3	9
Neurological Disease, Skeletal and Muscular Disorders	Neuromuscular disease	7.88e-12	GSK3B,COMT,MAP2K1,ROCK2,DRD2,CA12,NOS1,SIGMAR1,DRD3,HTR2A,SLC6A2,CHRNA7,PRKX,NOS2,HTR2B,HDAC6,SLC6A3,HRH3,SLC18A2,HTR2C,CHRNA4,ADRA2C,ADRA2A,SLC6A4,MAOB,ADORA1,HRH2	27
Cellular Function and Maintenance	Cellular homeostasis	8.18e-12	GSK3B,PLAU,MAP2K1,CA9,FYN,NOS1,LCK,ROCK1,PNP,NOS3,SIRT1,DRD3,HTR2A,TACR1,CAPN1,SLC6A2,CHRNA7,SIRT2,AKT2,PRKCD,NOS2,HTR2B,HDAC6,HRH3,PRKD1,HTR2C,ADRA2A	27
Neurological Disease, Psychological Disorders	Recurrent major depression	9.25e-12	SLC6A3,HTR2B,SLC6A2,HTR2C,SLC6A4,ADRA2A,HTR2A	7
Cardiovascular Disease, Organismal Injury and Abnormalities	Acute heart failure	1.25e-11	CA12,CA9,CA6,CA5A,CA1,CA7,CA13,CA14,CA5B	9
Connective Tissue Disorders, Organismal Injury and Abnormalities	Hypomobility	1.52e-11	DRD2,HTR2B,HTR2C,ADRA2C,DRD3,HTR2A	6
Cancer, Organismal Injury and Abnormalities, Reproductive System Disease	Mammary tumor	1.56e-11	KAT2B,PLAU,MMP2,TYMS,HDAC8,ANPEP,CYP3A4,CYP2C19,MAP2K1,ROCK2,CA9,PBK,LCK,NOS3,HDAC1,JAK2,JAK1,PRKX,PRKCD,HTR2B,SLC6A3,CACNA2D1,CES2,HRH2,GSK3B,COMT,FYN,SLC15A1,HRH4,ROCK1,CARM1,CYP2A6 (includes others),SIRT1,HTR2A,HDAC2,CAPN1,PLAUR,PIM2,CES1,AKT2,CDC7,HDAC6,KDM1A,NOS2,HRH3,HTR2C,ADRA2C,FAP,SLC6A4,PARP2,ADORA1	51
Psychological Disorders	Agitation	1.68e-11	DRD2,HTR2B,ADRA2C,HTR2C,ADRA2A,SLC6A4,HTR2A,HRH2,DRD3	9
Neurological Disease, Organismal Injury and Abnormalities, Psychological Disorders	Disorder of basal ganglia	1.73e-11	GSK3B,COMT,SLC6A2,CHRNA7,ROCK2,PRKX,DRD2,CA12,NOS2,HTR2B,SLC6A3,NOS1,HRH3,SIGMAR1,SLC18A2,HTR2C,CHRNA4,ADRA2C,ADRA2A,SLC6A4,MAOB,ADORA1,DRD3,HTR2A	24
Cancer, Hematological Disease, Immunological Disease, Organismal Injury and Abnormalities	T-cell lymphoblastic lymphoma	2.24e-11	HDAC2,HDAC6,FYN,JAK2,TYMS,LCK,JAK1,HDAC1,ADORA1	9
Cancer, Organismal Injury and Abnormalities, Reproductive System Disease	Breast cancer	2.37e-11	KAT2B,PLAU,MMP2,TYMS,HDAC8,ANPEP,CYP3A4,CYP2C19,MAP2K1,ROCK2,CA9,PBK,LCK,NOS3,HDAC1,JAK2,JAK1,PRKX,PRKCD,HTR2B,SLC6A3,CACNA2D1,CES2,HRH2,GSK3B,COMT,FYN,SLC15A1,HRH4,CARM1,CYP2A6 (includes others),SIRT1,HTR2A,HDAC2,CAPN1,PLAUR,PIM2,CES1,AKT2,CDC7,HDAC6,KDM1A,NOS2,HRH3,HTR2C,ADRA2C,FAP,SLC6A4,PARP2,ADORA1	50
Psychological Disorders	Adjustment disorder	2.66e-11	DRD2,HTR2B,HTR2C,ADRA2C,ADRA2A,HTR2A	6
Gastrointestinal Disease	Dyspepsia	2.66e-11	DRD2,SLC6A4,HTR2A,HTR4,HRH2,DRD3	6
Cellular Movement	Migration of cells	2.94e-11	GSK3B,PLAU,MMP2,THRA,ANPEP,MAP2K1,ROCK2,CA9,FYN,PBK,LCK,HRH4,ROCK1,NOS3,HDAC1,SIRT1,MAOA,PRKCE,SLC7A5,JAK2,TACR1,PLAUR,JAK1,AKT2,PRKX,PRKCD,KISS1R,HDAC6,KDM1A,NOS2,PRKD1,ADRA2A,FAP,ADORA1,THRB	35
Hereditary Disorder, Neurological Disease, Organismal Injury and Abnormalities	Benign rolandic epilepsy	2.96e-11	CA12,CA9,CA6,CA5A,CA1,CA7,CA13,CA14,CA5B	9
Cancer, Organismal Injury and Abnormalities	Refractory tumor	3.19e-11	HDAC2,JAK2,TYMS,HDAC8,CHRNA3,JAK1,MAP2K1,HDAC6,FYN,LCK,PNP,PARP2,HDAC1,ADORA1	14
Endocrine System Disorders, Gastrointestinal Disease, Metabolic Disease, Organismal Injury and Abnormalities, Renal and Urological Disease	Diabetic nephropathy	3.24e-11	CA6,CA5A,NISCH,CA7,CA13,CA5B,AOC1,CA12,CA9,CA1,CACNA2D1,ADRA2C,ADRA2A,ADORA1,CA14	15
Neurological Disease, Organismal Injury and Abnormalities	Vertigo	3.3e-11	DRD2,SLC6A3,HRH3,SLC6A2,ADRA2C,SLC6A4,ADRA2A	7
Small Molecule Biochemistry	Efficacy of risperidone	4.27e-11	DRD2,HTR2C,SLC6A4,DRD3,HTR2A	5
Neurological Disease	Neurological signs	4.27e-11	COMT,SLC6A2,CHRNA7,CHRNA3,ROCK2,PRKX,DRD2,CA12,HTR2B,SLC6A3,HRH3,SIGMAR1,SLC18A2,HTR2C,CHRNA4,ADRA2C,ADRA2A,SLC6A4,MAOB,DRD3,HTR2A	21
Infectious Diseases	Infection by RNA virus	4.66e-11	TYMS,HDAC8,THRA,CYP3A4,CYP2C9,DRD2,SIGMAR1,HDAC1,MAOA,HTR2A,HDAC2,JAK2,SLC6A2,CHRNA7,JAK1,PRKX,SLC6A3,NOS2,CACNA2D1,SLC18A2,TAAR1,ADRA2C,CHRNA4,ADRA2A,SLC6A4,MAOB,ADORA1,THRB,HRH2	29
Cell Death and Survival	Necrosis	5.31e-11	KAT2B,GSK3B,PLAU,MMP2,COMT,TYMS,HDAC8,ANPEP,CYP3A4,MAP2K1,ROCK2,FYN,NOS1,PBK,LCK,SIGMAR1,ROCK1,NOS3,HDAC1,SIRT1,MAOA,PIM3,PRKCE,HDAC2,JAK2,PLAUR,DPP9,PIM2,JAK1,DPP8,SIRT2,CES1,AKT2,CDC7,PRKCD,HDAC6,NOS2,PRKD1,FAP,ADORA1	40
Cancer, Hematological Disease, Immunological Disease, Organismal Injury and Abnormalities	High-risk acute lymphoblastic leukemia	5.71e-11	HDAC2,HDAC6,FYN,JAK2,TYMS,LCK,JAK1,HDAC1,ADORA1	9
Dermatological Diseases and Conditions, Immunological Disease, Inflammatory Disease, Organismal Injury and Abnormalities	Urticaria	5.76e-11	HRH3,HRH4,ADRA2C,HTR2C,ADRA2A,HRH2,HTR2A	7
Immunological Disease	Primary immunodeficiency disorder	6.35e-11	DRD2,PRKCD,SLC6A3,HTR2B,LCK,SLC6A2,PNP,HTR2C,ADRA2C,SLC6A4,ADRA2A,HTR2A	12
Gastrointestinal Disease	Gastroesophageal reflux	6.73e-11	DRD2,DPP7,SLC6A2,SLC6A4,HTR4,HTR2A,HRH2,DRD3	8
Developmental Disorder, Neurological Disease	Syndromic neurodevelopmental disorder	7.06e-11	DRD2,SLC6A3,HTR2B,SLC6A2,HTR2C,ADRA2C,MAP2K1,SLC6A4,ADRA2A,HTR2A	10
Developmental Disorder, Neurological Disease, Psychological Disorders	Autism	7.76e-11	DRD2,SLC6A3,HTR2B,SLC6A2,HTR2C,ADRA2C,SLC6A4,ADRA2A,HTR2A,DRD3	10
Behavior, Psychological Disorders	Irritable behavior	1.3e-10	DRD2,HTR2B,SIGMAR1,ADRA2C,HTR2C,ADRA2A,HTR2A,DRD3	8
Neurological Disease, Psychological Disorders	Bipolar I disorder	1.52e-10	DRD2,HTR2B,ADRA2C,HTR2C,ADRA2A,HTR2A,HRH2,DRD3	8
Molecular Transport	Transport of anion	1.6e-10	CA9,CA6,CA12,FYN,CA5A,CA1,CA7,CA13,CA14,CA5B	10
Neurological Disease	Akinesia	1.62e-10	DRD2,HTR2B,ADRA2C,HTR2C,DRD3,HTR2A	6
Auditory Disease, Neurological Disease, Organismal Injury and Abnormalities	Ménière disease	1.62e-10	SLC6A3,HRH3,SLC6A2,ADRA2C,ADRA2A,SLC6A4	6
Cancer, Organismal Injury and Abnormalities	Recurrent cancer	1.82e-10	HDAC2,JAK2,TYMS,HDAC8,CYP3A4,CYP2C19,MAP2K1,HDAC6,FYN,LCK,PNP,PARP2,HDAC1,ADORA1	14
Inflammatory Response	Inflammation of body cavity	1.84e-10	JAK2,TYMS,CHRNA7,CHRNA3,CYP3A4,JAK1,CYP2C9,DRD2,PRKCD,NOS2,SLC6A3,SIGMAR1,PRKD1,CHRNA4,ADRA2C,NOS3,ADRA2A,SLC6A4,ADORA1,SIRT1,HRH2	21
Cardiovascular Disease, Organismal Injury and Abnormalities, Skeletal and Muscular Disorders	Ventricular fibrillation	2.39e-10	THRA,SLC6A2,ADRA2C,ADRA2A,SLC6A4,MAOB,THRB,MAOA	8
Post-Translational Modification	Phosphorylation of protein	2.45e-10	GSK3B,PRKCE,JAK2,PLAUR,PIM2,JAK1,MAP2K1,ROCK2,PRKX,PRKCD,FYN,HTR2B,LCK,ROCK1,PRKD1,NEK1,SIRT1,PIM3	18
Cardiovascular Disease, Organismal Injury and Abnormalities	Acute coronary syndrome	2.49e-10	DRD2,NOS2,SLC6A3,THRA,CACNA2D1,CHRNA7,SLC6A2,CHRNA4,NOS3,SLC6A4,ADORA1,THRB	12
Organismal Injury and Abnormalities, Reproductive System Disease	Priapism	2.54e-10	SLC6A3,SLC6A2,ADRA2C,ADRA2A,SLC6A4	5
Cardiovascular Disease, Organismal Injury and Abnormalities	Tachycardia	2.57e-10	THRA,SLC6A2,ADRA2C,SLC6A4,ADRA2A,MAOB,ADORA1,THRB,MAOA	9
Cancer, Organismal Injury and Abnormalities	Refractory malignant tumor	2.92e-10	HDAC2,JAK2,TYMS,HDAC8,JAK1,MAP2K1,HDAC6,FYN,LCK,PNP,PARP2,HDAC1,ADORA1	13
Neurological Disease, Organismal Injury and Abnormalities, Psychological Disorders, Skeletal and Muscular Disorders	Lewy body disease	3e-10	DRD2,SLC6A3,NOS2,NOS1,CHRNA4,SLC6A4,DRD3	7
Cardiovascular Disease, Developmental Disorder, Hereditary Disorder, Organismal Injury and Abnormalities	Familial congenital heart disease	3.38e-10	DRD2,SLC6A3,HTR2B,SLC6A2,PRKD1,HTR2C,ADRA2C,SLC6A4,ADRA2A,HTR2A	10
Cancer, Organismal Injury and Abnormalities	Anogenital cancer	3.65e-10	PAOX,KAT2B,PLAU,MMP2,TYMS,HDAC8,THRA,CYP3A4,ANPEP,CYP2C19,MAP2K1,CYP2C9,ROCK2,AOC1,CA9,PBK,LCK,NOS3,HDAC1,DRD3,PRKCE,SLC7A5,JAK2,TACR1,DPP9,CHRNA7,JAK1,DPP8,PRKX,PRKCD,HTR2B,SLC6A3,KISS1R,CACNA2D1,CA1,SLC18A2,CES2,PRMT6,PRMT8,MAOB,THRB,HRH2,GSK3B,COMT,BAZ2A,CA5B,DRD2,FYN,NOS1,SLC15A1,HRH4,SIGMAR1,LAP3,ROCK1,PNP,CARM1,KCNJ1,CYP2A6 (includes others),SIRT1,HTR2A,HDAC2,CAPN1,PLAUR,PIM2,SLC6A2,NISCH,C…	85
Developmental Disorder, Neurological Disease	Neurodevelopmental disorder	3.81e-10	PLAU,SLC6A2,CYP3A4,CYP2C19,MAP2K1,DRD2,SLC6A3,HTR2B,HTR2C,ADRA2C,SLC6A4,ADRA2A,HRH2,HTR4,HTR2A	15
Cancer, Organismal Injury and Abnormalities	Genitourinary tumor	4.53e-10	KAT2B,PAOX,PLAU,MMP2,HDAC8,TYMS,THRA,ANPEP,CYP3A4,CYP2C19,MAP2K1,CYP2C9,ROCK2,AOC1,CA9,PBK,LCK,NOS3,HDAC1,DRD3,PRKCE,SLC7A5,JAK2,TACR1,DPP9,CHRNA7,JAK1,DPP8,PRKX,DPP7,PRKCD,HTR2B,KISS1R,SLC6A3,CACNA2D1,CA1,SLC18A2,CES2,PRMT6,PRMT8,MAOB,THRB,HRH2,GSK3B,COMT,BAZ2A,CA5B,DRD2,FYN,NOS1,SLC15A1,HRH4,SIGMAR1,LAP3,ROCK1,PNP,CARM1,CYP2A6 (includes others),SIRT1,KCNJ1,MAOA,HTR2A,HDAC2,CAPN1,PLAUR,PIM2,SLC6…	88
Cancer, Organismal Injury and Abnormalities, Reproductive System Disease	Breast or gynecological cancer	4.53e-10	PAOX,KAT2B,PLAU,MMP2,TYMS,HDAC8,THRA,CYP3A4,ANPEP,CYP2C19,MAP2K1,ROCK2,AOC1,CA9,PBK,LCK,NOS3,HDAC1,DRD3,PRKCE,SLC7A5,JAK2,TACR1,DPP9,CHRNA7,JAK1,DPP8,PRKX,PRKCD,HTR2B,SLC6A3,KISS1R,CACNA2D1,CA1,SLC18A2,CES2,PRMT6,MAOB,THRB,HRH2,GSK3B,COMT,CA5B,DRD2,FYN,NOS1,SLC15A1,HRH4,LAP3,ROCK1,PNP,CARM1,CYP2A6 (includes others),SIRT1,HTR2A,HDAC2,CAPN1,PLAUR,PIM2,SLC6A2,NISCH,CES1,AKT2,CDC7,HDAC6,KDM1A,NOS2,HR…	78
Organismal Injury and Abnormalities, Skeletal and Muscular Disorders	Primary fibromyalgia	4.55e-10	SLC6A3,SLC6A2,SLC6A4,HTR2A	4
Inflammatory Disease, Inflammatory Response, Organismal Injury and Abnormalities, Respiratory Disease	Acute rhinosinusitis	4.67e-10	SLC6A3,SIGMAR1,SLC6A2,ADRA2C,SLC6A4,ADRA2A	6
Organismal Injury and Abnormalities, Respiratory Disease	Dyspnea	4.67e-10	DRD2,HTR2B,HTR2C,ADRA2C,ADRA2A,HTR2A	6
Organismal Injury and Abnormalities, Renal and Urological Disease	Failure of kidney	4.77e-10	DRD2,SLC6A3,CACNA2D1,CHRNA7,SLC6A2,CHRNA3,CHRNA4,ADRA2C,ADRA2A,SLC6A4,ADORA1,DRD3	12
Gastrointestinal Disease	Nonulcer dyspepsia	5.07e-10	CACNA2D1,SLC6A2,SLC6A4,HTR2A,HRH2	5
Energy Production	Oxidation of amine	5.07e-10	CYP3A4,CYP2C19,CYP2C9,MAOB,MAOA	5
Organismal Injury and Abnormalities	Bleeding	5.86e-10	CACNA2D1,CHRNA7,CHRNA3,CHRNA4,ADRA2C,CYP2C19,SLC6A4,ADRA2A,CYP2C9,ADORA1,HRH2,HTR4	12
Neurological Disease	Dyskinesia	5.87e-10	CHRNA7,SLC6A2,CHRNA3,ROCK2,PRKX,DRD2,CA12,SLC6A3,HTR2B,SIGMAR1,SLC18A2,CHRNA4,HTR2C,ADRA2C,SLC6A4,ADRA2A,MAOB,DRD3,HTR2A	19
Organismal Injury and Abnormalities, Renal and Urological Disease	Nephrosis	7.26e-10	CA9,CA6,CA12,CA5A,CA1,CA7,CA13,ADORA1,CA14,CA5B	10
Neurological Disease, Organismal Injury and Abnormalities	Mild cognitive impairment	8.03e-10	DRD2,SLC6A3,SLC6A2,CHRNA4,SLC6A4,ROCK2,SIRT1,DRD3	8
Psychological Disorders	Restlessness	9.25e-10	DRD2,ADRA2C,ADRA2A,DRD3,HTR2A	5
Organismal Injury and Abnormalities, Respiratory Disease	Sinus congestion	9.25e-10	SLC6A3,SLC6A2,ADRA2C,SLC6A4,ADRA2A	5
Psychological Disorders	Suicidal behavior	9.25e-10	DRD2,COMT,SLC6A4,HTR2A,DRD3	5
Neurological Disease, Psychological Disorders	Refractory schizophrenia	9.47e-10	DRD2,HTR2B,ADRA2C,HTR2C,ADRA2A,HTR2A,DRD3	7
Cancer, Organismal Injury and Abnormalities	Malignant genitourinary solid tumor	1.05e-09	KAT2B,PAOX,PLAU,MMP2,HDAC8,TYMS,THRA,ANPEP,CYP3A4,CYP2C19,MAP2K1,CYP2C9,ROCK2,AOC1,CA9,PBK,LCK,NOS3,HDAC1,DRD3,PRKCE,SLC7A5,JAK2,TACR1,DPP9,CHRNA7,JAK1,DPP8,PRKX,DPP7,PRKCD,HTR2B,KISS1R,SLC6A3,CACNA2D1,CA1,SLC18A2,CES2,PRMT6,PRMT8,MAOB,THRB,HRH2,GSK3B,COMT,BAZ2A,CA5B,DRD2,FYN,NOS1,SLC15A1,HRH4,SIGMAR1,LAP3,ROCK1,PNP,CARM1,CYP2A6 (includes others),SIRT1,KCNJ1,HTR2A,HDAC2,CAPN1,PLAUR,PIM2,SLC6A2,CH…	87
Psychological Disorders	First episode psychosis	1.13e-09	DRD2,HTR2B,ADRA2C,HTR2C,ADRA2A,DRD3,HTR2A	7
Gastrointestinal Disease	Postoperative nausea and vomiting	1.16e-09	DRD2,TACR1,CACNA2D1,ADRA2C,HTR2C,ADRA2A,HTR2A,DRD3	8
Cardiovascular Disease, Organismal Injury and Abnormalities	Ventricular tachycardia	1.3e-09	THRA,SLC6A2,ADRA2C,ADRA2A,SLC6A4,MAOB,THRB,MAOA	8
Cell Death and Survival	Cell viability	1.32e-09	GSK3B,PLAU,TYMS,CYP3A4,MAP2K1,CA9,PBK,LCK,HDAC1,SIRT1,PIM3,PRKCE,HDAC2,JAK2,CAPN1,PLAUR,DPP9,PIM2,CHRNA7,JAK1,DPP8,CES1,AKT2,CDC7,PRKCD,KDM1A,NOS2,PARP2	28
Developmental Disorder, Organismal Injury and Abnormalities, Skeletal and Muscular Disorders	Congenital anomaly of limb	1.48e-09	DRD2,HTR2B,HDAC6,SLC6A3,SLC6A2,HTR2C,ADRA2C,SLC6A4,ADRA2A,NEK1,HTR2A	11
Hematological System Development and Function	Hemostasis	1.53e-09	PRKCE,HDAC2,JAK2,PLAU,PLAUR,CYP2C9,PRKCD,KDM1A,FYN,LCK,NOS3,ADRA2A,HDAC1	13
Neurological Disease	Extrapyramidal syndrome	1.57e-09	DRD2,HTR2B,ADRA2C,HTR2C,ADRA2A,HTR2A,DRD3	7
Psychological Disorders	Body dysmorphic disorder	1.58e-09	SLC6A3,SLC6A2,ADRA2C,SLC6A4,ADRA2A	5
Hereditary Disorder, Metabolic Disease, Neurological Disease, Organismal Injury and Abnormalities	Friedreich ataxia	1.58e-09	SLC6A3,SLC6A2,CHRNA7,CHRNA4,SLC6A4	5
Organismal Injury and Abnormalities, Respiratory Disease	Sinus pressure	1.58e-09	SLC6A3,SLC6A2,ADRA2C,SLC6A4,ADRA2A	5
Neurological Disease, Psychological Disorders	Manic bipolar I disorder	1.85e-09	DRD2,HTR2B,ADRA2C,HTR2C,ADRA2A,HTR2A,DRD3	7
Cardiovascular Disease, Hereditary Disorder, Neurological Disease, Organismal Injury and Abnormalities	Ischemic stroke	2.01e-09	DRD2,HTR2B,SLC6A2,HTR2C,NOS3,CYP2C19,SLC6A4,HTR2A,DRD3	9
Dermatological Diseases and Conditions, Immunological Disease, Inflammatory Disease, Inflammatory Response, Organismal Injury and Abnormalities	Atopic dermatitis	2.04e-09	JAK2,TACR1,TYMS,SLC6A2,JAK1,FYN,HTR2B,HRH3,HRH4,HTR2C,NOS3,SLC6A4,HRH2,HTR2A	14
Cellular Movement	Cell movement of tumor cell lines	2.16e-09	GSK3B,PLAU,MMP2,ANPEP,MAP2K1,CA9,FYN,PBK,LCK,SIGMAR1,HDAC1,SIRT1,HTR2A,PRKCE,JAK2,TACR1,CAPN1,PLAUR,JAK1,AKT2,PRKCD,KISS1R,HDAC6,KDM1A,NOS2,PRKD1,THRB	27
Neurological Disease, Psychological Disorders	Mixed bipolar I disorder	2.17e-09	DRD2,HTR2B,ADRA2C,HTR2C,ADRA2A,HTR2A,DRD3	7
Cancer, Organismal Injury and Abnormalities	Multiple cancers	2.18e-09	KAT2B,PLAU,MMP2,TYMS,HDAC8,CYP3A4,ANPEP,CYP2C19,MAP2K1,ROCK2,AOC1,CA9,PBK,LCK,NOS3,HDAC1,JAK2,JAK1,PRKX,PRKCD,HTR2B,SLC6A3,KISS1R,CACNA2D1,CES2,MAOB,HRH2,GSK3B,COMT,FYN,SLC15A1,HRH4,SIGMAR1,ROCK1,CARM1,CYP2A6 (includes others),SIRT1,HTR2A,HDAC2,CAPN1,PLAUR,PIM2,CES1,AKT2,CDC7,HDAC6,KDM1A,NOS2,HRH3,HTR2C,ADRA2C,FAP,SLC6A4,PARP2,NEK1,ADORA1,HTR4	57
Drug Metabolism, Small Molecule Biochemistry	Metabolism of omeprazole	2.27e-09	CYP3A4,CYP2C19,CYP2C9,CYP2A6 (includes others)	4
Neurological Disease, Organismal Injury and Abnormalities	Reading disability	2.27e-09	SLC6A3,SLC6A2,ADRA2C,ADRA2A	4
Neurological Disease, Organismal Injury and Abnormalities, Psychological Disorders	Postoperative delirium	2.28e-09	DRD2,SLC6A2,CHRNA7,CHRNA3,ADRA2C,CHRNA4,ADRA2A,DRD3	8
Neurological Disease, Psychological Disorders	Relapsed schizophrenia	2.53e-09	DRD2,HTR2B,ADRA2C,HTR2C,ADRA2A,HTR2A,DRD3	7
Inflammatory Disease, Inflammatory Response, Organismal Injury and Abnormalities, Respiratory Disease	Croup	2.56e-09	SLC6A3,SLC6A2,ADRA2C,ADRA2A,SLC6A4	5
Ophthalmic Disease, Organismal Injury and Abnormalities	Epiphora	2.56e-09	SLC6A3,SLC6A2,ADRA2C,ADRA2A,SLC6A4	5
Respiratory Disease	Rhinorrhea	2.56e-09	SLC6A3,SLC6A2,ADRA2C,ADRA2A,SLC6A4	5
Cancer, Organismal Injury and Abnormalities, Reproductive System Disease	Breast adenocarcinoma	2.78e-09	GSK3B,HDAC2,MMP2,JAK2,TYMS,HDAC8,CAPN1,PIM2,JAK1,MAP2K1,CES1,ROCK2,AKT2,PRKCD,NOS2,HDAC6,FYN,PBK,LCK,CES2,FAP,CARM1,PARP2,SIRT1	24
Cancer, Organismal Injury and Abnormalities, Reproductive System Disease	Breast or ovarian cancer	2.96e-09	KAT2B,PLAU,MMP2,TYMS,HDAC8,ANPEP,CYP3A4,CYP2C19,MAP2K1,ROCK2,AOC1,CA9,PBK,LCK,NOS3,HDAC1,JAK2,JAK1,PRKX,PRKCD,KISS1R,HTR2B,SLC6A3,CACNA2D1,CES2,MAOB,HRH2,GSK3B,COMT,FYN,SLC15A1,HRH4,ROCK1,CARM1,CYP2A6 (includes others),SIRT1,HTR2A,HDAC2,CAPN1,PLAUR,PIM2,CES1,AKT2,CDC7,HDAC6,KDM1A,NOS2,HRH3,HTR2C,ADRA2C,FAP,SLC6A4,PARP2,NEK1,ADORA1,HTR4	56
Skeletal and Muscular Disorders	Limb defect	3.08e-09	DRD2,HTR2B,HDAC6,SLC6A3,MMP2,SLC6A2,HTR2C,ADRA2C,SLC6A4,ADRA2A,NEK1,HTR2A	12
Cancer, Hematological Disease, Immunological Disease, Organismal Injury and Abnormalities	Refractory peripheral T-cell lymphoma	3.16e-09	HDAC2,HDAC6,TYMS,HDAC8,PNP,HDAC1	6
Hereditary Disorder, Ophthalmic Disease, Organismal Injury and Abnormalities	Hereditary Eye Disease	3.54e-09	CA6,CA5A,CA7,CA13,CA5B,CA12,CA9,HDAC6,NOS2,NOS1,CA1,ADRA2C,NOS3,ADRA2A,MAOB,CA14,MAOA	17
Respiratory Disease	Sneeze	3.96e-09	SLC6A3,SLC6A2,ADRA2C,ADRA2A,SLC6A4	5
Cancer, Hematological Disease, Immunological Disease, Organismal Injury and Abnormalities	Relapsed peripheral T-cell lymphoma	3.97e-09	HDAC2,HDAC6,TYMS,HDAC8,PNP,HDAC1	6
Psychological Disorders	Suicidal ideation	3.97e-09	DRD2,ADRA2C,HTR2C,ADRA2A,DRD3,HTR2A	6
Cancer, Organismal Injury and Abnormalities	Pelvic tumor	4.13e-09	PAOX,KAT2B,PLAU,MMP2,TYMS,THRA,CYP3A4,ANPEP,MAP2K1,CYP2C9,ROCK2,AOC1,CA9,LCK,NOS3,HDAC1,DRD3,PRKCE,SLC7A5,JAK2,TACR1,DPP9,CHRNA7,JAK1,DPP8,PRKCD,HTR2B,SLC6A3,KISS1R,CACNA2D1,CA1,SLC18A2,CES2,PRMT6,PRMT8,MAOB,THRB,HRH2,GSK3B,COMT,BAZ2A,CA5B,DRD2,FYN,NOS1,SLC15A1,HRH4,SIGMAR1,LAP3,ROCK1,PNP,CARM1,KCNJ1,CYP2A6 (includes others),SIRT1,MAOA,HTR2A,HDAC2,CA5A,PLAUR,SLC6A2,NISCH,CHRNA3,CES1,AKT2,CDC7,HDA…	82
Endocrine System Disorders, Gastrointestinal Disease, Metabolic Disease, Neurological Disease, Organismal Injury and Abnormalities	Diabetic neuropathy	4.52e-09	SLC6A3,CACNA2D1,SLC6A2,SIGMAR1,ADRA2C,ADRA2A,SLC6A4	7
Cancer, Organismal Injury and Abnormalities, Reproductive System Disease	Ductal breast carcinoma	4.65e-09	GSK3B,HDAC2,MMP2,JAK2,TYMS,HDAC8,CAPN1,PIM2,JAK1,MAP2K1,CES1,ROCK2,AKT2,PRKCD,NOS2,HDAC6,FYN,PBK,LCK,CES2,FAP,CARM1,SIRT1	23
Cell Death and Survival	Cell viability of tumor cell lines	4.89e-09	GSK3B,PLAU,TYMS,MAP2K1,CA9,PBK,LCK,SIRT1,PIM3,PRKCE,HDAC2,JAK2,CAPN1,DPP9,PLAUR,PIM2,CHRNA7,JAK1,DPP8,CES1,AKT2,PRKCD,NOS2,KDM1A,PARP2	25
Cancer, Hematological Disease, Organismal Injury and Abnormalities	Refractory hematologic cancer	4.91e-09	HDAC2,HDAC6,FYN,JAK2,TYMS,HDAC8,LCK,PNP,JAK1,HDAC1,ADORA1	11
Organismal Injury and Abnormalities, Respiratory Disease	Nasal congestion	4.94e-09	SLC6A3,SLC6A2,SIGMAR1,ADRA2C,ADRA2A,SLC6A4	6
Cardiovascular Disease	Hemodynamic instability	5.17e-09	THRA,CHRNA7,CHRNA3,CHRNA4,ADRA2C,ADRA2A,THRB,HRH2	8
Cancer, Organismal Injury and Abnormalities	Advanced malignant tumor	5.45e-09	KAT2B,HDAC2,MMP2,JAK2,PLAU,TYMS,PLAUR,CHRNA3,ANPEP,CYP3A4,JAK1,MAP2K1,CA9,FYN,HRH3,PBK,LCK,HRH4,CHRNA4,ADRA2C,ADRA2A,PARP2,HRH2	23
Infectious Diseases	HIV infection	6.78e-09	HDAC2,TYMS,SLC6A2,CHRNA7,CYP3A4,JAK1,PRKX,SLC6A3,CACNA2D1,SIGMAR1,SLC18A2,TAAR1,CHRNA4,ADRA2C,ADRA2A,SLC6A4,HDAC1,MAOB,ADORA1,MAOA,HRH2	21
Gastrointestinal Disease	Heartburn	6.78e-09	DRD2,HTR4,DRD3,HRH2	4
Organismal Injury and Abnormalities	Fatigue	6.87e-09	DRD2,SLC6A3,TYMS,THRA,SLC6A2,SLC6A4,THRB,HTR2A	8
Cancer, Organismal Injury and Abnormalities	Refractory solid tumor	7.35e-09	HDAC2,HDAC6,JAK2,TYMS,HDAC8,LCK,CHRNA3,PNP,PARP2,HDAC1	10
Immunological Disease, Inflammatory Disease, Ophthalmic Disease, Organismal Injury and Abnormalities, Respiratory Disease	Allergic rhinoconjunctivitis	7.49e-09	HTR2B,ADRA2C,HTR2C,ADRA2A,HRH2,HTR2A	6
Cancer, Organismal Injury and Abnormalities	High-risk neoplasia	7.78e-09	HDAC2,HDAC6,FYN,JAK2,TYMS,LCK,JAK1,MAP2K1,HDAC1,ADORA1	10
Cell Death and Survival	Apoptosis	7.88e-09	KAT2B,GSK3B,PLAU,MMP2,TYMS,HDAC8,ANPEP,CYP3A4,MAP2K1,ROCK2,FYN,PBK,LCK,SIGMAR1,ROCK1,NOS3,HDAC1,SIRT1,MAOA,PIM3,PRKCE,HDAC2,JAK2,PLAUR,PIM2,JAK1,CES1,AKT2,CDC7,PRKCD,HDAC6,NOS2,PRKD1,FAP,ADORA1	35
Cancer, Organismal Injury and Abnormalities	Pelvic cancer	8.94e-09	PAOX,KAT2B,PLAU,MMP2,TYMS,THRA,CYP3A4,ANPEP,MAP2K1,CYP2C9,ROCK2,AOC1,CA9,LCK,NOS3,HDAC1,DRD3,PRKCE,SLC7A5,JAK2,TACR1,DPP9,CHRNA7,JAK1,DPP8,PRKCD,HTR2B,SLC6A3,KISS1R,CACNA2D1,CA1,SLC18A2,CES2,PRMT6,PRMT8,MAOB,THRB,HRH2,GSK3B,COMT,BAZ2A,CA5B,DRD2,FYN,NOS1,SLC15A1,HRH4,SIGMAR1,LAP3,ROCK1,PNP,CARM1,KCNJ1,CYP2A6 (includes others),SIRT1,HTR2A,HDAC2,CA5A,PLAUR,SLC6A2,NISCH,CHRNA3,CES1,AKT2,CDC7,HDAC6,KD…	81
Cancer, Organismal Injury and Abnormalities, Reproductive System Disease	Genital tumor	9.6e-09	PAOX,KAT2B,PLAU,MMP2,TYMS,THRA,CYP3A4,MAP2K1,CYP2C9,ROCK2,AOC1,CA9,LCK,NOS3,HDAC1,DRD3,PRKCE,SLC7A5,JAK2,TACR1,DPP9,CHRNA7,JAK1,DPP8,PRKCD,HTR2B,SLC6A3,KISS1R,CACNA2D1,CA1,SLC18A2,CES2,PRMT6,PRMT8,MAOB,THRB,HRH2,GSK3B,COMT,BAZ2A,CA5B,DRD2,FYN,NOS1,SLC15A1,HRH4,SIGMAR1,LAP3,ROCK1,PNP,CARM1,KCNJ1,CYP2A6 (includes others),SIRT1,MAOA,HTR2A,HDAC2,PLAUR,SLC6A2,NISCH,CES1,AKT2,CDC7,HDAC6,KDM1A,NOS2,HRH3…	79
Cancer, Hematological Disease, Immunological Disease, Organismal Injury and Abnormalities	Acute lymphoblastic lymphoma	9.93e-09	HDAC2,FYN,JAK2,TYMS,LCK,JAK1,ADORA1	7
Endocrine System Disorders, Gastrointestinal Disease, Metabolic Disease, Organismal Injury and Abnormalities, Renal and Urological Disease	Early stage diabetic nephropathy	1.04e-08	CA9,CA6,CA12,CA5A,CA1,CA7,CA13,CA14,CA5B	9
Psychological Disorders	Premature ejaculation	1.21e-08	HTR2B,SLC6A2,HTR2C,SLC6A4,HTR2A	5
Connective Tissue Disorders, Inflammatory Disease, Inflammatory Response, Organismal Injury and Abnormalities, Skeletal and Muscular Disorders	Osteoarthritis	1.28e-08	DRD2,HDAC2,SLC6A3,MMP2,CACNA2D1,SIGMAR1,SLC6A2,ADRA2C,SLC6A4,ADRA2A,HDAC1,HRH2	12
Organismal Injury and Abnormalities, Reproductive System Disease	Disorder of pregnancy	1.33e-08	GSK3B,COMT,TYMS,PLAUR,SLC6A2,CDC7,DRD2,CA1,CACNA2D1,HTR2C,ADRA2C,NOS3,ADRA2A,FAP,SLC6A4,ADORA1,MAOA,DRD3,HTR2A	19
Cancer, Organismal Injury and Abnormalities	Invasive tumor	1.49e-08	HDAC2,MMP2,JAK2,PLAU,TYMS,PLAUR,ANPEP,CYP3A4,JAK1,MAP2K1,CDC7,CA9,HRH3,PBK,LCK,HRH4,CHRNA4,ADRA2C,ADRA2A,FAP,HDAC1,PARP2,SIRT1,HRH2	24
Cardiovascular Disease, Hereditary Disorder, Organismal Injury and Abnormalities	Familial vascular disease	1.54e-08	DRD2,HTR2B,SLC6A3,SLC6A2,HTR2C,ADRA2C,NOS3,CYP2C19,SLC6A4,ADRA2A,DRD3,HTR2A	12
Nutritional Disease, Organismal Injury and Abnormalities, Psychological Disorders	Anorexia-cachexia syndrome	1.58e-08	HTR2B,HTR2C,ADRA2A,HTR2A	4
Psychological Disorders	Cannabis abuse	1.58e-08	DRD2,SLC6A2,DRD3,HTR2A	4
Gastrointestinal Disease	Functional gastrointestinal disorder	1.6e-08	SLC6A3,CACNA2D1,SLC6A2,SLC6A4,HTR4,HTR2A,HRH2	7
Cancer, Hematological Disease, Immunological Disease, Organismal Injury and Abnormalities	Refractory lymphocytic cancer	1.65e-08	HDAC2,HDAC6,FYN,TYMS,HDAC8,LCK,PNP,HDAC1,ADORA1	9
Cardiovascular Disease, Neurological Disease, Organismal Injury and Abnormalities	Orthostatic intolerance	1.67e-08	DRD2,SLC6A2,ADRA2C,ADRA2A,DRD3	5
Cell-To-Cell Signaling and Interaction, Molecular Transport, Small Molecule Biochemistry	Uptake of neurotransmitter	1.67e-08	DRD2,SLC6A3,NOS1,SLC6A2,SLC6A4	5
Organismal Injury and Abnormalities	Benign lesion	1.88e-08	PRKCE,SLC7A5,MMP2,PLAU,TYMS,THRA,PLAUR,CYP3A4,JAK1,MAP2K1,CA7,CDC7,DRD2,CA12,PRKCD,CA1,CES2,THRB,SIRT1,MAOA,HRH2,DRD3	22
Cancer, Organismal Injury and Abnormalities, Reproductive System Disease	Genital tract cancer	1.89e-08	PAOX,KAT2B,PLAU,MMP2,TYMS,THRA,CYP3A4,MAP2K1,CYP2C9,ROCK2,AOC1,CA9,LCK,NOS3,HDAC1,DRD3,PRKCE,SLC7A5,JAK2,TACR1,DPP9,CHRNA7,JAK1,DPP8,PRKCD,HTR2B,SLC6A3,KISS1R,CACNA2D1,CA1,SLC18A2,CES2,PRMT6,PRMT8,MAOB,THRB,HRH2,GSK3B,COMT,BAZ2A,CA5B,DRD2,FYN,NOS1,SLC15A1,HRH4,SIGMAR1,LAP3,ROCK1,PNP,CARM1,KCNJ1,CYP2A6 (includes others),SIRT1,HTR2A,HDAC2,PLAUR,SLC6A2,NISCH,CES1,AKT2,CDC7,HDAC6,KDM1A,NOS2,HRH3,PRKD…	78
Cell Cycle, Gene Expression	Binding of DNA	1.94e-08	GSK3B,PRKCE,PLAU,HDAC8,THRA,CYP3A4,MAP2K1,CYP2C9,BAZ2A,PRKCD,CARM1,CYP2A6 (includes others),THRB,SIRT1	14
Cancer, Organismal Injury and Abnormalities	Breast or pancreatic cancer	2e-08	PAOX,KAT2B,PLAU,MMP2,TYMS,HDAC8,CYP3A4,ANPEP,CYP2C19,MAP2K1,ROCK2,AOC1,CA9,PBK,LCK,NOS3,HDAC1,JAK2,TACR1,JAK1,PRKX,PRKCD,HTR2B,SLC6A3,KISS1R,CACNA2D1,CES2,MAOB,HRH2,GSK3B,COMT,BAZ2A,DRD2,FYN,SLC15A1,HRH4,ROCK1,CARM1,CYP2A6 (includes others),SIRT1,CA14,HTR2A,HDAC2,CAPN1,PLAUR,SLC6A2,PIM2,CES1,AKT2,CDC7,HDAC6,KDM1A,NOS2,HRH3,PRKD1,HTR2C,ADRA2C,FAP,ADRA2A,SLC6A4,PARP2,NEK1,ADORA1,HTR4	64
Molecular Transport	Transport of ion	2.2e-08	CA6,CA5A,CHRNA7,CA7,CA13,CA5B,CA12,CA9,FYN,SLC15A1,CA1,CACNA2D1,ADRA2A,KCNJ1,CA14	15
Cancer, Hematological Disease, Immunological Disease, Organismal Injury and Abnormalities	Relapsed lymphocytic cancer	2.25e-08	HDAC2,HDAC6,FYN,TYMS,HDAC8,LCK,PNP,HDAC1,ADORA1	9
Cardiovascular Disease, Developmental Disorder, Hereditary Disorder, Metabolic Disease, Organismal Injury and Abnormalities	Dopamine beta-hydroxylase deficiency	2.26e-08	DRD2,SLC6A2,ADRA2C,ADRA2A,DRD3	5
Cell Death and Survival	Apoptosis of tumor cell lines	2.39e-08	KAT2B,GSK3B,PLAU,TYMS,HDAC8,CYP3A4,MAP2K1,PBK,LCK,NOS3,HDAC1,SIRT1,MAOA,PIM3,PRKCE,HDAC2,JAK2,PLAUR,PIM2,JAK1,CES1,AKT2,CDC7,PRKCD,HDAC6,NOS2,PRKD1,FAP	28
Organismal Injury and Abnormalities	Acute pain	2.49e-08	SLC6A3,CACNA2D1,SLC6A2,SIGMAR1,ADRA2C,ADRA2A,SLC6A4	7
Hereditary Disorder, Neurological Disease, Organismal Injury and Abnormalities, Psychological Disorders	Trichotillomania	2.62e-08	DRD2,SLC6A3,SLC6A2,HTR2C,HTR2A,DRD3	6
Cancer, Organismal Injury and Abnormalities	Incidence of tumor	2.66e-08	KAT2B,PAOX,PLAU,MMP2,TYMS,THRA,ANPEP,CYP3A4,CA7,MAP2K1,ROCK2,AOC1,CA9,LCK,NOS3,HDAC1,DRD3,PRKCE,SLC7A5,JAK2,TACR1,DPP9,CHRNA7,JAK1,DPP8,PRKX,DPP7,PRKCD,HTR2B,SLC6A3,CACNA2D1,CA1,SLC18A2,CES2,PRMT6,PRMT8,MAOB,THRB,HRH2,GSK3B,COMT,BAZ2A,CA5B,DRD2,CA12,FYN,NOS1,SLC15A1,HRH4,LAP3,ROCK1,PNP,CARM1,CYP2A6 (includes others),SIRT1,KCNJ1,CA14,MAOA,PIM3,HTR2A,HDAC2,CA5A,CAPN1,PLAUR,PIM2,SLC6A2,CHRNA3,NISCH,…	88
Organismal Injury and Abnormalities	Intracranial hemorrhage	2.67e-08	CACNA2D1,CHRNA7,CHRNA3,CHRNA4,ADRA2C,SLC6A4,ADRA2A,ADORA1	8
Cell Morphology, Cellular Function and Maintenance	PH of intracellular space	3.14e-08	CA9,NOS2,NOS1,NOS3	4
Endocrine System Disorders, Gastrointestinal Disease, Metabolic Disease, Neurological Disease, Organismal Injury and Abnormalities	Painful diabetic peripheral neuropathy	3.14e-08	SLC6A3,CACNA2D1,SLC6A2,SLC6A4	4
Cellular Development, Cellular Growth and Proliferation	Cell proliferation of tumor cell lines	3.14e-08	KAT2B,GSK3B,PLAU,MMP2,TYMS,HDAC8,THRA,CYP3A4,MAP2K1,CA9,FYN,PBK,LCK,HDAC1,CYP2A6 (includes others),SIRT1,PRKCE,SLC7A5,HDAC2,JAK2,PLAUR,PIM2,JAK1,SIRT2,AKT2,PRKCD,KISS1R,HDAC6,KDM1A,NOS2,PRKD1,CES2,PRMT6,THRB	34
Cancer, Hematological Disease, Immunological Disease, Organismal Injury and Abnormalities	T acute lymphoblastic leukemia	3.15e-08	HDAC2,HDAC6,FYN,JAK2,TYMS,LCK,JAK1,ANPEP,HDAC1,ADORA1	10
Protein Synthesis	Metabolism of peptide	3.63e-08	GSK3B,PRKCE,PRKCD,CYP3A4,PRKD1,ROCK1,ROCK2,AKT2,PRKX	9
Cancer, Hematological Disease, Immunological Disease, Organismal Injury and Abnormalities	Peripheral T-cell lymphoma	3.88e-08	HDAC2,HDAC6,FYN,JAK2,MMP2,TYMS,HDAC8,LCK,PIM2,PNP,JAK1,HDAC1	12
Neurological Disease	Coma	3.93e-08	THRA,CHRNA7,CHRNA3,CHRNA4,THRB	5
Dental Disease, Gastrointestinal Disease, Organismal Injury and Abnormalities	Dental pulp disease	3.93e-08	TYMS,SLC6A2,ADRA2C,ADRA2A,SLC6A4	5
Cell-To-Cell Signaling and Interaction, Small Molecule Biochemistry	Synthesis of neurotransmitter	3.93e-08	SLC6A3,NOS1,CYP2C19,SLC6A4,CYP2C9	5
Cardiovascular Disease, Hereditary Disorder, Organismal Injury and Abnormalities	Familial heart disease	4.01e-08	DRD2,HTR2B,SLC6A3,COMT,CACNA2D1,SLC6A2,PRKD1,HTR2C,ADRA2C,SLC6A4,ADRA2A,HTR2A	12
Organismal Injury and Abnormalities	Abdominal pain	4.18e-08	CACNA2D1,SLC6A2,CHRNA7,CHRNA3,CHRNA4,SLC6A4,HTR2A	7
Cancer, Organismal Injury and Abnormalities	Relapsed malignant solid tumor	4.8e-08	HDAC2,HDAC6,JAK2,TYMS,HDAC8,LCK,PNP,MAP2K1,PARP2,HDAC1	10
Gastrointestinal Disease, Inflammatory Response	Inflammation of gastrointestinal tract	4.98e-08	JAK2,TYMS,CHRNA7,CHRNA3,JAK1,CES1,DRD2,SIGMAR1,CHRNA4,NOS3,ADORA1,HRH2,DRD3	13
Cancer, Organismal Injury and Abnormalities	Secondary tumor	5.04e-08	HDAC2,MMP2,JAK2,PLAU,TYMS,PLAUR,ANPEP,CYP3A4,JAK1,MAP2K1,CA9,HRH3,PBK,LCK,HRH4,CHRNA4,ADRA2C,ADRA2A,PARP2,HRH2	20
Organismal Injury and Abnormalities, Renal and Urological Disease	Stress incontinence	5.06e-08	SLC6A3,SLC6A2,ADRA2C,ADRA2A,SLC6A4	5
Developmental Disorder	Autism spectrum disorder or intellectual disability	5.09e-08	COMT,TYMS,SLC6A2,MAP2K1,DRD2,HTR2B,SLC6A3,NOS1,SIGMAR1,PNP,HTR2C,CHRNA4,ADRA2C,ADRA2A,SLC6A4,MAOA,HTR4,DRD3,HTR2A	19
Cellular Development, Cellular Growth and Proliferation	Cell proliferation of breast cancer cell lines	5.3e-08	GSK3B,PRKCE,HDAC2,JAK2,PLAU,TYMS,HDAC8,PLAUR,CYP3A4,AKT2,CA9,PRKCD,KDM1A,PBK,PRMT6,HDAC1,SIRT1	17
Dermatological Diseases and Conditions, Inflammatory Disease, Inflammatory Response, Organismal Injury and Abnormalities	Eczema	5.57e-08	HTR2B,SLC6A2,HTR2C,SLC6A4,HRH2,HTR2A	6
Neurological Disease	Motor fluctuations	5.63e-08	DRD2,COMT,MAOB,DRD3	4
Neurological Disease, Organismal Injury and Abnormalities	Peripheral neuropathic pain	5.63e-08	SLC6A3,CACNA2D1,SLC6A2,SLC6A4	4
Cancer, Organismal Injury and Abnormalities	Refractory malignant solid tumor	5.69e-08	HDAC2,HDAC6,JAK2,TYMS,HDAC8,LCK,PNP,PARP2,HDAC1	9
Infectious Diseases	Sepsis	5.75e-08	DRD2,SLC6A3,MMP2,TYMS,THRA,ADRA2C,ADRA2A,ADORA1,THRB,DRD3	10
Cellular Movement	Migration of tumor cell lines	5.86e-08	GSK3B,MMP2,JAK2,PLAU,TACR1,PLAUR,ANPEP,JAK1,MAP2K1,AKT2,CA9,PRKCD,KISS1R,NOS2,HDAC6,FYN,KDM1A,PBK,LCK,PRKD1,HDAC1,THRB,SIRT1	23
Organismal Injury and Abnormalities, Respiratory Disease	Sinus disorder	6.4e-08	SLC6A3,JAK2,TYMS,SLC6A2,SIGMAR1,ADRA2C,SLC6A4,ADRA2A	8
Neurological Disease, Nutritional Disease, Organismal Injury and Abnormalities, Psychological Disorders	Anorexia nervosa	6.41e-08	DRD2,SLC6A2,HTR2C,SLC6A4,HTR2A,DRD3	6
Cardiovascular Disease, Organismal Injury and Abnormalities	Angina pectoris	6.86e-08	NOS2,SLC6A3,CACNA2D1,SLC6A2,ADRA2C,NOS3,SLC6A4,ADRA2A	8
Cell Death and Survival	Cell death of tumor cell lines	7.12e-08	KAT2B,GSK3B,PLAU,TYMS,HDAC8,CYP3A4,MAP2K1,NOS1,PBK,LCK,NOS3,HDAC1,SIRT1,MAOA,PIM3,PRKCE,HDAC2,JAK2,PLAUR,DPP9,PIM2,JAK1,DPP8,CES1,AKT2,CDC7,PRKCD,HDAC6,NOS2,PRKD1,FAP	31
Cardiovascular Disease, Hereditary Disorder, Organismal Injury and Abnormalities	Familial cardiovascular disease	7.26e-08	COMT,SLC6A2,CYP2C19,MAP2K1,DRD2,SLC6A3,HTR2B,CACNA2D1,PRKD1,HTR2C,ADRA2C,NOS3,SLC6A4,ADRA2A,DRD3,HTR2A	16
Cell Morphology, Cellular Function and Maintenance	Autophagy	7.69e-08	GSK3B,CAPN1,SIRT2,MAP2K1,AKT2,PRKCD,HDAC6,NOS2,HTR2B,NOS1,ROCK1,PRKD1,NOS3,SIRT1	14
Gastrointestinal Disease, Inflammatory Disease	Gastroenteritis	7.7e-08	DRD2,JAK2,TYMS,SIGMAR1,CHRNA7,CHRNA3,JAK1,CHRNA4,NOS3,ADORA1,HRH2,DRD3	12
Cardiovascular Disease, Organismal Injury and Abnormalities	Arrhythmia	7.9e-08	MMP2,THRA,CACNA2D1,SLC6A2,ADRA2C,SLC6A4,ADRA2A,MAOB,ADORA1,THRB,MAOA	11
Cancer, Organismal Injury and Abnormalities	Breast or colorectal cancer	8.1e-08	KAT2B,PLAU,MMP2,TYMS,HDAC8,CYP3A4,ANPEP,CYP2C19,MAP2K1,ROCK2,AOC1,CA9,PBK,LCK,NOS3,HDAC1,PRKCE,SLC7A5,JAK2,TACR1,JAK1,DPP8,PRKX,DPP7,PRKCD,HTR2B,SLC6A3,CACNA2D1,CA1,SLC18A2,CES2,PRMT6,MAOB,HRH2,GSK3B,COMT,BAZ2A,FYN,NOS1,SLC15A1,HRH4,ROCK1,CARM1,CYP2A6 (includes others),SIRT1,CA14,MAOA,PIM3,HTR2A,HDAC2,CA5A,CAPN1,PLAUR,PIM2,SLC6A2,NISCH,CHRNA3,CES1,SIRT2,AKT2,CDC7,HDAC6,KDM1A,NOS2,HRH3,PRKD1,TAAR1…	74
Gastrointestinal Disease	Constipation	8.11e-08	SLC6A2,SIGMAR1,SLC6A4,HTR4,HTR2A	5
Developmental Disorder, Neurological Disease	Congenital neurological disorder	8.97e-08	PLAU,TYMS,SLC6A2,MAP2K1,CA7,DRD2,KISS1R,HTR2B,HDAC6,SLC6A3,KDM1A,NOS1,CA1,HTR2C,ADRA2C,NOS3,ADRA2A,SLC6A4,DRD3,HTR2A	20
Inflammatory Disease, Organismal Injury and Abnormalities, Respiratory Disease	Acute respiratory distress syndrome	9.56e-08	JAK2,CHRNA7,JAK1,CYP3A4,CHRNA3,CHRNA4,ADRA2C,ADRA2A	8
Inflammatory Response	Inflammation of secretory structure	9.56e-08	PRKCD,THRA,PRKD1,ADRA2C,ADRA2A,ADORA1,THRB,HRH2	8
Cell Signaling, Post-Translational Modification, Protein Synthesis	Serine phosphorylation of peptide	9.65e-08	GSK3B,PRKCE,PRKCD,PRKD1,ROCK1,ROCK2,PRKX	7
Organismal Injury and Abnormalities, Skeletal and Muscular Disorders	Chronic musculoskeletal pain	1e-07	SLC6A3,SLC6A2,SLC6A4	3
Drug Metabolism, Small Molecule Biochemistry	Demethylation of fluoxetine	1e-07	CYP3A4,CYP2C19,CYP2C9	3
Neurological Disease, Organismal Injury and Abnormalities	Diabetic peripheral neuropathic pain	1e-07	SLC6A3,SLC6A2,SLC6A4	3
Organismal Injury and Abnormalities	Frailty syndrome	1e-07	SLC6A3,SLC6A2,SLC6A4	3
Organismal Injury and Abnormalities, Skeletal and Muscular Disorders	Juvenile primary fibromyalgia syndrome	1e-07	SLC6A3,SLC6A2,SLC6A4	3
Small Molecule Biochemistry	Metabolism of lansoprazole	1e-07	CYP3A4,CYP2C19,CYP2C9	3
Neurological Disease, Organismal Injury and Abnormalities	Primary headache	1e-07	SLC6A3,SLC6A2,SLC6A4	3
Developmental Disorder, Neurological Disease, Psychological Disorders	Behavioral deficit	1.01e-07	DRD2,HTR2C,SLC6A4,DRD3,HTR2A	5
Psychological Disorders	Delusional disorder	1.01e-07	DRD2,COMT,HTR2C,HTR2A,DRD3	5
Small Molecule Biochemistry	Metabolism of alkaloid	1.01e-07	CYP3A4,CES2,CES1,CYP2C9,CYP2A6 (includes others)	5
Respiratory Disease	Respiratory failure	1.05e-07	THRA,CHRNA7,CHRNA3,ADRA2C,CHRNA4,ADRA2A,THRB	7
Cancer, Organismal Injury and Abnormalities, Reproductive System Disease	Breast carcinoma	1.15e-07	KAT2B,GSK3B,MMP2,TYMS,HDAC8,ANPEP,MAP2K1,ROCK2,FYN,SLC15A1,PBK,LCK,CARM1,CYP2A6 (includes others),SIRT1,HTR2A,HDAC2,JAK2,CAPN1,PLAUR,PIM2,JAK1,CES1,AKT2,PRKX,CDC7,PRKCD,HTR2B,HDAC6,SLC6A3,KDM1A,NOS2,HTR2C,CES2,ADRA2C,FAP,PARP2,ADORA1	38
Cancer, Organismal Injury and Abnormalities	Recurrent malignant solid tumor	1.19e-07	HDAC2,HDAC6,JAK2,TYMS,HDAC8,LCK,PNP,MAP2K1,PARP2,HDAC1	10
Cancer, Organismal Injury and Abnormalities	Frequency of tumor	1.22e-07	KAT2B,PLAU,MMP2,TYMS,THRA,ANPEP,CYP3A4,CA7,MAP2K1,ROCK2,AOC1,CA9,LCK,NOS3,HDAC1,DRD3,PRKCE,SLC7A5,JAK2,TACR1,DPP9,CHRNA7,JAK1,DPP8,PRKX,DPP7,PRKCD,HTR2B,SLC6A3,CACNA2D1,CA1,SLC18A2,CES2,PRMT6,PRMT8,MAOB,THRB,HRH2,GSK3B,COMT,BAZ2A,CA5B,DRD2,CA12,FYN,NOS1,SLC15A1,HRH4,LAP3,ROCK1,PNP,CARM1,CYP2A6 (includes others),SIRT1,KCNJ1,CA14,MAOA,PIM3,HTR2A,HDAC2,CA5A,CAPN1,PLAUR,PIM2,SLC6A2,CHRNA3,NISCH,CES1,…	86
Organismal Injury and Abnormalities, Psychological Disorders, Reproductive System Disease	Postpartum depression	1.25e-07	DRD2,HTR2C,SLC6A4,HTR2A,DRD3	5
Cancer, Neurological Disease, Organismal Injury and Abnormalities	Anaplastic astrocytoma	1.38e-07	HDAC2,HDAC6,NOS2,TYMS,MAP2K1,HDAC1	6
Organismal Injury and Abnormalities, Reproductive System Disease	Endometriosis	1.44e-07	TACR1,MMP2,PLAUR,SLC6A2,JAK1,ROCK2,SLC6A3,PBK,SIGMAR1,SLC18A2,NOS3,SLC6A4,HDAC1,MAOA	14
Cell-To-Cell Signaling and Interaction, Drug Metabolism, Molecular Transport, Small Molecule Biochemistry	Release of dopamine	1.46e-07	SLC6A3,SLC6A2,SLC18A2,HTR2C	4
Molecular Transport, Small Molecule Biochemistry	Transport of monoamines	1.46e-07	SLC6A3,SLC6A2,SLC18A2,SLC6A4	4
Neurological Disease, Organismal Injury and Abnormalities	Epileptic seizure	1.51e-07	HTR2B,SLC6A3,SLC6A2,CYP3A4,HTR2C,CYP2C19,SLC6A4,HTR4,PIM3,HTR2A	10
Organismal Injury and Abnormalities, Psychological Disorders	Panic disorder with agoraphobia	1.52e-07	SLC6A3,SLC6A2,ADRA2C,ADRA2A,SLC6A4	5
Organismal Injury and Abnormalities, Psychological Disorders	Panic disorder without agoraphobia	1.52e-07	SLC6A3,SLC6A2,ADRA2C,ADRA2A,SLC6A4	5
Drug Metabolism	Metabolism of xenobiotic	1.59e-07	CYP3A4,CES2,CYP2C19,CES1,CYP2C9,CYP2A6 (includes others),AOC1	7
Cancer, Hematological Disease, Immunological Disease, Organismal Injury and Abnormalities	Philadelphia-like acute lymphoblastic leukemia	1.75e-07	HDAC2,FYN,JAK2,TYMS,LCK,JAK1	6
Cancer, Organismal Injury and Abnormalities	Benign Tumors	1.78e-07	PRKCE,SLC7A5,MMP2,TYMS,THRA,CYP3A4,JAK1,MAP2K1,CA7,CDC7,DRD2,CA12,PRKCD,CA1,CES2,THRB,SIRT1,MAOA,HRH2,DRD3	20
Cancer, Hematological Disease, Organismal Injury and Abnormalities	Recurrent hematologic cancer	2.1e-07	HDAC2,HDAC6,FYN,TYMS,HDAC8,LCK,PNP,HDAC1,ADORA1	9
Cell-To-Cell Signaling and Interaction, Molecular Transport, Small Molecule Biochemistry	Transport of biogenic amine	2.19e-07	SLC6A3,SLC6A2,SLC18A2,SLC6A4	4
Gastrointestinal Disease, Organismal Injury and Abnormalities	Irritable bowel syndrome	2.2e-07	SLC6A3,SLC6A2,SLC6A4,HTR4,HTR2A,HRH2	6
Cancer, Hematological Disease, Immunological Disease, Organismal Injury and Abnormalities	Angioimmunoblastic T-cell lymphoma	2.41e-07	HDAC2,HDAC6,FYN,JAK2,TYMS,HDAC8,LCK,PIM2,HDAC1	9
Cardiovascular Disease, Organismal Injury and Abnormalities, Skeletal and Muscular Disorders	Cardiac fibrillation	2.63e-07	THRA,CACNA2D1,SLC6A2,ADRA2C,SLC6A4,ADRA2A,MAOB,THRB,MAOA	9
Inflammatory Disease, Neurological Disease, Skeletal and Muscular Disorders	Multiple Sclerosis	3.04e-07	DRD2,NOS2,SLC6A3,SIGMAR1,SLC6A2,CHRNA4,ADRA2C,MAP2K1,SLC6A4,ADRA2A,HRH2	11
Neurological Disease, Organismal Injury and Abnormalities	Chronic neuropathic pain	3.15e-07	CACNA2D1,SLC6A2,SLC6A4,HTR2A	4
Endocrine System Disorders, Organismal Injury and Abnormalities, Reproductive System Disease	Hyperprolactinemia	3.15e-07	DRD2,HTR2C,HTR2A,DRD3	4
Hereditary Disorder, Neurological Disease, Organismal Injury and Abnormalities, Skeletal and Muscular Disorders	Progressive muscle atrophy	3.15e-07	HTR2C,CHRNA4,SLC6A4,HTR2A	4
Cell-To-Cell Signaling and Interaction, Molecular Transport, Small Molecule Biochemistry	Transport of neurotransmitter	3.15e-07	SLC6A3,SLC6A2,SLC18A2,SLC6A4	4
Connective Tissue Disorders, Organismal Injury and Abnormalities, Skeletal and Muscular Disorders	Vertebral fusion	3.15e-07	CACNA2D1,SIGMAR1,ADRA2C,ADRA2A	4
Cancer, Organismal Injury and Abnormalities, Reproductive System Disease	Tumorigenesis of reproductive tract	3.33e-07	PAOX,KAT2B,PLAU,MMP2,TYMS,THRA,MAP2K1,ROCK2,AOC1,CA9,LCK,NOS3,HDAC1,DRD3,PRKCE,SLC7A5,JAK2,TACR1,DPP9,CHRNA7,JAK1,DPP8,HTR2B,SLC6A3,KISS1R,CACNA2D1,CA1,SLC18A2,CES2,PRMT6,MAOB,THRB,HRH2,GSK3B,COMT,CA5B,DRD2,NOS1,SLC15A1,HRH4,LAP3,ROCK1,PNP,CYP2A6 (includes others),SIRT1,MAOA,HTR2A,HDAC2,PLAUR,SLC6A2,NISCH,CES1,AKT2,CDC7,HDAC6,NOS2,HRH3,TAAR1,HTR2C,CHRNA4,FAP,SLC6A4,PARP2,NEK1,ADORA1,HTR4	66
Cancer, Organismal Injury and Abnormalities	Tumorigenesis of epithelial neoplasm	3.47e-07	KAT2B,PLAU,MMP2,TYMS,THRA,ANPEP,CYP3A4,CA7,MAP2K1,ROCK2,AOC1,CA9,LCK,NOS3,DRD3,PRKCE,SLC7A5,JAK2,TACR1,DPP9,CHRNA7,JAK1,DPP8,PRKX,DPP7,PRKCD,HTR2B,SLC6A3,CACNA2D1,CA1,SLC18A2,CES2,PRMT6,PRMT8,MAOB,THRB,HRH2,GSK3B,COMT,BAZ2A,CA5B,DRD2,CA12,FYN,NOS1,SLC15A1,HRH4,LAP3,ROCK1,PNP,CARM1,CYP2A6 (includes others),SIRT1,KCNJ1,CA14,MAOA,PIM3,HTR2A,HDAC2,CA5A,CAPN1,PLAUR,PIM2,SLC6A2,CHRNA3,NISCH,CES1,SIRT2,…	85
Cancer, Organismal Injury and Abnormalities, Reproductive System Disease	Female genital neoplasm	3.52e-07	PAOX,KAT2B,PLAU,MMP2,TYMS,THRA,MAP2K1,ROCK2,AOC1,CA9,LCK,NOS3,HDAC1,DRD3,PRKCE,SLC7A5,JAK2,TACR1,DPP9,CHRNA7,JAK1,DPP8,HTR2B,SLC6A3,KISS1R,CACNA2D1,CA1,SLC18A2,CES2,PRMT6,MAOB,THRB,HRH2,GSK3B,COMT,CA5B,DRD2,NOS1,SLC15A1,HRH4,LAP3,ROCK1,PNP,CYP2A6 (includes others),SIRT1,MAOA,HTR2A,HDAC2,PLAUR,SLC6A2,NISCH,CES1,AKT2,CDC7,HDAC6,NOS2,HRH3,TAAR1,HTR2C,CHRNA4,FAP,SLC6A4,PARP2,NEK1,ADORA1,HTR4	66
Cancer, Hematological Disease, Immunological Disease, Organismal Injury and Abnormalities	Lymphoblastic B-cell lymphoma	3.72e-07	FYN,JAK2,TYMS,LCK,JAK1,ADORA1	6
Cancer, Neurological Disease, Organismal Injury and Abnormalities	Supratentorial neoplasm	3.72e-07	HDAC2,HDAC6,TYMS,ADRA2C,ADRA2A,HDAC1	6
Hereditary Disorder, Neurological Disease, Organismal Injury and Abnormalities, Psychological Disorders	Infantile neuroaxonal dystrophy	3.99e-07	SLC6A2,SLC6A4,HTR2A	3
Hematological System Development and Function, Organismal Functions	Coagulation of blood	4.15e-07	PRKCE,HDAC2,PRKCD,KDM1A,FYN,JAK2,LCK,NOS3,CYP2C9,HDAC1	10
Neurological Disease	Chemotherapy-induced neuropathy	4.39e-07	SLC6A3,CACNA2D1,SLC6A2,SLC6A4	4
Post-Translational Modification	Deacetylation of protein	4.39e-07	HDAC6,SIRT2,HDAC1,SIRT1	4
Neurological Disease, Organismal Injury and Abnormalities	Primary lateral sclerosis	4.39e-07	HTR2C,CHRNA4,SLC6A4,HTR2A	4
Neurological Disease, Organismal Injury and Abnormalities, Psychological Disorders	Amyotrophic lateral sclerosis	4.4e-07	CHRNA3,DRD2,NOS2,NOS1,SIGMAR1,CHRNA4,HTR2C,ADRA2C,SLC6A4,ADRA2A,NEK1,DRD3,HTR2A	13
Cancer, Organismal Injury and Abnormalities, Reproductive System Disease	Female genital tract cancer	4.91e-07	PAOX,KAT2B,PLAU,MMP2,TYMS,THRA,MAP2K1,ROCK2,AOC1,CA9,LCK,NOS3,HDAC1,DRD3,PRKCE,SLC7A5,JAK2,TACR1,DPP9,CHRNA7,JAK1,DPP8,HTR2B,SLC6A3,KISS1R,CACNA2D1,CA1,SLC18A2,CES2,PRMT6,MAOB,THRB,HRH2,GSK3B,COMT,CA5B,DRD2,NOS1,SLC15A1,HRH4,LAP3,ROCK1,PNP,CYP2A6 (includes others),SIRT1,HTR2A,HDAC2,PLAUR,SLC6A2,NISCH,CES1,AKT2,CDC7,HDAC6,NOS2,HRH3,TAAR1,HTR2C,CHRNA4,FAP,SLC6A4,PARP2,NEK1,ADORA1,HTR4	65
Cardiovascular System Development and Function, Organismal Development	Angiogenesis	5.19e-07	GSK3B,PRKCE,MMP2,PLAUR,CHRNA7,ANPEP,JAK1,ROCK2,PRKX,HTR2B,HRH4,ROCK1,PRKD1,NOS3,SIRT1,HRH2	16
Cardiovascular Disease	Hypotension	5.49e-07	DRD2,SLC6A2,SIGMAR1,ADRA2C,ADRA2A,DRD3	6
Neurological Disease, Organismal Injury and Abnormalities	Neuropathic pain	5.95e-07	SLC6A3,CACNA2D1,SLC6A2,SLC6A4,HTR2A	5
Immunological Disease	Systemic autoimmune syndrome	5.96e-07	MMP2,TYMS,DRD2,FYN,NOS1,LCK,LAP3,SIGMAR1,HDAC1,CA14,HDAC2,JAK2,TACR1,PLAUR,SLC6A2,JAK1,CES1,CDC7,PRKCD,KDM1A,CA1,ADRA2C,ADRA2A,SLC6A4,HRH2	25
Dental Disease, Gastrointestinal Disease, Inflammatory Disease, Organismal Injury and Abnormalities	Symptomatic irreversible pulpitis	5.97e-07	SLC6A2,ADRA2C,ADRA2A,SLC6A4	4
Neurological Disease	Tic disorder	5.97e-07	DRD2,HTR2C,HTR2A,DRD3	4
Cancer, Hematological Disease, Immunological Disease, Organismal Injury and Abnormalities	High-risk precursor B-cell acute lymphoblastic leukemia	6.02e-07	FYN,JAK2,TYMS,LCK,JAK1,ADORA1	6
Cancer, Organismal Injury and Abnormalities	Genitourinary carcinoma	6.48e-07	KAT2B,PAOX,MMP2,HDAC8,TYMS,THRA,ANPEP,MAP2K1,CYP2C9,ROCK2,AOC1,CA9,PBK,LCK,NOS3,HDAC1,DRD3,PRKCE,SLC7A5,JAK2,TACR1,DPP9,CHRNA7,JAK1,DPP8,PRKX,DPP7,PRKCD,HTR2B,KISS1R,SLC6A3,CACNA2D1,CA1,SLC18A2,CES2,PRMT6,PRMT8,MAOB,THRB,HRH2,GSK3B,COMT,BAZ2A,CA5B,DRD2,FYN,NOS1,SLC15A1,HRH4,LAP3,ROCK1,PNP,CARM1,CYP2A6 (includes others),SIRT1,HTR2A,HDAC2,CAPN1,PLAUR,PIM2,SLC6A2,NISCH,CES1,AKT2,CDC7,HDAC6,KDM1A,NOS…	80
Neurological Disease, Organismal Injury and Abnormalities	Hydrocephalus	6.6e-07	HDAC6,CHRNA7,CHRNA3,ADRA2C,CHRNA4,ADRA2A	6
Psychological Disorders	Acute depressive disorder	7.93e-07	DRD2,HTR2C,SLC6A4,HTR2A,DRD3	5
Cell Morphology	Morphology of prostate cancer cell lines	7.93e-07	PRKCE,PRKCD,FYN,MAP2K1,SIRT1	5
Connective Tissue Disorders, Organismal Injury and Abnormalities, Skeletal and Muscular Disorders	Spinal stenosis	7.93e-07	SLC6A2,ADRA2C,ADRA2A,SLC6A4	4
Connective Tissue Disorders, Inflammatory Disease, Inflammatory Response, Organismal Injury and Abnormalities, Skeletal and Muscular Disorders	Knee osteoarthritis	9.38e-07	SLC6A3,CACNA2D1,SLC6A2,ADRA2C,SLC6A4,ADRA2A	6
Cancer, Hematological Disease, Immunological Disease, Organismal Injury and Abnormalities	Acute lymphoblastic leukemia	9.85e-07	HDAC2,HDAC6,FYN,SLC6A3,JAK2,TYMS,LCK,SLC6A2,JAK1,ANPEP,HDAC1,ADORA1	12
Cell-To-Cell Signaling and Interaction, Drug Metabolism, Small Molecule Biochemistry	Catabolism of dopamine	9.94e-07	COMT,MAOB,MAOA	3
Endocrine System Development and Function, Lipid Metabolism, Small Molecule Biochemistry, Vitamin and Mineral Metabolism	Metabolism of 17-alpha-ethinylestradiol	9.94e-07	CYP3A4,CYP2C19,CYP2C9	3
