# Supplementary material for: Unraveling the Catha edulis Extract Effects on the Cellular and Molecular Signaling in SKOV3 Cells
Source: Front Pharmacol. 2021 May 10;12:666885. doi: 10.3389/fphar.2021.666885 (PMC8141790; doi:10.3389/fphar.2021.666885)
Supplement: Supplementary file 10 [file Table10.xlsx]

## Sheet: Sheet1
Categories	Diseases or Functions Annotation	p-Value	Molecules	# Molecules
Psychological Disorders	Drug dependence	3.27e-54	ADRB2,ADORA2A,CNR1,DRD2,SIGMAR1,CA14,ADRA1A,MAOA,HTR2A,DRD3,HTR1A,ADRA1B,OPRK1,HTR1D,ADRB1,SLC6A2,CHRNA7,ADRA2B,CNR2,OPRL1,HTR3A,GRIN2B,ADORA2B,HTR2B,SLC6A3,CACNA2D1,SLC18A2,TAAR1,CHRNA4,HTR2C,ADRA2C,ADRA2A,SLC6A4,OPRM1,MAOB,OPRD1	36
Psychological Disorders	Depressive disorder	4.27e-47	EBP,ADRB2,CYP3A4,DRD2,NOS1,SIGMAR1,CYP2D6,ADRA1A,CA14,AHCY,MAOA,DRD3,HTR2A,HTR1A,ADRA1B,OPRK1,TACR1,HTR1D,ADRB1,CHRNA7,SLC6A2,ADRA2B,CNR2,OPRL1,HTR3A,CXCL8,GRIN2B,S1PR5,SLC6A3,HTR2B,CACNA2D1,SLC18A2,CHRNA4,HTR2C,ADRA2C,ADRA2A,SLC6A4,MAOB,OPRM1,OPRD1	40
Organismal Injury and Abnormalities	Discomfort	1.62e-46	ADRB2,ADORA2A,CNR1,DRD2,SIGMAR1,CYP2D6,ADRA1A,CA14,MAOA,DRD3,HTR2A,HTR1A,ADRA1B,OPRK1,TACR1,HTR1D,KCNA5,ADRB1,CHRNA7,SLC6A2,ADRA2B,CNR2,OPRL1,HTR3A,CXCL8,GRIN2B,ADORA2B,SLC6A3,NOS2,HTR2B,CACNA2D1,SLC18A2,CHRNA4,HTR2C,ADRA2C,ADRA2A,SLC6A4,OPRM1,OPRD1,HTR4	40
Neurological Disease, Psychological Disorders	Attention deficit hyperactivity disorder	2.32e-45	DRD2,SIGMAR1,CYP2D6,ADRA1A,HTR2A,MAOA,DRD3,HTR1A,ADRA1B,OPRK1,SLC6A2,CHRNA7,ADRA2B,GRIN2B,SLC6A3,HTR2B,TAAR1,SLC18A2,ADRA2C,CHRNA4,HTR2C,ADRA2A,SLC6A4,OPRM1,MAOB,OPRD1	26
Neurological Disease, Organismal Injury and Abnormalities	Headache	4.96e-45	ADRB2,ADORA2A,DRD2,SIGMAR1,ADRA1A,CA14,MAOA,HTR2A,DRD3,HTR1A,ADRA1B,OPRK1,TACR1,HTR1D,ADRB1,SLC6A2,ADRA2B,HTR3A,CXCL8,GRIN2B,ADORA2B,SLC6A3,HTR2B,CACNA2D1,SLC18A2,HTR2C,ADRA2C,SLC6A4,ADRA2A,OPRM1,OPRD1,HTR4	32
Psychological Disorders	Opioid-related disorder	5.7e-45	CNR1,DRD2,SIGMAR1,CA14,ADRA1A,HTR2A,DRD3,HTR1A,OPRK1,SLC6A2,CHRNA7,ADRA2B,CNR2,HTR3A,OPRL1,GRIN2B,SLC6A3,HTR2B,CACNA2D1,CHRNA4,HTR2C,ADRA2C,ADRA2A,SLC6A4,OPRM1,OPRD1	26
Organismal Injury and Abnormalities	Extraintestinal functional disorder	2.82e-44	ADRB2,ADORA2A,CNR1,DRD2,SIGMAR1,CYP2D6,ADRA1A,CA14,MAOA,DRD3,HTR2A,HTR1A,ADRA1B,OPRK1,TACR1,HTR1D,ADRB1,CHRNA7,SLC6A2,ADRA2B,CNR2,OPRL1,HTR3A,CXCL8,GRIN2B,ADORA2B,SLC6A3,HTR2B,CACNA2D1,SLC18A2,CHRNA4,HTR2C,ADRA2C,SLC6A4,ADRA2A,MAOB,OPRM1,OPRD1,HTR4	39
Neurological Disease, Organismal Injury and Abnormalities, Psychological Disorders	Cocaine-related disorder	4.47e-43	ADORA2A,DRD2,SIGMAR1,CA14,ADRA1A,HTR2A,DRD3,HTR1A,ADRA1B,OPRK1,SLC6A2,ADRA2B,OPRL1,ADORA2B,SLC6A3,HTR2B,TAAR1,SLC18A2,ADRA2C,HTR2C,ADRA2A,SLC6A4,OPRM1,MAOB,OPRD1	25
Neurological Disease, Psychological Disorders	Major depression	1.71e-42	ADRB2,EBP,CYP3A4,DRD2,NOS1,SIGMAR1,ADRA1A,AHCY,MAOA,DRD3,HTR2A,HTR1A,ADRA1B,OPRK1,TACR1,HTR1D,ADRB1,CHRNA7,SLC6A2,ADRA2B,CNR2,OPRL1,HTR3A,GRIN2B,CXCL8,HTR2B,SLC6A3,CHRNA4,HTR2C,ADRA2C,SLC6A4,ADRA2A,OPRM1,MAOB,OPRD1	35
Neurological Disease, Organismal Injury and Abnormalities	Migraines	2.05e-42	ADRB2,ADORA2A,DRD2,SIGMAR1,CA14,ADRA1A,MAOA,HTR2A,DRD3,HTR1A,ADRA1B,OPRK1,HTR1D,ADRB1,SLC6A2,ADRA2B,HTR3A,CXCL8,ADORA2B,HTR2B,SLC6A3,CACNA2D1,SLC18A2,HTR2C,ADRA2C,SLC6A4,ADRA2A,OPRM1,OPRD1,HTR4	30
Gastrointestinal Disease	Vomiting	7.65e-42	ADRB2,CNR1,DRD2,HRH4,CYP2D6,ADRA1A,CA14,HTR2A,DRD3,HTR1A,ADRA1B,OPRK1,TACR1,ADRB1,SLC6A2,CHRNA7,ADRA2B,CNR2,HTR3A,HTR2B,CACNA2D1,CHRNA4,HTR2C,ADRA2C,SLC6A4,ADRA2A,OPRM1,OPRD1	28
Psychological Disorders	Mood Disorders	8.64e-42	EBP,ADRB2,CYP3A4,DRD2,FYN,NOS1,SIGMAR1,CYP2D6,ADRA1A,CA14,AHCY,MAOA,DRD3,HTR2A,HTR1A,ADRA1B,OPRK1,TACR1,HTR1D,KCNA5,ADRB1,CHRNA7,SLC6A2,ADRA2B,CNR2,OPRL1,HTR3A,CXCL8,GRIN2B,S1PR5,SLC6A3,HTR2B,CACNA2D1,SLC18A2,CHRNA4,HTR2C,ADRA2C,ADRA2A,SLC6A4,MAOB,OPRM1,OPRD1	42
Psychological Disorders	Methamphetamine dependence	1.39e-41	ADRA1B,HTR1A,HTR1D,SLC6A2,ADRA2B,HTR3A,DRD2,SLC6A3,TAAR1,SLC18A2,ADRA2C,HTR2C,SLC6A4,ADRA2A,MAOB,ADRA1A,MAOA,DRD3,HTR2A	19
Neurological Disease, Organismal Injury and Abnormalities	Migraine with aura	6.67e-41	ADRB2,HTR1A,ADRA1B,ADORA2A,OPRK1,HTR1D,ADRB1,SLC6A2,ADRA2B,ADORA2B,DRD2,HTR2B,SIGMAR1,ADRA2C,HTR2C,ADRA2A,SLC6A4,OPRM1,OPRD1,ADRA1A,CA14,HTR2A,DRD3	23
Neurological Disease, Organismal Injury and Abnormalities, Psychological Disorders	Post-traumatic stress disorder	2.4e-40	ADRB2,CNR1,DRD2,CA14,ADRA1A,HTR2A,DRD3,HTR1A,ADRA1B,HTR1D,ADRB1,SLC6A2,ADRA2B,CNR2,HTR3A,GRIN2B,SLC6A3,HTR2B,CACNA2D1,SLC18A2,HTR2C,ADRA2C,ADRA2A,SLC6A4,OPRM1,OPRD1	26
Psychological Disorders	Alcoholism	3.29e-40	ADRB2,DRD2,SIGMAR1,CA14,ADRA1A,MAOA,HTR2A,DRD3,HTR1A,ADRA1B,OPRK1,ADRB1,SLC6A2,CHRNA7,ADRA2B,HTR3A,GRIN2B,HTR2B,SLC6A3,CACNA2D1,SLC18A2,CHRNA4,HTR2C,ADRA2C,ADRA2A,SLC6A4,OPRM1,OPRD1	28
Organismal Injury and Abnormalities, Psychological Disorders	Anxiety Disorders	6.6e-40	ADRB2,CNR1,DRD2,SIGMAR1,ADRA1A,CA14,MAOA,HTR2A,DRD3,HTR1A,ADRA1B,HTR1D,ADRB1,SLC6A2,ADRA2B,CNR2,HTR3A,GRIN2B,SLC6A3,HTR2B,CACNA2D1,SLC18A2,HTR2C,ADRA2C,SLC6A4,ADRA2A,OPRM1,MAOB,OPRD1	29
Psychological Disorders	Drug abuse	1.47e-37	HTR1A,ADRA1B,OPRK1,SLC6A2,ADRA2B,OPRL1,GRIN2B,DRD2,HTR2B,SLC6A3,SIGMAR1,TAAR1,SLC18A2,HTR2C,ADRA2C,ADRA2A,OPRM1,OPRD1,ADRA1A,HTR2A,DRD3	21
Gastrointestinal Disease	Nausea	1.74e-37	ADRB2,CNR1,DRD2,HRH4,CYP2D6,ADRA1A,HTR2A,DRD3,HTR1A,ADRA1B,OPRK1,TACR1,ADRB1,CHRNA7,ADRA2B,CNR2,HTR3A,HTR2B,CACNA2D1,CHRNA4,HTR2C,ADRA2C,ADRA2A,OPRM1,OPRD1	25
Nutritional Disease, Psychological Disorders	Eating Disorders	1.74e-37	ADRB2,CNR1,ILK,DRD2,SIGMAR1,CYP2D6,ADRA1A,CA14,MAOA,HTR2A,DRD3,HTR1A,ADRA1B,OPRK1,ADRB1,SLC6A2,CNR2,HTR3A,GRIN2B,SLC6A3,HTR2B,HTR2C,SLC6A4,ADRA2A,OPRM1,MAOB,OPRD1	27
Nutritional Disease	Overweight disorder	6.7e-37	ADRB2,ADORA2A,CNR1,DPP4,DRD2,SIGMAR1,ADRA1A,CA14,MAOA,DRD3,HTR2A,SLC7A5,HTR1A,ADRA1B,OPRK1,HTR1D,ADRB1,SLC22A6,CHRNA7,SLC6A2,ADRA2B,HTR3A,CXCL8,SLC6A3,HTR2B,CACNA2D1,SLC18A2,TAAR1,CHRNA4,HTR2C,ADRA2C,SLC6A4,ADRA2A,MAOB,OPRM1,OPRD1,HTR4	37
Psychological Disorders	Opioid dependence	1.02e-36	HTR1A,OPRK1,CNR1,SLC6A2,CNR2,HTR3A,OPRL1,GRIN2B,DRD2,SLC6A3,HTR2B,CACNA2D1,SIGMAR1,HTR2C,ADRA2A,SLC6A4,OPRM1,OPRD1,ADRA1A,HTR2A,DRD3	21
Psychological Disorders	Major affective disorder	2e-36	EBP,ADRB2,CYP3A4,DRD2,FYN,NOS1,SIGMAR1,ADRA1A,CA14,AHCY,MAOA,DRD3,HTR2A,HTR1A,ADRA1B,OPRK1,TACR1,HTR1D,ADRB1,CHRNA7,SLC6A2,ADRA2B,CNR2,OPRL1,HTR3A,CXCL8,GRIN2B,SLC6A3,HTR2B,CHRNA4,HTR2C,ADRA2C,SLC6A4,ADRA2A,MAOB,OPRM1,OPRD1	37
Neurological Disease, Psychological Disorders	Single major depressive episode	4.75e-36	ADRA1B,HTR1A,OPRK1,HTR1D,SLC6A2,HTR3A,OPRL1,DRD2,SLC6A3,ADRA2C,HTR2C,ADRA2A,SLC6A4,OPRM1,OPRD1,ADRA1A,DRD3,HTR2A	18
Nutritional Disease	Obesity	1.37e-35	ADRB2,ADORA2A,CNR1,DPP4,DRD2,SIGMAR1,ADRA1A,CA14,MAOA,HTR2A,SLC7A5,HTR1A,ADRA1B,OPRK1,HTR1D,ADRB1,SLC22A6,CHRNA7,SLC6A2,ADRA2B,HTR3A,CXCL8,SLC6A3,HTR2B,CACNA2D1,SLC18A2,TAAR1,CHRNA4,HTR2C,ADRA2C,SLC6A4,ADRA2A,MAOB,OPRM1,OPRD1,HTR4	36
Organismal Injury and Abnormalities	Postoperative pain	4.54e-34	ADRB2,ADRA1B,OPRK1,ADRB1,CNR1,SLC6A2,CHRNA7,ADRA2B,CNR2,OPRL1,HTR3A,GRIN2B,DRD2,CACNA2D1,SIGMAR1,CHRNA4,ADRA2C,ADRA2A,SLC6A4,OPRM1,ADRA1A,OPRD1,HTR2A	23
Neurological Disease, Organismal Injury and Abnormalities, Psychological Disorders	Obsessive-compulsive disorder	6.47e-34	ADRB2,HTR1A,ADRA1B,ADRB1,SLC6A2,ADRA2B,HTR3A,GRIN2B,DRD2,HTR2B,SLC6A3,CACNA2D1,HTR2C,ADRA2C,ADRA2A,SLC6A4,CA14,ADRA1A,MAOA,HTR2A	20
Neurological Disease, Psychological Disorders	Schizoaffective disorder	7.65e-34	ADRB2,HTR1A,ADRA1B,OPRK1,HTR1D,ADRB1,SLC6A2,CHRNA7,ADRA2B,GRIN2B,DRD2,HTR2B,SLC6A3,SIGMAR1,CHRNA4,HTR2C,ADRA2C,ADRA2A,SLC6A4,OPRM1,ADRA1A,OPRD1,HTR2A,DRD3	24
Neurological Disease, Organismal Injury and Abnormalities, Psychological Disorders	Brain damage	1.28e-33	ADRB2,ADORA2A,PLAU,DRD2,SIGMAR1,ADRA1A,CA14,HTR2A,HTR1A,ADRA1B,HTR1D,KCNA5,ADRB1,SLC6A2,CHRNA7,ADRA2B,HTR3A,GRIN2B,ADORA2B,SLC6A3,CHRNA4,ADRA2C,SLC6A4,ADRA2A,OPRM1	25
Neurological Disease, Organismal Injury and Abnormalities, Psychological Disorders	Delirium	1.53e-33	ADRB2,HTR1A,ADRA1B,HTR1D,ADRB1,SLC6A2,CHRNA7,ADRA2B,GRIN2B,DRD2,HTR2B,SLC6A3,CACNA2D1,CHRNA4,HTR2C,ADRA2C,ADRA2A,OPRM1,ADRA1A,OPRD1,HTR2A,DRD3	22
Organismal Injury and Abnormalities	Non-cancer pain	1.83e-33	ADRB2,ADORA2A,CNR1,DRD2,SIGMAR1,ADRA1A,HTR2A,ADRA1B,OPRK1,KCNA5,ADRB1,SLC6A2,ADRA2B,CNR2,CXCL8,GRIN2B,ADORA2B,NOS2,SLC6A3,CACNA2D1,ADRA2C,SLC6A4,ADRA2A,OPRM1,OPRD1	25
Cardiovascular Disease, Organismal Injury and Abnormalities	Infarction	2.03e-33	ADRB2,ADORA2A,CYP2C19,CYP2C9,DRD2,ADRA1A,CA14,DRD3,HTR2A,HTR1A,ADRA1B,OPRK1,KCNA5,ADRB1,ADRA2B,CXCL8,ADORA2B,NOS2,HTR2B,SLC6A3,CACNA2D1,SLC18A2,AOC3,HTR2C,ADRA2C,SLC6A4,ADRA2A,OPRM1,OPRD1	29
Psychological Disorders	Non-affective psychosis	4.48e-33	ADRB2,HTR1A,ADRA1B,HTR1D,ADRB1,CHRNA7,ADRA2B,GRIN2B,DRD2,SLC6A3,HTR2B,ADRA2C,CHRNA4,HTR2C,ADRA2A,SLC6A4,OPRM1,ADRA1A,HTR2A,DRD3	20
Organismal Injury and Abnormalities	Chronic pain	4.61e-33	HTR1A,OPRK1,KCNA5,CNR1,SLC6A2,ADRA2B,CNR2,OPRL1,HTR3A,GRIN2B,DRD2,HTR2B,SLC6A3,CACNA2D1,SIGMAR1,HTR2C,ADRA2C,ADRA2A,SLC6A4,OPRM1,CA14,OPRD1,HTR2A,DRD3	24
Gastrointestinal Disease, Inflammatory Disease, Inflammatory Response, Organismal Injury and Abnormalities, Respiratory Disease	Pharyngitis	5.49e-33	ADRB2,ADRA1B,ADORA2A,OPRK1,ADRB1,SLC6A2,ADRA2B,GRIN2B,ADORA2B,DRD2,SLC6A3,HRH4,SIGMAR1,ADRA2C,ADRA2A,SLC6A4,OPRM1,OPRD1,ADRA1A	19
Dermatological Diseases and Conditions, Organismal Injury and Abnormalities	Pruritus	9.81e-33	HTR1A,ADRA1B,OPRK1,TACR1,CNR1,SLC6A2,ADRA2B,CNR2,HTR3A,CXCL8,TRPV3,HTR2B,SLC6A3,CACNA2D1,HRH4,SIGMAR1,ADRA2C,HTR2C,ADRA2A,SLC6A4,OPRM1,ADRA1A,OPRD1,HTR2A	24
Cardiovascular Disease, Neurological Disease, Organismal Injury and Abnormalities	Stroke	1.14e-32	ADRB2,CYP2C19,DRD2,SIGMAR1,ADRA1A,CA14,DRD3,HTR2A,HTR1A,ADRA1B,KCNA5,ADRB1,CHRNA7,SLC6A2,ADRA2B,GRIN2B,NOS2,HTR2B,SLC6A3,CACNA2D1,SLC18A2,AOC3,CHRNA4,HTR2C,ADRA2C,SLC6A4,ADRA2A,OPRM1,OPRD1	29
Inflammatory Disease, Organismal Injury and Abnormalities, Respiratory Disease	Rhinitis	1.28e-32	ADRB2,ADRA1B,ADORA2A,OPRK1,ADRB1,SLC6A2,ADRA2B,GRIN2B,ADORA2B,HTR2B,SLC6A3,HRH4,SIGMAR1,ADRA2C,HTR2C,ADRA2A,SLC6A4,OPRM1,OPRD1,ADRA1A,HTR2A	21
Neurological Disease, Skeletal and Muscular Disorders	Psychomotor agitation	2.27e-32	HTR1A,ADRA1B,HTR1D,SLC6A2,CHRNA7,ADRA2B,GRIN2B,DRD2,SLC6A3,SIGMAR1,CHRNA4,HTR2C,ADRA2C,SLC6A4,ADRA2A,ADRA1A,HTR2A,DRD3	18
Gastrointestinal Disease, Infectious Diseases, Inflammatory Disease, Inflammatory Response, Organismal Injury and Abnormalities, Respiratory Disease	The common cold	2.27e-32	ADRB2,ADRA1B,ADORA2A,OPRK1,ADRB1,SLC6A2,ADRA2B,GRIN2B,ADORA2B,SLC6A3,HRH4,SIGMAR1,ADRA2C,ADRA2A,SLC6A4,OPRM1,OPRD1,ADRA1A	18
Behavior	Emotional behavior	2.6e-32	HTR1A,ADRA1B,KCNA5,CNR1,SLC6A2,ADRA2B,GRIN2B,DRD2,SLC6A3,HTR2B,SIGMAR1,HTR2C,ADRA2C,SLC6A4,ADRA2A,MAOB,ADRA1A,MAOA,HTR2A,DRD3	20
Organismal Injury and Abnormalities, Respiratory Disease	Dyspnea	3.19e-32	ADRB2,ADRA1B,HTR1A,OPRK1,ADRB1,ADRA2B,DRD2,HTR2B,ADRA2C,HTR2C,ADRA2A,OPRM1,OPRD1,ADRA1A,HTR2A	15
Psychological Disorders	Oppositional defiant disorder	3.19e-32	ADRA1B,SLC6A2,ADRA2B,DRD2,SLC6A3,HTR2B,SLC18A2,TAAR1,ADRA2C,HTR2C,ADRA2A,MAOB,ADRA1A,MAOA,HTR2A	15
Psychological Disorders	Severe psychological disorder	6.82e-32	ADRB2,EBP,ADORA2A,CNR1,CYP3A4,DRD2,FYN,NOS1,SIGMAR1,ADRA1A,AHCY,CA14,MAOA,DRD3,HTR2A,ADRA1B,HTR1A,OPRK1,TACR1,KCNA5,HTR1D,ADRB1,SLC6A2,CHRNA7,ADRA2B,CNR2,HTR3A,OPRL1,GRIN2B,CXCL8,HTR2B,SLC6A3,CACNA2D1,SLC18A2,HTR2C,CHRNA4,ADRA2C,ADRA2A,SLC6A4,MAOB,OPRM1,OPRD1	42
Neurological Disease, Psychological Disorders	Bipolar disorder	7.36e-32	ADRB2,DRD2,FYN,NOS1,SIGMAR1,ADRA1A,CA14,MAOA,DRD3,HTR2A,HTR1A,ADRA1B,OPRK1,HTR1D,ADRB1,CHRNA7,SLC6A2,ADRA2B,HTR3A,GRIN2B,HTR2B,SLC6A3,CHRNA4,HTR2C,ADRA2C,ADRA2A,SLC6A4,OPRM1,MAOB,OPRD1	30
Neurological Disease, Organismal Injury and Abnormalities, Psychological Disorders	Obsessive-compulsive spectrum disorder	8.94e-32	ADRB2,HTR1A,ADRA1B,ADRB1,SLC6A2,ADRA2B,HTR3A,GRIN2B,DRD2,HTR2B,SLC6A3,CACNA2D1,ADRA2C,HTR2C,ADRA2A,SLC6A4,CA14,ADRA1A,MAOA,HTR2A,DRD3	21
Psychological Disorders	Psychosis	1.26e-31	ADRB2,HTR1A,ADRA1B,HTR1D,ADRB1,SLC6A2,CHRNA7,ADRA2B,GRIN2B,DRD2,HTR2B,SLC6A3,SLC18A2,CHRNA4,HTR2C,ADRA2C,ADRA2A,SLC6A4,OPRM1,ADRA1A,HTR2A,DRD3	22
Organismal Injury and Abnormalities	Chronic lower back pain	3.38e-31	HTR1A,OPRK1,SLC6A2,ADRA2B,OPRL1,GRIN2B,DRD2,HTR2B,SLC6A3,SIGMAR1,HTR2C,ADRA2C,SLC6A4,OPRM1,OPRD1,DRD3,HTR2A	17
Immunological Disease, Inflammatory Disease, Organismal Injury and Abnormalities, Respiratory Disease	Allergic rhinitis	4.26e-31	ADRB2,ADRA1B,ADORA2A,OPRK1,ADRB1,SLC6A2,ADRA2B,ADORA2B,HTR2B,SLC6A3,HRH4,HTR2C,ADRA2C,ADRA2A,SLC6A4,OPRM1,OPRD1,ADRA1A,HTR2A	19
Psychological Disorders	Impulse control disorder	6.04e-31	ADRB2,ADRA1B,OPRK1,ADRB1,SLC6A2,ADRA2B,DRD2,SLC6A3,HTR2B,ADRA2C,HTR2C,SLC6A4,ADRA2A,OPRM1,OPRD1,CA14,ADRA1A,HTR2A,DRD3	19
Organismal Injury and Abnormalities	Backache	1.34e-30	HTR1A,ADORA2A,OPRK1,SLC6A2,ADRA2B,OPRL1,GRIN2B,ADORA2B,DRD2,SLC6A3,HTR2B,CACNA2D1,SIGMAR1,ADRA2C,HTR2C,SLC6A4,OPRM1,OPRD1,HTR2A,DRD3	20
Hereditary Disorder, Neurological Disease, Organismal Injury and Abnormalities, Psychological Disorders	Schizophreniform psychosis	2.07e-30	ADRB2,HTR1A,ADRA1B,HTR1D,ADRB1,CHRNA7,ADRA2B,DRD2,SLC6A3,HTR2B,ADRA2C,CHRNA4,HTR2C,ADRA2A,SLC6A4,ADRA1A,HTR2A,DRD3	18
Psychological Disorders	Treatment resistant depression	2.07e-30	ADRB2,HTR1A,ADRA1B,ADRB1,SLC6A2,ADRA2B,GRIN2B,DRD2,SLC6A3,HTR2B,SIGMAR1,ADRA2C,HTR2C,ADRA2A,SLC6A4,ADRA1A,HTR2A,DRD3	18
Organismal Injury and Abnormalities, Psychological Disorders	Social anxiety disorder	3.9e-30	ADRB2,HTR1A,ADRA1B,HTR1D,ADRB1,SLC6A2,ADRA2B,HTR3A,GRIN2B,DRD2,SLC6A3,HTR2B,ADRA2C,HTR2C,ADRA2A,SLC6A4,CA14,ADRA1A,HTR2A,DRD3	20
Gastrointestinal Disease	Nausea and vomiting	4.32e-30	ADRB2,ADRA1B,OPRK1,TACR1,ADRB1,CNR1,ADRA2B,CNR2,HTR3A,DRD2,CACNA2D1,HTR2C,ADRA2C,ADRA2A,OPRM1,OPRD1,ADRA1A,HTR2A,DRD3	19
Psychological Disorders	Alcohol use disorder	5.85e-30	HTR1A,ADORA2A,ADRA1B,OPRK1,SLC6A2,ADRA2B,HTR3A,CXCL8,DRD2,HTR2B,SLC6A3,CACNA2D1,SIGMAR1,HTR2C,ADRA2C,ADRA2A,SLC6A4,OPRM1,CA14,ADRA1A,OPRD1,HTR2A,DRD3	23
Neurological Disease, Organismal Injury and Abnormalities	Migraine without aura	7.94e-30	ADRA1B,HTR1A,ADORA2A,HTR1D,SLC6A2,ADRA2B,ADORA2B,DRD2,HTR2B,HTR2C,ADRA2C,SLC6A4,ADRA2A,ADRA1A,DRD3,HTR2A	16
Respiratory Disease	Apnea	9.83e-30	ADRB2,HTR1A,ADORA2A,ADRB1,SLC6A2,ADRA2B,ADORA2B,DRD2,NOS2,SLC6A3,NOS1,CACNA2D1,HTR2C,ADRA2C,ADRA2A,SLC6A4,CYP2D6,OPRM1,CA14,HTR2A,DRD3	21
Neurological Disease, Organismal Injury and Abnormalities, Psychological Disorders	Traumatic brain injury	1.49e-29	ADRB2,HTR1A,ADRA1B,HTR1D,KCNA5,ADRB1,SLC6A2,CHRNA7,ADRA2B,HTR3A,GRIN2B,DRD2,SLC6A3,SIGMAR1,CHRNA4,ADRA2C,ADRA2A,SLC6A4,CA14,ADRA1A,HTR2A	21
Organismal Injury and Abnormalities, Psychological Disorders	Panic disorder	1.77e-29	HTR1A,ADRA1B,HTR1D,SLC6A2,ADRA2B,GRIN2B,DRD2,SLC6A3,HTR2B,ADRA2C,HTR2C,ADRA2A,SLC6A4,ADRA1A,HTR2A,MAOA,DRD3	17
Respiratory Disease	Cough	2.75e-29	ADRB2,ADRA1B,ADORA2A,OPRK1,ADRB1,SLC6A2,ADRA2B,GRIN2B,ADORA2B,SLC6A3,HRH4,SIGMAR1,ADRA2C,ADRA2A,SLC6A4,OPRM1,OPRD1,ADRA1A	18
Neurological Disease	Movement Disorders	4.22e-29	ADRB2,ADORA2A,CNR1,CYP3A4,CYP2C19,DRD2,NOS1,SIGMAR1,CYP2D6,ADRA1A,AHCY,CA14,MAOA,DRD3,HTR2A,ADRA1B,HTR1A,OPRK1,KCNA5,HTR1D,ADRB1,SLC6A2,CHRNA7,ADRA2B,CNR2,HTR3A,OPRL1,GRIN2B,ADORA2B,NOS2,HTR2B,SLC6A3,CACNA2D1,SLC18A2,HTR2C,CHRNA4,ADRA2C,ADRA2A,SLC6A4,MAOB,OPRM1,OPRD1,HTR4	43
Psychological Disorders	Suicidal ideation	4.44e-29	HTR1A,ADRA1B,OPRK1,ADRA2B,OPRL1,GRIN2B,DRD2,ADRA2C,HTR2C,ADRA2A,OPRM1,OPRD1,ADRA1A,HTR2A,DRD3	15
Neurological Disease, Skeletal and Muscular Disorders	Motor dysfunction	5.84e-29	HTR1A,ADRA1B,HTR1D,SLC6A2,CHRNA7,ADRA2B,GRIN2B,DRD2,SLC6A3,HTR2B,SIGMAR1,HTR2C,CHRNA4,ADRA2C,SLC6A4,ADRA2A,ADRA1A,HTR2A,DRD3	19
Neurological Disease, Psychological Disorders	Schizophrenia	6.32e-29	ADRB2,CNR1,CYP3A4,DRD2,NOS1,SIGMAR1,ADRA1A,CA14,MAOA,DRD3,HTR2A,HTR1A,ADRA1B,OPRK1,HTR1D,KCNA5,ADRB1,CHRNA7,SLC6A2,ADRA2B,HTR3A,GRIN2B,SLC6A3,HTR2B,CACNA2D1,SLC18A2,CHRNA4,HTR2C,ADRA2C,ADRA2A,SLC6A4,MAOB,OPRM1,OPRD1	34
Psychological Disorders	Heroin dependence	8.85e-29	HTR1A,OPRK1,HTR3A,OPRL1,GRIN2B,DRD2,HTR2B,SIGMAR1,HTR2C,ADRA2A,OPRM1,OPRD1,ADRA1A,HTR2A,DRD3	15
Organismal Injury and Abnormalities, Psychological Disorders	Generalized anxiety disorder	1.03e-28	HTR1A,ADRA1B,HTR1D,SLC6A2,ADRA2B,HTR3A,DRD2,SLC6A3,HTR2B,CACNA2D1,HTR2C,ADRA2C,ADRA2A,SLC6A4,CA14,ADRA1A,HTR2A,DRD3	18
Neurological Disease, Organismal Injury and Abnormalities, Psychological Disorders	Sleep Disorders	1.06e-28	HTR1A,ADORA2A,ADRA1B,SLC6A2,CHRNA7,ADRA2B,ADORA2B,DRD2,HTR2B,SLC6A3,CACNA2D1,CHRNA4,ADRA2C,HTR2C,ADRA2A,SLC6A4,CYP2D6,MAOB,ADRA1A,HTR2A,DRD3	21
Neurological Disease, Organismal Injury and Abnormalities, Psychological Disorders, Skeletal and Muscular Disorders	Parkinson's disease	1.29e-28	ADRB2,ADORA2A,CNR1,DRD2,NOS1,SIGMAR1,ADRA1A,DRD3,HTR2A,HTR1A,ADRA1B,KCNA5,ADRB1,CHRNA7,SLC6A2,ADRA2B,GRIN2B,ADORA2B,NOS2,HTR2B,SLC6A3,SLC18A2,CHRNA4,HTR2C,ADRA2C,SLC6A4,ADRA2A,MAOB	28
Neurological Disease, Organismal Injury and Abnormalities, Psychological Disorders	Dementia	2.71e-28	ADRB2,EBP,PLAU,CNR1,CYP3A4,DRD2,NOS1,SIGMAR1,CYP2D6,ADRA1A,CA14,MAOA,DRD3,HTR2A,ADRA1B,HTR1A,KCNA5,HTR1D,ADRB1,SLC6A2,CHRNA7,ADRA2B,CNR2,HTR3A,GRIN2B,CXCL8,NOS2,HTR2B,SLC6A3,CACNA2D1,HTR2C,CHRNA4,ADRA2C,ADRA2A,SLC6A4,MAOB,OPRM1,OPRD1	38
Psychological Disorders	Alcohol abuse	2.98e-28	HTR1A,ADRA1B,OPRK1,ADRA2B,DRD2,HTR2B,SIGMAR1,HTR2C,ADRA2C,SLC6A4,ADRA2A,OPRM1,OPRD1,CA14,ADRA1A,HTR2A,DRD3	17
Connective Tissue Disorders, Inflammatory Disease, Inflammatory Response, Organismal Injury and Abnormalities, Skeletal and Muscular Disorders	Knee osteoarthritis	3.52e-28	ADRB2,ADRA1B,OPRK1,ADRB1,CNR1,SLC6A2,ADRA2B,CNR2,OPRL1,CXCL8,SLC6A3,CACNA2D1,ADRA2C,ADRA2A,SLC6A4,OPRM1,OPRD1,ADRA1A	18
Organismal Injury and Abnormalities	Low back pain	4.72e-28	HTR1A,OPRK1,SLC6A2,ADRA2B,OPRL1,GRIN2B,DRD2,SLC6A3,HTR2B,CACNA2D1,SIGMAR1,ADRA2C,HTR2C,SLC6A4,OPRM1,OPRD1,HTR2A,DRD3	18
Neurological Disease, Organismal Injury and Abnormalities, Psychological Disorders	Dyssomnia	7.26e-28	HTR1A,ADRA1B,SLC6A2,CHRNA7,ADRA2B,DRD2,HTR2B,SLC6A3,CACNA2D1,HTR2C,ADRA2C,CHRNA4,ADRA2A,SLC6A4,CYP2D6,MAOB,ADRA1A,HTR2A,DRD3	19
Psychological Disorders	Cannabis dependence	1.27e-27	ADRA1B,HTR1A,CNR1,ADRA2B,CNR2,DRD2,HTR2B,ADRA2C,HTR2C,ADRA2A,ADRA1A,DRD3,HTR2A	13
Neurological Disease, Psychological Disorders	Bipolar II disorder	1.58e-27	ADRA1B,HTR1A,HTR1D,ADRA2B,GRIN2B,DRD2,HTR2B,SIGMAR1,ADRA2C,HTR2C,ADRA2A,ADRA1A,DRD3,HTR2A	14
Inflammatory Response, Organismal Injury and Abnormalities	Inflammation of organ	1.66e-27	ADRB2,ADORA2A,CYP3A4,CYP2C9,DPP4,DRD2,FYN,GSR,HRH4,SIGMAR1,ADRA1A,AHCY,CA14,DRD3,HTR2A,S1PR1,ADRA1B,HTR1A,OPRK1,ADRB1,SLC6A2,CHRNA7,ODC1,ADRA2B,CNR2,CES1,OPRL1,GRIN2B,S1PR5,CXCL8,ADORA2B,NOS2,HTR2B,SLC6A3,HTR2C,CHRNA4,ADRA2C,ADRA2A,SLC6A4,OPRM1,OPRD1	41
Neurological Disease, Psychological Disorders	Bipolar depression	1.73e-27	ADRB2,HTR1A,ADRA1B,HTR1D,ADRB1,ADRA2B,GRIN2B,DRD2,HTR2B,ADRA2C,HTR2C,ADRA2A,SLC6A4,MAOB,ADRA1A,HTR2A,DRD3	17
Psychological Disorders	Personality disorder	1.73e-27	ADRB2,HTR1A,ADRA1B,ADRB1,ADRA2B,DRD2,HTR2B,ADRA2C,HTR2C,ADRA2A,SLC6A4,MAOB,CA14,ADRA1A,HTR2A,MAOA,DRD3	17
Cardiovascular Disease, Neurological Disease, Organismal Injury and Abnormalities, Psychological Disorders	Vascular dementia	1.87e-27	HTR1A,ADRA1B,ADRA2B,DRD2,SLC6A3,HTR2B,CACNA2D1,ADRA2C,HTR2C,ADRA2A,SLC6A4,OPRM1,OPRD1,ADRA1A,HTR2A,DRD3	16
Organismal Injury and Abnormalities, Skeletal and Muscular Disorders	Pain of muscle	1.92e-27	HTR1A,ADRA1B,OPRK1,SLC6A2,ADRA2B,OPRL1,DRD2,SLC6A3,HTR2B,CACNA2D1,ADRA2C,HTR2C,ADRA2A,SLC6A4,OPRM1,OPRD1,ADRA1A,HTR2A	18
Neurological Disease, Organismal Injury and Abnormalities, Psychological Disorders, Skeletal and Muscular Disorders	Idiopathic Parkinson disease	3.62e-27	HTR1A,ADORA2A,SLC6A2,ADRA2B,DRD2,HTR2B,SLC6A3,HTR2C,ADRA2C,SLC6A4,MAOB,DRD3,HTR2A	13
Gastrointestinal Disease	Postoperative nausea and vomiting	6.22e-27	ADRB2,ADRA1B,OPRK1,TACR1,ADRB1,ADRA2B,HTR3A,DRD2,CACNA2D1,ADRA2C,HTR2C,ADRA2A,OPRM1,OPRD1,ADRA1A,HTR2A,DRD3	17
Psychological Disorders	Recurrent mood disorder	9.17e-27	ADRB2,HTR1A,ADRA1B,HTR1D,ADRB1,SLC6A2,HTR3A,DRD2,HTR2B,SLC6A3,HTR2C,SLC6A4,ADRA2A,ADRA1A,HTR2A,DRD3	16
Respiratory Disease	Sleep disordered breathing	5.8e-26	ADRB2,HTR1A,ADRB1,SLC6A2,ADRA2B,HTR3A,DRD2,NOS2,SLC6A3,NOS1,CACNA2D1,HTR2C,ADRA2C,ADRA2A,SLC6A4,OPRM1,CA14,HTR2A,DRD3	19
Metabolic Disease, Organismal Injury and Abnormalities	Hypothermia	8.05e-26	DRD2,ADRA1B,HTR1A,SLC6A3,HTR2B,SLC6A2,ADRA2C,HTR2C,ADRA2B,ADRA2A,ADRA1A,HTR2A	12
Cardiovascular Disease, DNA Replication, Recombination, and Repair, Developmental Disorder, Endocrine System Disorders, Hereditary Disorder, Immunological Disease, Neurological Disease, Organismal Injury and Abnormalities, Skeletal and Muscular Disorders	Shprintzen syndrome	8.05e-26	DRD2,ADRA1B,SLC6A3,HTR2B,SLC6A2,ADRA2C,HTR2C,ADRA2B,ADRA2A,SLC6A4,ADRA1A,HTR2A	12
Cardiovascular Disease, Neurological Disease, Organismal Injury and Abnormalities	Infarction of cerebrum	1.05e-25	HTR1A,ADRA1B,ADRA2B,DRD2,NOS2,SLC6A3,HTR2B,CACNA2D1,ADRA2C,HTR2C,ADRA2A,SLC6A4,OPRM1,OPRD1,ADRA1A,HTR2A,DRD3	17
Psychological Disorders	Agitation	1.45e-25	ADRB2,HTR1A,ADRA1B,HTR1D,ADRB1,ADRA2B,DRD2,HTR2B,ADRA2C,HTR2C,ADRA2A,SLC6A4,OPRM1,ADRA1A,HTR2A,DRD3	16
Psychological Disorders	Borderline personality disorder	1.45e-25	ADRB2,HTR1A,ADRA1B,ADRB1,ADRA2B,DRD2,HTR2B,HTR2C,ADRA2C,SLC6A4,ADRA2A,MAOB,CA14,ADRA1A,HTR2A,DRD3	16
Cardiovascular Disease, Developmental Disorder, Endocrine System Disorders, Hereditary Disorder, Organismal Injury and Abnormalities, Renal and Urological Disease	Williams-Beuren syndrome	2.41e-25	DRD2,ADRA1B,HTR2B,SLC6A3,SLC6A2,HTR2C,ADRA2C,ADRA2B,SLC6A4,ADRA2A,ADRA1A,HTR2A	12
Neurological Disease, Psychological Disorders	Bipolar spectrum disorder	2.7e-25	ADRB2,HTR1A,ADRA1B,HTR1D,ADRB1,ADRA2B,GRIN2B,DRD2,HTR2B,SIGMAR1,ADRA2C,HTR2C,ADRA2A,ADRA1A,HTR2A,DRD3	16
Respiratory Disease	Sleep apnea syndrome	3.14e-25	ADRB2,HTR1A,ADRB1,SLC6A2,ADRA2B,DRD2,NOS2,SLC6A3,NOS1,CACNA2D1,HTR2C,ADRA2C,ADRA2A,SLC6A4,OPRM1,CA14,HTR2A,DRD3	18
Inflammatory Disease, Inflammatory Response, Organismal Injury and Abnormalities, Respiratory Disease	Sinusitis	3.67e-25	ADRB2,HTR1A,ADRA1B,OPRK1,HTR1D,ADRB1,SLC6A2,ADRA2B,GRIN2B,SLC6A3,SIGMAR1,ADRA2C,ADRA2A,SLC6A4,OPRM1,OPRD1,ADRA1A	17
Cell-To-Cell Signaling and Interaction	Signal transduction	4.44e-25	ADRB2,ADORA2A,S1PR4,PLAU,S1PR3,CNR1,ILK,DRD2,FYN,HRH4,ADRA1A,DRD3,HTR2A,S1PR1,ADRA1B,HTR1A,OPRK1,TACR1,HTR1D,RPS6KA3,ADRB1,CHRNA7,NMUR2,ADRA2B,CNR2,OPRL1,S1PR5,CXCL8,ADORA2B,KISS1R,HTR2B,TAAR1,HTR2C,CHRNA4,ADRA2C,ADRA2A,OPRM1,OPRD1,HTR4	39
Metabolic Disease, Neurological Disease, Organismal Injury and Abnormalities, Psychological Disorders	Alzheimer disease	4.5e-25	ADRB2,EBP,PLAU,CNR1,CYP3A4,DRD2,NOS1,SIGMAR1,CYP2D6,ADRA1A,MAOA,DRD3,HTR2A,ADRA1B,HTR1A,KCNA5,ADRB1,SLC6A2,CHRNA7,ADRA2B,CNR2,GRIN2B,CXCL8,NOS2,HTR2B,SLC6A3,ADRA2C,HTR2C,CHRNA4,ADRA2A,SLC6A4,MAOB,OPRM1,OPRD1	34
Neurological Disease, Skeletal and Muscular Disorders	Progressive neuromuscular disease	8.37e-25	ADRB2,ADORA2A,CNR1,DRD2,NOS1,SIGMAR1,ADRA1A,DRD3,HTR2A,S1PR1,HTR1A,ADRA1B,KCNA5,ADRB1,CHRNA7,SLC6A2,ADRA2B,GRIN2B,S1PR5,ADORA2B,SLC6A3,NOS2,HTR2B,SLC18A2,CHRNA4,HTR2C,ADRA2C,ADRA2A,SLC6A4,MAOB	30
Cardiovascular Disease	Hypotension	8.7e-25	ADRB2,ADRA1B,OPRK1,ADRB1,SLC6A2,ADRA2B,HTR3A,GRIN2B,DRD2,SIGMAR1,ADRA2C,ADRA2A,OPRM1,OPRD1,ADRA1A,DRD3	16
Endocrine System Disorders, Gastrointestinal Disease, Metabolic Disease, Organismal Injury and Abnormalities	Diabetes mellitus	1.25e-24	ADRB2,ADORA2A,CNR1,CYP2C9,KIF11,DPP4,DRD2,FYN,SIGMAR1,ADRA1A,CA14,MAOA,DRD3,HTR2A,ADRA1B,HTR1A,OPRK1,KCNA5,HTR1D,ADRB1,SLC6A2,SLC22A6,ADRA2B,HTR3A,GRIN2B,CXCL8,ADORA2B,HTR2B,SLC6A3,CACNA2D1,HTR2C,ADRA2C,ADRA2A,SLC6A4,MAOB,OPRM1,OPRD1,HTR4	38
Psychological Disorders	Adjustment disorder	1.3e-24	ADRB2,DRD2,ADRA1B,HTR2B,ADRB1,HTR2C,ADRA2C,ADRA2B,ADRA2A,ADRA1A,HTR2A	11
Inflammatory Disease, Inflammatory Response, Organismal Injury and Abnormalities, Respiratory Disease	Inflammation of airway	2.19e-24	ADRB2,ADORA2A,DRD2,HRH4,SIGMAR1,ADRA1A,HTR1A,ADRA1B,OPRK1,HTR1D,ADRB1,CHRNA7,SLC6A2,ADRA2B,CXCL8,GRIN2B,ADORA2B,SLC6A3,NOS2,CACNA2D1,CHRNA4,ADRA2C,SLC6A4,ADRA2A,OPRM1,OPRD1	26
Hereditary Disorder, Neurological Disease, Organismal Injury and Abnormalities	Tourette syndrome	2.58e-24	HTR1A,ADRA1B,OPRK1,ADRA2B,DRD2,SIGMAR1,HTR2C,ADRA2C,ADRA2A,OPRM1,OPRD1,CA14,ADRA1A,MAOA,HTR2A,DRD3	16
Neurological Disease, Organismal Injury and Abnormalities	Epilepsy	2.89e-24	ADRB2,CYP3A4,CYP2C19,CYP2C9,SIGMAR1,ADRA1A,CA14,HTR2A,HTR1A,ADRA1B,OPRK1,HTR1D,ADRB1,SLC22A6,CHRNA7,SLC6A2,ADRA2B,HTR3A,GRIN2B,SLC6A3,HTR2B,CACNA2D1,CHRNA4,HTR2C,SLC6A4,OPRM1,OPRD1,HTR4	28
Immunological Disease, Inflammatory Disease, Organismal Injury and Abnormalities, Respiratory Disease	Seasonal allergic rhinitis	3.07e-24	ADRB2,ADRA1B,ADRB1,SLC6A2,ADRA2B,SLC6A3,HTR2B,ADRA2C,HTR2C,ADRA2A,SLC6A4,ADRA1A,HTR2A	13
Neurological Disease, Psychological Disorders	Acute mania	3.77e-24	DRD2,ADRA1B,HTR1A,HTR2B,HTR1D,HTR2C,ADRA2C,ADRA2B,ADRA2A,ADRA1A,DRD3,HTR2A	12
Neurological Disease, Psychological Disorders	Hebephrenic schizophrenia	3.77e-24	DRD2,ADRA1B,HTR1A,HTR2B,CNR1,ADRA2C,HTR2C,ADRA2B,ADRA2A,ADRA1A,HTR2A,DRD3	12
Respiratory Disease	Chronic respiratory disorder	4.18e-24	ADRB2,ADORA2A,ADRA1B,OPRK1,ADRB1,CHRNA7,SLC6A2,ADRA2B,CXCL8,ADORA2B,NOS2,SLC6A3,LCK,CHRNA4,ADRA2C,SLC6A4,ADRA2A,OPRM1,ADRA1A,OPRD1,CYP2A6 (includes others),CA14,HTR4	23
Neurological Disease	Dyskinesia	8.93e-24	ADRB2,ADORA2A,CNR1,DRD2,SIGMAR1,CYP2D6,ADRA1A,AHCY,DRD3,HTR2A,HTR1A,ADRA1B,OPRK1,HTR1D,KCNA5,ADRB1,CHRNA7,SLC6A2,ADRA2B,CNR2,GRIN2B,SLC6A3,HTR2B,SLC18A2,CHRNA4,HTR2C,ADRA2C,ADRA2A,SLC6A4,MAOB,OPRM1	31
Psychological Disorders	First episode psychosis	1.21e-23	ADRB2,ADRA1B,HTR1A,HTR1D,ADRB1,ADRA2B,DRD2,HTR2B,HTR2C,ADRA2C,ADRA2A,ADRA1A,DRD3,HTR2A	14
Psychological Disorders	Psychotic depression	1.55e-23	DRD2,ADRA1B,HTR1A,HTR2B,ADRA2C,HTR2C,ADRA2B,ADRA2A,ADRA1A,HTR2A,DRD3	11
Immunological Disease	Allergy	2.23e-23	ADRB2,ADORA2A,DPP4,FYN,HRH4,ADRA1A,AHCY,HTR2A,HTR1A,ADRA1B,OPRK1,ADRB1,SLC6A2,ADRA2B,CXCL8,ADORA2B,SLC6A3,NOS2,HTR2B,HTR2C,ADRA2C,ADRA2A,SLC6A4,OPRM1,OPRD1,HTR4	26
Organismal Injury and Abnormalities	Acute pain	2.75e-23	ADRB2,ADRA1B,OPRK1,ADRB1,SLC6A2,ADRA2B,SLC6A3,CACNA2D1,SIGMAR1,ADRA2C,ADRA2A,SLC6A4,OPRM1,OPRD1,ADRA1A	15
Neurological Disease, Organismal Injury and Abnormalities, Psychological Disorders	Insomnia	2.93e-23	HTR1A,ADRA1B,SLC6A2,CHRNA7,ADRA2B,DRD2,SLC6A3,HTR2B,CACNA2D1,ADRA2C,CHRNA4,HTR2C,ADRA2A,SLC6A4,ADRA1A,HTR2A	16
Organismal Injury and Abnormalities, Skeletal and Muscular Disorders	Fibromyalgia	3.64e-23	HTR1A,ADRA1B,SLC6A2,ADRA2B,DRD2,SLC6A3,HTR2B,CACNA2D1,ADRA2C,HTR2C,ADRA2A,SLC6A4,OPRM1,ADRA1A,HTR2A	15
Neurological Disease, Psychological Disorders	Manic bipolar I disorder	3.68e-23	ADRB2,HTR1A,ADRA1B,HTR1D,ADRB1,ADRA2B,DRD2,HTR2B,ADRA2C,HTR2C,ADRA2A,ADRA1A,HTR2A,DRD3	14
Neurological Disease	Epilepsy or neurodevelopmental disorder	3.85e-23	ADRB2,PLAU,CYP3A4,CYP2C19,CYP2C9,DRD2,SIGMAR1,ADRA1A,CA14,HTR2A,ADRA1B,HTR1A,OPRK1,HTR1D,ADRB1,SLC6A2,SLC22A6,CHRNA7,ADRA2B,HTR3A,GRIN2B,HTR2B,SLC6A3,CACNA2D1,HTR2C,CHRNA4,ADRA2C,ADRA2A,SLC6A4,OPRM1,OPRD1,HTR4	32
Organismal Injury and Abnormalities	Hot flashes	4.14e-23	ADRA1B,HTR1A,SLC6A2,ADRA2B,DRD2,HTR2B,CACNA2D1,ADRA2C,HTR2C,SLC6A4,ADRA2A,ADRA1A,HTR2A	13
Neurological Disease, Psychological Disorders	Mixed bipolar I disorder	5.22e-23	ADRB2,HTR1A,ADRA1B,HTR1D,ADRB1,ADRA2B,DRD2,HTR2B,ADRA2C,HTR2C,ADRA2A,ADRA1A,HTR2A,DRD3	14
Neurological Disease	Childhood onset movement disorder	6.56e-23	HTR1A,HTR1D,SLC6A2,CYP3A4,CYP2C19,HTR3A,HTR2B,SLC6A3,SLC18A2,HTR2C,SLC6A4,HTR4,HTR2A	13
Developmental Disorder, Hereditary Disorder, Neurological Disease, Organismal Injury and Abnormalities	Severe myoclonic epilepsy in infancy	6.58e-23	HTR1A,HTR2B,SLC6A3,HTR1D,SLC6A2,CYP3A4,HTR2C,CYP2C19,SLC6A4,HTR3A,HTR4,HTR2A	12
Neurological Disease, Psychological Disorders	Relapsed schizophrenia	7.35e-23	ADRB2,HTR1A,ADRA1B,HTR1D,ADRB1,ADRA2B,DRD2,HTR2B,HTR2C,ADRA2C,ADRA2A,ADRA1A,HTR2A,DRD3	14
Neurological Disease, Organismal Injury and Abnormalities	Learning disability	1.22e-22	ADRA1B,DRD2,HTR2B,SLC6A3,SLC6A2,HTR2C,ADRA2C,ADRA2B,ADRA2A,ADRA1A,DRD3,HTR2A	12
Developmental Disorder, Neurological Disease, Psychological Disorders	Autism	1.24e-22	ADRB2,HTR1A,ADRA1B,ADRB1,SLC6A2,ADRA2B,GRIN2B,DRD2,HTR2B,SLC6A3,HTR2C,ADRA2C,ADRA2A,SLC6A4,ADRA1A,HTR2A,DRD3	17
Cardiovascular Disease, Organismal Injury and Abnormalities, Skeletal and Muscular Disorders	Myocardial infarction	1.34e-22	ADRB2,ADORA2A,ADRA1B,OPRK1,KCNA5,ADRB1,ADRA2B,CYP2C19,CYP2C9,CXCL8,ADORA2B,DRD2,CACNA2D1,SLC18A2,AOC3,ADRA2C,ADRA2A,OPRM1,ADRA1A,OPRD1,CA14	21
Connective Tissue Disorders, Inflammatory Disease, Organismal Injury and Abnormalities, Skeletal and Muscular Disorders	Rheumatic disease of joint	1.92e-22	ADRB2,ADRA1B,OPRK1,ADRB1,CNR1,SLC6A2,ADRA2B,CNR2,OPRL1,CXCL8,SLC6A3,GSR,CACNA2D1,ADRA2C,ADRA2A,SLC6A4,OPRM1,ADRA1A,OPRD1	19
Endocrine System Disorders, Gastrointestinal Disease, Metabolic Disease, Neurological Disease, Organismal Injury and Abnormalities	Diabetic neuropathy	1.95e-22	ADRA1B,KCNA5,SLC6A2,ADRA2B,GRIN2B,ADORA2B,SLC6A3,CACNA2D1,SIGMAR1,ADRA2C,ADRA2A,SLC6A4,OPRM1,ADRA1A	14
Behavior, Psychological Disorders	Irritable behavior	2.66e-22	HTR1A,ADRA1B,KCNA5,ADRA2B,GRIN2B,DRD2,HTR2B,SIGMAR1,HTR2C,ADRA2C,ADRA2A,ADRA1A,HTR2A,DRD3	14
Inflammatory Disease, Inflammatory Response, Organismal Injury and Abnormalities, Respiratory Disease	Croup	2.76e-22	ADRB2,ADRA1B,SLC6A3,ADRB1,SLC6A2,ADRA2C,ADRA2B,SLC6A4,ADRA2A,ADRA1A	10
Neurological Disease	Progressive neurological disorder	2.83e-22	ADRB2,EBP,ADORA2A,PLAU,CNR1,CYP3A4,DRD2,NOS1,GSR,SIGMAR1,CYP2D6,ADRA1A,MAOA,DRD3,HTR2A,S1PR1,ADRA1B,HTR1A,KCNA5,ADRB1,SLC6A2,CHRNA7,ODC1,ADRA2B,CNR2,GRIN2B,S1PR5,CXCL8,ADORA2B,HTR2B,SLC6A3,NOS2,SLC18A2,HTR2C,ADRA2C,CHRNA4,ADRA2A,SLC6A4,MAOB,OPRM1,OPRD1	41
Cardiovascular Disease, Organismal Injury and Abnormalities	Acute coronary syndrome	4.87e-22	ADRB2,ADORA2A,ADRA1B,OPRK1,KCNA5,ADRB1,CNR1,CHRNA7,SLC6A2,ADORA2B,DPP4,DRD2,NOS2,SLC6A3,CACNA2D1,CHRNA4,SLC6A4,OPRM1,ADRA1A,OPRD1	20
Developmental Disorder, Hereditary Disorder, Neurological Disease, Organismal Injury and Abnormalities	Fragile X syndrome	5.26e-22	ADRA1B,SLC6A2,ADRA2B,DRD2,HTR2B,SLC6A3,NOS1,HTR2C,ADRA2C,SLC6A4,ADRA2A,ADRA1A,HTR2A	13
Cardiovascular Disease, Organismal Injury and Abnormalities	Occlusion of artery	5.84e-22	ADRB2,ADORA2A,PLAU,CNR1,CYP2C19,CYP2C9,DRD2,SIGMAR1,ADRA1A,CA14,HTR2A,S1PR1,ADRA1B,KCNA5,ADRB1,SLC6A2,ADRA2B,GRIN2B,ADORA2B,SLC6A3,HTR2B,KDM1A,CACNA2D1,HTR2C,ADRA2C,ADRA2A,SLC6A4	27
Neurological Disease, Psychological Disorders	Undifferentiated schizophrenia	5.89e-22	DRD2,ADRA1B,HTR1A,HTR2B,ADRA2C,HTR2C,ADRA2B,ADRA2A,ADRA1A,HTR2A,DRD3	11
Organismal Injury and Abnormalities, Renal and Urological Disease	Renal impairment	6.09e-22	ADRB2,ADORA2A,ADRA1B,ADRB1,CHRNA7,SLC6A2,ADRA2B,CXCL8,DPP4,DRD2,SLC6A3,CACNA2D1,AOC3,CHRNA4,ADRA2C,ADRA2A,SLC6A4,CYP2D6,ADRA1A,CA14,DRD3	21
Neurological Disease	Myoclonus	6.7e-22	HTR1A,HTR1D,SLC6A2,CHRNA7,CYP3A4,ADRA2B,CYP2C19,HTR3A,DRD2,HTR2B,SLC6A3,CHRNA4,HTR2C,SLC6A4,OPRM1,OPRD1,HTR4,HTR2A	18
Psychological Disorders	Late-life depression	9.62e-22	DRD2,ADRA1B,HTR1A,SLC6A3,SLC6A2,HTR2C,SLC6A4,ADRA1A,DRD3,HTR2A	10
Connective Tissue Disorders, Organismal Injury and Abnormalities, Skeletal and Muscular Disorders	Spondylolisthesis	9.62e-22	ADRB2,ADRA1B,OPRK1,ADRB1,ADRA2C,ADRA2B,ADRA2A,OPRM1,ADRA1A,OPRD1	10
Organismal Injury and Abnormalities, Respiratory Disease	Nasal congestion	1.08e-21	ADRA1B,SLC6A3,SLC6A2,SIGMAR1,ADRA2C,ADRA2B,SLC6A4,ADRA2A,OPRM1,OPRD1,ADRA1A,GRIN2B	12
Neurological Disease, Psychological Disorders	Restless legs syndrome	1.11e-21	OPRK1,SLC6A2,OPRL1,DRD2,SLC6A3,CACNA2D1,HTR2C,SLC6A4,OPRM1,OPRD1,CA14,DRD3,HTR2A	13
Neurological Disease, Organismal Injury and Abnormalities	Progressive encephalopathy	1.48e-21	ADRB2,EBP,ADORA2A,PLAU,CNR1,CYP3A4,DRD2,NOS1,GSR,SIGMAR1,CYP2D6,ADRA1A,MAOA,DRD3,HTR2A,ADRA1B,HTR1A,KCNA5,ADRB1,SLC6A2,CHRNA7,ADRA2B,CNR2,GRIN2B,CXCL8,ADORA2B,NOS2,HTR2B,SLC6A3,SLC18A2,HTR2C,CHRNA4,ADRA2C,ADRA2A,SLC6A4,MAOB,OPRM1,OPRD1	38
Neurological Disease, Organismal Injury and Abnormalities	Cluster headache	1.58e-21	HTR1A,ADRA1B,HTR1D,ADRA2B,DRD2,HTR2B,HTR2C,ADRA2C,ADRA2A,CA14,ADRA1A,HTR2A,DRD3	13
Developmental Disorder, Neurological Disease, Psychological Disorders	Asperger syndrome	1.75e-21	ADRA1B,DRD2,HTR2B,SLC6A2,ADRA2C,HTR2C,ADRA2B,ADRA2A,SLC6A4,ADRA1A,GRIN2B,HTR2A	12
Endocrine System Disorders, Organismal Injury and Abnormalities, Renal and Urological Disease	Hypercalciuria	2.24e-21	ADRA1B,SLC6A2,ADRA2B,DRD2,HTR2B,SLC6A3,HTR2C,ADRA2C,SLC6A4,ADRA2A,CA14,ADRA1A,HTR2A	13
Neurological Disease, Psychological Disorders	Paranoid schizophrenia	2.46e-21	DRD2,ADRA1B,HTR1A,HTR2B,ADRA2C,HTR2C,ADRA2B,ADRA2A,ADRA1A,HTR2A,DRD3	11
Dental Disease, Gastrointestinal Disease, Inflammatory Disease, Organismal Injury and Abnormalities	Symptomatic irreversible pulpitis	2.88e-21	ADRB2,ADRA1B,ADRB1,SLC6A2,ADRA2C,ADRA2B,ADRA2A,SLC6A4,OPRM1,ADRA1A	10
Neurological Disease	Extrapyramidal syndrome	3.14e-21	ADRB2,ADRA1B,ADRB1,ADRA2B,DRD2,HTR2B,ADRA2C,HTR2C,ADRA2A,CYP2D6,ADRA1A,HTR2A,DRD3	13
Hereditary Disorder, Neurological Disease, Organismal Injury and Abnormalities	Idiopathic generalized epilepsy	4.36e-21	HTR1A,HTR1D,SLC6A2,CHRNA7,CYP3A4,CYP2C19,HTR3A,SLC6A3,HTR2B,HTR2C,SLC6A4,HTR4,HTR2A	13
Gastrointestinal Disease	Constipation	4.69e-21	ADRB2,OPRK1,ADRB1,SIGMAR1,SLC6A2,SLC6A4,CYP2D6,OPRM1,OPRD1,HTR4,HTR2A	11
Inflammatory Disease, Organismal Injury and Abnormalities, Respiratory Disease	Vasomotor rhinitis	4.69e-21	ADRA1B,SLC6A3,HRH4,SLC6A2,ADRA2C,HTR2C,ADRA2B,ADRA2A,SLC6A4,ADRA1A,HTR2A	11
Neurological Disease	Early-onset neurological disorder	4.95e-21	ADRB2,HTR1A,ADRA1B,HTR1D,ADRB1,CHRNA7,SLC6A2,CYP3A4,CYP2C19,HTR3A,GRIN2B,DRD2,HTR2B,SLC6A3,SLC18A2,CHRNA4,HTR2C,SLC6A4,ADRA1A,CA14,HTR4,DRD3,HTR2A	23
Organismal Injury and Abnormalities	Shoulder pain	6.74e-21	DRD2,OPRK1,CHRNA7,SLC6A2,SIGMAR1,CHRNA4,ADRA2C,ADRA2B,SLC6A4,ADRA2A,OPRM1,OPRD1	12
Neurological Disease	Progressive motor neuropathy	7.35e-21	ADRB2,ADORA2A,CNR1,DRD2,NOS1,SIGMAR1,ADRA1A,DRD3,HTR2A,S1PR1,ADRA1B,HTR1A,KCNA5,ADRB1,SLC6A2,CHRNA7,ADRA2B,CNR2,GRIN2B,S1PR5,ADORA2B,NOS2,HTR2B,SLC6A3,SLC18A2,HTR2C,CHRNA4,ADRA2C,ADRA2A,SLC6A4,MAOB,OPRD1	32
Developmental Disorder, Neurological Disease, Psychological Disorders	Pervasive developmental disorder	8.52e-21	ADRB2,HTR1A,ADRA1B,KCNA5,ADRB1,SLC6A2,ADRA2B,HTR3A,GRIN2B,DRD2,HTR2B,SLC6A3,PNP,HTR2C,ADRA2C,ADRA2A,SLC6A4,ADRA1A,HTR4,DRD3,HTR2A	21
Endocrine System Disorders, Gastrointestinal Disease, Metabolic Disease, Organismal Injury and Abnormalities	Non-insulin-dependent diabetes mellitus	9.89e-21	ADRB2,CNR1,KIF11,CYP2C9,DPP4,DRD2,FYN,SIGMAR1,CA14,MAOA,DRD3,HTR1A,OPRK1,HTR1D,ADRB1,SLC6A2,HTR3A,CXCL8,SLC6A3,HTR2C,ADRA2A,SLC6A4,MAOB,OPRM1,OPRD1	25
Neurological Disease, Skeletal and Muscular Disorders	Neuromuscular disease	1.01e-20	ADRB2,ADORA2A,CNR1,DRD2,NOS1,SIGMAR1,ADRA1A,AHCY,DRD3,HTR2A,S1PR1,ADRA1B,HTR1A,OPRK1,KCNA5,ADRB1,SLC6A2,CHRNA7,ADRA2B,CNR2,GRIN2B,S1PR5,ADORA2B,NOS2,HTR2B,SLC6A3,SLC18A2,HTR2C,CHRNA4,ADRA2C,ADRA2A,SLC6A4,MAOB,OPRM1,OPRD1	35
Cardiovascular Disease, Organismal Injury and Abnormalities	Tachycardia	1.04e-20	ADRB2,ADRA1B,ADORA2A,KCNA5,ADRB1,SLC6A2,ADRA2B,ADORA2B,ADRA2C,ADRA2A,SLC6A4,OPRM1,MAOB,ADRA1A,MAOA	15
Neurological Disease, Organismal Injury and Abnormalities, Psychological Disorders	Cocaine dependence	1.11e-20	ADORA2A,OPRK1,SLC6A2,OPRL1,ADORA2B,SLC6A3,SIGMAR1,TAAR1,SLC18A2,SLC6A4,OPRM1,OPRD1,CA14	13
Infectious Diseases	Viral Infection	1.18e-20	ADRB2,ADORA2A,PLAU,ANPEP,CYP3A4,CYP2C9,KIF11,DPP4,DRD2,FYN,LCK,HRH4,SIGMAR1,ADRA1A,MAOA,HTR2A,ADRA1B,HTR1A,OPRK1,KCNA5,RPS6KA3,ADRB1,SLC6A2,PABPC1,SLC22A6,CHRNA7,ADRA2B,CES1,HTR3A,OPRL1,GRIN2B,S1PR5,CXCL8,ADORA2B,SLC6A3,NOS2,CACNA2D1,SLC18A2,TAAR1,ADRA2C,CHRNA4,ADRA2A,SLC6A4,MAOB,OPRM1,OPRD1,HTR4	47
Neurological Disease, Organismal Injury and Abnormalities, Psychological Disorders	Disorder of basal ganglia	1.24e-20	ADRB2,ADORA2A,CNR1,DRD2,NOS1,SIGMAR1,ADRA1A,AHCY,DRD3,HTR2A,ADRA1B,HTR1A,OPRK1,KCNA5,ADRB1,SLC6A2,CHRNA7,ADRA2B,CNR2,GRIN2B,ADORA2B,NOS2,HTR2B,SLC6A3,SLC18A2,HTR2C,CHRNA4,ADRA2C,ADRA2A,SLC6A4,MAOB,OPRM1	32
Psychological Disorders	Intermittent explosive disorder	1.42e-20	DRD2,ADRA1B,HTR2B,HTR2C,ADRA2C,ADRA2B,ADRA2A,ADRA1A,HTR2A	9
Neurological Disease, Psychological Disorders	Recurrent major depression	1.85e-20	HTR1A,SLC6A3,HTR2B,HTR1D,SLC6A2,HTR2C,ADRA2A,SLC6A4,HTR3A,HTR2A	10
Neurological Disease, Organismal Injury and Abnormalities, Psychological Disorders	Postoperative delirium	2.2e-20	ADRB2,ADRA1B,ADRB1,SLC6A2,CHRNA7,ADRA2B,DRD2,ADRA2C,CHRNA4,ADRA2A,OPRM1,OPRD1,ADRA1A,DRD3	14
Organismal Injury and Abnormalities	Abdominal pain	3.4e-20	ADRA1B,OPRK1,SLC6A2,CHRNA7,HTR3A,OPRL1,CACNA2D1,CHRNA4,SLC6A4,CYP2D6,OPRM1,OPRD1,ADRA1A,HTR2A	14
Neurological Disease, Organismal Injury and Abnormalities	Cognitive impairment	4.1e-20	ADRB2,DPP4,DRD2,NOS1,SIGMAR1,ADRA1A,CA14,MAOA,DRD3,HTR2A,ADRA1B,HTR1A,OPRK1,HTR1D,RPS6KA3,ADRB1,SLC6A2,ADRA2B,HTR3A,GRIN2B,CXCL8,HTR2B,SLC6A3,CACNA2D1,HTR2C,ADRA2C,ADRA2A,SLC6A4,OPRM1,OPRD1	30
Cardiovascular Disease, Neurological Disease, Organismal Injury and Abnormalities	Orthostatic intolerance	4.15e-20	ADRB2,DRD2,ADRA1B,ADRB1,SLC6A2,ADRA2C,ADRA2B,ADRA2A,ADRA1A,DRD3	10
Connective Tissue Disorders, Organismal Injury and Abnormalities, Skeletal and Muscular Disorders, Tissue Morphology	Ankle fracture	8.73e-20	ADRB2,ADRA1B,OPRK1,ADRB1,ADRA2C,ADRA2B,ADRA2A,OPRM1,ADRA1A,OPRD1	10
Cardiovascular Disease, Developmental Disorder, Hereditary Disorder, Metabolic Disease, Organismal Injury and Abnormalities	Dopamine beta-hydroxylase deficiency	8.73e-20	ADRB2,DRD2,ADRA1B,ADRB1,SLC6A2,ADRA2C,ADRA2B,ADRA2A,ADRA1A,DRD3	10
Neurological Disease, Organismal Injury and Abnormalities	Syndromic encephalopathy	1e-19	ADRB2,CYP3A4,CYP2C19,DRD2,NOS1,SIGMAR1,ADRA1A,CA14,MAOA,DRD3,HTR2A,ADRA1B,HTR1A,HTR1D,ADRB1,SLC6A2,CHRNA7,ADRA2B,HTR3A,GRIN2B,HTR2B,SLC6A3,CACNA2D1,HTR2C,CHRNA4,ADRA2C,ADRA2A,SLC6A4,HTR4	29
Cardiovascular Disease, Organismal Injury and Abnormalities, Skeletal and Muscular Disorders	Ventricular fibrillation	1.01e-19	ADRB2,ADRA1B,KCNA5,ADRB1,SLC6A2,ADRA2B,ILK,ADRA2C,ADRA2A,SLC6A4,MAOB,ADRA1A,MAOA	13
Neurological Disease, Psychological Disorders	Refractory schizophrenia	1.32e-19	ADRB2,ADRA1B,DRD2,HTR2B,ADRB1,ADRA2C,HTR2C,ADRA2B,ADRA2A,ADRA1A,DRD3,HTR2A	12
Organismal Injury and Abnormalities, Psychological Disorders, Reproductive System Disease	Postpartum depression	1.74e-19	DRD2,ADRA1B,HTR1A,HTR2C,SLC6A4,OPRM1,ADRA1A,OPRD1,DRD3,HTR2A	10
Organismal Injury and Abnormalities, Renal and Urological Disease	Stress incontinence	1.74e-19	ADRB2,ADRA1B,SLC6A3,ADRB1,SLC6A2,ADRA2C,ADRA2B,ADRA2A,SLC6A4,ADRA1A	10
Connective Tissue Disorders, Organismal Injury and Abnormalities, Skeletal and Muscular Disorders	Prolapsed lumbar intervertebral disc	1.85e-19	ADRB2,ADRA1B,ADORA2A,OPRK1,ADRB1,ADRA2C,ADRA2B,ADRA2A,OPRM1,OPRD1,ADRA1A	11
Infectious Diseases	Infection by RNA virus	1.95e-19	ADRB2,ADORA2A,ANPEP,CYP3A4,CYP2C9,DPP4,DRD2,SIGMAR1,ADRA1A,MAOA,HTR2A,ADRA1B,HTR1A,OPRK1,KCNA5,RPS6KA3,ADRB1,SLC6A2,PABPC1,SLC22A6,CHRNA7,ADRA2B,OPRL1,GRIN2B,CXCL8,SLC6A3,NOS2,CACNA2D1,SLC18A2,TAAR1,ADRA2C,CHRNA4,ADRA2A,SLC6A4,MAOB,OPRM1,OPRD1	37
Endocrine System Disorders, Gastrointestinal Disease, Metabolic Disease, Organismal Injury and Abnormalities	Diabetic complication	2.82e-19	ADRB2,ADORA2A,ADRA1B,OPRK1,KCNA5,ADRB1,CNR1,SLC22A6,SLC6A2,ADRA2B,GRIN2B,ADORA2B,DPP4,SLC6A3,CACNA2D1,SIGMAR1,ADRA2C,ADRA2A,SLC6A4,OPRM1,ADRA1A,OPRD1,CA14	23
Inflammatory Disease, Inflammatory Response, Organismal Injury and Abnormalities, Respiratory Disease	Acute rhinosinusitis	3.31e-19	ADRA1B,SLC6A3,SIGMAR1,SLC6A2,ADRA2C,ADRA2B,ADRA2A,SLC6A4,ADRA1A,GRIN2B	10
Connective Tissue Disorders, Organismal Injury and Abnormalities, Skeletal and Muscular Disorders, Tissue Morphology	Femoral fracture	3.31e-19	ADRB2,ADRA1B,OPRK1,ADRB1,ADRA2C,ADRA2B,ADRA2A,OPRM1,ADRA1A,OPRD1	10
Neurological Disease, Organismal Injury and Abnormalities	Photogenic epilepsy	3.31e-19	HTR1A,SLC6A3,HTR2B,HTR1D,SLC6A2,HTR2C,SLC6A4,HTR3A,HTR2A,HTR4	10
Gastrointestinal Disease	Chemotherapy sickness	3.41e-19	ADRB2,ADRA1B,DRD2,TACR1,ADRB1,CNR1,HTR2C,CNR2,HTR3A,ADRA1A,DRD3,HTR2A	12
Cancer, Organismal Injury and Abnormalities	Adult solid tumor	3.59e-19	HTR1A,ADORA2A,OPRK1,SLC6A2,GRIN2B,ADORA2B,DPP4,DRD2,HTR2B,FYN,SLC6A3,CACNA2D1,SIGMAR1,HTR2C,SLC6A4,OPRM1,OPRD1,HTR2A	18
Developmental Disorder, Neurological Disease, Psychological Disorders	Speech and language disorders	3.87e-19	ADRB2,HTR1A,ADRA1B,ADRB1,ADRA2B,GRIN2B,DRD2,HTR2B,HTR2C,ADRA2C,ADRA2A,CA14,ADRA1A,HTR2A,DRD3	15
Hereditary Disorder, Neurological Disease, Organismal Injury and Abnormalities	Familial myoclonus	4.29e-19	HTR1A,HTR1D,SLC6A2,CYP3A4,ADRA2B,CYP2C19,HTR3A,DRD2,SLC6A3,HTR2B,HTR2C,SLC6A4,HTR4,HTR2A	14
Immunological Disease, Inflammatory Disease, Organismal Injury and Abnormalities, Respiratory Disease	Perennial allergic rhinitis	4.34e-19	ADRA1B,HTR2B,SLC6A3,SLC6A2,ADRA2C,HTR2C,ADRA2B,SLC6A4,ADRA2A,ADRA1A,HTR2A	11
Organismal Injury and Abnormalities, Renal and Urological Disease	Failure of kidney	6.08e-19	ADRB2,ADORA2A,ADRA1B,ADRB1,CHRNA7,SLC6A2,ADRA2B,CXCL8,DRD2,SLC6A3,CACNA2D1,CHRNA4,ADRA2C,SLC6A4,ADRA2A,CYP2D6,ADRA1A,DRD3	18
Organismal Injury and Abnormalities, Reproductive System Disease	Priapism	6.11e-19	ADRA1B,SLC6A3,SLC6A2,ADRA2C,ADRA2B,ADRA2A,SLC6A4,ADRA1A	8
Organismal Injury and Abnormalities, Respiratory Disease	Obstruction of airway	7.24e-19	ADRB2,ADRB1,SLC6A2,ADRA2B,DRD2,NOS2,SLC6A3,NOS1,ADRA2C,ADRA2A,SLC6A4,OPRM1,CA14,DRD3	14
Cardiovascular Disease, Organismal Injury and Abnormalities	Angina pectoris	1.04e-18	ADRB2,ADRA1B,KCNA5,ADRB1,CNR1,SLC6A2,ADRA2B,CXCL8,NOS2,SLC6A3,CACNA2D1,ADRA2C,ADRA2A,SLC6A4,ADRA1A	15
Cardiovascular Disease, Organismal Injury and Abnormalities	Failure of heart	1.12e-18	ADRB2,ADORA2A,ADRA1B,KCNA5,ADRB1,ADRA2B,CYP2C19,DPP4,DRD2,HTR2B,CACNA2D1,SLC18A2,AOC3,ADRA2C,ADRA2A,SLC6A4,ADRA1A,CA14,DRD3	19
Connective Tissue Disorders, Inflammatory Disease, Inflammatory Response, Organismal Injury and Abnormalities, Skeletal and Muscular Disorders	Osteoarthritis	1.22e-18	ADRB2,ADRA1B,OPRK1,ADRB1,CNR1,SLC6A2,ADRA2B,CNR2,OPRL1,CXCL8,DRD2,SLC6A3,CACNA2D1,SIGMAR1,ADRA2C,SLC6A4,ADRA2A,OPRM1,ADRA1A,OPRD1	20
Cardiovascular Disease, Organismal Injury and Abnormalities	Arrhythmia of heart ventricle	1.41e-18	ADRB2,ADRA1B,KCNA5,ADRB1,SLC6A2,ADRA2B,ILK,ADRA2C,SLC6A4,ADRA2A,OPRM1,MAOB,ADRA1A,MAOA	14
Organismal Injury and Abnormalities, Respiratory Disease	Obstructive sleep apnea	1.53e-18	ADRB1,SLC6A2,ADRA2B,DRD2,NOS2,SLC6A3,NOS1,ADRA2C,ADRA2A,SLC6A4,OPRM1,CA14,DRD3	13
Organismal Injury and Abnormalities, Respiratory Disease	Chronic pulmonary disease	1.66e-18	ADRB2,ADORA2A,ADRA1B,OPRK1,ADRB1,CHRNA7,CXCL8,ADORA2B,NOS2,LCK,CHRNA4,SLC6A4,OPRM1,ADRA1A,OPRD1,CYP2A6 (includes others),CA14,HTR4	18
Connective Tissue Disorders, Organismal Injury and Abnormalities, Skeletal and Muscular Disorders	Degenerative disc disease	1.82e-18	ADRB2,ADRA1B,OPRK1,ADRB1,ADRA2C,ADRA2B,ADRA2A,OPRM1,OPRD1,ADRA1A	10
Cardiovascular Disease, Organismal Injury and Abnormalities	Ventricular tachycardia	1.88e-18	ADRB2,ADRA1B,KCNA5,ADRB1,SLC6A2,ADRA2B,ADRA2C,ADRA2A,SLC6A4,OPRM1,MAOB,ADRA1A,MAOA	13
Nutritional Disease, Psychological Disorders	Binge eating disorder	2.83e-18	DRD2,SLC6A3,OPRK1,SLC6A2,SIGMAR1,SLC6A4,OPRM1,OPRD1,CA14,GRIN2B,DRD3	11
Developmental Disorder, Neurological Disease, Psychological Disorders	Stuttering	2.83e-18	ADRA1B,HTR1A,DRD2,HTR2B,HTR2C,ADRA2C,ADRA2B,ADRA2A,ADRA1A,DRD3,HTR2A	11
Connective Tissue Disorders, Organismal Injury and Abnormalities, Skeletal and Muscular Disorders	Spinal stenosis	2.9e-18	OPRK1,SLC6A2,ADRA2C,ADRA2B,ADRA2A,SLC6A4,OPRM1,OPRL1,OPRD1	9
Psychological Disorders	Delusional disorder	3.03e-18	ADRA1B,HTR1A,DRD2,HTR1D,HTR2C,OPRM1,ADRA1A,GRIN2B,DRD3,HTR2A	10
Gastrointestinal Disease, Hepatic System Disease, Organismal Injury and Abnormalities	Failure of liver	3.08e-18	ADRB2,ADRA1B,OPRK1,ADRB1,SIGMAR1,ADRA2C,ADRA2B,ADRA2A,OPRM1,OPRL1,OPRD1,ADRA1A	12
Cardiovascular Disease, Organismal Injury and Abnormalities	Stenosis of aorta	3.62e-18	ADRA1B,SLC6A2,ADRA2B,DRD2,SLC6A3,HTR2B,CACNA2D1,ADRA2C,HTR2C,ADRA2A,SLC6A4,CA14,ADRA1A,HTR2A	14
Cardiovascular Disease, Organismal Injury and Abnormalities	Paroxysmal supraventricular tachycardia	4.9e-18	ADORA2B,ADRB2,ADRA1B,ADORA2A,KCNA5,ADRB1,ADRA2C,ADRA2B,ADRA2A,ADRA1A	10
Developmental Disorder, Hereditary Disorder, Neurological Disease, Organismal Injury and Abnormalities	Syndromic X-linked mental retardation	5.67e-18	ADRA1B,SLC6A2,ADRA2B,DRD2,SLC6A3,HTR2B,NOS1,ADRA2C,HTR2C,ADRA2A,SLC6A4,ADRA1A,MAOA,HTR2A	14
Hereditary Disorder, Neurological Disease, Organismal Injury and Abnormalities	Familial encephalopathy	5.77e-18	ADRB2,ADORA2A,PLAU,CNR1,CYP3A4,CYP2C19,DRD2,NOS1,SIGMAR1,ADRA1A,AHCY,CA14,MAOA,DRD3,HTR2A,ADRA1B,HTR1A,OPRK1,KCNA5,HTR1D,RPS6KA3,ADRB1,SLC6A2,CHRNA7,ADRA2B,CNR2,HTR3A,GRIN2B,KISS1R,HTR2B,SLC6A3,SLC18A2,HTR2C,ADRA2C,CHRNA4,ADRA2A,SLC6A4,MAOB,OPRM1,OPRD1,HTR4	41
Cardiovascular Disease, Organismal Injury and Abnormalities	Acute coronary event	6.65e-18	ADRB2,ADORA2A,ADRA1B,OPRK1,KCNA5,ADRB1,CNR1,SLC6A2,ADORA2B,DRD2,NOS2,SLC6A3,SLC6A4,OPRM1,ADRA1A,OPRD1,CA14	17
Inflammatory Response	Inflammation of absolute anatomical region	7.41e-18	ADRB2,ADORA2A,CYP3A4,CYP2C9,DRD2,SIGMAR1,ADRA1A,CA14,S1PR1,ADRA1B,OPRK1,ADRB1,CHRNA7,ADRA2B,CNR2,OPRL1,GRIN2B,S1PR5,CXCL8,ADORA2B,NOS2,SLC6A3,CHRNA4,ADRA2C,ADRA2A,SLC6A4,OPRM1,OPRD1	28
Neurological Disease, Organismal Injury and Abnormalities	Dizziness	7.76e-18	ADRB2,ADRA1B,DRD2,HTR1D,ADRB1,ADRA2C,ADRA2B,ADRA2A,SLC6A4,ADRA1A	10
Cardiovascular Disease	Disorder of blood pressure	9.06e-18	ADRB2,ILK,DRD2,GSR,SIGMAR1,ADRA1A,CA14,MAOA,DRD3,ADRA1B,OPRK1,KCNA5,ADRB1,SLC6A2,CHRNA7,ADRA2B,HTR3A,GRIN2B,CXCL8,CDC7,SLC6A3,CACNA2D1,SLC18A2,AOC3,CHRNA4,ADRA2C,ADRA2A,SLC6A4,OPRM1,OPRD1	30
Cardiovascular Disease, Neurological Disease	Neurogenic orthostatic hypotension	1.11e-17	ADRB2,ADRA1B,ADRB1,SLC6A2,ADRA2B,ADRA2C,ADRA2A,ADRA1A	8
Organismal Injury and Abnormalities, Respiratory Disease	Sinus congestion	1.11e-17	ADRA1B,SLC6A3,SLC6A2,ADRA2B,ADRA2C,SLC6A4,ADRA2A,ADRA1A	8
Developmental Disorder, Neurological Disease, Organismal Injury and Abnormalities	Lennox-Gastaut syndrome	1.27e-17	HTR1A,SLC6A3,HTR2B,HTR1D,SLC6A2,HTR2C,SLC6A4,HTR3A,CA14,HTR4,GRIN2B,HTR2A	12
Developmental Disorder, Hereditary Disorder, Neurological Disease, Organismal Injury and Abnormalities	X-linked mental retardation	1.4e-17	ADRA1B,RPS6KA3,SLC6A2,ADRA2B,DRD2,HTR2B,SLC6A3,NOS1,ADRA2C,HTR2C,ADRA2A,SLC6A4,ADRA1A,MAOA,HTR2A	15
Infectious Diseases	Sepsis	1.41e-17	ADRB2,ADORA2A,ADRA1B,OPRK1,KCNA5,ADRB1,ADRA2B,HTR3A,CXCL8,DRD2,SLC6A3,ADRA2C,ADRA2A,OPRM1,ADRA1A,OPRD1,DRD3	17
Neurological Disease, Organismal Injury and Abnormalities	Neuropathic pain	1.83e-17	SLC6A3,OPRK1,CACNA2D1,CNR1,SLC6A2,SLC6A4,CNR2,OPRM1,OPRD1,HTR2A	10
Dermatological Diseases and Conditions, Immunological Disease, Inflammatory Disease, Organismal Injury and Abnormalities	Urticaria	1.83e-17	ADRB2,ADRA1B,ADRB1,HRH4,HTR2C,ADRA2C,ADRA2B,ADRA2A,ADRA1A,HTR2A	10
Immunological Disease	Anaphylaxis	2.31e-17	ADRB2,ADRA1B,ADRB1,ADRA2C,HTR2C,ADRA2B,ADRA2A,ADRA1A,HTR2A	9
Cardiovascular Disease, Organismal Injury and Abnormalities	Congestive heart failure	2.6e-17	ADRB2,ADRA1B,KCNA5,ADRB1,ADRA2B,DPP4,HTR2B,CACNA2D1,AOC3,ADRA2C,ADRA2A,SLC6A4,CA14,ADRA1A	14
Neurological Disease, Nutritional Disease, Organismal Injury and Abnormalities, Psychological Disorders	Anorexia nervosa	3.27e-17	ADRB2,HTR1A,DRD2,ADRA1B,ADRB1,SLC6A2,HTR2C,SLC6A4,ADRA1A,HTR2A,DRD3	11
Organismal Injury and Abnormalities, Respiratory Disease	Sinus pressure	3.33e-17	ADRA1B,SLC6A3,SLC6A2,ADRA2C,ADRA2B,SLC6A4,ADRA2A,ADRA1A	8
Dermatological Diseases and Conditions, Organismal Injury and Abnormalities	Edema of skin	4.28e-17	ADRB2,DPP4,ADRA1B,ADRB1,ADRA2C,HTR2C,ADRA2B,ADRA2A,ADRA1A,HTR2A,CXCL8	11
Developmental Disorder	Autism spectrum disorder or intellectual disability	5.08e-17	ADRB2,DRD2,NOS1,SIGMAR1,PNP,ADRA1A,MAOA,DRD3,HTR2A,ADRA1B,HTR1A,OPRK1,KCNA5,RPS6KA3,ADRB1,SLC6A2,ADRA2B,HTR3A,GRIN2B,HTR2B,SLC6A3,HTR2C,ADRA2C,ADRA2A,SLC6A4,OPRM1,OPRD1,HTR4	28
Cardiovascular Disease, Developmental Disorder, Organismal Injury and Abnormalities	Congenital heart disease	6.06e-17	ADRB2,ADRA1B,ADRB1,SLC22A6,SLC6A2,ADRA2B,CXCL8,DRD2,HTR2B,SLC6A3,HTR2C,ADRA2C,ADRA2A,SLC6A4,ADRA1A,HTR2A	16
Inflammatory Disease, Ophthalmic Disease, Organismal Injury and Abnormalities	Conjunctivitis	7.99e-17	ADRB2,ADRA1B,HTR2B,ADRB1,HTR2C,ADRA2C,ADRA2B,ADRA2A,CYP2D6,CA14,ADRA1A,HTR2A	12
Neurological Disease, Organismal Injury and Abnormalities	Myoclonic seizure	8.21e-17	HTR1A,HTR1D,SLC6A2,CYP3A4,ADRA2B,CYP2C19,HTR3A,HTR2B,SLC6A3,HTR2C,SLC6A4,HTR4,HTR2A	13
Neurological Disease, Organismal Injury and Abnormalities	Chronic neuropathic pain	8.62e-17	CACNA2D1,CNR1,SLC6A2,SLC6A4,CNR2,OPRM1,OPRD1,HTR2A	8
Ophthalmic Disease, Organismal Injury and Abnormalities	Epiphora	8.62e-17	ADRA1B,SLC6A3,SLC6A2,ADRA2C,ADRA2B,ADRA2A,SLC6A4,ADRA1A	8
Connective Tissue Disorders, Organismal Injury and Abnormalities	Hypomobility	8.62e-17	DRD2,HTR1A,HTR2B,HTR2C,ADRA2C,ADRA2B,DRD3,HTR2A	8
Organismal Injury and Abnormalities	Refractory pain	8.62e-17	OPRK1,SIGMAR1,ADRA2C,ADRA2B,ADRA2A,OPRM1,OPRL1,OPRD1	8
Respiratory Disease	Rhinorrhea	8.62e-17	ADRA1B,SLC6A3,SLC6A2,ADRA2C,ADRA2B,ADRA2A,SLC6A4,ADRA1A	8
Neurological Disease, Psychological Disorders	Treatment-resistant major depressive disorder	8.62e-17	DRD2,HTR1A,ADRA1B,HTR2C,SLC6A4,ADRA1A,HTR2A,DRD3	8
Connective Tissue Disorders, Organismal Injury and Abnormalities, Skeletal and Muscular Disorders	Vertebral fusion	8.62e-17	OPRK1,CACNA2D1,SIGMAR1,ADRA2C,ADRA2B,ADRA2A,OPRM1,OPRD1	8
Inflammatory Disease	Chronic inflammatory disorder	9.96e-17	ADRB2,ADORA2A,CYP2C9,DPP4,DRD2,GSR,SIGMAR1,ADRA1A,CA14,HTR2A,S1PR1,ADRA1B,OPRK1,TACR1,KCNA5,ADRB1,SLC6A2,SLC22A6,ADRA2B,OPRL1,GRIN2B,S1PR5,CXCL8,ADORA2B,HTR2B,SLC6A3,NOS2,HTR2C,ADRA2C,ADRA2A,SLC6A4,MTAP,OPRM1,OPRD1,HTR4	35
DNA Replication, Recombination, and Repair	Chromosomal aberration	1.19e-16	ADRA1B,SLC6A2,ADRA2B,KIF11,GRIN2B,DRD2,HTR2B,SLC6A3,CACNA2D1,HTR2C,ADRA2C,SLC6A4,ADRA2A,ADRA1A,CHEK1,HTR2A	16
Endocrine System Disorders, Gastrointestinal Disease, Inflammatory Disease, Inflammatory Response, Organismal Injury and Abnormalities	Acute pancreatitis	1.23e-16	ADRB2,ADRA1B,ADRB1,ADRA2C,ADRA2B,ADRA2A,OPRM1,OPRD1,ADRA1A	9
Neurological Disease, Organismal Injury and Abnormalities	Tonic-clonic seizure	1.25e-16	HTR1A,HTR1D,SLC6A2,CYP3A4,CYP2C19,HTR3A,GRIN2B,HTR2B,SLC6A3,CACNA2D1,HTR2C,SLC6A4,CA14,HTR4,HTR2A	15
Respiratory Disease	Lower respiratory tract disorder	1.52e-16	ADRB2,ADORA2A,ADRA1B,OPRK1,ADRB1,CHRNA7,SLC6A2,ADRA2B,CXCL8,ADORA2B,CHRNA4,ADRA2C,SLC6A4,ADRA2A,OPRM1,ADRA1A,CYP2A6 (includes others),OPRD1,CA14,HTR4	20
Immunological Disease, Inflammatory Disease	Atopic disease	1.61e-16	ADRB2,HTR1A,ADRA1B,OPRK1,ADRB1,SLC6A2,ADRA2B,CXCL8,NOS2,HTR2B,FYN,HRH4,HTR2C,ADRA2C,SLC6A4,ADRA2A,ADRA1A,AHCY,HTR2A	19
Inflammatory Disease, Ophthalmic Disease, Organismal Injury and Abnormalities, Respiratory Disease	Rhinoconjunctivitis	1.64e-16	ADRB2,ADRA1B,HTR2B,ADRB1,ADRA2C,HTR2C,ADRA2B,ADRA2A,ADRA1A,HTR2A	10
Neurological Disease, Organismal Injury and Abnormalities	Generalized epilepsy	1.84e-16	HTR1A,HTR1D,SLC6A2,CHRNA7,CYP3A4,CYP2C19,HTR3A,GRIN2B,HTR2B,SLC6A3,HTR2C,SLC6A4,CA14,HTR4,HTR2A	15
Cardiovascular Disease, Organismal Injury and Abnormalities	Disorder of coronary artery	1.85e-16	ADRB2,ADORA2A,OPRK1,KCNA5,ADRB1,CNR1,CYP2C19,ADRA2B,CYP2C9,ADORA2B,DPP4,KDM1A,CACNA2D1,ADRA2C,ADRA2A,SLC6A4,OPRM1,OPRD1,CA14,S1PR1	20
Respiratory Disease	Sneeze	2e-16	ADRA1B,SLC6A3,SLC6A2,ADRA2C,ADRA2B,ADRA2A,SLC6A4,ADRA1A	8
Developmental Disorder, Neurological Disease, Psychological Disorders	Speech disorder	2.36e-16	HTR1A,DRD2,ADRA1B,HTR2B,ADRA2C,HTR2C,ADRA2B,ADRA2A,ADRA1A,GRIN2B,HTR2A,DRD3	12
Inflammatory Response	Inflammation of body cavity	3.04e-16	ADRB2,ADORA2A,CYP3A4,CYP2C9,DRD2,SIGMAR1,ADRA1A,S1PR1,ADRA1B,OPRK1,ADRB1,CHRNA7,ADRA2B,OPRL1,GRIN2B,S1PR5,CXCL8,ADORA2B,NOS2,SLC6A3,CHRNA4,ADRA2C,ADRA2A,SLC6A4,OPRM1,OPRD1	26
Organismal Injury and Abnormalities, Respiratory Disease	Chronic obstructive pulmonary disease	3.11e-16	ADRB2,ADORA2A,ADRA1B,OPRK1,ADRB1,CHRNA7,CXCL8,ADORA2B,CHRNA4,SLC6A4,OPRM1,ADRA1A,OPRD1,CYP2A6 (includes others),CA14,HTR4	16
Cardiovascular Disease	Anesthesia induced hypotension	3.22e-16	ADRB2,ADRA1B,ADRB1,SLC6A2,ADRA2C,ADRA2B,ADRA2A,ADRA1A,GRIN2B	9
Neurological Disease, Organismal Injury and Abnormalities	Tonic-clonic epilepsy	3.92e-16	HTR1A,HTR1D,SLC6A2,CYP3A4,CYP2C19,HTR3A,GRIN2B,HTR2B,SLC6A3,HTR2C,SLC6A4,CA14,HTR4,HTR2A	14
Psychological Disorders	Acute agitation	4.19e-16	ADRB2,HTR1A,ADRA1B,DRD2,HTR1D,ADRB1,HTR2C,ADRA1A,DRD3,HTR2A	10
Developmental Disorder, Neurological Disease, Organismal Injury and Abnormalities	Intellectual disability and congenital malformations	4.57e-16	ADRB2,ADRA1B,ADRB1,SLC6A2,ADRA2B,DRD2,HTR2B,SLC6A3,NOS1,HTR2C,ADRA2C,SLC6A4,ADRA2A,ADRA1A,HTR2A	15
Nutritional Disease	Weight gain	4.61e-16	ADRB2,HTR1A,DRD2,ADRA1B,ADRB1,HTR2C,ADRA2A,CYP2D6,ADRA1A,CA14,HTR2A,DRD3	12
Hereditary Disorder, Neurological Disease, Organismal Injury and Abnormalities, Psychological Disorders	Trichotillomania	5.61e-16	ADRB2,ADRA1B,DRD2,SLC6A3,ADRB1,SLC6A2,HTR2C,ADRA1A,DRD3,HTR2A	10
Hereditary Disorder, Neurological Disease, Organismal Injury and Abnormalities	Familial generalized epilepsy	5.96e-16	HTR1A,HTR1D,SLC6A2,CHRNA7,CYP3A4,CYP2C19,HTR3A,GRIN2B,HTR2B,SLC6A3,HTR2C,SLC6A4,HTR2A,HTR4	14
Neurological Disease, Organismal Injury and Abnormalities, Psychological Disorders	Amyotrophic lateral sclerosis	6.18e-16	ADRB2,HTR1A,ADRA1B,KCNA5,ADRB1,ADRA2B,CNR2,GRIN2B,DRD2,NOS2,NOS1,SIGMAR1,CHRNA4,HTR2C,ADRA2C,ADRA2A,SLC6A4,ADRA1A,OPRD1,DRD3,HTR2A	21
Immunological Disease	Allergic reaction to insect bite and/or sting	6.32e-16	ADRB2,ADRA1B,ADRB1,ADRA2B,ADRA2C,ADRA2A,ADRA1A	7
Immunological Disease	Exercise induced anaphylaxis	6.32e-16	ADRB2,ADRA1B,ADRB1,ADRA2B,ADRA2C,ADRA2A,ADRA1A	7
Organismal Injury and Abnormalities, Respiratory Disease	Hemoptysis	6.32e-16	ADRB2,ADRA1B,ADRB1,ADRA2B,ADRA2C,ADRA2A,ADRA1A	7
Neurological Disease	Light-headedness	6.32e-16	ADRB2,ADRA1B,ADRB1,ADRA2B,ADRA2C,ADRA2A,ADRA1A	7
Neurological Disease, Organismal Injury and Abnormalities	Orthostatic dizziness	6.32e-16	ADRB2,ADRA1B,ADRB1,ADRA2B,ADRA2C,ADRA2A,ADRA1A	7
Organismal Injury and Abnormalities	Bleeding	6.61e-16	ADRB2,ADORA2A,ADRA1B,ADRB1,CHRNA7,ADRA2B,CYP2C19,CYP2C9,ADORA2B,CACNA2D1,CHRNA4,ADRA2C,ADRA2A,SLC6A4,ADRA1A,HTR4	16
Organismal Injury and Abnormalities	Chronic non-cancer pain	7.02e-16	OPRK1,KCNA5,CACNA2D1,CNR1,SLC6A2,SIGMAR1,SLC6A4,CNR2,OPRM1,OPRD1,HTR2A	11
Cardiovascular Disease	Chronic hypertension	8.53e-16	ADRB2,ADRA1B,ADRB1,CACNA2D1,ADRA2C,ADRA2B,ADRA2A,ADRA1A	8
Cardiovascular Disease	Hemodynamic instability	1.01e-15	ADRB2,ADRA1B,KCNA5,ADRB1,CHRNA7,ADRA2C,CHRNA4,ADRA2B,ADRA2A,OPRM1,HTR3A,ADRA1A	12
Hereditary Disorder, Neurological Disease, Organismal Injury and Abnormalities	Familial epilepsy	1.29e-15	HTR1A,HTR1D,CHRNA7,SLC6A2,CYP3A4,ADRA2B,CYP2C19,HTR3A,GRIN2B,HTR2B,SLC6A3,CHRNA4,HTR2C,SLC6A4,CA14,HTR4,HTR2A	17
Hereditary Disorder, Neurological Disease, Organismal Injury and Abnormalities, Psychological Disorders, Skeletal and Muscular Disorders	Huntington Disease	1.51e-15	ADRB2,ADORA2A,ADRA1B,OPRK1,KCNA5,ADRB1,CNR1,ADRA2B,CNR2,GRIN2B,DRD2,SLC6A3,SIGMAR1,SLC18A2,HTR2C,ADRA2C,ADRA2A,MAOB,OPRM1,ADRA1A,AHCY,DRD3,HTR2A	23
Auditory Disease, Inflammatory Disease, Organismal Injury and Abnormalities	Otitis media	1.67e-15	ADRA1B,SLC6A3,SLC6A2,ADRA2C,ADRA2B,ADRA2A,SLC6A4,OPRM1,OPRD1,ADRA1A	10
Neurological Disease, Organismal Injury and Abnormalities	Early-onset encephalopathy	1.86e-15	HTR1A,HTR1D,CHRNA7,SLC6A2,CYP3A4,CYP2C19,HTR3A,GRIN2B,HTR2B,SLC6A3,SLC18A2,CHRNA4,HTR2C,SLC6A4,CA14,HTR4,HTR2A	17
Cardiovascular Disease, Organismal Injury and Abnormalities	Arrhythmia	1.97e-15	ADRB2,ADORA2A,ADRA1B,KCNA5,ADRB1,SLC6A2,ADRA2B,ILK,ADORA2B,CACNA2D1,ADRA2C,ADRA2A,SLC6A4,OPRM1,MAOB,ADRA1A,MAOA	17
Inflammatory Disease, Inflammatory Response, Organismal Injury and Abnormalities, Respiratory Disease	Acute bronchiolitis	2.1e-15	ADRB2,ADRA1B,ADRB1,ADRA2B,ADRA2C,ADRA2A,ADRA1A	7
Inflammatory Disease, Inflammatory Response, Organismal Injury and Abnormalities, Respiratory Disease	Moderate bronchiolitis	2.1e-15	ADRB2,ADRA1B,ADRB1,ADRA2B,ADRA2C,ADRA2A,ADRA1A	7
Gastrointestinal Disease, Hepatic System Disease, Organismal Injury and Abnormalities, Renal and Urological Disease	Type 1 hepatorenal syndrome	2.1e-15	ADRB2,ADRA1B,ADRB1,ADRA2B,ADRA2C,ADRA2A,ADRA1A	7
Respiratory Disease	Respiratory depression	2.15e-15	OPRK1,CACNA2D1,SIGMAR1,ADRA2C,ADRA2B,ADRA2A,CYP2D6,OPRM1,HTR3A,OPRD1	10
Hereditary Disorder, Organismal Injury and Abnormalities	X-linked hereditary disease	2.51e-15	EBP,ADRB2,ADRA1B,RPS6KA3,ADRB1,SLC6A2,ADRA2B,S1PR5,DRD2,SLC6A3,HTR2B,NOS1,HTR2C,ADRA2C,ADRA2A,SLC6A4,MAOB,ADRA1A,CA14,MAOA,HTR2A,S1PR1	22
Developmental Disorder, Hereditary Disorder, Neurological Disease, Organismal Injury and Abnormalities	Ohtahara syndrome	2.62e-15	HTR1A,HTR1D,SLC6A2,CYP3A4,CYP2C19,HTR3A,GRIN2B,HTR2B,SLC6A3,HTR2C,SLC6A4,HTR4,HTR2A	13
Dermatological Diseases and Conditions, Immunological Disease, Organismal Injury and Abnormalities	Angioedema	2.76e-15	ADRB2,DPP4,ADRA1B,ADRB1,HTR2C,ADRA2C,ADRA2B,ADRA2A,ADRA1A,HTR2A	10
Gastrointestinal Disease, Organismal Injury and Abnormalities	Ileus	2.76e-15	OPRK1,CACNA2D1,SIGMAR1,ADRA2C,ADRA2B,ADRA2A,OPRM1,HTR3A,OPRD1,HTR4	10
Neurological Disease	Akinesia	2.88e-15	DRD2,HTR1A,HTR2B,ADRA2C,HTR2C,ADRA2B,DRD3,HTR2A	8
Respiratory Disease	Bronchospasm	2.88e-15	ADRB2,ADRA1B,ADRB1,SLC6A2,ADRA2C,ADRA2B,ADRA2A,ADRA1A	8
Developmental Disorder, Hereditary Disorder, Neurological Disease, Organismal Injury and Abnormalities	Familial syndromic intellectual disability	3.06e-15	ADRB2,ADRA1B,ADRB1,SLC6A2,ADRA2B,DRD2,HTR2B,SLC6A3,NOS1,ADRA2C,HTR2C,SLC6A4,ADRA2A,ADRA1A,MAOA,HTR2A	16
Developmental Disorder, Neurological Disease	Neurodevelopmental disorder	3.52e-15	HTR1A,ADRA1B,PLAU,HTR1D,SLC6A2,CYP3A4,CYP2C19,ADRA2B,HTR3A,GRIN2B,DRD2,SLC6A3,HTR2B,HTR2C,ADRA2C,SLC6A4,ADRA2A,ADRA1A,HTR4,HTR2A	20
Organismal Injury and Abnormalities	Shock Response	3.54e-15	ADRB2,ADRA1B,OPRK1,ADRB1,CHRNA7,ADRA2B,DRD2,SIGMAR1,CHRNA4,ADRA2C,ADRA2A,OPRM1,ADRA1A,OPRD1,DRD3	15
Developmental Disorder, Neurological Disease, Organismal Injury and Abnormalities	Developmental epilepsy	3.71e-15	HTR1A,HTR1D,SLC6A2,CYP3A4,CYP2C19,HTR3A,GRIN2B,SLC6A3,HTR2B,HTR2C,SLC6A4,CA14,HTR4,HTR2A	14
Connective Tissue Disorders, Organismal Injury and Abnormalities, Skeletal and Muscular Disorders, Tissue Morphology	Fracture of bone	3.84e-15	ADRB2,ADRA1B,OPRK1,ADRB1,ADRA2C,ADRA2B,ADRA2A,OPRM1,HTR3A,OPRD1,ADRA1A	11
Neurological Disease, Organismal Injury and Abnormalities	Syndromic epilepsy	4.06e-15	HTR1A,HTR1D,SLC6A2,CYP3A4,CYP2C19,HTR3A,GRIN2B,HTR2B,SLC6A3,HTR2C,SLC6A4,CA14,HTR4,HTR2A	14
Organismal Injury and Abnormalities, Reproductive System Disease	Disorder of pregnancy	4.52e-15	ADRB2,ADORA2A,ILK,DRD2,GSR,ADRA1A,MAOA,DRD3,HTR2A,ADRA1B,HTR1A,ADRB1,SLC6A2,ADRA2B,CXCL8,ADORA2B,CDC7,CACNA2D1,AOC3,HTR2C,ADRA2C,ADRA2A,SLC6A4,OPRM1,OPRD1	25
Cardiovascular Disease, Organismal Injury and Abnormalities	Bradycardia	4.96e-15	ADRB2,ADRA1B,ADRB1,SLC6A2,ADRA2C,ADRA2B,ADRA2A,ADRA1A	8
Cardiovascular Disease	Primary hypertension	5.6e-15	ADRB2,ADRA1B,KCNA5,ADRB1,SLC6A2,ADRA2B,CACNA2D1,SLC18A2,AOC3,ADRA2C,ADRA2A,CA14,ADRA1A	13
Cardiovascular Disease, Hereditary Disorder, Organismal Injury and Abnormalities	Familial vascular disease	5.88e-15	HTR1A,ADRA1B,KCNA5,SLC6A2,ADRA2B,CYP2C19,DRD2,HTR2B,SLC6A3,HTR2C,ADRA2C,ADRA2A,SLC6A4,OPRM1,ADRA1A,DRD3,HTR2A	17
Neurological Disease	Tremor	8.74e-15	ADRB2,ADRB1,CACNA2D1,ADRA2C,ADRA2B,ADRA2A,CYP2D6,CA14,GRIN2B,DRD3	10
Developmental Disorder	Autism or intellectual disability	9.45e-15	ADRB2,ADRA1B,HTR1A,OPRK1,RPS6KA3,ADRB1,SLC6A2,ADRA2B,GRIN2B,DRD2,HTR2B,SLC6A3,NOS1,SIGMAR1,HTR2C,ADRA2C,ADRA2A,SLC6A4,OPRM1,ADRA1A,OPRD1,MAOA,DRD3,HTR2A	24
Psychological Disorders	Tobacco-related disorder	1.04e-14	SLC6A3,OPRK1,SLC6A2,SIGMAR1,CHRNA7,CHRNA4,SLC6A4,OPRM1,OPRD1,CA14,CYP2A6 (includes others)	11
Ophthalmic Disease, Organismal Injury and Abnormalities	Open-angle glaucoma	1.22e-14	ADRB2,ADRA1B,NOS2,NOS1,ADRB1,ADRA2C,ADRA2B,ADRA2A,CA14,ADRA1A,GRIN2B	11
Organismal Injury and Abnormalities, Renal and Urological Disease	Urination disorder	1.23e-14	ADRB2,ADRA1B,ADRB1,CNR1,SLC6A2,ADRA2B,DPP4,SLC6A3,CACNA2D1,ADRA2C,ADRA2A,SLC6A4,CYP2D6,ADRA1A	14
Neurological Disease	Essential tremor	1.25e-14	ADRB2,ADRB1,CACNA2D1,ADRA2C,ADRA2B,ADRA2A,CA14,GRIN2B,DRD3	9
Connective Tissue Disorders, Inflammatory Disease, Inflammatory Response, Organismal Injury and Abnormalities, Skeletal and Muscular Disorders	Hip osteoarthritis	1.25e-14	ADRB2,ADRA1B,ADRB1,SLC6A2,ADRA2C,ADRA2B,ADRA2A,OPRM1,ADRA1A	9
Small Molecule Biochemistry	Metabolism of phenol derivative	1.33e-14	UGT2B7,CYP3A4,CYP2C19,CYP2D6,CYP2C9,MAOB,CYP2A6 (includes others),MAOA	8
Hereditary Disorder, Ophthalmic Disease, Organismal Injury and Abnormalities	Primary open-angle glaucoma	1.34e-14	ADRB2,ADRA1B,NOS2,NOS1,ADRB1,ADRA2C,ADRA2B,ADRA2A,CA14,ADRA1A	10
Connective Tissue Disorders, Developmental Disorder, Organismal Injury and Abnormalities, Skeletal and Muscular Disorders	Dysplasia of hip bone	1.38e-14	ADRB2,ADRA1B,ADRB1,ADRA2C,ADRA2B,ADRA2A,ADRA1A	7
Endocrine System Disorders, Gastrointestinal Disease, Inflammatory Disease, Inflammatory Response, Organismal Injury and Abnormalities	Post-endoscopic retrograde cholangiopancreatography acute pancreatitis	1.38e-14	ADRB2,ADRA1B,ADRB1,ADRA2C,ADRA2B,ADRA2A,ADRA1A	7
Organismal Injury and Abnormalities	Postoperative hemorrhage	1.38e-14	ADRB2,ADRA1B,ADRB1,ADRA2C,ADRA2B,ADRA2A,ADRA1A	7
Inflammatory Disease, Inflammatory Response, Organismal Injury and Abnormalities, Respiratory Disease	Chronic sinusitis	1.64e-14	ADRB2,ADRA1B,SLC6A3,ADRB1,SLC6A2,ADRA2C,ADRA2B,ADRA2A,SLC6A4,ADRA1A	10
Neurological Disease, Organismal Injury and Abnormalities	Childhood epilepsy	1.7e-14	HTR1A,HTR1D,SLC6A2,CYP3A4,CYP2C19,HTR3A,GRIN2B,SLC6A3,HTR2B,HTR2C,SLC6A4,CA14,HTR4,HTR2A	14
Neurological Disease	Pediatric-onset neurological disease	1.75e-14	HTR1A,HTR1D,SLC6A2,CYP3A4,CYP2C19,HTR3A,GRIN2B,HTR2B,SLC6A3,SIGMAR1,SLC18A2,HTR2C,SLC6A4,CA14,HTR4,HTR2A	16
Organismal Injury and Abnormalities, Psychological Disorders	Phobic anxiety disorder	2.23e-14	ADRB2,SLC6A3,ADRB1,SLC6A2,ADRA2C,ADRA2B,SLC6A4,ADRA2A,GRIN2B	9
Developmental Disorder, Neurological Disease, Organismal Injury and Abnormalities	Mental retardation	2.55e-14	ADRB2,ADRA1B,OPRK1,RPS6KA3,ADRB1,SLC6A2,ADRA2B,GRIN2B,DRD2,SLC6A3,HTR2B,NOS1,SIGMAR1,HTR2C,ADRA2C,ADRA2A,SLC6A4,OPRM1,ADRA1A,OPRD1,MAOA,DRD3,HTR2A	23
Neurological Disease, Organismal Injury and Abnormalities	Childhood encephalopathy	2.74e-14	HTR1A,HTR1D,SLC6A2,CYP3A4,CYP2C19,HTR3A,GRIN2B,HTR2B,SLC6A3,SLC18A2,HTR2C,SLC6A4,CA14,HTR4,HTR2A	15
Cardiovascular Disease, Hereditary Disorder, Organismal Injury and Abnormalities	Familial cardiovascular disease	2.83e-14	ADRB2,HTR1A,ADRA1B,KCNA5,ADRB1,SLC6A2,CYP2C19,ADRA2B,ILK,DPP4,DRD2,SLC6A3,HTR2B,CACNA2D1,HTR2C,ADRA2C,ADRA2A,SLC6A4,OPRM1,ADRA1A,DRD3,HTR2A	22
Psychological Disorders	Acute depressive disorder	2.93e-14	ADRB2,ADRA1B,DRD2,ADRB1,HTR2C,SLC6A4,ADRA1A,DRD3,HTR2A	9
Endocrine System Disorders, Metabolic Disease, Organismal Injury and Abnormalities	Metabolic syndrome X	2.94e-14	HTR1A,ADRA1B,HTR1D,ADRB1,CNR1,CXCL8,DPP4,DRD2,CACNA2D1,HTR2C,ADRA1A,CA14,HTR2A,DRD3	14
Organismal Injury and Abnormalities, Renal and Urological Disease	Chronic kidney disease	2.94e-14	ADRB2,ADORA2A,OPRK1,ADRB1,SLC6A2,CXCL8,DPP4,DRD2,SLC6A3,CACNA2D1,SLC6A4,CYP2D6,OPRM1,OPRD1,CA14,DRD3	16
Endocrine System Disorders, Organismal Injury and Abnormalities, Reproductive System Disease	Hyperprolactinemia	2.97e-14	DRD2,ADRA1B,HTR1A,HTR2C,ADRA1A,DRD3,HTR2A	7
Organismal Injury and Abnormalities	Severe pain	2.97e-14	OPRK1,SIGMAR1,SLC6A2,SLC6A4,CYP2D6,OPRM1,OPRD1	7
Connective Tissue Disorders, Inflammatory Disease, Organismal Injury and Abnormalities, Skeletal and Muscular Disorders	Rheumatic Disease	4.07e-14	ADRB2,ADORA2A,CNR1,DPP4,DRD2,NOS1,GSR,LCK,SIGMAR1,ADRA1A,DRD3,HTR2A,S1PR1,ADRA1B,OPRK1,TACR1,ADRB1,SLC6A2,SLC22A6,CDK9,ADRA2B,CNR2,OPRL1,CXCL8,SLC6A3,NOS2,CACNA2D1,ADRA2C,ADRA2A,SLC6A4,MTAP,OPRM1,OPRD1	33
Inflammatory Disease, Neurological Disease, Skeletal and Muscular Disorders	Relapsing-remitting multiple sclerosis	4.18e-14	ADORA2B,ADRA1B,KCNA5,SIGMAR1,ADRA2B,ADRA2C,ADRA2A,SLC6A4,ADRA1A,S1PR5,GRIN2B,S1PR1	12
Immunological Disease	Primary immunodeficiency disorder	4.29e-14	ADRA1B,SLC6A2,ADRA2B,DRD2,HTR2B,SLC6A3,LCK,PNP,HTR2C,ADRA2C,SLC6A4,ADRA2A,ADRA1A,HTR2A	14
Developmental Disorder, Neurological Disease	Neurocristopathy syndrome	4.66e-14	ADRA1B,PLAU,SLC6A2,ADRA2B,DRD2,SLC6A3,HTR2B,HTR2C,ADRA2C,SLC6A4,ADRA2A,ADRA1A,HTR2A	13
Cardiovascular Disease, Organismal Injury and Abnormalities, Skeletal and Muscular Disorders	Cardiac fibrillation	5.35e-14	ADRB2,ADRA1B,KCNA5,ADRB1,SLC6A2,ADRA2B,ILK,CACNA2D1,ADRA2C,SLC6A4,ADRA2A,MAOB,ADRA1A,MAOA	14
Connective Tissue Disorders, Organismal Injury and Abnormalities, Skeletal and Muscular Disorders, Tissue Morphology	Closed fracture	5.93e-14	ADRA1B,ADRA2C,ADRA2B,ADRA2A,OPRM1,ADRA1A,OPRD1	7
Neurological Disease, Organismal Injury and Abnormalities	Mild cognitive impairment	6.2e-14	DPP4,DRD2,ADRA1B,SLC6A3,SLC6A2,SLC6A4,ADRA1A,GRIN2B,CXCL8,DRD3	10
Neurological Disease	Sedation	6.38e-14	SLC6A3,OPRK1,SLC6A2,SIGMAR1,ADRA2C,ADRA2B,ADRA2A,OPRM1,OPRD1	9
Developmental Disorder, Neurological Disease, Psychological Disorders	Behavioral deficit	6.96e-14	HTR1A,ADRA1B,DRD2,HTR2C,SLC6A4,ADRA1A,DRD3,HTR2A	8
Gastrointestinal Disease	Functional gastrointestinal disorder	7.39e-14	SLC6A3,OPRK1,CACNA2D1,SLC6A2,SLC6A4,OPRM1,HTR3A,OPRD1,HTR4,HTR2A	10
Ophthalmic Disease, Organismal Injury and Abnormalities	Angle-closure glaucoma	1e-13	ADRB2,ADRA1B,ADRB1,ADRA2C,ADRA2B,ADRA2A,CA14,ADRA1A	8
Neurological Disease	Tardive dyskinesia	1.03e-13	ADRB2,ADRA1B,DRD2,ADRB1,SLC18A2,HTR2C,ADRA1A,DRD3,HTR2A	9
Connective Tissue Disorders, Organismal Injury and Abnormalities, Skeletal and Muscular Disorders	Spondyloarthropathy	1.07e-13	ADRB2,ADRA1B,OPRK1,GSR,ADRB1,CACNA2D1,ADRA2B,ADRA2C,ADRA2A,OPRM1,ADRA1A,OPRD1	12
Neurological Disease	Tic disorder	1.11e-13	DRD2,ADRA1B,HTR1A,HTR2C,ADRA1A,DRD3,HTR2A	7
Organismal Injury and Abnormalities	Mild to moderate stage pain	1.26e-13	OPRK1,SIGMAR1,SLC6A2,SLC6A4,OPRM1,OPRD1	6
Cardiovascular Disease, Organismal Injury and Abnormalities	Chronic heart failure	1.3e-13	ADRB2,ADRA1B,ADRB1,ADRA2C,ADRA2B,ADRA2A,SLC6A4,CA14,ADRA1A	9
Dermatological Diseases and Conditions, Inflammatory Disease, Inflammatory Response, Organismal Injury and Abnormalities	Eczema	1.63e-13	HTR1A,HTR2B,OPRK1,SLC6A2,HTR2C,SLC6A4,OPRM1,OPRD1,HTR2A	9
Gastrointestinal Disease, Organismal Injury and Abnormalities	Bleeding of gastrointestinal tract	1.98e-13	ADRB2,ADRA1B,ADRB1,ADRA2C,ADRA2B,ADRA2A,ADRA1A,HTR4	8
Infectious Diseases	HIV infection	2.39e-13	ADORA2A,CYP3A4,DPP4,SIGMAR1,MAOA,OPRK1,RPS6KA3,SLC6A2,SLC22A6,CHRNA7,ADRA2B,OPRL1,GRIN2B,CXCL8,SLC6A3,CACNA2D1,SLC18A2,TAAR1,CHRNA4,ADRA2C,ADRA2A,SLC6A4,MAOB,OPRM1,OPRD1	25
Inflammatory Disease, Neurological Disease, Skeletal and Muscular Disorders	Multiple Sclerosis	2.52e-13	ADRA1B,KCNA5,SLC6A2,ADRA2B,GRIN2B,S1PR5,ADORA2B,DRD2,NOS2,SLC6A3,SIGMAR1,ADRA2C,SLC6A4,ADRA2A,ADRA1A,S1PR1	16
Organismal Injury and Abnormalities, Renal and Urological Disease	Chronic renal impairment	2.82e-13	ADRB2,ADORA2A,ADRB1,SLC6A2,CXCL8,DPP4,DRD2,SLC6A3,CACNA2D1,SLC6A4,CYP2D6,CA14,DRD3	13
Cardiovascular Disease	Hypertension	3.05e-13	ADRB2,ILK,DRD2,GSR,ADRA1A,CA14,MAOA,DRD3,ADRA1B,KCNA5,ADRB1,SLC6A2,CHRNA7,ADRA2B,CXCL8,CDC7,SLC6A3,CACNA2D1,SLC18A2,AOC3,CHRNA4,ADRA2C,ADRA2A,SLC6A4,OPRM1	25
Nutritional Disease, Psychological Disorders	Anorexia	3.7e-13	HTR2B,CNR1,HTR2C,ADRA2A,CNR2,CYP2D6,HTR3A,HTR2A	8
Cardiovascular Disease, Ophthalmic Disease, Organismal Injury and Abnormalities	Hypertension of eye	3.7e-13	ADRB2,ADRA1B,ADRB1,ADRA2C,ADRA2B,ADRA2A,CA14,ADRA1A	8
Hereditary Disorder, Neurological Disease, Organismal Injury and Abnormalities	Rett Syndrome	3.7e-13	ADRB2,DRD2,ADRA1B,HTR2B,SIGMAR1,ADRA2B,HTR2C,ADRA2C,ADRA2A,ADRA1A,GRIN2B,HTR2A	12
Cardiovascular Disease, Organismal Injury and Abnormalities	Valvulopathy	3.7e-13	ADRB2,OPRK1,ADRB1,CACNA2D1,SLC6A2,SIGMAR1,ADRA2B,ADRA2C,ADRA2A,OPRM1,CA14,OPRD1	12
Behavior, Psychological Disorders	Apathetic behavior	3.77e-13	DRD2,SLC6A3,SLC6A2,SLC6A4,MAOB,DRD3	6
Connective Tissue Disorders, Organismal Injury and Abnormalities, Skeletal and Muscular Disorders	Non-traumatic arthropathy	3.9e-13	ADRB2,ADORA2A,CNR1,DPP4,DRD2,GSR,SIGMAR1,ADRA1A,S1PR1,ADRA1B,OPRK1,ADRB1,SLC6A2,SLC22A6,ADRA2B,CNR2,HTR3A,OPRL1,CXCL8,SLC6A3,CACNA2D1,ADRA2C,ADRA2A,SLC6A4,MTAP,OPRM1,OPRD1	27
Connective Tissue Disorders, Developmental Disorder, Organismal Injury and Abnormalities, Skeletal and Muscular Disorders	Scoliosis	4.23e-13	ADRA1B,OPRK1,RPS6KA3,CACNA2D1,ADRA2C,ADRA2B,ADRA2A,OPRM1,OPRD1,ADRA1A	10
Neurological Disease	Disorder of autonomic nervous system	4.24e-13	ADRB2,DRD2,ADRA1B,ADRB1,SLC6A2,ADRA2B,ADRA2C,ADRA2A,ADRA1A,S1PR5,DRD3	11
Gastrointestinal Disease	Gastroesophageal reflux	4.65e-13	DRD2,DPP7,SLC6A2,SLC6A4,HTR3A,HTR4,HTR2A,CXCL8,DRD3	9
Cardiovascular Disease, Organismal Injury and Abnormalities	Supraventricular arrhythmia	5.1e-13	ADRB2,ADORA2A,ADRA1B,KCNA5,ADRB1,ADRA2B,ADORA2B,CACNA2D1,ADRA2C,ADRA2A,MAOB,ADRA1A,MAOA	13
Cardiovascular Disease, Hereditary Disorder, Organismal Injury and Abnormalities	Familial heart disease	5.14e-13	ADRA1B,KCNA5,ADRB1,SLC6A2,ADRA2B,ILK,DRD2,HTR2B,SLC6A3,CACNA2D1,HTR2C,ADRA2C,ADRA2A,SLC6A4,ADRA1A,HTR2A	16
Infectious Diseases	Infection by Hepacivirus	5.28e-13	DRD2,ADORA2A,NOS2,SLC6A3,OPRK1,CYP3A4,SLC6A4,CYP2C9,OPRM1,OPRL1,OPRD1,CXCL8	12
Immunological Disease, Inflammatory Disease, Ophthalmic Disease, Organismal Injury and Abnormalities, Respiratory Disease	Allergic rhinoconjunctivitis	6.61e-13	ADRA1B,HTR2B,ADRA2C,HTR2C,ADRA2B,ADRA2A,ADRA1A,HTR2A	8
Cardiovascular Disease, Organismal Injury and Abnormalities	Ischemia of heart	7.87e-13	ADRB2,ADORA2A,ADRA1B,OPRK1,KCNA5,ADRB1,ADORA2B,DPP4,DRD2,CACNA2D1,SLC6A4,OPRM1,ADRA1A,OPRD1	14
Cardiovascular Disease, Developmental Disorder, Organismal Injury and Abnormalities	Capillary malformation	8.55e-13	ADRB2,ADRA1B,ADRB1,ADRA2C,ADRA2B,ADRA2A,ADRA1A	7
Respiratory Disease	Wheeze	8.55e-13	ADRB2,ADRA1B,ADRB1,ADRA2C,ADRA2B,ADRA2A,ADRA1A	7
Skeletal and Muscular Disorders	Hallux valgus	9.39e-13	DRD2,OPRK1,SLC6A2,OPRM1,ADRA1A,OPRD1	6
Energy Production	Oxidation of amine	9.39e-13	CYP3A4,CYP2C19,CYP2D6,CYP2C9,MAOB,MAOA	6
Gastrointestinal Disease, Inflammatory Disease, Inflammatory Response, Organismal Injury and Abnormalities, Respiratory Disease	Tonsillitis	9.39e-13	OPRK1,ADRA2C,ADRA2B,ADRA2A,OPRM1,OPRD1	6
Cell Signaling	Activation of enzyme	1.01e-12	ADRB2,ADORA2A,OPRK1,S1PR4,TACR1,HTR1D,ADRB1,CHRNA7,NMUR2,OPRL1,ADORA2B,HTR2B,LCK,HTR2C,ADRA2A,HTR2A	16
Gastrointestinal Disease	Opioid induced constipation	1.15e-12	OPRK1,SIGMAR1,OPRM1,OPRD1,HTR4	5
Neurological Disease, Organismal Injury and Abnormalities	Reading disability	1.15e-12	SLC6A3,SLC6A2,ADRA2B,ADRA2C,ADRA2A	5
Behavior, Psychological Disorders	Self-abusive behavior	1.15e-12	OPRK1,SIGMAR1,SLC6A4,OPRM1,OPRD1	5
Gastrointestinal Disease, Organismal Injury and Abnormalities	Irritable bowel syndrome	1.18e-12	SLC6A3,OPRK1,SLC6A2,SLC6A4,OPRM1,HTR3A,OPRD1,HTR4,HTR2A	9
Organismal Injury and Abnormalities	Cancer pain	1.31e-12	OPRK1,SIGMAR1,SLC6A2,SLC6A4,OPRM1,OPRD1,GRIN2B	7
Organismal Injury and Abnormalities, Renal and Urological Disease	Urinary tract obstruction	1.31e-12	ADRA1B,OPRK1,CACNA2D1,SIGMAR1,OPRM1,OPRD1,ADRA1A	7
Cardiovascular Disease, Organismal Injury and Abnormalities	Abnormality of heart ventricle	1.35e-12	ADRB2,ADRA1B,OPRK1,ADRB1,SLC6A2,ADRA2B,DPP4,CACNA2D1,SIGMAR1,OPRM1,ADRA1A,OPRD1,CA14	13
Cell Signaling, Molecular Transport, Nucleic Acid Metabolism, Small Molecule Biochemistry	Accumulation of cyclic AMP	1.35e-12	ADORA2B,ADRB2,HTR1A,DRD2,ADORA2A,ADRB1,CNR1,HTR2C,CNR2,OPRM1,OPRL1	11
Cardiovascular Disease	Endothelial dysfunction	1.46e-12	ADRB2,DPP4,ADRA1B,ADRB1,ADRA2C,ADRA2B,ADRA2A,ADRA1A	8
Cardiovascular Disease, Organismal Injury and Abnormalities	Cardiac death	1.63e-12	ADRB2,DPP4,ADRA1B,ADRB1,CACNA2D1,AOC3,SLC18A2,CYP2C19,CA14,ADRA1A	10
Gastrointestinal Disease	Breakthrough nausea and vomiting	1.87e-12	ADRB2,ADRA1B,DRD2,ADRB1,HTR2C,ADRA1A,DRD3,HTR2A	8
Neurological Disease, Psychological Disorders	Recurrent mania	1.87e-12	ADRB2,ADRA1B,DRD2,ADRB1,HTR2C,ADRA1A,DRD3,HTR2A	8
Cardiovascular Disease	Cardiogenic shock	2.06e-12	ADRB2,ADRA1B,NOS2,NOS1,ADRB1,ADRA1A	6
Psychological Disorders	Restlessness	2.06e-12	DRD2,ADRA2B,ADRA2C,ADRA2A,DRD3,HTR2A	6
Connective Tissue Disorders, Inflammatory Disease, Inflammatory Response, Organismal Injury and Abnormalities, Skeletal and Muscular Disorders	Inflammation of joint	2.17e-12	ADRB2,ADORA2A,CNR1,DPP4,DRD2,GSR,SIGMAR1,ADRA1A,S1PR1,ADRA1B,OPRK1,ADRB1,SLC6A2,SLC22A6,CDK9,ADRA2B,CNR2,OPRL1,CXCL8,SLC6A3,CACNA2D1,ADRA2C,ADRA2A,SLC6A4,MTAP,OPRM1,OPRD1	27
Nucleic Acid Metabolism	Metabolism of nucleic acid component or derivative	2.18e-12	ADRB2,NUDT1,HTR1A,ADORA2A,CYP3A4,CYP2C19,UPP1,CYP2C9,ADORA2B,DRD2,PNP,TAAR1,MTAP,CYP2D6,OPRM1,CYP2A6 (includes others),HTR4	17
Infectious Diseases	Severe sepsis	3.22e-12	ADRB2,DRD2,ADRA1B,ADRB1,ADRA2C,ADRA2B,ADRA2A,ADRA1A,DRD3	9
Gastrointestinal Disease, Organismal Injury and Abnormalities	Obstruction of intestine	3.49e-12	OPRK1,PLAU,CACNA2D1,SIGMAR1,ADRA2B,ADRA2C,ADRA2A,OPRM1,HTR3A,OPRD1,HTR4	11
Developmental Disorder, Organismal Injury and Abnormalities, Skeletal and Muscular Disorders	Congenital anomaly of limb	3.73e-12	ADRA1B,RPS6KA3,SLC6A2,ADRA2B,DRD2,HTR2B,SLC6A3,HTR2C,ADRA2C,SLC6A4,ADRA2A,ADRA1A,HTR2A	13
Cell Signaling, Nucleic Acid Metabolism, Small Molecule Biochemistry	Binding of guanosine 5'-O-(3-thiotriphosphate)	3.77e-12	ADRB2,OPRK1,S1PR3,HRH4,CNR1,ADRA2A,S1PR5,S1PR1	8
Organismal Injury and Abnormalities	Edema	4.16e-12	ADRB2,DPP4,ADRA1B,ADRB1,ADRA2B,HTR2C,ADRA2C,ADRA2A,ADRA1A,CA14,CXCL8,HTR2A	12
Digestive System Development and Function, Gastrointestinal Disease, Hepatic System Development and Function, Hepatic System Disease, Infectious Diseases, Inflammatory Disease, Inflammatory Response, Organ Development, Organismal Injury and Abnormalities	Infection by Hepatitis C virus	4.56e-12	DRD2,NOS2,SLC6A3,OPRK1,CYP3A4,SLC6A4,CYP2C9,OPRM1,OPRL1,OPRD1,CXCL8	11
Endocrine System Disorders, Gastrointestinal Disease, Inflammatory Disease, Inflammatory Response, Organismal Injury and Abnormalities	Inflammation of pancreas	4.76e-12	ADRB2,ADORA2A,ADRA1B,ADRB1,ADRA2B,ADRA2C,ADRA2A,OPRM1,ADRA1A,OPRD1	10
Hematological Disease, Infectious Diseases	Endotoxemia	5.78e-12	ADRB2,ADRA1B,ADRB1,ADRA2C,ADRA2B,ADRA2A,ADRA1A	7
Ophthalmic Disease, Organismal Injury and Abnormalities	Dry eye	5.82e-12	ADRA1B,CACNA2D1,ADRA2C,ADRA2B,ADRA2A,CYP2D6,ADRA1A,CXCL8	8
Cardiovascular Disease	Severe hypertension	5.94e-12	ADRB2,ADRA1B,ADRB1,CACNA2D1,ADRA2C,ADRA2B,ADRA2A,CA14,ADRA1A,CXCL8	10
Developmental Disorder, Hereditary Disorder, Neurological Disease, Organismal Injury and Abnormalities	Familial mental retardation	6.15e-12	ADRB2,ADRA1B,RPS6KA3,ADRB1,SLC6A2,ADRA2B,GRIN2B,DRD2,SLC6A3,HTR2B,NOS1,HTR2C,ADRA2C,ADRA2A,SLC6A4,ADRA1A,MAOA,HTR2A	18
Dermatological Diseases and Conditions, Organismal Injury and Abnormalities	Facial erythema of rosacea	6.86e-12	ADRA1B,ADRA2B,ADRA2C,ADRA2A,ADRA1A	5
Dermatological Diseases and Conditions, Organismal Injury and Abnormalities	Persistent erythema	6.86e-12	ADRA1B,ADRA2B,ADRA2C,ADRA2A,ADRA1A	5
Ophthalmic Disease, Organismal Injury and Abnormalities	Red eyes	6.86e-12	ADRA1B,ADRA2B,ADRA2C,ADRA2A,ADRA1A	5
Cardiovascular Disease, Gastrointestinal Disease, Hepatic System Disease, Organismal Injury and Abnormalities	Portal hypertension	8e-12	ADRB2,ADRA1B,ADRB1,ADRA2C,ADRA2B,ADRA2A,ADRA1A	7
Organismal Injury and Abnormalities	Critical illness	1.01e-11	ADRA1B,CHRNA7,CHRNA4,ADRA2B,ADRA2C,ADRA2A,OPRM1,ADRA1A,OPRD1,HTR4	10
Cardiovascular Disease, Organismal Injury and Abnormalities, Skeletal and Muscular Disorders	ST-elevation myocardial infarction	1.05e-11	ADRB2,DRD2,ADRA1B,OPRK1,KCNA5,ADRB1,OPRM1,OPRD1,ADRA1A	9
Immunological Disease	Immunodeficiency	1.17e-11	ADRB2,ADRA1B,SLC6A2,ADRA2B,S1PR5,DRD2,SLC6A3,HTR2B,LCK,PNP,HTR2C,ADRA2C,SLC6A4,ADRA2A,ADRA1A,HTR2A	16
Gastrointestinal Disease	Dyspepsia	1.33e-11	DRD2,HTR1A,SLC6A4,HTR4,DRD3,HTR2A	6
Gastrointestinal Disease, Inflammatory Disease	Gastroenteritis	1.33e-11	ADORA2A,OPRK1,CHRNA7,HTR3A,GRIN2B,S1PR5,CXCL8,ADORA2B,DRD2,SIGMAR1,CHRNA4,OPRM1,OPRD1,DRD3,S1PR1	15
Developmental Disorder, Hereditary Disorder, Metabolic Disease, Organismal Injury and Abnormalities	Inborn error of amino acid metabolism	1.47e-11	ADRB2,DRD2,ADRA1B,ADRB1,SLC6A2,ADRA2C,ADRA2B,ADRA2A,ADRA1A,AHCY,DRD3	11
Cardiovascular Disease, Hereditary Disorder, Neurological Disease, Organismal Injury and Abnormalities	Ischemic stroke	1.68e-11	HTR1A,DRD2,HTR2B,SLC6A2,HTR2C,CYP2C19,SLC6A4,OPRM1,HTR2A,DRD3	10
Connective Tissue Disorders, Organismal Injury and Abnormalities, Skeletal and Muscular Disorders	Pain of joint	2.2e-11	OPRK1,CACNA2D1,SLC6A2,OPRM1,OPRL1,OPRD1	6
Nutritional Disease, Organismal Injury and Abnormalities, Psychological Disorders	Anorexia-cachexia syndrome	2.39e-11	HTR2B,HTR2C,ADRA2A,HTR3A,HTR2A	5
Small Molecule Biochemistry	Efficacy of risperidone	2.39e-11	DRD2,HTR2C,SLC6A4,DRD3,HTR2A	5
Hereditary Disorder, Neurological Disease, Organismal Injury and Abnormalities, Skeletal and Muscular Disorders	Progressive muscle atrophy	2.39e-11	HTR1A,HTR2C,SLC6A4,GRIN2B,HTR2A	5
Dermatological Diseases and Conditions, Inflammatory Disease, Inflammatory Response, Organismal Injury and Abnormalities	Dermatitis	2.76e-11	HTR1A,OPRK1,CHRNA7,SLC6A2,ODC1,CXCL8,DPP4,FYN,HTR2B,GSR,HTR2C,SLC6A4,OPRM1,OPRD1,AHCY,HTR2A	16
Infectious Diseases	Intra-abdominal infection	3.2e-11	DRD2,NOS2,OPRK1,SLC6A3,SLC22A6,CYP3A4,SLC6A4,CYP2C9,OPRM1,OPRL1,OPRD1,CXCL8	12
Nutritional Disease, Organismal Injury and Abnormalities	Cachexia	3.33e-11	HTR2B,CNR1,HTR2C,ADRA2A,CNR2,HTR3A,HTR2A	7
Neurological Disease, Organismal Injury and Abnormalities, Psychological Disorders, Skeletal and Muscular Disorders	Lewy body disease	3.33e-11	DRD2,SLC6A3,NOS2,NOS1,SLC6A4,GRIN2B,DRD3	7
Inflammatory Disease, Inflammatory Response, Organismal Injury and Abnormalities, Respiratory Disease	Asthma	3.96e-11	ADRB2,ADORA2A,ADRA1B,ADRB1,CHRNA7,ADRA2B,CXCL8,ADORA2B,NOS2,CACNA2D1,CHRNA4,ADRA2C,ADRA2A,ADRA1A	14
Cardiovascular Disease, Organismal Injury and Abnormalities	Hypertension of blood vessel	4.81e-11	ADRB2,ADRA1B,KCNA5,ADRB1,CHRNA7,CHRNA4,ADRA2B,ADRA2C,ADRA2A,ADRA1A,CA14	11
Gastrointestinal Disease, Organismal Injury and Abnormalities	Disorder of appendix	5.18e-11	OPRK1,CHRNA7,ADRA2C,CHRNA4,ADRA2B,ADRA2A,OPRM1,OPRD1	8
Neurological Disease, Psychological Disorders	Early-onset schizophrenia	5.18e-11	ADRB2,DRD2,ADRA1B,ADRB1,HTR2C,ADRA1A,HTR2A,DRD3	8
Dermatological Diseases and Conditions, Infectious Diseases, Organismal Injury and Abnormalities	Herpes zoster	5.41e-11	OPRK1,SLC6A2,SLC6A4,OPRM1,OPRD1,HTR2A	6
Psychological Disorders	Premature ejaculation	5.41e-11	HTR2B,SLC6A2,HTR2C,SLC6A4,OPRM1,HTR2A	6
Small Molecule Biochemistry	Efficacy of clozapine	6.36e-11	DRD2,HTR2C,SLC6A4,DRD3,HTR2A	5
Neurological Disease, Organismal Injury and Abnormalities	Primary lateral sclerosis	6.36e-11	HTR1A,HTR2C,SLC6A4,HTR2A,GRIN2B	5
Cardiovascular Disease, Organismal Injury and Abnormalities, Skeletal and Muscular Disorders	Symptomatic stage atrial fibrillation	6.36e-11	ADRB2,ADRB1,ADRA2B,ADRA2C,ADRA2A	5
Cancer, Gastrointestinal Disease, Organismal Injury and Abnormalities	Early gastric cancer	6.92e-11	ADRB2,ADRA1B,ADRB1,ADRA2C,ADRA2B,ADRA2A,ADRA1A	7
Cell Signaling	G-protein signaling, adenylate cyclase activating pathway	8.25e-11	ADORA2B,ADRB2,ADORA2A,OPRK1,HTR1D,ADRB1,ADRA2A,OPRL1,DRD3	9
Cell Signaling	G-protein signaling, adenylate cyclase inhibiting pathway	8.25e-11	ADORA2B,ADRB2,HTR1A,ADORA2A,OPRK1,HTR1D,ADRB1,ADRA2A,OPRL1	9
Neurological Disease, Organismal Injury and Abnormalities	Seizures	9.05e-11	HTR1A,HTR1D,SLC6A2,CYP3A4,CYP2C19,ADRA2B,HTR3A,GRIN2B,SLC6A3,HTR2B,CACNA2D1,HTR2C,SLC6A4,CA14,HTR4,HTR2A	16
Cardiovascular Disease, Organismal Injury and Abnormalities, Skeletal and Muscular Disorders	Acute myocardial infarction	9.19e-11	ADORA2B,ADRB2,DRD2,ADORA2A,ADRA1B,OPRK1,ADRB1,OPRM1,ADRA1A,OPRD1	10
Gastrointestinal Disease, Inflammatory Response	Inflammation of gastrointestinal tract	1.14e-10	ADORA2A,OPRK1,CHRNA7,CES1,CXCL8,GRIN2B,S1PR5,ADORA2B,DRD2,SIGMAR1,CHRNA4,OPRM1,OPRD1,DRD3,S1PR1	15
Organismal Injury and Abnormalities, Renal and Urological Disease	Renal colic	1.18e-10	ADRA1B,OPRK1,OPRM1,OPRL1,ADRA1A,OPRD1	6
Hematological Disease, Metabolic Disease, Organismal Injury and Abnormalities	Dyslipidemia	1.37e-10	DPP4,HTR1A,DRD2,ADRA1B,CACNA2D1,CNR1,HTR2C,ADRA1A,HTR2A,DRD3	10
Cardiovascular Disease, Organismal Injury and Abnormalities, Skeletal and Muscular Disorders	Atrial fibrillation	1.39e-10	ADRB2,ADRA1B,KCNA5,ADRB1,CACNA2D1,ADRA2B,ADRA2C,ADRA2A,MAOB,ADRA1A,MAOA	11
Cardiovascular Disease, Organismal Injury and Abnormalities	Left ventricular systolic dysfunction	1.43e-10	ADRB2,DPP4,ADRA1B,ADRB1,ADRA1A	5
Cellular Function and Maintenance	Cellular homeostasis	1.55e-10	ADRB2,S1PR4,PLAU,TACR1,KCNA5,S1PR3,SLC6A2,CHRNA7,NMUR2,HTR3A,CXCL8,NOS2,HTR2B,FYN,NOS1,LCK,PNP,HTR2C,ADRA2A,OPRD1,CHEK1,DRD3,HTR2A,S1PR1	24
Organismal Injury and Abnormalities	Intracranial hemorrhage	1.88e-10	ADORA2B,ADORA2A,CACNA2D1,CHRNA7,CHRNA4,ADRA2B,ADRA2C,SLC6A4,ADRA2A	9
Developmental Disorder, Neurological Disease, Organismal Injury and Abnormalities	Congenital encephalopathy	2.1e-10	ADRB2,ADRA1B,PLAU,RPS6KA3,ADRB1,SLC6A2,ADRA2B,DRD2,SLC6A3,KISS1R,HTR2B,NOS1,HTR2C,ADRA2C,SLC6A4,ADRA2A,ADRA1A,HTR2A	18
Nutritional Disease	Weight loss	2.34e-10	PNMT,CNR1,HTR2C,CNR2,CYP2D6,HTR2A	6
Digestive System Development and Function, Gastrointestinal Disease, Hepatic System Development and Function, Hepatic System Disease, Inflammatory Disease, Inflammatory Response, Organ Development, Organismal Injury and Abnormalities	Inflammation of liver	2.38e-10	ADORA2A,OPRK1,CYP3A4,CYP2C9,OPRL1,CXCL8,DRD2,NOS2,SLC6A3,SIGMAR1,SLC6A4,OPRM1,OPRD1	13
Cancer, Organismal Injury and Abnormalities	Genitourinary tumor	2.68e-10	ADRB2,ADORA2A,PLAU,CNR1,ANPEP,CYP3A4,CYP2C19,ILK,CYP2C9,GSR,LCK,DRD3,S1PR1,SLC7A5,ADRA1B,OPRK1,TACR1,KCNA5,PABPC1,CHRNA7,ODC1,ADRA2B,HTR3A,OPRL1,CXCL8,DPP7,HTR2B,KISS1R,SLC6A3,KDM4E,CACNA2D1,SLC18A2,CES2,MTAP,MAOB,EBP,NUDT1,S1PR4,S1PR3,UPP1,KIF11,METAP2,DPP4,DRD2,FYN,NOS1,HRH4,PNP,CYP2D6,CYP2A6 (includes others),AHCY,ADRA1A,MAOA,HTR2A,HSD17B3,HTR1A,RPS6KA3,ADRB1,SLC6A2,SLC22A6,NMUR2,CDK9,CNR2,CES…	80
Endocrine System Disorders, Gastrointestinal Disease, Metabolic Disease, Neurological Disease, Organismal Injury and Abnormalities	Diabetic peripheral neuropathy	2.84e-10	SLC6A3,CACNA2D1,SLC6A2,SLC6A4,OPRM1	5
Psychological Disorders	Dysthymia	2.84e-10	DRD2,SLC6A3,SLC6A2,SLC6A4,DRD3	5
Organismal Injury and Abnormalities	Malignant pain	2.87e-10	OPRK1,SIGMAR1,OPRM1,OPRD1	4
Organismal Injury and Abnormalities	Non-radicular chronic lower back pain	2.87e-10	OPRK1,SIGMAR1,OPRM1,OPRD1	4
Organismal Injury and Abnormalities, Psychological Disorders	Opioid overdose	2.87e-10	OPRK1,SIGMAR1,OPRM1,OPRD1	4
Neurological Disease	Opioid-induced central nervous system depression	2.87e-10	OPRK1,SIGMAR1,OPRM1,OPRD1	4
Respiratory Disease	Opioid-induced respiratory depression	2.87e-10	OPRK1,SIGMAR1,OPRM1,OPRD1	4
Organismal Injury and Abnormalities, Skeletal and Muscular Disorders	Primary fibromyalgia	2.87e-10	SLC6A3,SLC6A2,SLC6A4,HTR2A	4
Skeletal and Muscular Disorders	Rotator cuff injury	2.87e-10	OPRK1,SIGMAR1,OPRM1,OPRD1	4
Behavior, Psychological Disorders	Self-mutilatory behavior	2.87e-10	OPRK1,SIGMAR1,OPRM1,OPRD1	4
Gastrointestinal Disease, Organismal Injury and Abnormalities	Postoperative ileus	2.95e-10	CACNA2D1,ADRA2C,ADRA2B,ADRA2A,OPRM1,HTR3A,HTR4	7
Infectious Diseases	Parasitic Infection	3.02e-10	DPP4,ADRA1B,KCNA5,ADRB1,ODC1,ADRA2B,ADRA2C,ADRA2A,ADRA1A	9
Neurological Disease	Narcolepsy	3.21e-10	SLC6A3,SLC6A2,SLC18A2,TAAR1,MAOB,MAOA	6
Cardiovascular Disease, Organismal Injury and Abnormalities	Atrial flutter	3.21e-10	ADRB2,ADRA1B,KCNA5,ADRB1,ADRA2C,ADRA2B,ADRA2A,ADRA1A	8
Cardiovascular Disease, Organismal Injury and Abnormalities	Cardiac arrest	3.54e-10	ADRB2,ADRA1B,ADRB1,ADRA2C,ADRA2B,ADRA2A,ADRA1A	7
Nutritional Disease	Pediatric obesity	3.64e-10	ADRB2,SLC6A3,ADRB1,SLC6A2,SLC6A4,MAOB,CA14,MAOA	8
Organismal Injury and Abnormalities, Renal and Urological Disease	Kidney stones	4.24e-10	ADRA1B,OPRK1,CACNA2D1,OPRM1,OPRD1,CA14,ADRA1A	7
Hereditary Disorder, Metabolic Disease, Neurological Disease, Organismal Injury and Abnormalities	Friedreich ataxia	5.2e-10	SLC6A3,SLC6A2,CHRNA7,CHRNA4,SLC6A4	5
Psychological Disorders	Hallucinations	5.2e-10	OPRK1,HTR2C,OPRM1,OPRD1,HTR2A	5
Cell-To-Cell Signaling and Interaction, Drug Metabolism, Molecular Transport, Small Molecule Biochemistry	Release of dopamine	5.2e-10	SLC6A3,SLC6A2,SLC18A2,HTR2C,OPRM1	5
Organismal Injury and Abnormalities, Renal and Urological Disease	Urethral stricture	5.2e-10	OPRK1,CACNA2D1,SIGMAR1,OPRM1,OPRD1	5
Cardiovascular Disease, Organismal Injury and Abnormalities	Atherosclerosis	5.63e-10	ADRB2,ADORA2A,PLAU,KCNA5,ADRB1,CNR1,CYP2C19,CYP2C9,GRIN2B,ADORA2B,KDM1A,CACNA2D1,SIGMAR1,CA14,S1PR1	15
Cardiovascular Disease, Developmental Disorder, Organismal Injury and Abnormalities	Atrial or ventricular septal defect	5.98e-10	ADRB2,ADRA1B,ADRB1,ADRA2C,ADRA2B,ADRA2A,ADRA1A	7
Molecular Transport	Quantity of metal ion	6.21e-10	PLAU,TACR1,LCK,HRH4,SIGMAR1,CHRNA7,NMUR2,CYP2D6,OPRM1,ADRA1A,CXCL8,HTR2A	12
Cardiovascular Disease, Organismal Injury and Abnormalities, Reproductive System Disease	Severe preeclampsia	7.35e-10	ADRB2,ADRA1B,ADRB1,ADRA2C,ADRA2B,ADRA2A,ADRA1A,CXCL8	8
Small Molecule Biochemistry	Metabolism of alkaloid	7.53e-10	CYP3A4,CES2,CES1,CYP2D6,CYP2C9,CYP2A6 (includes others)	6
Neurological Disease, Organismal Injury and Abnormalities	Tension headaches	7.53e-10	ADORA2B,ADORA2A,OPRK1,OPRM1,OPRD1,GRIN2B	6
Cancer, Organismal Injury and Abnormalities	Malignant genitourinary solid tumor	7.57e-10	ADRB2,ADORA2A,PLAU,CNR1,ANPEP,CYP3A4,CYP2C19,ILK,CYP2C9,GSR,LCK,DRD3,S1PR1,SLC7A5,ADRA1B,OPRK1,TACR1,KCNA5,PABPC1,CHRNA7,ODC1,ADRA2B,HTR3A,OPRL1,CXCL8,DPP7,HTR2B,KISS1R,SLC6A3,KDM4E,CACNA2D1,SLC18A2,CES2,MTAP,MAOB,EBP,NUDT1,S1PR4,S1PR3,UPP1,KIF11,METAP2,DPP4,DRD2,FYN,NOS1,HRH4,PNP,CYP2D6,CYP2A6 (includes others),AHCY,ADRA1A,HTR2A,HSD17B3,HTR1A,RPS6KA3,ADRB1,SLC6A2,SLC22A6,NMUR2,CDK9,CNR2,CES1,GRI…	79
Organismal Injury and Abnormalities	Acute postoperative pain	8.88e-10	ADRA1B,OPRK1,OPRM1,ADRA1A,OPRD1	5
Connective Tissue Disorders, Organismal Injury and Abnormalities	Anterior cruciate ligament rupture	8.88e-10	OPRK1,CACNA2D1,SIGMAR1,OPRM1,OPRD1	5
Organismal Injury and Abnormalities, Reproductive System Disease	Impotence	1.25e-09	ADRA1B,ADRA2C,ADRA2B,ADRA2A,MAOB,ADRA1A	6
Cardiovascular Disease, Organismal Injury and Abnormalities	Mild heart disease	1.25e-09	ADRB2,ADRA1B,ADRB1,CACNA2D1,ADRA1A,CA14	6
Cardiovascular Disease, Hematological Disease, Metabolic Disease, Organismal Injury and Abnormalities	Hyperlipidemia	1.38e-09	DPP4,ADRA1B,HTR1A,DRD2,CACNA2D1,HTR2C,ADRA1A,HTR2A,DRD3	9
Organismal Injury and Abnormalities	Fibrosis	1.38e-09	ADRB2,OPRK1,PLAU,ADRB1,CNR1,SLC22A6,SLC6A2,CYP3A4,CXCL8,GRIN2B,NOS2,LCK,SLC6A4,OPRM1,ADRA1A,OPRD1	16
Gastrointestinal Disease	Achalasia	1.43e-09	OPRK1,SIGMAR1,OPRM1,OPRD1	4
Drug Metabolism, Small Molecule Biochemistry	Metabolism of omeprazole	1.43e-09	CYP3A4,CYP2C19,CYP2C9,CYP2A6 (includes others)	4
Drug Metabolism, Small Molecule Biochemistry	Metabolism of propranolol	1.43e-09	UGT2B7,CYP3A4,CYP2C19,CYP2D6	4
Small Molecule Biochemistry	Metabolism of sertraline	1.43e-09	CYP3A4,CYP2C19,CYP2D6,CYP2C9	4
Digestive System Development and Function, Gastrointestinal Disease, Hepatic System Development and Function, Hepatic System Disease, Infectious Diseases, Inflammatory Disease, Inflammatory Response, Organ Development, Organismal Injury and Abnormalities	Chronic hepatitis C	1.89e-09	DRD2,OPRK1,SLC6A4,CYP2C9,OPRM1,OPRL1,OPRD1,CXCL8	8
Ophthalmic Disease, Organismal Injury and Abnormalities, Skeletal and Muscular Disorders	Ptosis	2.23e-09	ADRA1B,ADRA2C,ADRA2B,ADRA2A,ADRA1A	5
Cell Signaling, Nucleic Acid Metabolism	Activation of Adenylate cyclase	2.3e-09	ADORA2B,ADRB2,ADORA2A,OPRK1,HTR1D,ADRB1,ADRA2A,OPRL1	8
Immunological Disease	Systemic autoimmune syndrome	2.61e-09	ADRB2,ADORA2A,DPP4,DRD2,FYN,NOS1,GSR,LCK,SIGMAR1,CA14,S1PR1,OPRK1,TACR1,SLC6A2,PABPC1,ADRA2B,CES1,OPRL1,CXCL8,CDC7,KDM1A,ADRA2C,ADRA2A,SLC6A4,MTAP,OPRM1,OPRD1	27
Drug Metabolism	Metabolism of xenobiotic	2.78e-09	AOC3,CYP3A4,CES2,CYP2C19,CES1,CYP2D6,CYP2C9,CYP2A6 (includes others)	8
Inflammatory Disease, Ophthalmic Disease, Organismal Injury and Abnormalities	Keratoconjunctivitis sicca	3.33e-09	ADRA1B,ADRA2C,ADRA2B,ADRA2A,ADRA1A	5
Cardiovascular Disease	Moderate cardiovascular disorder	3.76e-09	ADRB2,ADRA1B,ADRB1,CACNA2D1,CA14,ADRA1A	6
Cardiovascular Disease, Organismal Injury and Abnormalities	Mild chronic heart failure	4.28e-09	ADRB2,ADRA1B,ADRB1,ADRA1A	4
Cardiovascular Disease, Organismal Injury and Abnormalities	Moderate chronic heart failure	4.28e-09	ADRB2,ADRA1B,ADRB1,ADRA1A	4
Organismal Injury and Abnormalities	Moderate pain	4.28e-09	OPRK1,SIGMAR1,OPRM1,OPRD1	4
Drug Metabolism, Small Molecule Biochemistry	Modification of fluoxetine	4.28e-09	CYP3A4,CYP2C19,CYP2D6,CYP2C9	4
Cardiovascular Disease, Organismal Injury and Abnormalities, Respiratory Disease	Pulmonary vascular disease	6.42e-09	ADRB2,KCNA5,ADRB1,CHRNA7,CHRNA4,ADRA2B,ADRA2C,ADRA2A,CA14	9
Cell Signaling, Molecular Transport, Vitamin and Mineral Metabolism	Quantity of Ca2+	6.8e-09	PLAU,TACR1,LCK,HRH4,SIGMAR1,CHRNA7,NMUR2,OPRM1,ADRA1A,CXCL8,HTR2A	11
Connective Tissue Disorders, Hematological Disease, Organismal Injury and Abnormalities	Hemoglobinopathy	7.75e-09	ADRB2,ADORA2A,SLC6A3,OPRK1,CACNA2D1,SLC6A2,SIGMAR1,OPRM1,OPRD1	9
Organismal Injury and Abnormalities, Renal and Urological Disease	Chronic renal failure	8.25e-09	DRD2,ADORA2A,SLC6A3,CACNA2D1,SLC6A2,SLC6A4,CYP2D6,CXCL8,DRD3	9
Gastrointestinal Disease, Organismal Injury and Abnormalities	Gastroparesis	9.42e-09	DRD2,HTR3A,DRD3,HTR2A,HTR4	5
Cellular Function and Maintenance	Ion homeostasis of cells	9.44e-09	S1PR4,TACR1,S1PR3,CHRNA7,NMUR2,HTR3A,CXCL8,FYN,HTR2B,LCK,HTR2C,DRD3,HTR2A	13
Gastrointestinal Disease, Inflammatory Disease, Inflammatory Response, Organismal Injury and Abnormalities	Inflammation of the large intestine	9.86e-09	ADORA2B,ADORA2A,OPRK1,SIGMAR1,CHRNA7,CHRNA4,OPRM1,OPRD1,GRIN2B,S1PR5,CXCL8,S1PR1	12
Psychological Disorders	Cannabis abuse	9.95e-09	DRD2,SLC6A2,DRD3,HTR2A	4
Hereditary Disorder, Neurological Disease, Organismal Injury and Abnormalities	Familial hemiplegic migraine	9.95e-09	OPRK1,SIGMAR1,OPRM1,OPRD1	4
Cardiovascular Disease, Organismal Injury and Abnormalities	Hemorrhagic shock	9.95e-09	OPRK1,SIGMAR1,OPRM1,OPRD1	4
Small Molecule Biochemistry	Metabolism of mirtazapine	9.95e-09	CYP3A4,CYP2C19,CYP2D6,CYP2C9	4
Cardiovascular Disease, Organismal Injury and Abnormalities	Severe chronic heart failure	9.95e-09	ADRB2,ADRA1B,ADRB1,ADRA1A	4
Hematological Disease, Organismal Injury and Abnormalities, Renal and Urological Disease	Uremia	9.95e-09	OPRK1,SIGMAR1,OPRM1,OPRD1	4
Neurological Disease	Dystonia	1.26e-08	DRD2,SLC6A3,SLC18A2,ADRA2C,ADRA2B,ADRA2A,CYP2D6	7
Cardiovascular Disease, Connective Tissue Disorders, Hematological Disease, Hereditary Disorder, Organismal Injury and Abnormalities	Sickle cell anemia	1.27e-08	ADRB2,ADORA2A,SLC6A3,OPRK1,SLC6A2,SIGMAR1,OPRM1,OPRD1	8
Cell Signaling	Activation of Phospholipase C	1.32e-08	HTR2B,S1PR4,TACR1,NMUR2,HTR2C,HTR2A	6
Metabolic Disease, Organismal Injury and Abnormalities	Disorder of lipid metabolism	1.36e-08	DPP4,HTR1A,DRD2,ADRA1B,LCK,CNR1,CACNA2D1,HTR2C,ADRA1A,DRD3,HTR2A	11
Developmental Disorder, Neurological Disease	Congenital neurological disorder	1.41e-08	ADRB2,ADRA1B,PLAU,RPS6KA3,ADRB1,SLC6A2,ADRA2B,DRD2,KISS1R,HTR2B,SLC6A3,KDM1A,NOS1,HTR2C,ADRA2C,ADRA2A,SLC6A4,ADRA1A,DRD3,HTR2A	20
Endocrine System Disorders, Organismal Injury and Abnormalities, Reproductive System Disease	Pituitary dysfunction	1.5e-08	DPP4,HTR1A,DRD2,ADRA1B,KISS1R,HTR2C,ADRA1A,HTR2A,DRD3	9
Endocrine System Disorders, Hematological Disease, Metabolic Disease, Organismal Injury and Abnormalities	Hypoglycemia	1.55e-08	ADRB2,DPP4,OPRK1,SIGMAR1,OPRM1,OPRD1	6
Cancer, Organismal Injury and Abnormalities	Genitourinary carcinoma	1.78e-08	ADRB2,ADORA2A,CNR1,ANPEP,CYP2C9,ILK,GSR,LCK,DRD3,S1PR1,SLC7A5,ADRA1B,OPRK1,TACR1,KCNA5,PABPC1,CHRNA7,ODC1,ADRA2B,HTR3A,OPRL1,CXCL8,DPP7,HTR2B,SLC6A3,KDM4E,KISS1R,CACNA2D1,SLC18A2,CES2,MTAP,MAOB,EBP,NUDT1,S1PR4,S1PR3,UPP1,KIF11,METAP2,DPP4,DRD2,FYN,NOS1,HRH4,PNP,CYP2D6,ADRA1A,CYP2A6 (includes others),AHCY,HTR2A,HSD17B3,HTR1A,RPS6KA3,ADRB1,SLC6A2,SLC22A6,NMUR2,CDK9,CES1,CNR2,GRIN2B,ADORA2B,CDC7,KDM…	75
Cardiovascular Disease, Cardiovascular System Development and Function, Gastrointestinal Disease, Organismal Injury and Abnormalities, Tissue Morphology	Gastric varices	1.98e-08	ADRB2,ADRA1B,ADRB1,ADRA1A	4
Gastrointestinal Disease, Organismal Injury and Abnormalities	Irritable bowel syndrome with diarrhea	1.98e-08	OPRK1,OPRM1,HTR3A,OPRD1	4
Cardiovascular Disease	Masked hypertension	1.98e-08	ADRB2,ADRA1B,ADRB1,ADRA1A	4
Endocrine System Disorders, Gastrointestinal Disease, Metabolic Disease, Neurological Disease, Organismal Injury and Abnormalities	Painful diabetic peripheral neuropathy	1.98e-08	SLC6A3,CACNA2D1,SLC6A2,SLC6A4	4
Dermatological Diseases and Conditions, Organismal Injury and Abnormalities, Renal and Urological Disease	Uremic pruritus	1.98e-08	OPRK1,CACNA2D1,OPRM1,OPRD1	4
Cardiovascular Disease, Organismal Injury and Abnormalities	Ventricular extrasystole	1.98e-08	ADRB2,ADRA1B,ADRB1,ADRA1A	4
Organismal Development	Mass of organism	2.11e-08	ADRB2,DRD2,ADRB1,HTR2C,ADRA2B,ADRA2A	6
Cell-To-Cell Signaling and Interaction, Small Molecule Biochemistry	Synthesis of neurotransmitter	2.22e-08	SLC6A3,NOS1,CYP2C19,SLC6A4,CYP2C9	5
