# Supplementary material for: Unraveling the Catha edulis Extract Effects on the Cellular and Molecular Signaling in SKOV3 Cells
Source: Front Pharmacol. 2021 May 10;12:666885. doi: 10.3389/fphar.2021.666885 (PMC8141790; doi:10.3389/fphar.2021.666885)
Supplement: Supplementary file 11 [file Table12.xlsx]

## Sheet: Sheet1
Upstream Regulator	Molecule Type	p-Value of overlap	Target molecules in dataset	Mechanistic Network
NFkB (complex)	Complex	8.44e-07	CXCL8,CYP3A4,DRD2,NOS1,NOS2,OPRM1,PLAU,SLC7A5,TACR1	KLF6,NFkB (complex),RELA
NR1I2	Ligand-dependent nuclear receptor	2.43e-06	CYP2A6 (includes others),CYP2C19,CYP2C9,CYP3A4
FOXA3	Transcription regulator	2.48e-06	CYP2C19,CYP2C9,CYP3A4
NR1I3	Ligand-dependent nuclear receptor	5.92e-06	CYP2C19,CYP2C9,CYP3A4
IL1A	Cytokine	3.67e-05	ADORA2A,ADORA2B,CXCL8,NOS2,PLAU	IL1A,KLF6,NFkB (complex),RELA
MMP1	Peptidase	0.000136	CXCL8,PLAU,TACR1
SP1	Transcription regulator	0.000163	ADRA1B,CXCL8,DRD2,FYN,MAOA,MAOB,PLAU
IRAK2	Kinase	0.000173	CXCL8,NOS2
CTLA4	Transmembrane receptor	0.000174	CXCL8,HRH4,SLC7A5
FCER2	Transmembrane receptor	0.000259	CXCL8,NOS2	FCER2,KLF6,NFkB (complex),RELA
NKRF	Transcription regulator	0.000259	CXCL8,NOS2	KLF6,NFkB (complex),NKRF,RELA
DICER1	Enzyme	0.000397	ANPEP,CXCL8,PLAU,S1PR1
LPAR1	G-protein coupled receptor	0.000481	CXCL8,S1PR3
PRKN	Enzyme	0.000481	MAOA,MAOB
HNF4A	Transcription regulator	0.000565	CXCL8,CYP2C9,CYP3A4,EBP
MUC1	Other	0.000588	CHEK1,CXCL8,PLAU
PIP5K1A	Kinase	0.000617	CXCL8,KISS1R
PDCD1	Phosphatase	0.000634	CXCL8,HRH4,SLC7A5
SNCA	Enzyme	0.00108	ADRA1A,GRIN2B,SLC6A3,TACR1
mir-204	Microrna	0.00112	CHRNA7,CXCL8
GALNT6	Enzyme	0.00154	ANPEP,DPP4
PIK3R1	Kinase	0.00154	CXCL8,PLAU	CTNNB1,PIK3R1
CXCL12	Cytokine	0.00178	CDK9,CXCL8,GSR
CTNNB1	Transcription regulator	0.00185	CXCL8,MAOA,NOS2,PLAU,SLC6A2
KRAS	Enzyme	0.00197	CXCL8,ILK,UPP1
FOSL2	Transcription regulator	0.00202	CXCL8,NOS2
RELA	Transcription regulator	0.00214	CXCL8,CYP2C9,CYP3A4,NOS2,PLAU	CTNNB1,KLF6,NFkB (complex),RELA
KLF11	Transcription regulator	0.00256	DRD2,MAOB
IL18	Cytokine	0.0026	CHRNA7,CXCL8,NOS2
TGFBR2	Kinase	0.00283	ADORA2B,CHRNA7,HSD17B3
CXCR4	G-protein coupled receptor	0.00285	CHRNA7,CXCL8
PIK3CA	Kinase	0.00285	GSR,NOS2
VDR	Transcription regulator	0.00316	CXCL8,CYP3A4
KDM3B	Enzyme	0.00347	ADRA2A,OPRK1,S1PR3
mir-30	Microrna	0.00382	ADRA2A,ADRA2B
CD44	Other	0.0039	ADRB2,KDM1A,PLAU
CCL2	Cytokine	0.00417	CXCL8,HTR2B
PDGF BB	Complex	0.00419	ADRB2,CXCL8,PLAU
ADRA1D	G-protein coupled receptor	0.0042	ADRA1B
AFAP1L2	Other	0.0042	CXCL8
ATXN2	Other	0.0042	PABPC1
BMX	Kinase	0.0042	CXCL8
Bvr	Group	0.0042	NOS2
CD8	Complex	0.0042	LCK
CDCA7L	Other	0.0042	MAOA
CNR2	G-protein coupled receptor	0.0042	OPRM1
Cytochrome bc1	Complex	0.0042	MAOA
DMTF1	Transcription regulator	0.0042	ANPEP
DTNBP1	Other	0.0042	DRD2
DUOX1	Enzyme	0.0042	CXCL8
GRK5	Kinase	0.0042	SLC6A3
GSE1	Other	0.0042	SLC7A5
HTR2A	G-protein coupled receptor	0.0042	OPRM1
ITK	Kinase	0.0042	CXCL8
ITSN1	Other	0.0042	NOS2
KSR2	Kinase	0.0042	CXCL8
MAP3K10	Kinase	0.0042	CXCL8
MUC2	Other	0.0042	CXCL8
MXD4	Transcription regulator	0.0042	ODC1
PELI2	Enzyme	0.0042	CXCL8
RCAN1	Other	0.0042	CXCL8
RPS6KA	Group	0.0042	CXCL8
RSL1D1	Other	0.0042	PLAU
Rsk	Group	0.0042	CXCL8
TNPO2	Transporter	0.0042	CXCL8
TPSD1	Peptidase	0.0042	CXCL8
cytochrome-c oxidase	Complex	0.0042	MAOA
SRC	Kinase	0.00492	CXCL8,PLAU	CHUK,RELA,SRC
BSG	Transporter	0.00532	CXCL8,PLAU
CD28	Transmembrane receptor	0.00553	CXCL8,FYN,SLC7A5
TREM1	Transmembrane receptor	0.00565	ADORA2B,ADRB2,CXCL8,S1PR3
SUZ12	Enzyme	0.00609	CNR1,PLAU,SLC7A5
CHUK	Kinase	0.00615	CXCL8,PLAU	CHUK,KLF6,NFkB (complex),RELA
KLF6	Transcription regulator	0.00615	CXCL8,NOS2	CTNNB1,KLF6,NFkB (complex),RELA
NR3C1	Ligand-dependent nuclear receptor	0.00681	CXCL8,CYP2C19,CYP3A4,DPP7,MAOA,NOS2
Akt	Group	0.00688	CXCL8,GSR,KCNA5
Gsk3	Group	0.00751	CXCL8,NOS2	Gsk3,KLF6,NFkB (complex),RELA
ITGB1	Transmembrane receptor	0.00798	CXCL8,PLAU	CTNNB1,ITGB1
UXT	Transcription regulator	0.00798	CHEK1,CXCL8
15-LOX	Group	0.00839	MAOA
ADRA1B	G-protein coupled receptor	0.00839	ADRA1A
ADRM1	Other	0.00839	NOS2
Adaptor protein 2	Complex	0.00839	NOS1
BCL10	Transcription regulator	0.00839	CXCL8
BGN	Other	0.00839	CXCL8
CCL21	Cytokine	0.00839	CXCL8
CD300LF	Other	0.00839	CXCL8
CHRNB2	Transmembrane receptor	0.00839	CHRNA4
COL17A1	Other	0.00839	CXCL8
CYSLTR2	G-protein coupled receptor	0.00839	CXCL8
Camk	Complex	0.00839	S1PR3
DAPK1	Kinase	0.00839	CXCL8
ENTPD1	Enzyme	0.00839	CXCL8
GATAD2B	Transcription regulator	0.00839	CXCL8
GNA14	Enzyme	0.00839	CXCL8
GPR32	G-protein coupled receptor	0.00839	CXCL8
GRK6	Kinase	0.00839	SLC6A3
HBB	Transporter	0.00839	CXCL8
IL1RL1	Transmembrane receptor	0.00839	CXCL8
MCPH1	Other	0.00839	CHEK1
MMP8	Peptidase	0.00839	CXCL8
MTBP	Other	0.00839	ODC1
MVP	Other	0.00839	CXCL8
MXD1	Transcription regulator	0.00839	ODC1
Mitochondrial complex 1	Complex	0.00839	MAOA
NOX1	Enzyme	0.00839	CXCL8
PROK1	Growth factor	0.00839	CXCL8
SENP5	Peptidase	0.00839	CXCL8
SENP6	Peptidase	0.00839	CXCL8
SP100	Transcription regulator	0.00839	PLAU
TANK	Other	0.00839	CXCL8
TMEM9B	Other	0.00839	CXCL8
TNFRSF10B	Transmembrane receptor	0.00839	CXCL8
WRN	Enzyme	0.00839	CXCL8
miR-16-1-3p (miRNAs w/seed CAGUAUU)	Mature microrna	0.00839	CHEK1
miR-424-3p (miRNAs w/seed AAAACGU)	Mature microrna	0.00839	CHEK1
TP53	Transcription regulator	0.00913	ADRB2,CDC7,CES2,CHEK1,CXCL8,FYN,GSR,NOS2
CD24	Other	0.00913	ADRB2,CXCL8,PLAU
CD3 group	Group	0.01	FYN,SLC7A5
IKBKB	Kinase	0.01	CXCL8,FYN
PELP1	Other	0.0109	CES1,CXCL8,FYN
EGFR	Kinase	0.0115	CXCL8,NOS2,PLAU
CG	Complex	0.0118	CXCL8,PLAU,UPP1
CSF2	Cytokine	0.0118	CXCL8,NOS2,UPP1
IL4	Cytokine	0.0118	CXCL8,MAOA,OPRM1
GSK3B	Kinase	0.0123	CXCL8,NOS2
NFKB1	Transcription regulator	0.0123	CXCL8,NOS2,PLAU
AMBP	Transporter	0.0126	PLAU
CC2D1A	Transcription regulator	0.0126	DRD2
CCNT1	Transcription regulator	0.0126	CXCL8
CD300C	Transmembrane receptor	0.0126	CXCL8
CHIA	Enzyme	0.0126	CXCL8
CKS1B	Kinase	0.0126	CXCL8
Calmodulin	Group	0.0126	S1PR3
Coup-Tf	Group	0.0126	CYP2D6
DGKH	Kinase	0.0126	CXCL8
DNAJA3	Other	0.0126	CXCL8
EGLN2	Enzyme	0.0126	CXCL8
FABP5	Transporter	0.0126	CXCL8
FDPS	Enzyme	0.0126	ADRB2
FFAR4	G-protein coupled receptor	0.0126	CXCL8
FLII	Other	0.0126	CXCL8
GFER	Enzyme	0.0126	CYP3A4
HS6ST1	Enzyme	0.0126	CXCL8
HS6ST2	Enzyme	0.0126	CXCL8
HSPB3	Other	0.0126	CXCL8
HSPB6	Other	0.0126	CXCL8
HSPB8	Kinase	0.0126	CXCL8
IGBP1	Phosphatase	0.0126	NOS2
IL26	Cytokine	0.0126	CXCL8
ITGA3	Other	0.0126	PLAU
KCNMA1	Ion channel	0.0126	CXCL8
LPA	Other	0.0126	CXCL8
LPAR3	G-protein coupled receptor	0.0126	CXCL8
MAP3K3	Kinase	0.0126	CXCL8
MIB2	Transcription regulator	0.0126	CXCL8
NCOA6	Transcription regulator	0.0126	CYP2C9
P2RY6	G-protein coupled receptor	0.0126	CXCL8
SMAD6	Transcription regulator	0.0126	NOS2
SRY	Transcription regulator	0.0126	MAOA
TNFRSF25	Transmembrane receptor	0.0126	CXCL8
TSC22D1	Transcription regulator	0.0126	CXCL8
CCL5	Cytokine	0.0129	CXCL8,PNP
NR1H4	Ligand-dependent nuclear receptor	0.0129	CYP3A4,NOS2
Ap1	Complex	0.0135	CXCL8,OPRM1
FAS	Transmembrane receptor	0.0135	CXCL8,PLAU
MBD2	Transcription regulator	0.0135	DPP4,PLAU
HMOX1	Enzyme	0.0141	CXCL8,NOS2
IRF3	Transcription regulator	0.0147	CXCL8,NOS2
TNF	Cytokine	0.0157	ADORA2A,ADORA2B,CXCL8,DPP4,NOS2,PLAU
EGR1	Transcription regulator	0.0167	CXCL8,FYN
BARD1	Transcription regulator	0.0167	CYP3A4
BLOC1S5	Other	0.0167	DRD2
CD74	Transmembrane receptor	0.0167	CXCL8
CDK5R1	Kinase	0.0167	CXCL8
CINP	Other	0.0167	CHEK1
CITED2	Transcription regulator	0.0167	CXCL8
Fibrinogen	Complex	0.0167	CXCL8
GNA15	Enzyme	0.0167	CXCL8
IGKC	Other	0.0167	CXCL8
IL1R2	Transmembrane receptor	0.0167	CXCL8
IL1RL2	Transmembrane receptor	0.0167	CXCL8
IL36A	Cytokine	0.0167	CXCL8
ITGAM	Transmembrane receptor	0.0167	CXCL8
ITGAX	Transmembrane receptor	0.0167	CXCL8
L3MBTL2	Transcription regulator	0.0167	CDC7
LPAR2	G-protein coupled receptor	0.0167	CXCL8
LRPAP1	Other	0.0167	CXCL8
MAP3K11	Kinase	0.0167	CXCL8
MAPKAPK2	Kinase	0.0167	CXCL8
MEFV	Other	0.0167	CXCL8
NKX2-3	Transcription regulator	0.0167	AOC3
NLRP11	Other	0.0167	CXCL8
P2RY2	G-protein coupled receptor	0.0167	CXCL8
PHOX2A	Transcription regulator	0.0167	SLC6A2
PKNOX1	Transcription regulator	0.0167	PLAU
PLA2G2A	Enzyme	0.0167	CXCL8
PLCE1	Enzyme	0.0167	CXCL8
PTGER1	G-protein coupled receptor	0.0167	CXCL8
PYCARD	Transcription regulator	0.0167	CXCL8
SCAVENGER receptor CLASS A	Group	0.0167	CXCL8
SMPD2	Enzyme	0.0167	NOS2
STK40	Kinase	0.0167	CXCL8
TNIP3	Other	0.0167	CXCL8
XRN2	Enzyme	0.0167	CXCL8
IFNG	Cytokine	0.0179	ADORA2A,ADORA2B,CXCL8,DPP4,NOS2
TERT	Enzyme	0.0181	CHEK1,CXCL8
Hsp90	Group	0.0195	CDK9,SLC6A4
miR-146a-5p (and other miRNAs w/seed GAGAACU)	Mature microrna	0.0195	CXCL8,NOS2
IL6	Cytokine	0.0201	NOS2,OPRM1,PLAU
ADORA2B	G-protein coupled receptor	0.0208	CXCL8
ALB	Transporter	0.0208	CXCL8
Aldose Reductase	Group	0.0208	CXCL8
BUD23	Enzyme	0.0208	CXCL8
Cebp	Complex	0.0208	CXCL8
DACH1	Transcription regulator	0.0208	CXCL8
ERVW-1	Other	0.0208	NOS2
GDF15	Growth factor	0.0208	PLAU
HOXB9	Transcription regulator	0.0208	CXCL8
HSP90AB1	Enzyme	0.0208	SLC6A4
HSPB2	Other	0.0208	CXCL8
IL18RAP	Transmembrane receptor	0.0208	CXCL8
IL1R1	Transmembrane receptor	0.0208	CXCL8
LTB4R	G-protein coupled receptor	0.0208	CXCL8
LTB4R2	G-protein coupled receptor	0.0208	CXCL8
MAML1	Transcription regulator	0.0208	CXCL8
MARCHF3	Other	0.0208	CXCL8
MCM7	Enzyme	0.0208	CHEK1
NFAT (complex)	Complex	0.0208	OPRM1
OTUD7B	Peptidase	0.0208	CXCL8
PARK7	Enzyme	0.0208	CXCL8
PLA2G4A	Enzyme	0.0208	CXCL8
S100A7	Other	0.0208	CXCL8
TNFRSF13C	Transmembrane receptor	0.0208	CXCL8
TPR	Other	0.0208	CXCL8
Tnf receptor	Group	0.0208	CXCL8
IRF1	Transcription regulator	0.021	CXCL8,ODC1
IL1B	Cytokine	0.0218	CXCL8,DPP4,NOS2,TACR1
RXRA	Ligand-dependent nuclear receptor	0.0225	CYP3A4,MAOB
ERG	Transcription regulator	0.0246	FYN,ILK,PLAU
EIF2AK2	Kinase	0.0248	CXCL8,NOS2
B4GALT6	Enzyme	0.025	NOS2
C1q	Complex	0.025	CXCL8
Hif	Complex	0.025	CXCL8
IL22RA1	Transmembrane receptor	0.025	CXCL8
MAPK7	Kinase	0.025	CXCL8
NOD1	Other	0.025	CXCL8
PTGER2	G-protein coupled receptor	0.025	CXCL8
SIRT6	Enzyme	0.025	CXCL8
TIRAP	Other	0.025	CXCL8
TNFRSF12A	Transmembrane receptor	0.025	CXCL8
TNFRSF18	Transmembrane receptor	0.025	CXCL8
TNFSF15	Cytokine	0.025	CXCL8
TUT1	Enzyme	0.025	KISS1R
miR-31-5p (and other miRNAs w/seed GGCAAGA)	Mature microrna	0.025	CXCL8
PTEN	Phosphatase	0.0256	CXCL8,GSR
HIC1	Transcription regulator	0.0264	ADORA2B,ADRB2
HRAS	Enzyme	0.0264	CXCL8,ILK
IGF1	Growth factor	0.0272	CXCL8,PLAU
TCF7L2	Transcription regulator	0.0272	NOS2,PLAU
DEK	Transcription regulator	0.0291	CXCL8
FPR2	G-protein coupled receptor	0.0291	CXCL8
IL11	Cytokine	0.0291	CXCL8
MAP3K8	Kinase	0.0291	CXCL8
MYCBP	Transcription regulator	0.0291	ODC1
NAB2	Transcription regulator	0.0291	PLAU
PELI1	Enzyme	0.0291	NOS2
PRTN3	Peptidase	0.0291	CXCL8
PTBP1	Enzyme	0.0291	DRD2
PTGER4	G-protein coupled receptor	0.0291	CXCL8
SENP7	Peptidase	0.0291	CXCL8
TCIM	Other	0.0291	CXCL8
XIAP	Enzyme	0.0291	CXCL8
miR-511-5p (miRNAs w/seed UGUCUUU)	Mature microrna	0.0291	CXCL8
miR-542-3p (miRNAs w/seed GUGACAG)	Mature microrna	0.0291	ILK
COL18A1	Other	0.0315	NOS2,PLAU
MYOC	Other	0.0315	DPP7,UPP1
SPP1	Cytokine	0.0315	ILK,PLAU
ACVRL1	Kinase	0.0331	CXCL8
ADAM17	Peptidase	0.0331	CXCL8
ALOX15	Enzyme	0.0331	NOS2
C1QBP	Transcription regulator	0.0331	CXCL8
CD4	Transmembrane receptor	0.0331	LCK
FCER1G	Transmembrane receptor	0.0331	CXCL8
Fc gamma receptor	Group	0.0331	CXCL8
GNA13	Enzyme	0.0331	CXCL8
HCK	Kinase	0.0331	MAOA
IL36G	Cytokine	0.0331	CXCL8
L1CAM	Other	0.0331	NOS2
MZF1	Transcription regulator	0.0331	NOS1
NELFE	Other	0.0331	CXCL8
NLRP12	Other	0.0331	CXCL8
PADI2	Enzyme	0.0331	CXCL8
TNFSF9	Cytokine	0.0331	CXCL8
TRIM38	Other	0.0331	CXCL8
VIM	Other	0.0331	PLAU
miR-30c-5p (and other miRNAs w/seed GUAAACA)	Mature microrna	0.0331	ADRA2A
IL17A	Cytokine	0.0369	CXCL8,NOS2
TLR2	Transmembrane receptor	0.0369	CXCL8,NOS2
F3	Transmembrane receptor	0.0372	CXCL8
FAT1	Other	0.0372	PLAU
HDL	Complex	0.0372	CXCL8
IDO1	Enzyme	0.0372	SLC7A5
LGALS8	Other	0.0372	CXCL8
NAALADL2	Other	0.0372	S1PR3
PDPK1	Kinase	0.0372	CXCL8
PIK3CD	Kinase	0.0372	CXCL8
RIPK1	Kinase	0.0372	CXCL8
S100A9	Other	0.0372	CXCL8
STK17A	Kinase	0.0372	NUDT1
TNFSF12	Cytokine	0.0372	CXCL8
VCP	Enzyme	0.0372	CXCL8
Vegf	Group	0.0372	CXCL8
BMP7	Growth factor	0.0379	CXCL8,ILK
MYC	Transcription regulator	0.0397	CHEK1,GSR,ODC1,PLAU
KAT5	Transcription regulator	0.0398	CXCL8,OPRK1
BMPR2	Kinase	0.0413	CXCL8
CDK8	Kinase	0.0413	CXCL8
Ctbp	Group	0.0413	ADRB2
ELANE	Peptidase	0.0413	CXCL8
HNRNPA1	Other	0.0413	ILK
IL1RAP	Transmembrane receptor	0.0413	CXCL8
Iga	Complex	0.0413	CXCL8
LILRA2	Other	0.0413	CXCL8
RAS	Group	0.0413	CXCL8
TNFAIP3	Enzyme	0.0413	CXCL8
hemoglobin	Complex	0.0413	CXCL8
IL10	Cytokine	0.0417	CXCL8,NOS2
IL13	Cytokine	0.0432	CXCL8,MAOA,NOS2
C9orf72	Other	0.0453	CXCL8
CGAS	Enzyme	0.0453	CXCL8
DLX6-AS1	Other	0.0453	ANPEP
ELF5	Transcription regulator	0.0453	ILK
ENG	Transmembrane receptor	0.0453	PLAU
F2RL1	G-protein coupled receptor	0.0453	CXCL8
GDF2	Growth factor	0.0453	CXCL8
GPI	Enzyme	0.0453	CXCL8
Hsp70	Group	0.0453	CXCL8
IL17F	Cytokine	0.0453	CXCL8
IL25	Cytokine	0.0453	CXCL8
ILF3	Transcription regulator	0.0453	PLAU
NFIX	Transcription regulator	0.0453	CXCL8
SAA1	Transporter	0.0453	CXCL8
SPINT2	Other	0.0453	PLAU
TAP1	Transporter	0.0453	CXCL8
TLR5	Transmembrane receptor	0.0453	CXCL8
ELAVL1	Other	0.0467	KIF11,NOS2
EZH2	Transcription regulator	0.0473	ADRB2,CNR1,CXCL8
TLR4	Transmembrane receptor	0.0477	CXCL8,NOS2
ACTN4	Transcription regulator	0.0493	CXCL8
ANXA1	Enzyme	0.0493	PLAU
BIRC3	Enzyme	0.0493	CXCL8
DOT1L	Phosphatase	0.0493	PABPC1
IKBKG	Kinase	0.0493	CXCL8
IL36B	Cytokine	0.0493	CXCL8
SCD	Enzyme	0.0493	CXCL8
TICAM1	Other	0.0493	CXCL8
TRPC1	Ion channel	0.0493	S1PR3
mir-373	Microrna	0.0493	CXCL8
