# Supplementary material for: Unraveling the Catha edulis Extract Effects on the Cellular and Molecular Signaling in SKOV3 Cells
Source: Front Pharmacol. 2021 May 10;12:666885. doi: 10.3389/fphar.2021.666885 (PMC8141790; doi:10.3389/fphar.2021.666885)
Supplement: Supplementary file 12 [file Table5.xlsx]

## Sheet: 98-targets-associated_diseases 
Disease full name	Relevance (p-value)	Number of associated targets	Therapeutic Area	Highest associated targets (max 10)	All targets
Neuroendocrine neoplasm	1e-51	82	Cell Proliferation Disorder, Endocrine System Disease	MAP2K1 JAK2 ADRA2A ADRA2C AKT2 LCK JAK1 TYMS PARP2 FYN ...	MAP2K1 JAK2 ADRA2A ADRA2C AKT2 LCK JAK1 TYMS PARP2 FYN CYP2C9 CYP2C19 DRD2 MMP2 DRD3 SLC18A2 ART1 SLC6A3 SLC6A2 PRKCD HTR2A PRKCE HTR2B HTR4 PNMT HTR2C TAAR1 HRH2 PNP CYP2A6 CACNA2D1 HRH4 HRH3 CA1 TACR1 ANPEP ROCK1 ROCK2 HDAC6 SLC15A1 MAOA HDAC8 HDAC2 HDAC1 ADORA1 NOS3 GSK3B PRKD1 COMT SIRT1 PLAUR CHRNA3 CAPN1 SLC6A4 NOS2 CA12 SIGMAR1 NOS1 KDM1A CA9 SLC7A5 PBK CDC7 AOC1 FAP SIRT2 PLAU THRB CYP3A4…
Malignant endocrine neoplasm	3e-51	88	Cell Proliferation Disorder, Endocrine System Disease	MAP2K1 JAK1 LCK JAK2 CACNA2D1 ADRA2A ADRA2C AKT2 THRB TYMS ...	MAP2K1 JAK1 LCK JAK2 CACNA2D1 ADRA2A ADRA2C AKT2 THRB TYMS THRA FYN PARP2 HDAC8 HTR2B CYP2C9 CYP2C19 SLC6A3 KAT2B MMP2 ART1 DRD2 DRD3 PRKCD PRKCE HTR2A HTR4 HTR2C SLC6A2 SLC18A2 CYP2A6 PNMT PNP HRH2 HRH3 TAAR1 HRH4 CA1 GSK3B ANPEP ROCK2 ROCK1 TACR1 SLC15A1 HDAC6 HDAC2 HDAC1 NOS3 MAOA SIRT1 ADORA1 PLAU PRKD1 PLAUR CA9 CHRNA3 CA12 KDM1A NOS2 SLC6A4 SLC7A5 PBK CYP3A4 SIRT2 CES1 PIM3 KISS1R CDC7 PRMT…
Digestive system carcinoma	1e-50	92	Cell Proliferation Disorder, Gastrointestinal Disease	MAP2K1 JAK2 JAK1 AKT2 TYMS LCK CACNA2D1 PARP2 CARM1 HDAC1 ...	MAP2K1 JAK2 JAK1 AKT2 TYMS LCK CACNA2D1 PARP2 CARM1 HDAC1 KISS1R FYN GSK3B KAT2B PRKCD SLC7A5 MMP2 CAPN1 MAOA NOS2 ROCK1 NOS1 THRB PRMT6 HDAC2 HDAC6 HDAC8 PRKCE ART1 NOS3 ROCK2 SIRT2 SIRT1 CDC7 PLAU PRKD1 SLC6A4 SLC6A2 PLAUR HRH2 CA9 KDM1A ANPEP LAP3 FAP CYP2A6 CYP2C9 PBK CA12 HRH4 TACR1 COMT CYP3A4 PIM3 SLC6A3 CYP2C19 SIGMAR1 HRH3 CES1 DPP9 DRD2 CA7 CA1 DRD3 PIM2 SLC15A1 AOC1 ADORA1 PNP CES2 BAZ…
Neuroendocrine carcinoma	2e-50	71	Cell Proliferation Disorder, Endocrine System Disease	MAP2K1 JAK2 LCK AKT2 JAK1 TYMS PARP2 FYN CYP2C9 CYP2C19 ...	MAP2K1 JAK2 LCK AKT2 JAK1 TYMS PARP2 FYN CYP2C9 CYP2C19 MMP2 DRD2 DRD3 ART1 ADRA2C ADRA2A HTR2B PRKCD PRKCE HTR4 HTR2A HTR2C SLC18A2 SLC6A2 PNMT CYP2A6 CACNA2D1 PNP SLC6A3 HRH2 TAAR1 HRH4 HRH3 CA1 ANPEP TACR1 ROCK1 ROCK2 SLC15A1 HDAC6 HDAC1 HDAC2 MAOA HDAC8 ADORA1 PRKD1 GSK3B CHRNA3 SLC6A4 CA12 PLAUR KDM1A NOS2 AOC1 CA9 SLC7A5 PBK THRB PLAU SIRT1 CYP3A4 SIRT2 DPP9 FAP CAPN1 NOS1 PIM3 NOS3 KAT2B C…
Digestive system cancer	8e-50	93	Cell Proliferation Disorder, Gastrointestinal Disease	MAP2K1 JAK2 JAK1 AKT2 TYMS MMP2 LCK CACNA2D1 ADRA2A ADRA2C ...	MAP2K1 JAK2 JAK1 AKT2 TYMS MMP2 LCK CACNA2D1 ADRA2A ADRA2C PARP2 NOS1 CARM1 HDAC1 KISS1R FYN GSK3B PRKCD KAT2B SLC7A5 CAPN1 MAOA NOS2 ROCK1 THRB HDAC2 PRMT6 HDAC6 HDAC8 PRKCE ART1 NOS3 ROCK2 SIRT2 HRH2 SIRT1 CDC7 CA9 SLC6A3 PRKD1 PLAU SLC6A4 SLC6A2 PLAUR KDM1A FAP ANPEP LAP3 CYP2A6 CYP2C9 PBK CA12 HRH4 TACR1 COMT CYP3A4 PIM3 CYP2C19 SIGMAR1 HRH3 CES1 DRD2 DPP9 CA1 CA7 DRD3 PIM2 SLC15A1 AOC1 ADORA…
Liver and intrahepatic bile duct neoplasm	4e-49	81	Cell Proliferation Disorder, Gastrointestinal Disease	MAP2K1 AKT2 JAK2 JAK1 LCK TYMS CACNA2D1 NOS3 PARP2 PLAU ...	MAP2K1 AKT2 JAK2 JAK1 LCK TYMS CACNA2D1 NOS3 PARP2 PLAU SIRT1 GSK3B FYN PLAUR HDAC6 HDAC8 HDAC2 HDAC1 ROCK2 CA9 MMP2 MAOA CYP2A6 KDM1A NOS2 PRKD1 ANPEP PRKCE PRKCD SLC7A5 PBK CYP3A4 CA12 CYP2C9 ROCK1 SIRT2 CYP2C19 HRH3 CES1 PIM3 KAT2B CDC7 PRMT6 LAP3 PIM2 CARM1 SLC15A1 AOC1 PNP TACR1 BAZ2A NOS1 MAOB KISS1R ADRA2A TAAR1 COMT ART1 SLC6A2 THRB THRA CES2 CA1 DPP9 CHRNA4 PAOX DPP8 HTR2B HTR2A HTR4 HRH…
Nervous system cancer	5e-49	81	Cell Proliferation Disorder, Nervous System Disease	MAP2K1 JAK2 JAK1 ADRA2C LCK ADRA2A AKT2 FYN GSK3B PRKCD ...	MAP2K1 JAK2 JAK1 ADRA2C LCK ADRA2A AKT2 FYN GSK3B PRKCD HDAC2 PRKCE SLC6A3 HTR2A DRD2 DRD3 SLC6A2 HTR2C KAT2B SLC18A2 CARM1 HRH3 ROCK1 HTR4 TAAR1 HRH2 MAOA CAPN1 TYMS ART1 CDC7 SLC7A5 NOS1 CYP3A4 KDM1A CYP2C19 MAOB PAOX AOC1 CES1 HDAC6 HDAC1 HDAC8 ROCK2 PARP2 CACNA2D1 PRKD1 PLAUR MMP2 TACR1 CA12 SLC6A4 CA1 CA9 SIRT1 PBK SIRT2 PLAU NOS2 HTR2B NOS3 COMT THRB PNMT SIGMAR1 FAP KISS1R PIM2 ANPEP PRMT8…
Liver neoplasm	2e-48	83	Cell Proliferation Disorder, Endocrine System Disease, Gastrointestinal Disease	MAP2K1 JAK2 JAK1 AKT2 LCK TYMS CACNA2D1 HTR2A CA1 HTR2C ...	MAP2K1 JAK2 JAK1 AKT2 LCK TYMS CACNA2D1 HTR2A CA1 HTR2C NOS3 SIRT1 PARP2 PLAU GSK3B HDAC2 FYN PLAUR CHRNA3 HDAC6 HDAC1 HDAC8 ROCK2 CA9 MMP2 MAOA CYP2A6 KDM1A NOS2 ANPEP PRKD1 PRKCD PRKCE SLC7A5 PBK CYP3A4 ROCK1 CA12 CYP2C9 PIM2 SIRT2 CYP2C19 HRH3 CES1 PIM3 KISS1R CDC7 LAP3 KAT2B TACR1 CARM1 PRMT6 AOC1 PNP SLC15A1 BAZ2A NOS1 ART1 MAOB ADRA2A TAAR1 COMT NISCH SLC6A2 THRB THRA DPP9 CES2 DPP8 FAP CHR…
Hepatobiliary neoplasm	3e-48	83	Cell Proliferation Disorder, Gastrointestinal Disease	MAP2K1 JAK2 JAK1 AKT2 LCK TYMS CACNA2D1 HTR2A CA1 HTR2C ...	MAP2K1 JAK2 JAK1 AKT2 LCK TYMS CACNA2D1 HTR2A CA1 HTR2C NOS3 SIRT1 PARP2 PLAU GSK3B HDAC2 FYN PLAUR CHRNA3 HDAC6 HDAC1 HDAC8 ROCK2 CA9 PRKCE PRKD1 PRKCD MMP2 MAOA CYP2A6 KDM1A NOS2 ANPEP SLC7A5 PBK CYP3A4 ROCK1 CA12 CYP2C9 PIM2 SIRT2 CYP2C19 HRH3 CES1 PIM3 KISS1R CDC7 TACR1 LAP3 KAT2B CARM1 PRMT6 AOC1 PNP SLC15A1 BAZ2A NOS1 ART1 MAOB ADRA2A TAAR1 COMT NISCH SLC6A2 THRB THRA DPP9 CES2 DPP8 FAP CHR…
Melanocytic neoplasm	8e-48	77	Cell Proliferation Disorder	MAP2K1 JAK2 AKT2 LCK JAK1 FYN CYP2C19 CYP2C9 MMP2 DRD2 ...	MAP2K1 JAK2 AKT2 LCK JAK1 FYN CYP2C19 CYP2C9 MMP2 DRD2 ADRA2C ADRA2A DRD3 ART1 HTR2B SLC6A3 PRKCD PRKCE HTR2A HTR2C HTR4 SLC18A2 SLC6A2 PNMT PNP CACNA2D1 CYP2A6 HRH2 HRH4 TAAR1 HRH3 CA1 ANPEP TACR1 ROCK1 ROCK2 SLC15A1 HDAC6 HDAC2 HDAC1 HDAC8 ADORA1 MAOA PARP2 PRKD1 KISS1R THRA SIRT1 TYMS PLAUR CAPN1 NOS2 SIGMAR1 NOS1 GSK3B SLC7A5 CDC7 COMT FAP CA9 SIRT2 PLAU NOS3 AOC1 PBK PAOX PRKX CYP3A4 KDM1A T…
Melanoma	9e-48	76	Integumentary System Disease, Cell Proliferation Disorder, Endocrine System Disease	MAP2K1 JAK2 AKT2 LCK JAK1 FYN CYP2C19 CYP2C9 MMP2 DRD2 ...	MAP2K1 JAK2 AKT2 LCK JAK1 FYN CYP2C19 CYP2C9 MMP2 DRD2 ADRA2C ADRA2A DRD3 ART1 HTR2B SLC6A3 PRKCD PRKCE HTR2A HTR2C HTR4 SLC18A2 SLC6A2 PNMT PNP CACNA2D1 CYP2A6 HRH2 HRH4 TAAR1 HRH3 CA1 ANPEP TACR1 ROCK1 ROCK2 SLC15A1 HDAC6 HDAC2 HDAC1 HDAC8 ADORA1 MAOA PARP2 PRKD1 SIRT1 TYMS PLAUR CAPN1 NOS2 SIGMAR1 NOS1 GSK3B SLC7A5 CDC7 COMT FAP CA9 SIRT2 PLAU NOS3 AOC1 PBK PAOX PRKX KDM1A THRB CYP3A4 SLC6A4 M…
Adenocarcinoma	3e-47	92	Cell Proliferation Disorder	MAP2K1 JAK1 JAK2 LCK AKT2 CACNA2D1 ADRA2A TYMS ADRA2C PARP2 ...	MAP2K1 JAK1 JAK2 LCK AKT2 CACNA2D1 ADRA2A TYMS ADRA2C PARP2 HDAC2 HDAC1 FYN HDAC6 GSK3B CHRNA3 HDAC8 PRKCD KAT2B PRKCE CDC7 CARM1 MMP2 HTR2A ROCK1 HTR2C MAOA TACR1 KISS1R DRD3 HTR4 CA9 SLC6A2 HRH2 SLC6A4 NOS2 DRD2 HRH4 PRMT6 KDM1A HTR2B CAPN1 ROCK2 ART1 TAAR1 NOS3 CYP2A6 HRH3 ANPEP CHRNA4 NOS1 THRB CHRNA7 BAZ2A CYP2C9 CYP2C19 SIRT1 ADORA1 PLAU MAOB PLAUR PRKD1 CYP3A4 SIRT2 PBK SLC7A5 CA12 COMT SL…
Glandular cell neoplasm	3e-47	92	Cell Proliferation Disorder	MAP2K1 JAK1 JAK2 LCK AKT2 CACNA2D1 ADRA2A TYMS ADRA2C PARP2 ...	MAP2K1 JAK1 JAK2 LCK AKT2 CACNA2D1 ADRA2A TYMS ADRA2C PARP2 HDAC2 HDAC1 FYN HDAC6 GSK3B CHRNA3 HDAC8 PRKCD KAT2B PRKCE CDC7 CARM1 MMP2 HTR2A ROCK1 HTR2C MAOA TACR1 KISS1R DRD3 HTR4 CA9 SLC6A2 HRH2 SLC6A4 NOS2 DRD2 HRH4 PRMT6 KDM1A HTR2B CAPN1 ROCK2 ART1 TAAR1 NOS3 CYP2A6 HRH3 ANPEP CHRNA4 NOS1 THRB CHRNA7 BAZ2A CYP2C9 CYP2C19 SIRT1 ADORA1 PLAU MAOB PLAUR PRKD1 CYP3A4 SIRT2 PBK SLC7A5 CA12 COMT SL…
Rare epithelial tumor of liver and intrahepatic biliary tract	6e-47	79	Cell Proliferation Disorder, Gastrointestinal Disease	MAP2K1 AKT2 JAK2 JAK1 LCK TYMS CACNA2D1 NOS3 PLAU SIRT1 ...	MAP2K1 AKT2 JAK2 JAK1 LCK TYMS CACNA2D1 NOS3 PLAU SIRT1 GSK3B PARP2 FYN PLAUR ROCK2 HDAC8 HDAC6 HDAC2 HDAC1 CA9 MMP2 MAOA CYP2A6 KDM1A NOS2 ANPEP PBK SLC7A5 CYP3A4 CA12 CYP2C9 ROCK1 SIRT2 CYP2C19 HRH3 CES1 PIM3 KAT2B CDC7 PRMT6 LAP3 PIM2 CARM1 SLC15A1 AOC1 PNP TACR1 BAZ2A NOS1 MAOB KISS1R ADRA2A TAAR1 COMT ART1 SLC6A2 THRB THRA CES2 CA1 DPP9 CHRNA4 PAOX DPP8 HTR2B HTR2A HTR4 HRH2 PRKD1 FAP CHRNA3…
Central nervous system cancer	7e-47	82	Cell Proliferation Disorder, Nervous System Disease	JAK2 JAK1 MAP2K1 ADRA2C LCK ADRA2A AKT2 FYN GSK3B PRKCD ...	JAK2 JAK1 MAP2K1 ADRA2C LCK ADRA2A AKT2 FYN GSK3B PRKCD HDAC2 SLC6A3 PRKCE HTR2A HTR2C DRD2 DRD3 SLC6A2 KAT2B SLC18A2 HRH3 CARM1 ROCK1 HTR4 TAAR1 HRH2 MAOA CAPN1 TYMS ART1 CDC7 SLC7A5 NOS1 CYP3A4 KDM1A CYP2C19 AOC1 MAOB CES1 PAOX HDAC6 HDAC1 HDAC8 ROCK2 PARP2 CACNA2D1 PBK CA12 MMP2 PLAUR PLAU CA9 TACR1 PRKD1 CA7 SLC6A4 CA1 PRMT8 SIRT1 SIRT2 NOS2 NOS3 COMT FAP SIGMAR1 KISS1R PIM2 ANPEP PRMT6 THRB …
Digestive system neoplasm	9e-47	93	Cell Proliferation Disorder, Gastrointestinal Disease	MAP2K1 AKT2 JAK2 JAK1 TYMS MMP2 LCK CACNA2D1 DRD3 ADRA2A ...	MAP2K1 AKT2 JAK2 JAK1 TYMS MMP2 LCK CACNA2D1 DRD3 ADRA2A ADRA2C PARP2 NOS1 CA1 HTR2A HTR2C CARM1 HDAC1 KISS1R KAT2B FYN GSK3B PRKCD THRB SLC7A5 ROCK1 CAPN1 MAOA NOS2 HDAC2 NOS3 PRMT6 SIRT1 HDAC6 HDAC8 PRKCE ART1 SIRT2 ROCK2 HRH2 PLAU THRA CA9 CDC7 PRKD1 SLC6A3 PLAUR SLC6A4 SLC6A2 CHRNA3 KDM1A AOC1 FAP ANPEP LAP3 CYP2A6 COMT CYP3A4 CYP2C9 PBK HRH4 CA12 TACR1 CYP2C19 PIM2 PIM3 DRD2 SIGMAR1 HRH3 CES…
Nervous system neoplasm	2e-46	87	Cell Proliferation Disorder, Nervous System Disease	MAP2K1 JAK2 JAK1 DRD2 DRD3 ADRA2C TYMS LCK AKT2 SLC6A3 ...	MAP2K1 JAK2 JAK1 DRD2 DRD3 ADRA2C TYMS LCK AKT2 SLC6A3 ADRA2A SLC6A2 HDAC2 FYN GSK3B PRKCD PRKCE SLC18A2 HTR2A ROCK1 HDAC6 HTR2C KAT2B TAAR1 HRH3 CARM1 MAOA CAPN1 HTR4 HRH2 ART1 SLC7A5 CDC7 NOS2 NOS1 KDM1A CYP3A4 CYP2C19 MAOB AOC1 PAOX CES1 ROCK2 HDAC1 TACR1 HTR2B HDAC8 SIRT1 THRB CACNA2D1 NOS3 PARP2 THRA COMT KISS1R PLAU MMP2 PLAUR PNMT PRKD1 CA12 CA9 CA1 SLC6A4 SIRT2 PBK ANPEP ADORA1 LAP3 PNP S…
Liver cancer	2e-46	79	Cell Proliferation Disorder, Endocrine System Disease, Gastrointestinal Disease	MAP2K1 JAK2 AKT2 JAK1 LCK TYMS CACNA2D1 NOS3 PARP2 SIRT1 ...	MAP2K1 JAK2 AKT2 JAK1 LCK TYMS CACNA2D1 NOS3 PARP2 SIRT1 GSK3B FYN PLAU PLAUR HDAC6 HDAC8 HDAC2 HDAC1 ROCK2 CA9 MMP2 MAOA CYP2A6 KDM1A NOS2 PRKD1 ANPEP PRKCE PRKCD SLC7A5 PBK CYP3A4 CA12 CYP2C9 ROCK1 SIRT2 CYP2C19 HRH3 CES1 PIM3 KAT2B CDC7 PRMT6 LAP3 PIM2 CARM1 SLC15A1 AOC1 PNP TACR1 BAZ2A NOS1 MAOB KISS1R ADRA2A TAAR1 COMT ART1 SLC6A2 THRB THRA CES2 CA1 DPP9 CHRNA4 PAOX DPP8 HTR2A HTR2B HTR4 HRH…
Respiratory system cancer	3e-46	83	Cell Proliferation Disorder, Respiratory Or Thoracic Disease	MAP2K1 AKT2 JAK2 JAK1 LCK TYMS ADRA2C ROCK1 CHRNA3 ADRA2A ...	MAP2K1 AKT2 JAK2 JAK1 LCK TYMS ADRA2C ROCK1 CHRNA3 ADRA2A MMP2 CHRNA4 SLC6A3 PARP2 HDAC1 HDAC2 TACR1 CACNA2D1 FYN HDAC6 HDAC8 CYP2A6 GSK3B SLC6A2 PRKCD PRKCE KAT2B CARM1 DRD2 DRD3 HTR2A HTR2C CDC7 HTR2B HRH2 HRH4 ART1 TAAR1 HRH3 ROCK2 CHRNA7 CYP2C19 CYP2C9 SLC18A2 HTR4 ANPEP CAPN1 PRKD1 SIRT1 KDM1A COMT ADORA1 CA9 CA12 CA1 CYP3A4 FAP LAP3 SIRT2 PBK PLAUR SLC7A5 NOS3 PLAU NOS2 DPP9 MAOA SLC6A4 PAO…
Lung carcinoma	3e-46	83	Cell Proliferation Disorder, Respiratory Or Thoracic Disease	MAP2K1 AKT2 JAK2 JAK1 LCK TYMS ROCK1 CHRNA3 PARP2 SLC6A3 ...	MAP2K1 AKT2 JAK2 JAK1 LCK TYMS ROCK1 CHRNA3 PARP2 SLC6A3 TACR1 FYN ADRA2C CHRNA4 ADRA2A GSK3B CYP2A6 KAT2B PRKCD PRKCE CARM1 HDAC1 MMP2 DRD2 DRD3 HTR2C HTR2A CDC7 HTR2B HRH2 HRH4 ART1 HDAC2 TAAR1 HRH3 CACNA2D1 ROCK2 CHRNA7 HDAC6 CYP2C9 CYP2C19 SLC18A2 HTR4 HDAC8 ANPEP CAPN1 PRKD1 SLC6A2 KDM1A ADORA1 SIRT1 CA12 CA1 FAP CYP3A4 CA9 PBK MAOA LAP3 PLAUR SIRT2 SLC7A5 SLC6A4 CES1 PLAU NOS3 DPP9 NOS2 PAO…
Colorectal carcinoma	4e-46	80	Cell Proliferation Disorder, Gastrointestinal Disease	MAP2K1 TYMS JAK2 LCK JAK1 AKT2 HDAC2 HDAC1 HDAC6 PARP2 ...	MAP2K1 TYMS JAK2 LCK JAK1 AKT2 HDAC2 HDAC1 HDAC6 PARP2 HDAC8 SLC6A4 SLC6A2 FYN PRMT6 SIRT1 PLAUR SIRT2 KDM1A MMP2 FAP CARM1 PRKD1 HRH2 PRKCD PRKCE CYP2C9 GSK3B CA9 ROCK1 COMT PBK TACR1 SLC6A3 NOS2 ART1 ROCK2 ANPEP SLC7A5 PIM3 NOS3 CA7 PLAU DRD2 CYP3A4 KAT2B DPP9 CA1 HRH4 CYP2C19 CYP2A6 LAP3 ADORA1 PAOX AOC1 CES2 KISS1R SIGMAR1 CA12 ADRA2A THRA PRMT8 CES1 SLC15A1 MAOA HTR4 MAOB HTR2A NOS1 CA13 HRH…
Malignant glioma	5e-46	75	Cell Proliferation Disorder, Nervous System Disease	JAK2 JAK1 MAP2K1 AKT2 FYN LCK HDAC2 GSK3B PRKCD PRKCE ...	JAK2 JAK1 MAP2K1 AKT2 FYN LCK HDAC2 GSK3B PRKCD PRKCE HTR2A DRD2 DRD3 KAT2B HTR2C CARM1 HRH3 ROCK1 ADRA2C HTR4 TAAR1 HRH2 MAOA CAPN1 TYMS ART1 CDC7 SLC7A5 NOS1 CYP3A4 CYP2C19 MAOB PAOX CES1 AOC1 KDM1A HDAC6 HDAC1 HDAC8 ROCK2 PARP2 CACNA2D1 SLC6A3 PLAUR TACR1 MMP2 CA12 SLC6A4 CA1 SLC6A2 CA9 PBK SIRT1 NOS2 PLAU SIRT2 SLC18A2 NOS3 COMT SIGMAR1 FAP KISS1R PRKD1 PIM2 PRMT8 ANPEP ADORA1 SLC15A1 THRB PN…
Immune system cancer	6e-46	80	Cell Proliferation Disorder, Immune System Disease	JAK2 JAK1 HDAC2 LCK PRKCD PRKD1 PRKCE HDAC1 HDAC8 GSK3B ...	JAK2 JAK1 HDAC2 LCK PRKCD PRKD1 PRKCE HDAC1 HDAC8 GSK3B HDAC6 FYN MAP2K1 AKT2 TYMS SLC6A2 NOS2 THRB ANPEP SLC18A2 LAP3 NOS1 CES1 MMP2 TACR1 CAPN1 KCNJ1 CA9 PIM3 PARP2 PIM2 MAOA MAOB KDM1A SIRT1 DRD2 SLC6A4 DRD3 ADORA1 HTR2C HTR2A SIRT2 PLAUR SLC7A5 PBK CYP3A4 ROCK1 PLAU CA1 CYP2C19 HRH2 DPP8 NOS3 CARM1 CYP2C9 CDC7 PNP KAT2B DPP9 CYP2A6 AOC1 THRA KISS1R COMT ROCK2 CA12 FAP SIGMAR1 CA7 CA13 NEK1 AD…
Epithelial skin neoplasm	1e-45	85	Integumentary System Disease, Cell Proliferation Disorder	MAP2K1 JAK2 JAK1 AKT2 LCK TYMS ROCK2 FYN KAT2B PRKCD ...	MAP2K1 JAK2 JAK1 AKT2 LCK TYMS ROCK2 FYN KAT2B PRKCD HDAC6 HDAC8 MMP2 PRKCE CYP2C9 CYP2C19 CHRNA3 CARM1 ART1 DRD2 ADRA2C DRD3 CYP2A6 HTR2A HTR2C ROCK1 HTR4 HRH2 CAPN1 ADRA2A HTR2B HDAC1 MAOA HRH4 PNP SLC6A3 SLC18A2 TACR1 TAAR1 HRH3 CACNA2D1 NOS2 SLC6A2 PNMT GSK3B ANPEP CA1 SLC15A1 HDAC2 SLC7A5 PARP2 ADORA1 PRKD1 CES2 SIRT1 PLAUR KDM1A SIGMAR1 PLAU CA9 CDC7 PBK NOS1 FAP COMT CA12 LAP3 NOS3 SIRT2 C…
Endocrine neoplasm	2e-45	92	Cell Proliferation Disorder, Endocrine System Disease	MAP2K1 JAK1 JAK2 LCK TYMS DRD3 DRD2 CACNA2D1 AKT2 ADRA2A ...	MAP2K1 JAK1 JAK2 LCK TYMS DRD3 DRD2 CACNA2D1 AKT2 ADRA2A ADRA2C THRB PARP2 THRA FYN HTR2A HTR2C HDAC1 GSK3B CA1 SLC6A3 TACR1 KAT2B KISS1R HTR4 MMP2 HDAC8 HTR2B CYP2C9 CYP2C19 HRH4 CDC7 PRKCE MAOA SLC18A2 ART1 HDAC6 PRKCD SLC6A2 PNMT NOS2 TAAR1 KDM1A CYP2A6 HRH2 PNP HRH3 SLC7A5 ANPEP NOS1 NOS3 HDAC2 ROCK2 ROCK1 SLC15A1 SIRT1 SIRT2 PRKD1 ADORA1 PLAU CHRNA3 PLAUR COMT NEK1 CES1 CA9 CAPN1 CA12 LAP3 P…
Skin neoplasm	2e-45	87	Integumentary System Disease, Cell Proliferation Disorder	MAP2K1 JAK2 JAK1 AKT2 LCK HDAC6 TYMS HDAC8 HDAC1 HDAC2 ...	MAP2K1 JAK2 JAK1 AKT2 LCK HDAC6 TYMS HDAC8 HDAC1 HDAC2 ROCK2 FYN KAT2B PRKCD MMP2 PRKCE CYP2C9 CYP2C19 CHRNA3 CARM1 ROCK1 ART1 DRD2 ADRA2C DRD3 CYP2A6 HRH4 HTR2A HTR2C HTR4 HRH2 CAPN1 ADRA2A HTR2B PNP TACR1 MAOA SLC18A2 SLC6A3 TAAR1 HRH3 GSK3B CACNA2D1 NOS2 SLC6A2 PNMT ANPEP CA1 SLC15A1 PARP2 SLC7A5 THRB ADORA1 SIRT1 THRA KISS1R PRKD1 CHRNA7 CHRNA4 PLAU SIRT2 CES2 PLAUR KDM1A SIGMAR1 CA9 CDC7 NOS…
Central nervous system neoplasm	2e-45	85	Cell Proliferation Disorder, Nervous System Disease	MAP2K1 JAK1 JAK2 DRD2 ADRA2C DRD3 LCK AKT2 SLC6A3 ADRA2A ...	MAP2K1 JAK1 JAK2 DRD2 ADRA2C DRD3 LCK AKT2 SLC6A3 ADRA2A HDAC2 SLC6A2 FYN GSK3B PRKCD PRKCE HTR2A ROCK1 HDAC6 HTR2C KAT2B TYMS SLC18A2 HRH3 CARM1 CAPN1 HTR4 TAAR1 HRH2 MAOA ART1 SLC7A5 CDC7 NOS2 NOS1 KDM1A CYP3A4 CYP2C19 MAOB AOC1 PAOX CES1 ROCK2 HDAC1 TACR1 HTR2B HDAC8 CACNA2D1 PARP2 SIRT1 MMP2 KISS1R PLAUR THRB CA12 COMT CA9 PRKD1 SLC6A4 CA1 SIRT2 PBK PLAU NOS3 ADORA1 ANPEP LAP3 PNP SIGMAR1 FAP…
Neuroepithelial neoplasm	2e-45	83	Cell Proliferation Disorder, Nervous System Disease	MAP2K1 JAK2 JAK1 LCK AKT2 HDAC2 FYN PRKCD GSK3B PRKCE ...	MAP2K1 JAK2 JAK1 LCK AKT2 HDAC2 FYN PRKCD GSK3B PRKCE HTR2A HDAC6 DRD2 DRD3 KAT2B HTR2C TYMS ROCK1 ADRA2C HRH3 CARM1 CAPN1 HTR4 TAAR1 HRH2 MAOA ART1 SLC7A5 CDC7 NOS2 NOS1 KDM1A CYP3A4 CYP2C19 MAOB AOC1 PAOX CES1 ROCK2 HDAC1 TACR1 HTR2B HDAC8 THRB PARP2 CACNA2D1 SLC6A3 THRA MMP2 PLAUR SIRT1 CA12 SLC6A2 COMT CA9 PRKD1 SLC6A4 CA1 PBK SIRT2 PLAU NOS3 SLC18A2 ADORA1 LAP3 PNP SIGMAR1 FAP ANPEP KISS1R P…
Intestinal neoplasm	2e-45	82	Cell Proliferation Disorder, Gastrointestinal Disease	MAP2K1 AKT2 TYMS LCK JAK2 JAK1 NOS1 HDAC2 HDAC1 HDAC6 ...	MAP2K1 AKT2 TYMS LCK JAK2 JAK1 NOS1 HDAC2 HDAC1 HDAC6 HDAC8 PARP2 FYN SLC6A4 SLC6A2 PLAU SLC6A3 HRH2 PRMT6 CA9 SIRT1 PRKD1 PRKCE PRKCD PLAUR SIRT2 KDM1A MMP2 FAP COMT CARM1 CYP2C9 GSK3B CYP3A4 ROCK1 PBK TACR1 NOS2 SLC7A5 ART1 ROCK2 ANPEP NOS3 PIM3 CA7 CYP2A6 DRD2 CA1 KAT2B HRH4 DPP9 CYP2C19 LAP3 AOC1 ADORA1 PAOX KISS1R CES2 PRMT8 CA12 SIGMAR1 THRA ADRA2A MAOB CES1 SLC15A1 MAOA HTR4 SLC18A2 CA13 H…
Glioma	2e-45	80	Cell Proliferation Disorder, Nervous System Disease	MAP2K1 JAK2 JAK1 LCK AKT2 FYN HDAC2 GSK3B HTR2A PRKCD ...	MAP2K1 JAK2 JAK1 LCK AKT2 FYN HDAC2 GSK3B HTR2A PRKCD PRKCE HDAC6 DRD2 DRD3 KAT2B HTR2C HRH3 CARM1 ROCK1 ADRA2C TYMS TAAR1 HTR4 HRH2 MAOA CAPN1 ART1 SLC7A5 CDC7 NOS2 NOS1 CYP2C19 CYP3A4 MAOB AOC1 PAOX CES1 KDM1A HDAC1 HTR2B HDAC8 ROCK2 PARP2 CACNA2D1 SLC6A3 MMP2 PLAUR SIRT1 TACR1 CA12 SLC6A2 SLC6A4 CA1 CA9 PBK SIRT2 PLAU NOS3 ADORA1 LAP3 PNP FAP COMT SLC18A2 SIGMAR1 ANPEP KISS1R PRKD1 PIM2 PRMT8 …
High grade malignant neoplasm	2e-45	76	Cell Proliferation Disorder	JAK2 JAK1 MAP2K1 AKT2 FYN LCK HDAC2 GSK3B PRKCD PRKCE ...	JAK2 JAK1 MAP2K1 AKT2 FYN LCK HDAC2 GSK3B PRKCD PRKCE HTR2A DRD2 DRD3 KAT2B HTR2C CARM1 HRH3 ROCK1 ADRA2C HTR4 TAAR1 HRH2 MAOA CAPN1 TYMS ART1 CDC7 SLC7A5 NOS1 CYP3A4 CYP2C19 MAOB PAOX CES1 AOC1 KDM1A HDAC6 HDAC1 HDAC8 ROCK2 PARP2 CACNA2D1 SLC6A3 CHRNA4 PLAUR MMP2 TACR1 CA12 SLC6A4 CA1 SLC6A2 CA9 PBK SIRT1 NOS2 PLAU SIRT2 SLC18A2 NOS3 COMT FAP SIGMAR1 KISS1R PRKD1 PIM2 PRMT8 ANPEP ADORA1 SLC15A1 …
Colorectal neoplasm	3e-45	81	Cell Proliferation Disorder, Gastrointestinal Disease	MAP2K1 AKT2 TYMS JAK2 LCK JAK1 NOS1 HDAC2 HDAC1 HDAC6 ...	MAP2K1 AKT2 TYMS JAK2 LCK JAK1 NOS1 HDAC2 HDAC1 HDAC6 HDAC8 PARP2 FYN SLC6A4 SLC6A2 SLC6A3 PRMT6 SIRT1 PRKD1 PRKCE PRKCD PLAUR SIRT2 KDM1A MMP2 FAP CARM1 HRH2 CYP2C9 GSK3B CYP3A4 CA9 COMT ROCK1 PBK TACR1 NOS2 SLC7A5 ART1 ROCK2 ANPEP NOS3 PIM3 CA7 PLAU CYP2A6 DRD2 CA1 KAT2B HRH4 DPP9 CYP2C19 LAP3 AOC1 ADORA1 PAOX KISS1R CES2 PRMT8 CA12 SIGMAR1 THRA ADRA2A MAOB CES1 SLC15A1 MAOA HTR4 CA13 HTR2A PNP…
Skin carcinoma	6e-45	84	Integumentary System Disease, Cell Proliferation Disorder	MAP2K1 JAK2 JAK1 AKT2 LCK TYMS ROCK2 FYN KAT2B PRKCD ...	MAP2K1 JAK2 JAK1 AKT2 LCK TYMS ROCK2 FYN KAT2B PRKCD HDAC6 HDAC8 MMP2 PRKCE CYP2C9 CYP2C19 CHRNA3 CARM1 ART1 DRD2 ADRA2C DRD3 CYP2A6 HTR2A HTR2C ROCK1 HRH2 HTR4 CAPN1 ADRA2A HTR2B HDAC1 MAOA HRH4 SLC6A3 SLC18A2 TACR1 TAAR1 HRH3 CACNA2D1 NOS2 SLC6A2 PNMT GSK3B PNP ANPEP CA1 SLC15A1 HDAC2 SLC7A5 PARP2 ADORA1 PRKD1 SIRT1 PLAUR KDM1A SIGMAR1 PLAU CA9 CDC7 PBK NOS1 FAP COMT CA12 LAP3 SIRT2 THRB PRKX C…
Respiratory tract neoplasm	7e-45	82	Cell Proliferation Disorder, Respiratory Or Thoracic Disease	MAP2K1 AKT2 JAK2 JAK1 LCK TYMS ADRA2C ROCK1 CHRNA3 ADRA2A ...	MAP2K1 AKT2 JAK2 JAK1 LCK TYMS ADRA2C ROCK1 CHRNA3 ADRA2A MMP2 CHRNA4 SLC6A3 PARP2 HDAC1 HDAC2 TACR1 FYN HDAC6 HDAC8 CYP2A6 GSK3B SLC6A2 PRKCD PRKCE KAT2B CARM1 DRD2 DRD3 HTR2A HTR2C CDC7 HTR2B HRH2 HRH4 ART1 TAAR1 HRH3 CACNA2D1 ROCK2 CHRNA7 CYP2C19 CYP2C9 SLC18A2 HTR4 ANPEP CAPN1 PRKD1 SIRT1 KDM1A COMT ADORA1 CA9 CA12 CA1 CYP3A4 FAP LAP3 SIRT2 PBK PLAUR SLC7A5 NOS3 PLAU NOS2 DPP9 PRMT6 MAOA SLC6…
Hematopoietic and lymphoid system neoplasm	1e-44	87	Hematologic Disease, Cell Proliferation Disorder	JAK2 JAK1 PRKCD MAP2K1 LCK HDAC2 PRKCE AKT2 HDAC6 FYN ...	JAK2 JAK1 PRKCD MAP2K1 LCK HDAC2 PRKCE AKT2 HDAC6 FYN TACR1 GSK3B PRKD1 HDAC1 KAT2B HDAC8 TYMS SLC6A2 HRH2 SLC6A3 NOS2 CARM1 THRB PNP ROCK2 ANPEP LAP3 PARP2 SLC18A2 BAZ2A SIRT1 HRH4 NOS1 CES1 DRD2 ADORA1 MMP2 CAPN1 HTR4 KCNJ1 CA9 PIM2 PIM3 MAOA MAOB KDM1A SLC6A4 CDC7 DRD3 PLAUR NEK1 HTR2A HTR2C SIRT2 SLC7A5 CA1 CYP3A4 DPP7 ROCK1 PBK CYP2C19 PLAU COMT DPP8 NOS3 THRA AOC1 CA12 CYP2C9 FAP DPP9 PAOX …
Genetic tumor of hematopoietic and lymphoid tissues	1e-44	84	Hematologic Disease, Cell Proliferation Disorder, Genetic, Familial Or Congenital Disease	JAK2 JAK1 PRKCD MAP2K1 LCK HDAC2 PRKCE AKT2 HDAC6 FYN ...	JAK2 JAK1 PRKCD MAP2K1 LCK HDAC2 PRKCE AKT2 HDAC6 FYN TACR1 PRKD1 HDAC1 GSK3B HDAC8 TYMS HRH2 NOS2 SLC6A2 CARM1 THRB ROCK2 PNP ANPEP LAP3 PARP2 SLC18A2 BAZ2A SIRT1 HRH4 NOS1 CES1 DRD2 MMP2 CAPN1 HTR4 KCNJ1 CA9 PIM2 PIM3 MAOA MAOB KDM1A SLC6A4 ADORA1 DRD3 HTR2A HTR2C SLC6A3 SIRT2 PLAUR CA1 DPP7 SLC7A5 CDC7 CYP2C19 PBK CYP3A4 ROCK1 PLAU COMT DPP8 NOS3 NEK1 AOC1 CYP2C9 KAT2B CA12 DPP9 FAP THRA CYP2A…
Lung cancer	1e-44	81	Cell Proliferation Disorder, Respiratory Or Thoracic Disease	MAP2K1 AKT2 JAK2 JAK1 LCK TYMS ADRA2C ROCK1 CHRNA3 ADRA2A ...	MAP2K1 AKT2 JAK2 JAK1 LCK TYMS ADRA2C ROCK1 CHRNA3 ADRA2A MMP2 CHRNA4 SLC6A3 PARP2 HDAC1 HDAC2 TACR1 FYN HDAC6 HDAC8 CYP2A6 GSK3B SLC6A2 PRKCD PRKCE KAT2B CARM1 DRD2 DRD3 HTR2C HTR2A CDC7 HTR2B HRH2 HRH4 ART1 TAAR1 HRH3 CACNA2D1 ROCK2 CHRNA7 CYP2C19 CYP2C9 SLC18A2 HTR4 ANPEP CAPN1 PRKD1 SIRT1 KDM1A COMT ADORA1 CA9 CA12 CA1 CYP3A4 FAP LAP3 SIRT2 PBK PLAUR SLC7A5 NOS3 PLAU NOS2 DPP9 MAOA SLC6A4 PAO…
Intestinal cancer	1e-44	80	Cell Proliferation Disorder, Gastrointestinal Disease	MAP2K1 TYMS JAK2 LCK AKT2 JAK1 NOS1 HDAC2 HDAC1 HDAC6 ...	MAP2K1 TYMS JAK2 LCK AKT2 JAK1 NOS1 HDAC2 HDAC1 HDAC6 HDAC8 PARP2 FYN SLC6A4 SLC6A2 SLC6A3 PRMT6 SIRT1 PRKD1 PRKCE PRKCD PLAUR SIRT2 KDM1A MMP2 FAP CARM1 HRH2 CYP2C9 GSK3B CA9 COMT ROCK1 PBK TACR1 NOS2 ART1 SLC7A5 ROCK2 ANPEP NOS3 PIM3 CA7 PLAU DRD2 CYP3A4 CA1 KAT2B DPP9 HRH4 CYP2A6 CYP2C19 LAP3 ADORA1 PAOX KISS1R AOC1 CES2 SIGMAR1 CA12 PRMT8 THRA ADRA2A CES1 SLC15A1 MAOA HTR4 MAOB HTR2A CA13 HRH…
Lymphoid neoplasm	2e-44	85	Hematologic Disease, Cell Proliferation Disorder	JAK2 JAK1 PRKCD MAP2K1 LCK HDAC2 PRKCE AKT2 FYN TACR1 ...	JAK2 JAK1 PRKCD MAP2K1 LCK HDAC2 PRKCE AKT2 FYN TACR1 GSK3B PRKD1 HDAC6 HDAC1 KAT2B HDAC8 TYMS SLC6A2 HRH2 SLC6A3 NOS2 CARM1 THRB PNP ROCK2 ANPEP LAP3 SLC18A2 BAZ2A HRH4 NOS1 PARP2 CES1 DRD2 ADORA1 MMP2 CAPN1 HTR4 KCNJ1 CA9 PIM2 PIM3 SIRT1 MAOA MAOB KDM1A SLC6A4 DRD3 PLAUR NEK1 HTR2A HTR2C SIRT2 SLC7A5 CA1 CYP3A4 DPP7 ROCK1 CDC7 PBK CYP2C19 PLAU COMT DPP8 NOS3 THRA AOC1 CYP2C9 CA12 DPP9 PAOX FAP …
Skin cancer	2e-44	84	Integumentary System Disease, Cell Proliferation Disorder	MAP2K1 JAK2 JAK1 AKT2 LCK HDAC6 TYMS HDAC8 HDAC1 HDAC2 ...	MAP2K1 JAK2 JAK1 AKT2 LCK HDAC6 TYMS HDAC8 HDAC1 HDAC2 ROCK2 FYN KAT2B PRKCD MMP2 PRKCE CYP2C9 CYP2C19 CHRNA3 CARM1 ART1 DRD2 ADRA2C DRD3 CYP2A6 HTR2A HTR2C ROCK1 HRH2 HTR4 CAPN1 ADRA2A HTR2B MAOA HRH4 SLC6A3 SLC18A2 TACR1 TAAR1 HRH3 PNP CACNA2D1 NOS2 SLC6A2 PNMT GSK3B ANPEP CA1 SLC15A1 SLC7A5 PARP2 ADORA1 PRKD1 SIRT1 PLAUR KDM1A SIGMAR1 PLAU CA9 CDC7 PBK NOS1 FAP COMT CA12 LAP3 SIRT2 THRB PRKX C…
Respiratory system neoplasm	2e-44	83	Cell Proliferation Disorder, Respiratory Or Thoracic Disease	MAP2K1 AKT2 JAK2 JAK1 LCK TYMS ADRA2C ROCK1 CHRNA3 ADRA2A ...	MAP2K1 AKT2 JAK2 JAK1 LCK TYMS ADRA2C ROCK1 CHRNA3 ADRA2A MMP2 CHRNA4 SLC6A3 PARP2 HDAC1 HDAC2 TACR1 CACNA2D1 FYN HDAC6 HDAC8 CYP2A6 GSK3B SLC6A2 PRKCD PRKCE KAT2B CARM1 DRD2 HTR2C DRD3 HTR2A HTR2B CDC7 HRH2 HRH4 ART1 TAAR1 HRH3 ROCK2 CHRNA7 CYP2C19 CYP2C9 SLC18A2 HTR4 ANPEP CAPN1 PRKD1 PLAU NOS3 SIRT1 KDM1A COMT ADORA1 CA9 CA12 FAP CA1 CYP3A4 LAP3 SIRT2 PBK PLAUR SLC7A5 NOS2 DPP9 PRMT6 MAOA SLC6…
Lung neoplasm	2e-44	81	Cell Proliferation Disorder, Respiratory Or Thoracic Disease	MAP2K1 AKT2 JAK2 JAK1 LCK TYMS ADRA2C ROCK1 CHRNA3 ADRA2A ...	MAP2K1 AKT2 JAK2 JAK1 LCK TYMS ADRA2C ROCK1 CHRNA3 ADRA2A MMP2 CHRNA4 SLC6A3 PARP2 HDAC1 HDAC2 TACR1 FYN HDAC6 HDAC8 CYP2A6 GSK3B SLC6A2 PRKCD PRKCE KAT2B CARM1 DRD2 DRD3 HTR2C HTR2A CDC7 HTR2B HRH2 HRH4 ART1 TAAR1 HRH3 CACNA2D1 ROCK2 CHRNA7 CYP2C19 CYP2C9 SLC18A2 HTR4 ANPEP CAPN1 PRKD1 SIRT1 KDM1A COMT ADORA1 CA9 CA12 CA1 CYP3A4 FAP LAP3 SIRT2 PBK PLAUR SLC7A5 NOS3 PLAU NOS2 DPP9 PRMT6 MAOA SLC6…
Adenocarcinoma of liver and intrahepatic biliary tract	2e-44	77	Cell Proliferation Disorder, Endocrine System Disease, Gastrointestinal Disease	MAP2K1 TYMS JAK1 CACNA2D1 JAK2 AKT2 LCK NOS3 SIRT1 GSK3B ...	MAP2K1 TYMS JAK1 CACNA2D1 JAK2 AKT2 LCK NOS3 SIRT1 GSK3B PARP2 FYN PLAU PLAUR ROCK2 HDAC8 HDAC6 HDAC2 HDAC1 CA9 MMP2 MAOA CYP2A6 KDM1A NOS2 ANPEP PBK SLC7A5 CYP3A4 CA12 CYP2C9 ROCK1 SIRT2 CYP2C19 HRH3 CES1 PIM3 KAT2B CDC7 PRMT6 LAP3 PIM2 CARM1 SLC15A1 AOC1 PNP TACR1 BAZ2A NOS1 MAOB KISS1R ADRA2A TAAR1 COMT ART1 SLC6A2 THRB THRA CES2 CA1 DPP9 CHRNA4 PAOX DPP8 HTR2A HTR2B HTR4 HRH2 PRKD1 FAP PNMT C…
Carcinoma of liver and intrahepatic biliary tract	2e-44	77	Cell Proliferation Disorder, Endocrine System Disease, Gastrointestinal Disease	MAP2K1 JAK2 AKT2 JAK1 LCK TYMS CACNA2D1 NOS3 SIRT1 GSK3B ...	MAP2K1 JAK2 AKT2 JAK1 LCK TYMS CACNA2D1 NOS3 SIRT1 GSK3B PARP2 FYN PLAU PLAUR ROCK2 HDAC8 HDAC6 HDAC2 HDAC1 CA9 MMP2 MAOA CYP2A6 KDM1A NOS2 ANPEP PBK SLC7A5 CYP3A4 CA12 CYP2C9 ROCK1 SIRT2 CYP2C19 HRH3 CES1 PIM3 KAT2B CDC7 PRMT6 LAP3 PIM2 CARM1 SLC15A1 AOC1 PNP TACR1 BAZ2A NOS1 MAOB KISS1R ADRA2A TAAR1 COMT ART1 SLC6A2 THRB THRA CES2 CA1 DPP9 CHRNA4 PAOX DPP8 HTR2A HTR2B HTR4 HRH2 PRKD1 FAP CHRNA3…
Hematopoietic and lymphoid cell neoplasm	3e-44	85	Hematologic Disease, Cell Proliferation Disorder	JAK2 JAK1 PRKCD MAP2K1 LCK HDAC2 PRKCE AKT2 FYN TACR1 ...	JAK2 JAK1 PRKCD MAP2K1 LCK HDAC2 PRKCE AKT2 FYN TACR1 GSK3B PRKD1 HDAC6 HDAC1 KAT2B HDAC8 TYMS SLC6A2 HRH2 SLC6A3 NOS2 CARM1 THRB PNP ROCK2 ANPEP LAP3 SLC18A2 BAZ2A HRH4 NOS1 PARP2 CES1 DRD2 ADORA1 MMP2 CAPN1 HTR4 KCNJ1 CA9 PIM2 PIM3 SIRT1 MAOA MAOB KDM1A SLC6A4 CDC7 DRD3 PLAUR NEK1 HTR2A HTR2C SIRT2 SLC7A5 CA1 CYP3A4 DPP7 ROCK1 PBK CYP2C19 PLAU COMT DPP8 NOS3 THRA AOC1 CYP2C9 CA12 DPP9 PAOX FAP …
Integumentary system cancer	1e-43	84	Integumentary System Disease, Cell Proliferation Disorder	MAP2K1 JAK2 JAK1 AKT2 MMP2 LCK HDAC6 TYMS HDAC8 HDAC1 ...	MAP2K1 JAK2 JAK1 AKT2 MMP2 LCK HDAC6 TYMS HDAC8 HDAC1 HDAC2 ROCK2 FYN KAT2B PRKCD PRKCE CYP2C9 CYP2C19 CHRNA3 CARM1 ART1 DRD2 ADRA2C DRD3 CYP2A6 HTR2A HTR2C ROCK1 HRH2 HTR4 CAPN1 ADRA2A HTR2B MAOA HRH4 SLC6A3 SLC18A2 TAAR1 TACR1 HRH3 PNP CACNA2D1 NOS2 SLC6A2 PNMT GSK3B ANPEP CA1 SLC15A1 SLC7A5 PARP2 ADORA1 PRKD1 KDM1A SIRT1 PLAUR SIGMAR1 PLAU CA9 CDC7 PBK NOS1 FAP COMT CA12 LAP3 SIRT2 THRB PRKX C…
Brain neoplasm	1e-43	83	Cell Proliferation Disorder, Nervous System Disease	MAP2K1 JAK1 JAK2 DRD2 ADRA2C DRD3 LCK ADRA2A AKT2 SLC6A3 ...	MAP2K1 JAK1 JAK2 DRD2 ADRA2C DRD3 LCK ADRA2A AKT2 SLC6A3 HDAC2 FYN GSK3B PRKCD PRKCE HTR2A ROCK1 HDAC6 SLC6A2 HTR2C KAT2B TYMS HRH3 CARM1 CAPN1 HTR4 TAAR1 HRH2 MAOA ART1 SLC7A5 CDC7 NOS2 NOS1 KDM1A CYP3A4 CYP2C19 MAOB AOC1 PAOX CES1 ROCK2 HDAC1 TACR1 HTR2B HDAC8 CACNA2D1 PARP2 SIRT1 MMP2 KISS1R PLAUR THRB CA12 COMT CA9 PRKD1 SLC6A4 CA1 PBK SIRT2 PLAU NOS3 SLC18A2 ADORA1 LAP3 PNP SIGMAR1 FAP SLC15…
Neuroblastoma	1e-43	61	Cell Proliferation Disorder, Nervous System Disease	HDAC2 TYMS CAPN1 TACR1 ROCK1 ADRA2C ROCK2 HDAC6 HDAC1 FYN ...	HDAC2 TYMS CAPN1 TACR1 ROCK1 ADRA2C ROCK2 HDAC6 HDAC1 FYN LCK HDAC8 JAK2 SIRT1 COMT AKT2 GSK3B PRKCE PRKCD PRKD1 KDM1A CA9 MMP2 SLC18A2 NOS1 MAP2K1 DRD2 SLC6A2 PLAUR HRH3 DRD3 SIGMAR1 PBK CYP3A4 PNP NOS2 MAOA CARM1 SIRT2 ANPEP HTR2C MAOB JAK1 HTR4 NOS3 CHRNA3 PLAU SLC6A4 ADRA2A SLC7A5 HTR2A SLC6A3 PNMT HTR2B BAZ2A CES1 FAP CES2 CACNA2D1 THRA PARP2
Fibrosis	2e-43	67	Cell Proliferation Disorder	JAK2 HDAC2 HDAC6 HDAC1 HDAC8 JAK1 HTR2A HTR2C CA1 CACNA2D1 ...	JAK2 HDAC2 HDAC6 HDAC1 HDAC8 JAK1 HTR2A HTR2C CA1 CACNA2D1 NOS3 SIRT1 PLAU CHRNA3 HRH2 LCK FYN MMP2 NOS2 ROCK1 PLAUR GSK3B KISS1R FAP ROCK2 TACR1 HTR2B HRH4 AKT2 NOS1 CYP2C19 ANPEP KDM1A SIRT2 AOC1 CYP3A4 MAP2K1 DRD2 DRD3 CYP2A6 NISCH CES1 CYP2C9 DPP9 SLC6A4 LAP3 PNP TYMS DPP8 PIM2 MAOA MAOB ART1 CA9 KAT2B CA12 COMT CARM1 DPP7 PRKCD SLC7A5 PBK THRA CAPN1 PRMT6 ADRA2A THRB
Neuroblastic tumor	2e-43	61	Cell Proliferation Disorder, Nervous System Disease	HDAC2 TYMS CAPN1 TACR1 ROCK1 ADRA2C ROCK2 HDAC6 HDAC1 FYN ...	HDAC2 TYMS CAPN1 TACR1 ROCK1 ADRA2C ROCK2 HDAC6 HDAC1 FYN LCK HDAC8 JAK2 SIRT1 COMT AKT2 GSK3B PRKCE PRKCD PRKD1 KDM1A CA9 MMP2 SLC18A2 NOS1 MAP2K1 DRD2 SLC6A2 PLAUR HRH3 DRD3 SIGMAR1 PBK CYP3A4 PNP NOS2 MAOA CARM1 SIRT2 ANPEP HTR2C MAOB JAK1 HTR4 NOS3 CHRNA3 PLAU SLC6A4 ADRA2A SLC7A5 HTR2A SLC6A3 PNMT HTR2B BAZ2A CES1 THRA CES2 PARP2 FAP CACNA2D1
Reproductive system neoplasm	6e-43	86	Urinary System Disease, Reproductive System Or Breast Disease, Cell Proliferation Disorder	MAP2K1 LCK JAK1 JAK2 AKT2 HTR2C HTR4 DRD3 DRD2 CACNA2D1 ...	MAP2K1 LCK JAK1 JAK2 AKT2 HTR2C HTR4 DRD3 DRD2 CACNA2D1 PARP2 HRH2 ADRA2A TYMS PRKD1 ADRA2C KCNJ1 GSK3B HDAC1 HDAC2 FYN PRKCD PRKCE KAT2B SLC6A2 KISS1R SLC6A4 CDC7 HTR2A ROCK2 TACR1 HDAC6 CHRNA4 CARM1 MAOA ROCK1 NOS2 MMP2 KDM1A HRH4 ANPEP NOS3 PRMT6 TAAR1 SLC6A3 HDAC8 NOS1 BAZ2A ADORA1 CAPN1 HTR2B MAOB THRB CA1 CA7 PLAUR SIRT1 SIGMAR1 PIM2 THRA CA9 CYP3A4 PIM3 PLAU SIRT2 HRH3 COMT SLC7A5 DPP8 PBK…
Rare genetic tumor	6e-43	85	Cell Proliferation Disorder, Genetic, Familial Or Congenital Disease	JAK2 JAK1 PRKCD MAP2K1 LCK HDAC2 PRKCE AKT2 HDAC6 FYN ...	JAK2 JAK1 PRKCD MAP2K1 LCK HDAC2 PRKCE AKT2 HDAC6 FYN TACR1 GSK3B PRKD1 HDAC1 HDAC8 CACNA2D1 TYMS PARP2 HRH2 ROCK2 NOS2 SLC6A2 CARM1 THRB PNP ANPEP THRA LAP3 SLC18A2 BAZ2A SIRT1 NOS1 HRH4 CES1 DRD2 CA9 PLAU MMP2 SIRT2 CAPN1 KISS1R HTR4 KCNJ1 PIM2 PIM3 MAOA MAOB KDM1A SLC6A4 ADORA1 COMT DRD3 SLC6A3 HTR2C HTR2A PLAUR NOS3 CA1 DPP7 SLC7A5 CDC7 CYP2C19 PBK CYP3A4 ROCK1 DPP8 AOC1 PNMT NEK1 CYP2C9 CA12…
Urogenital neoplasm	1e-42	86	Urinary System Disease, Cell Proliferation Disorder	MAP2K1 LCK JAK1 JAK2 AKT2 HTR2C HTR4 DRD3 DRD2 CACNA2D1 ...	MAP2K1 LCK JAK1 JAK2 AKT2 HTR2C HTR4 DRD3 DRD2 CACNA2D1 PARP2 HRH2 ADRA2A TYMS PRKD1 ADRA2C KCNJ1 GSK3B HDAC1 HDAC2 FYN PRKCD PRKCE KAT2B SLC6A2 KISS1R SLC6A4 CDC7 HTR2A ROCK2 TACR1 HDAC6 CHRNA4 CARM1 MAOA ROCK1 NOS2 MMP2 KDM1A HRH4 ANPEP NOS3 PRMT6 TAAR1 SLC6A3 HDAC8 NOS1 BAZ2A ADORA1 CAPN1 HTR2B MAOB THRB CA1 CA7 PLAUR SIRT1 SIGMAR1 PIM2 THRA CA9 CYP3A4 PIM3 PLAU SIRT2 HRH3 COMT SLC7A5 DPP8 PBK…
Colorectal cancer	2e-42	85	Cell Proliferation Disorder, Gastrointestinal Disease	MAP2K1 TYMS JAK2 LCK AKT2 JAK1 NOS1 HDAC2 HDAC1 HDAC6 ...	MAP2K1 TYMS JAK2 LCK AKT2 JAK1 NOS1 HDAC2 HDAC1 HDAC6 HDAC8 PARP2 FYN SLC6A4 SLC6A2 SLC6A3 PRMT6 SIRT1 CA1 PRKD1 PRKCD CA7 PRKCE PLAUR FAP CA9 SIRT2 CYP2C9 KDM1A MMP2 CYP2A6 CARM1 HRH2 CYP3A4 CA5A GSK3B PBK TACR1 COMT ANPEP ROCK1 SLC7A5 NOS2 CHRNA3 ART1 CES1 PLAU ROCK2 MAOB DRD2 NOS3 PIM3 KAT2B DPP9 HRH4 CYP2C19 LAP3 AOC1 CES2 ADORA1 PAOX KISS1R CA12 HTR4 CACNA2D1 THRB SIGMAR1 PRMT8 MAOA THRA ADR…
Bone marrow neoplasm	2e-42	79	Hematologic Disease, Cell Proliferation Disorder, Immune System Disease, Musculoskeletal Or Connective Tissue Disease	JAK2 JAK1 LCK HDAC2 MAP2K1 GSK3B PRKCD PRKD1 AKT2 PRKCE ...	JAK2 JAK1 LCK HDAC2 MAP2K1 GSK3B PRKCD PRKD1 AKT2 PRKCE HDAC1 TACR1 HDAC6 KAT2B HDAC8 FYN TYMS NOS2 SLC6A2 CARM1 THRB PNP ANPEP BAZ2A SLC18A2 LAP3 NOS1 HRH2 CES1 ADORA1 MMP2 CAPN1 KCNJ1 PARP2 PIM3 PIM2 KDM1A MAOA MAOB SIRT1 DRD2 SLC6A4 DRD3 PLAUR SLC6A3 HTR2C HTR2A SIRT2 CYP3A4 DPP7 SLC7A5 ROCK1 PBK PLAU CA1 CYP2C19 DPP8 THRA NOS3 AOC1 CA9 CYP2C9 CDC7 PAOX DPP9 COMT CYP2A6 TAAR1 ADRA2A CA12 ART1 …
Leukemia	2e-42	78	Hematologic Disease, Cell Proliferation Disorder, Immune System Disease, Musculoskeletal Or Connective Tissue Disease	JAK2 JAK1 LCK MAP2K1 GSK3B PRKD1 PRKCE HDAC2 TACR1 KAT2B ...	JAK2 JAK1 LCK MAP2K1 GSK3B PRKD1 PRKCE HDAC2 TACR1 KAT2B FYN AKT2 PRKCD HDAC1 HDAC6 TYMS SLC6A2 NOS2 CARM1 THRB HDAC8 PNP ANPEP BAZ2A SLC18A2 LAP3 NOS1 HRH2 CES1 ADORA1 MMP2 PARP2 PIM3 PIM2 KDM1A MAOA MAOB SIRT1 DRD2 SLC6A4 DRD3 PLAUR SLC6A3 HTR2A HTR2C SIRT2 CYP3A4 DPP7 SLC7A5 ROCK1 PBK PLAU CA1 CYP2C19 DPP8 THRA NOS3 AOC1 CA9 CYP2C9 CDC7 PAOX DPP9 COMT CYP2A6 CAPN1 TAAR1 ADRA2A CA12 ART1 CA6 HR…
Embryonal tumor of neuroepithelial tissue	2e-42	64	Cell Proliferation Disorder, Nervous System Disease	JAK1 LCK JAK2 MAP2K1 HDAC2 TYMS HTR2C CAPN1 TACR1 ROCK1 ...	JAK1 LCK JAK2 MAP2K1 HDAC2 TYMS HTR2C CAPN1 TACR1 ROCK1 ADRA2C ROCK2 KDM1A HDAC6 HDAC1 FYN HDAC8 SIRT1 MMP2 COMT AKT2 GSK3B PRKCE PRKCD PRKD1 CA9 PLAUR SLC18A2 NOS1 PLAU DRD2 SLC6A2 CYP3A4 HRH3 DRD3 SIGMAR1 PBK PNP SLC7A5 NOS2 CA12 MAOA CARM1 SIRT2 ANPEP MAOB KAT2B HTR4 NOS3 CHRNA3 SLC6A4 ADRA2A HTR2A PNMT SLC6A3 ADORA1 HTR2B BAZ2A CES1 THRA FAP CES2 CACNA2D1 PARP2
Carcinoma	3e-42	96	Cell Proliferation Disorder	MAP2K1 AKT2 JAK1 JAK2 LCK TYMS ROCK1 HRH2 DRD2 HTR2C ...	MAP2K1 AKT2 JAK1 JAK2 LCK TYMS ROCK1 HRH2 DRD2 HTR2C CACNA2D1 HTR4 ADRA2C ADRA2A SLC6A3 THRB CHRNA3 PARP2 HDAC1 PRKD1 SLC6A2 HDAC2 HDAC6 FYN HDAC8 THRA KCNJ1 NOS1 GSK3B TACR1 ROCK2 SLC6A4 CYP2A6 PRKCD CHRNA4 PRKCE SLC18A2 HTR2A MAOA DRD3 MMP2 CARM1 KAT2B CAPN1 KDM1A CDC7 CA9 PRMT6 NOS2 HTR2B SLC7A5 HRH3 CYP2C9 CYP2C19 TAAR1 ART1 HRH4 KISS1R NOS3 ANPEP SIRT1 CYP3A4 PNMT PNP MAOB PAOX AOC1 CES1 ADO…
Connective tissue neoplasm	5e-42	80	Cell Proliferation Disorder, Musculoskeletal Or Connective Tissue Disease	JAK2 JAK1 GSK3B LCK HDAC2 AKT2 DRD2 PRKCD PRKD1 PRKCE ...	JAK2 JAK1 GSK3B LCK HDAC2 AKT2 DRD2 PRKCD PRKD1 PRKCE HDAC1 HDAC6 HDAC8 DRD3 FYN ADRA2A ADRA2C CACNA2D1 MAP2K1 TYMS ROCK2 SLC6A2 NOS2 THRB ANPEP CES1 SLC18A2 NOS1 LAP3 THRA MMP2 SLC6A3 TACR1 CHRNA3 CAPN1 KCNJ1 CA13 ROCK1 PIM3 MAOB PARP2 PIM2 MAOA KDM1A SIRT1 HTR2C HTR2A SLC6A4 ADORA1 SIRT2 PLAUR CA9 KAT2B CYP3A4 COMT PLAU PBK SLC7A5 CA1 CYP2C19 HRH2 KISS1R DPP8 NOS3 CARM1 CYP2C9 CDC7 PNP DPP9 AOC…
Bone neoplasm	5e-42	78	Cell Proliferation Disorder, Musculoskeletal Or Connective Tissue Disease	JAK2 JAK1 GSK3B LCK HDAC2 AKT2 DRD2 PRKCD PRKD1 PRKCE ...	JAK2 JAK1 GSK3B LCK HDAC2 AKT2 DRD2 PRKCD PRKD1 PRKCE HDAC1 HDAC6 HDAC8 DRD3 FYN ADRA2A ADRA2C MAP2K1 TYMS SLC6A2 NOS2 THRB ANPEP SLC18A2 NOS1 LAP3 CES1 SLC6A3 MMP2 TACR1 THRA CAPN1 KCNJ1 CA13 ROCK1 PIM3 MAOB PARP2 PIM2 MAOA KDM1A SIRT1 HTR2C HTR2A ROCK2 SLC6A4 ADORA1 SIRT2 PLAUR CA9 KAT2B CYP3A4 PLAU PBK SLC7A5 CA1 CYP2C19 HRH2 DPP8 KISS1R NOS3 CARM1 CYP2C9 CDC7 PNP COMT DPP9 AOC1 PRMT6 CYP2A6 H…
Embryonal neoplasm	5e-42	67	Cell Proliferation Disorder	TYMS JAK1 JAK2 LCK MAP2K1 SLC6A3 AKT2 HDAC2 HTR2C CAPN1 ...	TYMS JAK1 JAK2 LCK MAP2K1 SLC6A3 AKT2 HDAC2 HTR2C CAPN1 TACR1 ROCK1 ROCK2 ADRA2C KDM1A HDAC6 HDAC1 FYN PARP2 HDAC8 SIRT1 GSK3B MMP2 COMT PRKCE PRKCD PRKD1 CA9 NOS2 PLAUR ANPEP PIM3 SLC18A2 NOS1 PLAU DRD2 SLC6A2 CYP3A4 PBK HRH3 DRD3 SIGMAR1 SLC7A5 PNP CA12 MAOA CARM1 SIRT2 MAOB KAT2B HTR4 NOS3 CHRNA3 SLC6A4 ADRA2A HTR2A PNMT PRMT8 ADORA1 HTR2B BAZ2A CES1 CES2 THRA FAP CACNA2D1 PIM2
Epithelial neoplasm	6e-42	96	Cell Proliferation Disorder	MAP2K1 AKT2 JAK1 JAK2 LCK TYMS DRD2 ROCK1 HRH2 SLC6A3 ...	MAP2K1 AKT2 JAK1 JAK2 LCK TYMS DRD2 ROCK1 HRH2 SLC6A3 DRD3 HTR2C CACNA2D1 HTR4 ADRA2C ADRA2A THRB CHRNA3 PARP2 HDAC1 PRKD1 SLC6A2 HDAC2 HDAC6 FYN HDAC8 THRA NOS1 KCNJ1 GSK3B TACR1 ROCK2 SLC6A4 CYP2A6 PRKCD CHRNA4 PRKCE MMP2 SLC18A2 HTR2A MAOA CARM1 KAT2B CAPN1 KDM1A CDC7 CA9 PRMT6 NOS2 HTR2B SLC7A5 HRH3 CYP2C9 CYP2C19 TAAR1 ART1 HRH4 KISS1R NOS3 ANPEP PNP SIRT1 CYP3A4 PNMT MAOB PAOX AOC1 CES1 ADO…
Head and neck neoplasia	6e-42	77	Cell Proliferation Disorder	MAP2K1 AKT2 JAK2 JAK1 LCK MMP2 TYMS DRD2 ADRA2C ADRA2A ...	MAP2K1 AKT2 JAK2 JAK1 LCK MMP2 TYMS DRD2 ADRA2C ADRA2A DRD3 CACNA2D1 FYN HDAC6 KAT2B HDAC8 PRKCD PRKCE ROCK1 CARM1 ROCK2 NOS2 MAOA CAPN1 TACR1 ART1 CYP2C9 PARP2 SLC7A5 THRB HDAC2 SIRT1 HDAC1 CYP2C19 HTR2B HTR2A HTR2C HTR4 ANPEP SLC6A3 GSK3B KISS1R CHRNA4 CHRNA7 PLAU THRA PRKD1 KDM1A SLC6A2 CA9 NOS3 SIRT2 PLAUR NOS1 CYP2A6 CA1 CYP3A4 MAOB CDC7 HRH4 COMT DPP9 CA6 PBK CHRNA3 PNMT PIM3 PRMT6 DPP7 HRH…
Reproductive system cancer	8e-42	84	Urinary System Disease, Reproductive System Or Breast Disease, Cell Proliferation Disorder	MAP2K1 LCK JAK1 JAK2 AKT2 HTR2C HTR4 CACNA2D1 PARP2 HRH2 ...	MAP2K1 LCK JAK1 JAK2 AKT2 HTR2C HTR4 CACNA2D1 PARP2 HRH2 ADRA2A DRD2 TYMS PRKD1 ADRA2C KCNJ1 GSK3B HDAC1 HDAC2 FYN PRKCD PRKCE KAT2B SLC6A2 SLC6A4 CDC7 HTR2A TACR1 HDAC6 KISS1R CHRNA4 CARM1 MAOA ROCK1 DRD3 NOS2 MMP2 KDM1A HRH4 ANPEP NOS3 PRMT6 TAAR1 HDAC8 SLC6A3 NOS1 BAZ2A ADORA1 CAPN1 HTR2B ROCK2 MAOB CA1 CA7 PLAUR THRB SIRT1 SIGMAR1 PIM2 THRA CA9 CYP3A4 PIM3 PLAU SIRT2 HRH3 COMT SLC7A5 DPP8 PBK…
Myeloid leukemia	8e-42	70	Hematologic Disease, Cell Proliferation Disorder, Immune System Disease, Musculoskeletal Or Connective Tissue Disease, Genetic, Familial Or Congenital Disease	JAK2 JAK1 LCK PRKD1 PRKCE GSK3B HDAC2 FYN PRKCD HDAC1 ...	JAK2 JAK1 LCK PRKD1 PRKCE GSK3B HDAC2 FYN PRKCD HDAC1 HDAC6 MAP2K1 AKT2 TYMS SLC6A2 NOS2 THRB HDAC8 ANPEP SLC18A2 LAP3 NOS1 CES1 MMP2 TACR1 PIM3 PARP2 PIM2 MAOB MAOA KDM1A SIRT1 DRD2 SLC6A4 DRD3 ADORA1 HTR2C HTR2A SIRT2 PLAUR CYP3A4 PBK ROCK1 PLAU CA1 CYP2C19 HRH2 DPP8 CARM1 NOS3 CYP2C9 CDC7 KAT2B PNP DPP9 AOC1 THRA CYP2A6 CA9 ADRA2A PAOX ART1 COMT HRH4 CAPN1 CA6 ADRA2C SLC15A1 HTR4 CHRNA3
Myeloid neoplasm	2e-41	75	Hematologic Disease, Cell Proliferation Disorder	JAK2 JAK1 PRKCD HDAC2 LCK PRKCE MAP2K1 PRKD1 HDAC1 HDAC6 ...	JAK2 JAK1 PRKCD HDAC2 LCK PRKCE MAP2K1 PRKD1 HDAC1 HDAC6 GSK3B HDAC8 FYN TYMS AKT2 TACR1 HRH2 SLC6A2 NOS2 THRB ROCK2 ANPEP LAP3 SLC18A2 HRH4 NOS1 CES1 DRD2 MMP2 CAPN1 HTR4 KCNJ1 PIM3 PIM2 MAOB MAOA PARP2 KDM1A SLC6A4 SIRT1 DRD3 ADORA1 HTR2C HTR2A SIRT2 PLAUR CYP2C19 CYP3A4 PBK ROCK1 PLAU CARM1 SLC7A5 CA1 DPP8 CDC7 NOS3 CYP2C9 AOC1 KAT2B PNP FAP DPP9 CYP2A6 THRA CA9 KISS1R ADRA2A PAOX ART1 COMT CH…
Myeloid hemopathy	2e-41	72	Hematologic Disease, Cell Proliferation Disorder, Genetic, Familial Or Congenital Disease	JAK2 JAK1 HDAC2 LCK PRKCD PRKD1 PRKCE HDAC1 GSK3B HDAC6 ...	JAK2 JAK1 HDAC2 LCK PRKCD PRKD1 PRKCE HDAC1 GSK3B HDAC6 HDAC8 FYN AKT2 MAP2K1 TYMS SLC6A2 NOS2 THRB ANPEP LAP3 SLC18A2 NOS1 CES1 DRD2 MMP2 TACR1 CAPN1 HTR4 KCNJ1 PIM3 MAOA MAOB PIM2 PARP2 KDM1A SLC6A4 SIRT1 DRD3 ADORA1 HTR2C HTR2A SIRT2 PLAUR CYP3A4 PBK ROCK1 PLAU CA1 CYP2C19 HRH2 DPP8 NOS3 CARM1 CYP2C9 CDC7 KAT2B PNP DPP9 AOC1 THRA SLC7A5 CYP2A6 CA9 ADRA2A PAOX ART1 COMT HRH4 CHRNA3 CA6 ADRA2C S…
High grade astrocytic tumor	2e-41	71	Cell Proliferation Disorder, Nervous System Disease	JAK2 JAK1 MAP2K1 AKT2 FYN LCK HDAC2 GSK3B PRKCD PRKCE ...	JAK2 JAK1 MAP2K1 AKT2 FYN LCK HDAC2 GSK3B PRKCD PRKCE HTR2A DRD2 DRD3 KAT2B HTR2C CARM1 HRH3 ROCK1 ADRA2C HTR4 TAAR1 HRH2 MAOA CAPN1 ART1 TYMS CDC7 SLC7A5 NOS1 CYP3A4 CYP2C19 MAOB PAOX AOC1 CES1 KDM1A HDAC6 HDAC1 ROCK2 PARP2 HDAC8 CACNA2D1 PLAUR TACR1 MMP2 SLC6A4 SLC6A2 CA9 PBK SIRT1 NOS2 PLAU CA12 SIRT2 SLC18A2 NOS3 FAP SIGMAR1 KISS1R PRKD1 PIM2 PRMT8 ANPEP SLC15A1 THRB PNP THRA SLC6A3 PIM3 COMT…
Primitive neuroectodermal tumor	3e-41	65	Cell Proliferation Disorder, Nervous System Disease	LCK JAK2 MAP2K1 JAK1 HDAC2 TYMS CAPN1 TACR1 ROCK1 ADRA2C ...	LCK JAK2 MAP2K1 JAK1 HDAC2 TYMS CAPN1 TACR1 ROCK1 ADRA2C ROCK2 HDAC6 HDAC1 FYN HDAC8 SIRT1 COMT AKT2 PRKCE GSK3B PRKCD PRKD1 KDM1A CA9 MMP2 PBK NOS1 SLC18A2 DRD2 SLC6A2 PLAUR HRH3 DRD3 SIGMAR1 CYP3A4 PNP NOS2 HTR2A THRB HTR2C MAOA CARM1 SIRT2 ANPEP HRH2 MAOB CACNA2D1 HTR4 NOS3 CHRNA3 PLAU SLC6A4 ADRA2A SLC7A5 PRKX SLC6A3 ADORA1 PNMT HTR2B BAZ2A CES1 PARP2 FAP CES2 THRA
Bone cancer	5e-41	72	Cell Proliferation Disorder, Musculoskeletal Or Connective Tissue Disease	JAK2 JAK1 HDAC2 LCK PRKCD PRKD1 PRKCE HDAC1 HDAC8 GSK3B ...	JAK2 JAK1 HDAC2 LCK PRKCD PRKD1 PRKCE HDAC1 HDAC8 GSK3B HDAC6 FYN ADRA2A ADRA2C AKT2 MAP2K1 TYMS SLC6A2 NOS2 THRB ANPEP SLC18A2 LAP3 NOS1 CES1 MMP2 TACR1 CAPN1 KCNJ1 PIM3 PARP2 PIM2 MAOA MAOB KDM1A SIRT1 DRD2 SLC6A4 DRD3 ADORA1 HTR2C HTR2A SIRT2 PLAUR CYP3A4 PBK ROCK1 PLAU CA1 CYP2C19 HRH2 DPP8 ROCK2 NOS3 CARM1 CYP2C9 CDC7 PNP KAT2B DPP9 AOC1 THRA CYP2A6 CA9 PAOX ART1 COMT HRH4 CHRNA3 CA6 SLC15A1…
Colonic neoplasm	5e-41	68	Cell Proliferation Disorder, Gastrointestinal Disease	MAP2K1 LCK AKT2 JAK2 TYMS JAK1 HDAC6 HDAC1 HDAC2 HDAC8 ...	MAP2K1 LCK AKT2 JAK2 TYMS JAK1 HDAC6 HDAC1 HDAC2 HDAC8 SLC6A3 FYN PARP2 PRKD1 KDM1A PRKCE PRKCD MMP2 CYP3A4 GSK3B NOS2 SIRT1 ART1 CA9 ROCK2 TACR1 PLAU PLAUR COMT PBK LAP3 ANPEP CA1 PAOX SIRT2 CARM1 SLC7A5 CES2 AOC1 PRMT8 ROCK1 CA7 CYP2C9 ADRA2A SLC15A1 CA12 HTR4 CYP2A6 NOS3 SLC6A2 KAT2B KISS1R DRD2 PRMT6 HRH2 THRB PNP MAOA CHRNA7 HRH4 CES1 ADRA2C CA13 MAOB NOS1 THRA PIM2 CYP2C19
Colon carcinoma	5e-41	64	Cell Proliferation Disorder, Gastrointestinal Disease	TYMS MAP2K1 LCK JAK2 JAK1 AKT2 PRKD1 KDM1A PRKCD PRKCE ...	TYMS MAP2K1 LCK JAK2 JAK1 AKT2 PRKD1 KDM1A PRKCD PRKCE MMP2 GSK3B SLC6A3 NOS2 SIRT1 ART1 HDAC6 TACR1 ROCK2 HDAC1 PLAU PLAUR CYP3A4 PBK LAP3 ANPEP SIRT2 PAOX CARM1 CA9 HDAC2 CA1 COMT CES2 ROCK1 SLC7A5 HDAC8 AOC1 ADRA2A PRMT8 SLC15A1 HTR4 CA12 NOS3 SLC6A2 KAT2B DRD2 CYP2A6 CYP2C9 HRH2 CHRNA7 PRMT6 HRH4 CES1 MAOA CA13 ADRA2C KISS1R NOS1 FYN PNP PIM2 CA7 PARP2
Chronic myeloproliferative disorder	6e-41	71	Hematologic Disease, Cell Proliferation Disorder, Immune System Disease, Musculoskeletal Or Connective Tissue Disease, Genetic, Familial Or Congenital Disease	JAK2 JAK1 HDAC2 LCK PRKCD PRKD1 PRKCE HDAC1 GSK3B HDAC6 ...	JAK2 JAK1 HDAC2 LCK PRKCD PRKD1 PRKCE HDAC1 GSK3B HDAC6 HDAC8 FYN AKT2 MAP2K1 TYMS SLC6A2 NOS2 THRB ANPEP SLC18A2 LAP3 NOS1 CES1 MMP2 TACR1 CAPN1 KCNJ1 PIM3 PARP2 PIM2 MAOB MAOA KDM1A SIRT1 DRD2 SLC6A4 DRD3 ADORA1 HTR2C HTR2A SIRT2 PLAUR CYP3A4 PBK ROCK1 PLAU CA1 CYP2C19 HRH2 DPP8 NOS3 CARM1 CYP2C9 CDC7 KAT2B PNP DPP9 AOC1 THRA CYP2A6 CA9 ADRA2A PAOX ART1 COMT HRH4 CHRNA3 CA6 ADRA2C SLC15A1 HTR4
Epithelial tumor of colon	8e-41	64	Cell Proliferation Disorder, Gastrointestinal Disease	TYMS JAK1 MAP2K1 LCK JAK2 AKT2 PRKD1 KDM1A PRKCD PRKCE ...	TYMS JAK1 MAP2K1 LCK JAK2 AKT2 PRKD1 KDM1A PRKCD PRKCE CYP3A4 MMP2 GSK3B SLC6A3 NOS2 SIRT1 ART1 HDAC6 TACR1 ROCK2 HDAC1 PLAU PLAUR PBK LAP3 ANPEP HDAC2 SIRT2 PAOX CARM1 CA9 CA1 COMT CES2 SLC7A5 ROCK1 HDAC8 CYP2C9 AOC1 ADRA2A PRMT8 SLC15A1 HTR4 CA12 NOS3 SLC6A2 KAT2B DRD2 CYP2A6 HRH2 CHRNA7 PRMT6 HRH4 CES1 ADRA2C CA13 MAOA KISS1R NOS1 PNP FYN PIM2 CA7 PARP2
Bone marrow cancer	1e-40	71	Hematologic Disease, Cell Proliferation Disorder, Immune System Disease, Musculoskeletal Or Connective Tissue Disease	JAK2 JAK1 HDAC2 LCK PRKCD PRKD1 PRKCE HDAC1 HDAC8 GSK3B ...	JAK2 JAK1 HDAC2 LCK PRKCD PRKD1 PRKCE HDAC1 HDAC8 GSK3B HDAC6 FYN AKT2 MAP2K1 TYMS SLC6A2 NOS2 THRB ANPEP SLC18A2 LAP3 NOS1 CES1 MMP2 TACR1 CAPN1 KCNJ1 PIM3 PARP2 PIM2 MAOB MAOA KDM1A SIRT1 DRD2 SLC6A4 DRD3 ADORA1 HTR2A HTR2C SIRT2 PLAUR CYP3A4 PBK ROCK1 PLAU CA1 CYP2C19 HRH2 DPP8 NOS3 CARM1 CYP2C9 CDC7 PNP KAT2B DPP9 AOC1 THRA CYP2A6 CA9 ADRA2A PAOX ART1 COMT HRH4 CHRNA3 CA6 ADRA2C SLC15A1 HTR4
Female reproductive organ cancer	2e-40	77	Urinary System Disease, Reproductive System Or Breast Disease, Cell Proliferation Disorder	MAP2K1 LCK JAK1 JAK2 PARP2 ADRA2A TYMS AKT2 ADRA2C HDAC1 ...	MAP2K1 LCK JAK1 JAK2 PARP2 ADRA2A TYMS AKT2 ADRA2C HDAC1 GSK3B HDAC2 PRKCD PRKCE KAT2B CDC7 HDAC6 HTR2A HTR2C KISS1R TACR1 HTR4 CHRNA4 CARM1 DRD3 NOS2 MMP2 ROCK1 KDM1A HRH4 MAOA CACNA2D1 ANPEP PRMT6 NOS3 HRH2 DRD2 TAAR1 HDAC8 NOS1 SLC6A3 BAZ2A PRKD1 CAPN1 ROCK2 CA1 CA7 FYN THRB SIRT1 CA9 SIRT2 PLAUR COMT DPP8 PLAU SLC7A5 CYP3A4 PBK FAP CES2 PIM2 DPP9 THRA AOC1 LAP3 PRMT8 CA6 MAOB CA12 PIM3 PAOX C…
Connective tissue cancer	2e-40	73	Cell Proliferation Disorder, Musculoskeletal Or Connective Tissue Disease	JAK2 JAK1 HDAC2 LCK PRKCD PRKD1 PRKCE GSK3B HDAC1 HDAC6 ...	JAK2 JAK1 HDAC2 LCK PRKCD PRKD1 PRKCE GSK3B HDAC1 HDAC6 HDAC8 FYN ADRA2A ADRA2C AKT2 MAP2K1 TYMS SLC6A2 NOS2 THRB ANPEP SLC18A2 LAP3 NOS1 CES1 MMP2 TACR1 CAPN1 KCNJ1 PIM3 PARP2 PIM2 MAOA MAOB KDM1A SIRT1 DRD3 DRD2 SLC6A4 ADORA1 HTR2C HTR2A SIRT2 PLAUR CYP3A4 PLAU PBK ROCK1 CA1 CYP2C19 HRH2 DPP8 ROCK2 NOS3 SLC7A5 CARM1 CYP2C9 CDC7 PNP KAT2B DPP9 AOC1 THRA CA9 CYP2A6 PAOX ART1 COMT HRH4 CHRNA3 CA6 …
Malignant colon neoplasm	2e-40	64	Cell Proliferation Disorder, Gastrointestinal Disease	LCK TYMS MAP2K1 JAK2 JAK1 AKT2 HDAC6 HDAC1 HDAC2 HDAC8 ...	LCK TYMS MAP2K1 JAK2 JAK1 AKT2 HDAC6 HDAC1 HDAC2 HDAC8 SLC6A3 FYN PRKD1 KDM1A PRKCD PRKCE MMP2 GSK3B NOS2 SIRT1 ART1 TACR1 ROCK2 PLAU PLAUR CYP3A4 PBK LAP3 ANPEP SIRT2 PAOX CARM1 CA9 CA1 COMT CES2 ROCK1 SLC7A5 PRMT8 AOC1 ADRA2A SLC15A1 HTR4 CA12 NOS3 SLC6A2 KAT2B DRD2 CYP2A6 CYP2C9 HRH2 CHRNA7 PRMT6 HRH4 CES1 CA13 MAOA KISS1R ADRA2C NOS1 PNP PIM2 CA7 PARP2
Thoracic cancer	3e-40	88	Cell Proliferation Disorder, Respiratory Or Thoracic Disease	MAP2K1 AKT2 JAK2 JAK1 LCK HDAC1 TYMS HDAC2 ROCK1 HDAC8 ...	MAP2K1 AKT2 JAK2 JAK1 LCK HDAC1 TYMS HDAC2 ROCK1 HDAC8 HDAC6 TACR1 ADRA2A MMP2 ADRA2C CHRNA3 CHRNA4 PARP2 SLC6A3 CACNA2D1 GSK3B FYN PRKCD PRKCE KAT2B CYP2A6 CARM1 SLC6A2 ROCK2 KDM1A HTR2A HTR2C CDC7 HTR2B CAPN1 DRD2 DRD3 HRH2 NOS1 PRMT6 HRH4 NOS3 TAAR1 HRH3 ART1 SIRT1 CA9 SLC7A5 MAOA NOS2 CHRNA7 CYP2C19 CYP2C9 SLC18A2 HTR4 ADORA1 ANPEP PRKD1 SLC6A4 THRB THRA COMT CA12 LAP3 FAP CA1 CYP3A4 PLAUR PL…
Breast cancer	7e-40	83	Reproductive System Or Breast Disease, Integumentary System Disease, Cell Proliferation Disorder, Respiratory Or Thoracic Disease	AKT2 JAK2 JAK1 MAP2K1 LCK TACR1 ADRA2A HDAC1 HDAC2 TYMS ...	AKT2 JAK2 JAK1 MAP2K1 LCK TACR1 ADRA2A HDAC1 HDAC2 TYMS HDAC8 HDAC6 PARP2 ADRA2C CACNA2D1 FYN MMP2 GSK3B PRKCD KAT2B PRKCE ROCK1 CARM1 KDM1A CAPN1 ROCK2 NOS1 HTR2A PRMT6 HTR2B HTR2C NOS3 CDC7 SIRT1 CA9 MAOA SLC7A5 NOS2 HRH2 ADORA1 DRD2 TAAR1 HRH4 HRH3 DRD3 ART1 SLC6A2 SLC6A4 THRB THRA COMT PRKD1 PLAUR MAOB CHRNA4 CA12 PIM2 CYP2C19 KISS1R PLAU PBK ANPEP CYP3A4 SIRT2 LAP3 FAP CYP2C9 PAOX AOC1 CES2 …
Cancer	1e-39	97	Cell Proliferation Disorder	JAK2 MAP2K1 JAK1 AKT2 LCK GSK3B PRKCD FYN MMP2 HDAC1 ...	JAK2 MAP2K1 JAK1 AKT2 LCK GSK3B PRKCD FYN MMP2 HDAC1 PRKD1 TYMS TACR1 HDAC2 ROCK1 HRH2 HDAC6 PRKCE KAT2B HTR2C HDAC8 SLC6A2 DRD2 CACNA2D1 HTR4 THRB ADRA2C ADRA2A SLC6A3 CHRNA3 PARP2 CHRNA4 KCNJ1 THRA NOS1 CA9 SLC6A4 ROCK2 NOS2 CYP2A6 ADORA1 HTR2A SLC18A2 MAOA DRD3 CAPN1 CARM1 CDC7 HRH4 KDM1A PRMT6 HTR2B SLC7A5 HRH3 TAAR1 CYP2C9 CYP2C19 ART1 KISS1R ANPEP NOS3 PNP SIRT1 CYP3A4 PNMT MAOB CES1 PAOX A…
Musculoskeletal system cancer	1e-39	73	Cell Proliferation Disorder, Musculoskeletal Or Connective Tissue Disease	JAK2 JAK1 HDAC2 LCK PRKCD PRKD1 PRKCE GSK3B AKT2 HDAC1 ...	JAK2 JAK1 HDAC2 LCK PRKCD PRKD1 PRKCE GSK3B AKT2 HDAC1 HDAC6 HDAC8 FYN ADRA2A ADRA2C MAP2K1 TYMS SLC6A2 NOS2 THRB ANPEP SLC18A2 LAP3 NOS1 PARP2 CES1 MMP2 TACR1 CAPN1 KCNJ1 PIM3 PIM2 MAOA MAOB KDM1A SIRT1 DRD3 DRD2 SLC6A4 ADORA1 HTR2C HTR2A SIRT2 PLAUR CYP3A4 PLAU ROCK1 PBK CA1 CYP2C19 ROCK2 HRH2 DPP8 KAT2B CARM1 SLC7A5 NOS3 CYP2C9 CDC7 PNP COMT DPP9 AOC1 THRA CA9 CYP2A6 PAOX ART1 HRH4 CHRNA3 CA6 …
B-cell neoplasm	1e-39	66	Hematologic Disease, Cell Proliferation Disorder, Immune System Disease, Genetic, Familial Or Congenital Disease	MAP2K1 JAK1 JAK2 PRKCD HDAC6 HDAC1 HDAC2 HDAC8 TYMS TACR1 ...	MAP2K1 JAK1 JAK2 PRKCD HDAC6 HDAC1 HDAC2 HDAC8 TYMS TACR1 HRH2 AKT2 PRKCE CARM1 LCK ROCK2 NOS2 FYN BAZ2A PNP CA9 PIM2 SIRT1 PIM3 PARP2 DRD2 PRKD1 ADORA1 SLC6A2 SLC6A3 KDM1A DPP7 CA1 ANPEP GSK3B SLC7A5 CDC7 CYP2C19 MMP2 SIRT2 PBK CYP3A4 PLAU ROCK1 PLAUR DPP8 NOS3 FAP CYP2C9 KAT2B MAOA COMT NOS1 PRMT6 CAPN1 SLC6A4 THRB TAAR1 PNMT LAP3 DPP9 HRH4 NISCH SLC18A2 KISS1R CA6
Neoplasm of thorax	2e-39	88	Cell Proliferation Disorder, Respiratory Or Thoracic Disease	MAP2K1 AKT2 JAK2 JAK1 LCK HDAC1 TYMS HDAC2 ROCK1 HDAC8 ...	MAP2K1 AKT2 JAK2 JAK1 LCK HDAC1 TYMS HDAC2 ROCK1 HDAC8 HDAC6 TACR1 ADRA2A MMP2 ADRA2C CHRNA3 CHRNA4 PARP2 SLC6A3 CACNA2D1 GSK3B FYN PRKCD PRKCE KAT2B CYP2A6 CARM1 SLC6A2 ROCK2 KDM1A HTR2A HTR2C CDC7 HTR2B CAPN1 DRD2 DRD3 HRH2 NOS1 PRMT6 HRH4 NOS3 TAAR1 HRH3 ART1 SIRT1 CA9 SLC7A5 MAOA NOS2 CHRNA7 CYP2C19 CYP2C9 SLC18A2 HTR4 ADORA1 THRB ANPEP PRKD1 SLC6A4 KISS1R THRA COMT CA12 LAP3 FAP CA1 CYP3A4 P…
Lymphoma	2e-39	72	Hematologic Disease, Cell Proliferation Disorder, Genetic, Familial Or Congenital Disease	JAK2 MAP2K1 JAK1 LCK PRKCD FYN AKT2 HDAC6 HDAC1 HDAC2 ...	JAK2 MAP2K1 JAK1 LCK PRKCD FYN AKT2 HDAC6 HDAC1 HDAC2 TACR1 HDAC8 TYMS HRH2 PRKCE CARM1 ROCK2 PNP NOS2 BAZ2A PRKD1 PARP2 CA9 PIM2 PIM3 SIRT1 DRD2 SLC6A3 ADORA1 SLC6A2 MMP2 KDM1A GSK3B ANPEP DPP7 CA1 SLC7A5 CDC7 CYP2C19 PBK COMT SIRT2 CYP3A4 PLAU MAOA THRB PLAUR NEK1 ROCK1 CA12 AOC1 DPP8 NOS3 FAP SLC18A2 CYP2C9 KAT2B DPP9 PRMT6 TAAR1 SLC6A4 CAPN1 NISCH NOS1 PAOX PNMT CA6 LAP3 HRH4 DRD3 KISS1R CHRN…
Pancreatic neoplasm	3e-39	65	Pancreas Disease, Cell Proliferation Disorder, Endocrine System Disease, Gastrointestinal Disease	JAK2 JAK1 TYMS MAP2K1 LCK AKT2 DRD3 PARP2 KISS1R SLC7A5 ...	JAK2 JAK1 TYMS MAP2K1 LCK AKT2 DRD3 PARP2 KISS1R SLC7A5 NOS1 THRB FYN SIRT2 HDAC1 HDAC6 HDAC2 HDAC8 PRKD1 PRKCD PRKCE MMP2 GSK3B ROCK1 ANPEP LAP3 SIRT1 FAP PLAUR TACR1 CA9 NOS2 PLAU KDM1A CYP2A6 ROCK2 COMT PBK HRH2 PIM3 CA1 CYP2C19 DRD2 CES2 NOS3 PNP CHRNA7 CARM1 KAT2B SLC18A2 CYP3A4 SLC15A1 CES1 MAOA ADRA2A AOC1 HRH3 SIGMAR1 ART1 NISCH BAZ2A PNMT CA6 TAAR1 PRMT6
Breast neoplasm	4e-39	83	Reproductive System Or Breast Disease, Integumentary System Disease, Cell Proliferation Disorder, Respiratory Or Thoracic Disease	AKT2 JAK2 JAK1 MAP2K1 LCK ROCK1 TACR1 ADRA2A HDAC1 HDAC2 ...	AKT2 JAK2 JAK1 MAP2K1 LCK ROCK1 TACR1 ADRA2A HDAC1 HDAC2 TYMS HDAC8 HDAC6 PARP2 ADRA2C CACNA2D1 FYN MMP2 GSK3B PRKCD KAT2B PRKCE CARM1 KDM1A CAPN1 ROCK2 NOS1 HTR2A PRMT6 HTR2B HTR2C NOS3 CDC7 SIRT1 CA9 MAOA SLC7A5 NOS2 HRH2 ADORA1 DRD2 TAAR1 HRH4 HRH3 DRD3 ART1 SLC6A2 SLC6A4 KISS1R THRB THRA COMT PRKD1 PLAUR MAOB CHRNA4 CA12 PIM2 CYP2C19 PLAU PBK ANPEP CYP3A4 SIRT2 LAP3 FAP CYP2C9 PAOX AOC1 CES2 …
Lymphoid hemopathy	5e-39	72	Hematologic Disease, Cell Proliferation Disorder, Genetic, Familial Or Congenital Disease	JAK2 MAP2K1 JAK1 LCK PRKCD FYN AKT2 HDAC6 HDAC1 HDAC2 ...	JAK2 MAP2K1 JAK1 LCK PRKCD FYN AKT2 HDAC6 HDAC1 HDAC2 TACR1 HDAC8 TYMS HRH2 PRKCE CARM1 ROCK2 PNP NOS2 BAZ2A PRKD1 PARP2 CA9 PIM2 PIM3 SIRT1 DRD2 ADORA1 SLC6A3 SLC6A2 MMP2 KDM1A GSK3B ANPEP DPP7 CA1 SLC7A5 CDC7 CYP2C19 PBK COMT SIRT2 CYP3A4 PLAU SLC18A2 MAOA THRB PLAUR NEK1 ROCK1 CA12 AOC1 DPP8 NOS3 FAP CYP2C9 KAT2B DPP9 PRMT6 TAAR1 SLC6A4 CAPN1 NISCH NOS1 PAOX PNMT CA6 LAP3 HRH4 DRD3 KISS1R CHRN…
Urinary system neoplasm	7e-39	72	Urinary System Disease, Cell Proliferation Disorder	MAP2K1 LCK JAK2 JAK1 AKT2 TYMS CA9 CARM1 PRMT6 CAPN1 ...	MAP2K1 LCK JAK2 JAK1 AKT2 TYMS CA9 CARM1 PRMT6 CAPN1 HDAC1 HDAC2 FYN KAT2B CYP2A6 CYP3A4 CYP2C9 CYP2C19 GSK3B HDAC6 HDAC8 PARP2 THRB AOC1 CES2 PAOX NEK1 SIRT2 HRH2 CACNA2D1 PRKCE PRKCD PRKD1 CES1 SIRT1 PLAUR ROCK2 ADORA1 MMP2 ROCK1 COMT SLC7A5 NOS2 KDM1A PLAU PBK ANPEP NOS3 KISS1R SLC15A1 CA12 KCNJ1 TAAR1 SLC6A3 MAOA PNP PRKX PNMT PIM3 NOS1 THRA DRD2 HRH4 FAP CA14 HTR2A SLC6A2 PIM2 HTR2B CDC7 BAZ…
Prostate neoplasm	8e-39	71	Urinary System Disease, Reproductive System Or Breast Disease, Cell Proliferation Disorder	MAP2K1 AKT2 JAK1 LCK ADRA2A ADRA2C HTR2C HRH2 PRKD1 JAK2 ...	MAP2K1 AKT2 JAK1 LCK ADRA2A ADRA2C HTR2C HRH2 PRKD1 JAK2 PARP2 DRD2 HTR4 CACNA2D1 KCNJ1 FYN SLC6A2 SLC6A4 HDAC1 HDAC2 HDAC6 TYMS ADORA1 GSK3B HDAC8 MAOA HTR2B TACR1 HTR2A MAOB SLC6A3 PLAUR PRKCD SIGMAR1 PRKCE ROCK1 MMP2 KDM1A CYP3A4 PIM2 THRB PIM3 SIRT1 THRA CA9 PLAU HRH3 SLC7A5 PBK SLC18A2 CARM1 ANPEP COMT NOS2 NOS3 KISS1R BAZ2A PRKX ROCK2 CYP2C19 PNP SIRT2 PRMT6 KAT2B AOC1 FAP PAOX NEK1 CA1 CDC…
Female reproductive system neoplasm	1e-38	77	Urinary System Disease, Reproductive System Or Breast Disease, Cell Proliferation Disorder	MAP2K1 LCK JAK1 JAK2 DRD3 DRD2 CACNA2D1 PARP2 ADRA2A TYMS ...	MAP2K1 LCK JAK1 JAK2 DRD3 DRD2 CACNA2D1 PARP2 ADRA2A TYMS AKT2 ADRA2C HDAC1 GSK3B HDAC2 PRKCD PRKCE KAT2B KISS1R CDC7 ROCK2 HDAC6 HTR2A HTR2C TACR1 HTR4 CHRNA4 CARM1 NOS2 MMP2 ROCK1 KDM1A HRH4 MAOA ANPEP NOS3 PRMT6 HRH2 TAAR1 SLC6A3 HDAC8 NOS1 BAZ2A PRKD1 CAPN1 THRB CA1 CA7 FYN SIRT1 CA9 PIM2 SIRT2 PLAUR COMT DPP8 PLAU SLC7A5 CYP3A4 PBK FAP CES2 DPP9 THRA AOC1 LAP3 PNP PRMT8 CA6 MAOB CA12 PIM3 PA…
Acute leukemia	1e-38	71	Hematologic Disease, Cell Proliferation Disorder, Immune System Disease, Musculoskeletal Or Connective Tissue Disease	JAK2 JAK1 LCK MAP2K1 PRKD1 PRKCE HDAC2 FYN PRKCD AKT2 ...	JAK2 JAK1 LCK MAP2K1 PRKD1 PRKCE HDAC2 FYN PRKCD AKT2 HDAC1 HDAC6 TYMS SLC6A2 NOS2 CARM1 THRB HDAC8 ANPEP BAZ2A SLC18A2 LAP3 PNP NOS1 CES1 MMP2 TACR1 PARP2 PIM3 PIM2 MAOA MAOB KDM1A ADORA1 SIRT1 DRD2 SLC6A4 DRD3 SLC6A3 HTR2C HTR2A SIRT2 PLAUR DPP7 CA1 ROCK1 PLAU CYP3A4 PBK GSK3B CYP2C19 HRH2 DPP8 CA9 NOS3 CDC7 SLC7A5 AOC1 KAT2B DPP9 THRA CYP2C9 CAPN1 PAOX ADRA2A CA12 CA6 HRH4 TAAR1 ROCK2 ADRA2C
Malignant pancreatic neoplasm	2e-38	63	Pancreas Disease, Cell Proliferation Disorder, Endocrine System Disease, Gastrointestinal Disease	JAK1 JAK2 TYMS AKT2 MAP2K1 LCK PARP2 KISS1R SLC7A5 NOS1 ...	JAK1 JAK2 TYMS AKT2 MAP2K1 LCK PARP2 KISS1R SLC7A5 NOS1 THRB FYN HDAC1 HDAC6 HDAC2 SIRT2 HDAC8 PRKD1 PRKCD PRKCE MMP2 GSK3B ROCK1 ANPEP LAP3 SIRT1 FAP PLAUR TACR1 CA9 NOS2 PLAU KDM1A CYP2A6 ROCK2 PBK PIM3 COMT CA1 CYP2C19 DRD2 CES2 PNP NOS3 CHRNA7 CARM1 KAT2B CYP3A4 SLC15A1 CES1 MAOA HRH2 SLC18A2 AOC1 HRH3 SIGMAR1 ART1 BAZ2A NISCH PNMT CA6 TAAR1 PRMT6
Keratinocyte carcinoma	7e-38	73	Integumentary System Disease, Cell Proliferation Disorder	MAP2K1 JAK2 JAK1 AKT2 LCK TYMS ROCK2 FYN KAT2B HDAC6 ...	MAP2K1 JAK2 JAK1 AKT2 LCK TYMS ROCK2 FYN KAT2B HDAC6 CHRNA3 CARM1 HDAC8 PRKCD MMP2 PRKCE ROCK1 CAPN1 HDAC1 NOS2 GSK3B MAOA CYP2A6 TACR1 HTR2A HTR2C HTR4 ART1 CYP2C9 HRH2 CYP2C19 ANPEP HRH4 DRD2 ADRA2C DRD3 HRH3 TAAR1 SLC18A2 SLC7A5 PARP2 HTR2B HDAC2 PRKD1 KDM1A CACNA2D1 SIRT1 PLAU CA9 PBK CDC7 SIGMAR1 CA12 PLAUR LAP3 FAP COMT THRB CYP3A4 PRKX CA1 SIRT2 THRA DPP9 MAOB NOS3 KISS1R DPP7 CHRNA7 AOC1 …
Neoplasm	9e-38	97	Cell Proliferation Disorder	JAK2 MAP2K1 JAK1 AKT2 LCK GSK3B PRKCD FYN MMP2 HTR2C ...	JAK2 MAP2K1 JAK1 AKT2 LCK GSK3B PRKCD FYN MMP2 HTR2C HDAC1 PRKD1 HDAC2 TYMS ROCK1 HDAC6 TACR1 DRD2 DRD3 HRH2 SLC6A2 KAT2B PRKCE SLC6A3 HDAC8 CACNA2D1 HTR4 THRB ADRA2C ADRA2A CHRNA3 CHRNA4 PARP2 ROCK2 THRA KCNJ1 NOS1 CA9 SLC6A4 HTR2A NOS2 ADORA1 CYP2A6 SLC18A2 CA1 MAOA CAPN1 CARM1 CDC7 TAAR1 HRH4 KDM1A KISS1R PRMT6 NOS3 HTR2B SLC7A5 HRH3 CYP2C9 CYP2C19 ART1 ANPEP PNP SIRT1 PNMT CYP3A4 CES1 MAOB AO…
Neoplastic disease or syndrome	9e-38	97	Cell Proliferation Disorder	JAK2 MAP2K1 PRKCD JAK1 AKT2 LCK GSK3B FYN MMP2 HTR2C ...	JAK2 MAP2K1 PRKCD JAK1 AKT2 LCK GSK3B FYN MMP2 HTR2C HDAC1 PRKD1 HDAC2 TYMS ROCK1 HDAC6 TACR1 DRD2 DRD3 HRH2 SLC6A2 KAT2B PRKCE SLC6A3 HDAC8 CACNA2D1 HTR4 THRB ADRA2C ADRA2A CHRNA3 CHRNA4 PARP2 ROCK2 THRA KCNJ1 NOS1 CA9 SLC6A4 HTR2A NOS2 ADORA1 CYP2A6 SLC18A2 CA1 MAOA CDC7 CAPN1 CARM1 TAAR1 HRH4 KISS1R KDM1A PRMT6 NOS3 HTR2B SLC7A5 HRH3 CYP2C9 CYP2C19 ART1 ANPEP PNP SIRT1 PNMT CYP3A4 CES1 MAOB AO…
Hepatocellular carcinoma	9e-38	77	Cell Proliferation Disorder, Endocrine System Disease, Gastrointestinal Disease	TYMS CACNA2D1 MAP2K1 JAK2 AKT2 JAK1 LCK NOS3 SIRT1 GSK3B ...	TYMS CACNA2D1 MAP2K1 JAK2 AKT2 JAK1 LCK NOS3 SIRT1 GSK3B PLAU PARP2 FYN CYP3A4 PLAUR ROCK2 HDAC8 HDAC6 HDAC2 HDAC1 CHRNA4 CA9 CYP2C9 MMP2 PBK CYP2A6 KDM1A ANPEP CA12 CYP2C19 ROCK1 SLC7A5 SIRT2 NOS2 CDC7 HRH3 CES1 PIM3 PRMT6 KAT2B LAP3 MAOA PIM2 SLC15A1 CARM1 PNP BAZ2A AOC1 ADRA2C TACR1 MAOB KISS1R ADRA2A SLC6A2 TAAR1 COMT ART1 NOS1 CA5A THRB THRA CA1 DPP9 PAOX DPP8 HTR2A HTR2B HRH2 PRKD1 CHRNA3 D…
Non-melanoma skin carcinoma	9e-38	73	Integumentary System Disease, Cell Proliferation Disorder	MAP2K1 JAK2 JAK1 AKT2 LCK TYMS ROCK2 FYN KAT2B HDAC6 ...	MAP2K1 JAK2 JAK1 AKT2 LCK TYMS ROCK2 FYN KAT2B HDAC6 CHRNA3 CARM1 HDAC8 PRKCD MMP2 PRKCE ROCK1 CAPN1 HDAC1 NOS2 GSK3B MAOA CYP2A6 TACR1 HTR2A HTR4 HTR2C ART1 CYP2C9 HRH2 CYP2C19 ANPEP HRH4 DRD2 ADRA2C DRD3 TAAR1 HRH3 SLC18A2 SLC7A5 PARP2 HTR2B HDAC2 PRKD1 KDM1A CACNA2D1 SIRT1 PLAU CA9 PBK CDC7 SIGMAR1 CA12 PLAUR LAP3 FAP COMT THRB CYP3A4 PRKX CA1 SIRT2 THRA DPP9 MAOB NOS3 KISS1R DPP7 CHRNA7 AOC1 …
Cell proliferation disorder	1e-37	97	Cell Proliferation Disorder	JAK2 MAP2K1 PRKCD JAK1 AKT2 LCK GSK3B FYN MMP2 HTR2C ...	JAK2 MAP2K1 PRKCD JAK1 AKT2 LCK GSK3B FYN MMP2 HTR2C HDAC1 PRKD1 HDAC2 TYMS ROCK1 HDAC6 TACR1 DRD2 DRD3 HRH2 SLC6A2 KAT2B PRKCE SLC6A3 HDAC8 CACNA2D1 HTR4 THRB ADRA2C ADRA2A CHRNA3 CHRNA4 PARP2 ROCK2 THRA KCNJ1 NOS1 CA9 SLC6A4 HTR2A NOS2 ADORA1 CYP2A6 SLC18A2 CA1 MAOA CDC7 CAPN1 CARM1 TAAR1 HRH4 KISS1R KDM1A PRMT6 NOS3 HTR2B HRH3 SLC7A5 CYP2C9 CYP2C19 ART1 ANPEP PNP SIRT1 PNMT CYP3A4 CES1 MAOB AO…
Uterine cancer	2e-37	61	Urinary System Disease, Reproductive System Or Breast Disease, Cell Proliferation Disorder	JAK1 AKT2 LCK MAP2K1 JAK2 ADRA2C ADRA2A TYMS CHRNA4 PARP2 ...	JAK1 AKT2 LCK MAP2K1 JAK2 ADRA2C ADRA2A TYMS CHRNA4 PARP2 HDAC6 HDAC2 HDAC1 HDAC8 CA7 CA1 HRH2 PRKCD THRB PRKCE PRKD1 GSK3B MMP2 SIRT1 FYN SIRT2 COMT CA9 KDM1A PLAUR DPP8 KISS1R SLC7A5 TACR1 PLAU CYP3A4 NOS2 ROCK1 ROCK2 DRD2 CARM1 PRMT6 AOC1 LAP3 PIM2 NOS3 PBK MAOB CA12 PRMT8 HRH4 CA6 KAT2B CDC7 ANPEP PAOX HRH3 CYP2C9 CYP2C19 HTR4 CHRNA3
Neoplasm of mature B-cells	3e-37	61	Hematologic Disease, Cell Proliferation Disorder, Immune System Disease, Genetic, Familial Or Congenital Disease	MAP2K1 JAK2 JAK1 PRKCD HDAC6 HDAC1 HDAC2 HDAC8 TACR1 TYMS ...	MAP2K1 JAK2 JAK1 PRKCD HDAC6 HDAC1 HDAC2 HDAC8 TACR1 TYMS HRH2 AKT2 PRKCE CARM1 LCK ROCK2 NOS2 FYN BAZ2A PNP CA9 PIM2 SIRT1 PIM3 DRD2 PRKD1 PARP2 ADORA1 SLC6A3 SLC6A2 KDM1A DPP7 CA1 ANPEP SLC7A5 CDC7 CYP2C19 MMP2 PBK SIRT2 CYP3A4 PLAU GSK3B PLAUR DPP8 FAP CYP2C9 MAOA NOS3 CAPN1 THRB COMT TAAR1 ROCK1 NISCH LAP3 DPP9 KAT2B SLC6A4 CA6 KISS1R
Squamous cell neoplasm	4e-37	72	Cell Proliferation Disorder	MAP2K1 JAK2 JAK1 AKT2 LCK TYMS FYN KAT2B HDAC6 CHRNA3 ...	MAP2K1 JAK2 JAK1 AKT2 LCK TYMS FYN KAT2B HDAC6 CHRNA3 CARM1 HDAC8 PRKCD MMP2 PRKCE ROCK1 CAPN1 HDAC1 ROCK2 NOS2 GSK3B MAOA CYP2A6 TACR1 HTR4 HTR2C HTR2A ART1 CYP2C9 HRH2 CYP2C19 ANPEP HRH4 DRD2 ADRA2C DRD3 TAAR1 HRH3 SLC18A2 SLC7A5 PARP2 HTR2B HDAC2 PRKD1 KDM1A CACNA2D1 SIRT1 PLAU CA9 PBK CDC7 SIGMAR1 CA12 LAP3 FAP COMT PLAUR THRB CYP3A4 CA1 SIRT2 THRA DPP9 MAOB NOS3 KISS1R DPP7 CHRNA7 AOC1 NISCH…
Astrocytoma	2e-36	74	Cell Proliferation Disorder, Nervous System Disease	JAK2 JAK1 MAP2K1 AKT2 FYN LCK HDAC2 GSK3B PRKCD PRKCE ...	JAK2 JAK1 MAP2K1 AKT2 FYN LCK HDAC2 GSK3B PRKCD PRKCE HTR2A DRD2 DRD3 KAT2B HTR2C HRH3 CARM1 ROCK1 ADRA2C HTR4 TAAR1 HRH2 MAOA CAPN1 ART1 TYMS CDC7 SLC7A5 NOS1 CYP3A4 CYP2C19 MAOB PAOX AOC1 CES1 KDM1A HDAC6 HDAC1 ROCK2 PARP2 HDAC8 CACNA2D1 PLAUR MMP2 TACR1 SLC6A4 SLC6A2 CA9 PLAU PBK CA12 PRKD1 SIRT1 NOS2 PRMT8 NOS3 ADRA2A SIRT2 PRKX SLC18A2 KISS1R FAP SIGMAR1 ANPEP PIM2 THRA DPP9 THRB SLC15A1 SLC…
Male reproductive organ cancer	2e-36	69	Urinary System Disease, Reproductive System Or Breast Disease, Cell Proliferation Disorder	MAP2K1 AKT2 JAK1 LCK ADRA2A ADRA2C HTR2C HRH2 PRKD1 JAK2 ...	MAP2K1 AKT2 JAK1 LCK ADRA2A ADRA2C HTR2C HRH2 PRKD1 JAK2 PARP2 DRD2 HTR4 CACNA2D1 KCNJ1 FYN SLC6A2 SLC6A4 HDAC1 HDAC2 HDAC6 TYMS ADORA1 GSK3B HDAC8 MAOA HTR2B HTR2A TACR1 MAOB SLC6A3 PLAUR PRKCE PRKCD SIGMAR1 ROCK1 MMP2 KDM1A CYP3A4 PIM2 THRB PIM3 SIRT1 CA9 THRA PLAU HRH3 SLC7A5 PBK SLC18A2 ANPEP CARM1 COMT NOS2 NOS3 KISS1R BAZ2A ROCK2 CYP2C19 PNP SIRT2 PRMT6 KAT2B PAOX FAP CA1 DPP9 CYP2C9 CHRNA3
Glioblastoma multiforme	3e-36	73	Cell Proliferation Disorder, Nervous System Disease	JAK2 JAK1 MAP2K1 AKT2 FYN LCK HDAC2 GSK3B PRKCD PRKCE ...	JAK2 JAK1 MAP2K1 AKT2 FYN LCK HDAC2 GSK3B PRKCD PRKCE HTR2A DRD2 DRD3 KAT2B HTR2C ADRA2C CARM1 HRH3 ROCK1 TAAR1 HTR4 HRH2 MAOA CAPN1 TYMS ART1 CDC7 SLC7A5 NOS1 CYP3A4 CYP2C19 MAOB PAOX CES1 AOC1 KDM1A HDAC6 HDAC1 ROCK2 PARP2 HDAC8 CACNA2D1 PBK PLAUR TACR1 MMP2 SLC6A2 SLC6A4 CA9 PRMT8 CA12 PLAU SIRT1 NOS2 PNMT SIRT2 THRB ADRA2A SLC18A2 NOS3 FAP SIGMAR1 KISS1R PRKD1 PIM2 LAP3 ANPEP SLC15A1 SLC6A3 T…
Benign neoplasm	3e-36	68	Cell Proliferation Disorder	MAP2K1 DRD2 AKT2 JAK1 TYMS DRD3 CACNA2D1 ADRA2A ADRA2C JAK2 ...	MAP2K1 DRD2 AKT2 JAK1 TYMS DRD3 CACNA2D1 ADRA2A ADRA2C JAK2 ROCK2 PNP THRB PLAU THRA KISS1R MMP2 SLC6A3 PLAUR CHRNA3 CES2 CA13 CES1 PRKCD PRKD1 PRKCE CYP3A4 NOS3 SIRT1 CA9 GSK3B COMT TACR1 HDAC2 NOS1 CYP2C9 NOS2 SLC7A5 HDAC6 ROCK1 CA1 HTR4 KDM1A ADORA1 CYP2A6 MAOB ANPEP FAP HTR2A SLC18A2 PBK CA6 HDAC8 HDAC1 FYN KCNJ1 CA7 AOC1 ART1 KAT2B CARM1 SIRT2 MAOA CYP2C19 PNMT CAPN1 SLC15A1 CHRNA7
Tumor of uterus	3e-36	62	Urinary System Disease, Reproductive System Or Breast Disease, Cell Proliferation Disorder	JAK1 AKT2 LCK MAP2K1 JAK2 ADRA2C ADRA2A CACNA2D1 TYMS CHRNA4 ...	JAK1 AKT2 LCK MAP2K1 JAK2 ADRA2C ADRA2A CACNA2D1 TYMS CHRNA4 ROCK2 PARP2 HDAC6 HDAC2 KISS1R HDAC1 HDAC8 CA1 CA7 HRH2 PRKCD THRB PRKCE PRKD1 GSK3B MMP2 SIRT1 FYN SIRT2 COMT CA9 KDM1A PLAUR DPP8 SLC7A5 TACR1 PLAU CYP3A4 NOS2 ROCK1 DRD2 CARM1 PRMT6 AOC1 PIM2 LAP3 NOS3 PBK MAOB CA12 PRMT8 HRH4 CA6 KAT2B CDC7 ANPEP PAOX CYP2C9 HRH3 CYP2C19 HTR4 CHRNA3
Non-small cell lung carcinoma	5e-36	77	Cell Proliferation Disorder, Respiratory Or Thoracic Disease	MAP2K1 AKT2 JAK2 JAK1 TYMS LCK SLC6A3 PARP2 TACR1 CHRNA3 ...	MAP2K1 AKT2 JAK2 JAK1 TYMS LCK SLC6A3 PARP2 TACR1 CHRNA3 FYN ADRA2C ADRA2A GSK3B PRKCE PRKCD KAT2B MMP2 HTR2C CARM1 CYP2A6 DRD2 CDC7 HTR2A DRD3 HTR2B ART1 HDAC2 HDAC1 CACNA2D1 ROCK1 HRH2 ROCK2 HRH4 HRH3 CHRNA4 TAAR1 CHRNA7 HDAC6 HDAC8 CYP2C9 CYP2C19 CA9 KDM1A SLC6A4 ADORA1 ANPEP PBK FAP SIRT1 CYP3A4 KISS1R PRKD1 SLC15A1 LAP3 SLC6A2 SIRT2 SLC7A5 PLAU CA12 PLAUR NOS3 AOC1 MAOA DPP9 NOS2 MAOB CA1 CO…
Male reproductive system neoplasm	1e-35	69	Urinary System Disease, Reproductive System Or Breast Disease, Cell Proliferation Disorder	MAP2K1 AKT2 JAK1 LCK ADRA2C ADRA2A HRH2 HTR2C PRKD1 JAK2 ...	MAP2K1 AKT2 JAK1 LCK ADRA2C ADRA2A HRH2 HTR2C PRKD1 JAK2 PARP2 DRD2 HTR4 CACNA2D1 KCNJ1 FYN SLC6A2 SLC6A4 TYMS HDAC1 HDAC2 HDAC6 ADORA1 GSK3B HDAC8 MAOA HTR2B HTR2A TACR1 MAOB SLC6A3 PLAUR PRKCE SIGMAR1 PRKCD ROCK1 MMP2 KDM1A PIM2 CYP3A4 THRB PIM3 SIRT1 CA9 THRA PLAU HRH3 SLC7A5 PBK SLC18A2 ANPEP CARM1 COMT NOS2 NOS3 KISS1R BAZ2A ROCK2 CYP2C19 PNP SIRT2 PRMT6 KAT2B PAOX FAP CA1 DPP9 CYP2C9 CHRNA3
Melanocytic skin neoplasm	5e-35	55	Integumentary System Disease, Cell Proliferation Disorder	MAP2K1 LCK JAK2 AKT2 JAK1 FYN CYP2C9 CYP2C19 MMP2 DRD2 ...	MAP2K1 LCK JAK2 AKT2 JAK1 FYN CYP2C9 CYP2C19 MMP2 DRD2 DRD3 ART1 ADRA2C ADRA2A HTR4 HTR2C HTR2B HTR2A SLC18A2 PNMT PRKCD CACNA2D1 CYP2A6 PRKCE PNP SLC6A2 SLC6A3 HRH3 HRH4 TAAR1 HRH2 CA1 ANPEP TACR1 ROCK1 ROCK2 SLC15A1 MAOA ADORA1 THRA KISS1R NOS2 SLC7A5 TYMS NOS1 GSK3B CYP3A4 PLAUR SLC6A4 MAOB FAP HDAC1 CA9 AOC1 NOS3
Stomach neoplasm	6e-35	65	Cell Proliferation Disorder, Gastrointestinal Disease	MAP2K1 AKT2 JAK2 JAK1 TYMS LCK ADRA2C ADRA2A PARP2 CARM1 ...	MAP2K1 AKT2 JAK2 JAK1 TYMS LCK ADRA2C ADRA2A PARP2 CARM1 HDAC1 KAT2B GSK3B CAPN1 ROCK1 MMP2 NOS2 PRKCD MAOA FYN ART1 PRMT6 PRKCE ROCK2 HDAC2 HRH2 HDAC6 HDAC8 CACNA2D1 CDC7 CA9 SIRT1 AOC1 NOS3 PRKD1 SLC7A5 PLAU PLAUR KDM1A CYP2C19 SIRT2 DRD2 ANPEP DRD3 CA1 PBK CYP2A6 HRH4 CYP3A4 FAP SLC15A1 ADORA1 PRMT8 PIM2 KISS1R THRB THRA PNP SLC18A2 TACR1 COMT CES1 TAAR1 CYP2C9 NOS1
Lymphoid leukemia	7e-35	58	Hematologic Disease, Cell Proliferation Disorder, Immune System Disease, Musculoskeletal Or Connective Tissue Disease	JAK2 JAK1 LCK MAP2K1 FYN KAT2B AKT2 CARM1 HDAC1 NOS2 ...	JAK2 JAK1 LCK MAP2K1 FYN KAT2B AKT2 CARM1 HDAC1 NOS2 HDAC6 HDAC2 HDAC8 BAZ2A PNP HRH2 PRKCE PRKD1 PRKCD TYMS SLC6A3 ADORA1 PARP2 SLC6A2 SIRT1 DPP7 ANPEP PIM2 TACR1 MMP2 CA1 SIRT2 GSK3B CYP3A4 SLC7A5 KDM1A CA9 PLAU AOC1 PLAUR SLC18A2 PBK CYP2C9 COMT NOS1 NOS3 PAOX CAPN1 CA12 PIM3 CYP2C19 DPP9 TAAR1 SLC6A4 MAOA CDC7 ROCK2 CA6
Prostate cancer	9e-35	67	Urinary System Disease, Reproductive System Or Breast Disease, Cell Proliferation Disorder	MAP2K1 AKT2 JAK1 LCK ADRA2C ADRA2A HRH2 HTR2C PRKD1 JAK2 ...	MAP2K1 AKT2 JAK1 LCK ADRA2C ADRA2A HRH2 HTR2C PRKD1 JAK2 PARP2 DRD2 HTR4 CACNA2D1 KCNJ1 FYN SLC6A2 SLC6A4 HDAC1 HDAC2 HDAC6 TYMS ADORA1 GSK3B HDAC8 MAOA HTR2B TACR1 HTR2A MAOB SLC6A3 PLAUR PRKCE PRKCD SIGMAR1 ROCK1 MMP2 KDM1A CYP3A4 PIM2 THRB PIM3 SIRT1 THRA CA9 PLAU HRH3 SLC7A5 PBK SLC18A2 ANPEP CARM1 COMT NOS2 NOS3 KISS1R BAZ2A ROCK2 CYP2C19 PNP SIRT2 PRMT6 KAT2B PAOX FAP CA1 CYP2C9
Adrenal gland neoplasm	1e-34	42	Cell Proliferation Disorder, Endocrine System Disease	ADRA2C ADRA2A JAK2 LCK JAK1 THRB SLC6A2 DRD2 PNMT MMP2 ...	ADRA2C ADRA2A JAK2 LCK JAK1 THRB SLC6A2 DRD2 PNMT MMP2 CYP2A6 SLC18A2 COMT HTR4 NISCH NOS2 CA9 HDAC6 CYP3A4 MAOA ANPEP PLAUR MAP2K1 TYMS SLC7A5 GSK3B NOS1 SIRT1 MAOB CA1 THRA NOS3 SLC6A3 AOC1 HRH4 CDC7 CAPN1 HDAC1 HRH2 HDAC2 HTR2B TAAR1
Head and neck malignant neoplasia	2e-34	67	Cell Proliferation Disorder	MAP2K1 AKT2 JAK2 JAK1 LCK MMP2 TYMS ADRA2C ADRA2A CACNA2D1 ...	MAP2K1 AKT2 JAK2 JAK1 LCK MMP2 TYMS ADRA2C ADRA2A CACNA2D1 FYN KAT2B HDAC6 HDAC8 PRKCD PRKCE CARM1 ROCK1 ROCK2 NOS2 MAOA CAPN1 TACR1 ART1 CYP2C9 SLC7A5 HDAC2 HDAC1 CYP2C19 HTR2B HTR2A HTR4 HTR2C PARP2 ANPEP GSK3B PRKD1 THRB THRA SLC6A3 SLC6A2 SIRT1 CA9 SIRT2 PLAU PLAUR KDM1A CYP2A6 CYP3A4 CA1 DPP9 CA6 MAOB PBK NOS3 CHRNA3 CDC7 PRMT6 KISS1R DPP7 SIGMAR1 COMT DRD2 NISCH PNP AOC1 SLC18A2
Acute myeloid leukemia	2e-34	63	Hematologic Disease, Cell Proliferation Disorder, Immune System Disease, Musculoskeletal Or Connective Tissue Disease, Genetic, Familial Or Congenital Disease	JAK2 JAK1 PRKD1 PRKCE HDAC2 PRKCD LCK HDAC1 HDAC6 FYN ...	JAK2 JAK1 PRKD1 PRKCE HDAC2 PRKCD LCK HDAC1 HDAC6 FYN MAP2K1 AKT2 TYMS SLC6A2 NOS2 THRB HDAC8 ANPEP SLC18A2 LAP3 NOS1 CES1 MMP2 TACR1 PIM3 PARP2 PIM2 MAOA MAOB KDM1A DRD2 SLC6A4 DRD3 ADORA1 HTR2A HTR2C SIRT2 SIRT1 PLAUR ROCK1 PLAU PBK CYP3A4 GSK3B CA1 CYP2C19 HRH2 DPP8 CARM1 CDC7 NOS3 PNP KAT2B DPP9 THRA CA9 ADRA2A PAOX HRH4 CAPN1 CA6 ADRA2C SLC7A5
Precursor lymphoblastic lymphoma/leukemia	3e-34	56	Hematologic Disease, Cell Proliferation Disorder, Immune System Disease, Musculoskeletal Or Connective Tissue Disease	JAK2 JAK1 LCK MAP2K1 FYN AKT2 CARM1 HDAC1 NOS2 HDAC6 ...	JAK2 JAK1 LCK MAP2K1 FYN AKT2 CARM1 HDAC1 NOS2 HDAC6 HDAC2 HDAC8 BAZ2A PNP HRH2 PRKCE PRKD1 PRKCD TYMS PARP2 ADORA1 SLC6A3 SLC6A2 SIRT1 DPP7 ANPEP PIM2 TACR1 MMP2 CA1 GSK3B SIRT2 CYP3A4 KDM1A CA9 SLC7A5 PLAU AOC1 SLC18A2 PLAUR CYP2C9 CAPN1 PAOX CA12 PIM3 PBK CYP2C19 DPP9 TAAR1 KAT2B SLC6A4 NOS3 MAOA CDC7 ROCK2 CA6
Squamous cell carcinoma	4e-34	73	Integumentary System Disease, Cell Proliferation Disorder	MAP2K1 JAK2 JAK1 AKT2 LCK TYMS FYN KAT2B HDAC6 CHRNA3 ...	MAP2K1 JAK2 JAK1 AKT2 LCK TYMS FYN KAT2B HDAC6 CHRNA3 CARM1 HDAC8 PRKCD MMP2 PRKCE ROCK1 CAPN1 HDAC1 ROCK2 NOS2 GSK3B MAOA CYP2A6 TACR1 HTR4 HTR2C HTR2A ART1 CYP2C9 HRH2 CYP2C19 ANPEP HRH4 DRD2 ADRA2C TAAR1 DRD3 HRH3 SLC18A2 SLC7A5 PARP2 HTR2B HDAC2 CA1 PRKD1 KDM1A PLAU CACNA2D1 SIRT1 CA9 PBK CDC7 CA12 SIGMAR1 LAP3 FAP COMT PLAUR THRB CYP3A4 SIRT2 THRA DPP9 PNP MAOB NOS3 KISS1R DPP7 NEK1 CHRNA7 A…
Non-Hodgkins lymphoma	7e-34	63	Hematologic Disease, Cell Proliferation Disorder, Genetic, Familial Or Congenital Disease	JAK2 MAP2K1 JAK1 LCK PRKCD HDAC6 HDAC1 HDAC2 HDAC8 FYN ...	JAK2 MAP2K1 JAK1 LCK PRKCD HDAC6 HDAC1 HDAC2 HDAC8 FYN AKT2 TYMS CARM1 NOS2 BAZ2A PNP HRH2 CA9 PIM2 SIRT1 PRKCE PRKD1 PARP2 PIM3 ADORA1 SLC6A3 SLC6A2 MMP2 ANPEP DPP7 CA1 GSK3B TACR1 KDM1A CDC7 SIRT2 COMT ROCK2 CYP3A4 PBK THRB SLC7A5 ROCK1 MAOA CYP2C19 CA12 PLAU NOS3 AOC1 SLC18A2 CYP2C9 PLAUR KAT2B CAPN1 TAAR1 NOS1 PRMT6 PAOX SLC6A4 PNMT CA6 HRH4 DPP9
Esophageal carcinoma	7e-34	57	Cell Proliferation Disorder, Gastrointestinal Disease, Respiratory Or Thoracic Disease	TYMS JAK2 JAK1 MAP2K1 LCK AKT2 HDAC2 CARM1 CAPN1 KAT2B ...	TYMS JAK2 JAK1 MAP2K1 LCK AKT2 HDAC2 CARM1 CAPN1 KAT2B KDM1A HTR2C HTR4 HTR2A MMP2 PRKCD NOS2 MAOA DRD2 ADRA2C ADRA2A DRD3 HRH2 HRH3 TAAR1 HDAC1 HDAC6 HDAC8 SLC7A5 GSK3B SIRT1 PLAU TACR1 HRH4 CDC7 CA9 CYP2A6 PBK ROCK2 SIGMAR1 CYP2C9 CYP2C19 LAP3 ROCK1 CA12 FAP COMT THRB PLAUR PRKD1 FYN CHRNA3 PARP2 NOS3 CHRNA7 KISS1R ANPEP
Kidney neoplasm	1e-33	63	Urinary System Disease, Cell Proliferation Disorder	LCK JAK2 JAK1 AKT2 MAP2K1 TYMS CA9 CAPN1 PRMT6 FYN ...	LCK JAK2 JAK1 AKT2 MAP2K1 TYMS CA9 CAPN1 PRMT6 FYN HDAC1 HDAC2 HDAC6 THRB HDAC8 PARP2 GSK3B NEK1 SIRT2 PRKCD HRH2 PRKCE PRKD1 CES1 SIRT1 MMP2 ROCK1 COMT SLC7A5 ROCK2 ANPEP PLAUR PLAU NOS3 KDM1A KISS1R CYP2A6 PBK CA12 KCNJ1 CYP3A4 SLC6A3 NOS2 TAAR1 PRKX PNMT MAOA PIM3 NOS1 THRA HRH4 FAP KAT2B DRD2 CA14 HTR2A AOC1 CDC7 SLC6A2 SLC15A1 PIM2 HTR2B ADRA2A
B-cell non-Hodgkins lymphoma	1e-33	58	Hematologic Disease, Cell Proliferation Disorder, Immune System Disease, Genetic, Familial Or Congenital Disease	MAP2K1 JAK1 JAK2 PRKCD TYMS AKT2 CARM1 LCK HDAC6 HDAC1 ...	MAP2K1 JAK1 JAK2 PRKCD TYMS AKT2 CARM1 LCK HDAC6 HDAC1 NOS2 HDAC2 HDAC8 FYN BAZ2A PNP CA9 SIRT1 PARP2 PRKD1 SLC6A3 ADORA1 SLC6A2 PRKCE DPP7 PIM2 CA1 GSK3B ANPEP CDC7 KDM1A SIRT2 ROCK2 MMP2 PBK ROCK1 NOS3 CYP2C9 KAT2B SLC7A5 PLAU PIM3 MAOA NOS1 PRMT6 PLAUR CAPN1 CYP3A4 SLC6A4 THRB TAAR1 PNMT CYP2C19 COMT HRH4 SLC18A2 DPP9 CA6
Hyperplasia	1e-33	53	Cell Proliferation Disorder	HRH2 CA9 SIRT1 HRH3 NOS3 COMT NOS2 MMP2 ROCK1 CYP3A4 ...	HRH2 CA9 SIRT1 HRH3 NOS3 COMT NOS2 MMP2 ROCK1 CYP3A4 AOC1 SLC18A2 PLAU JAK1 GSK3B SLC7A5 HDAC2 MAP2K1 DRD2 NOS1 JAK2 KDM1A HTR4 PLAUR ROCK2 TYMS HTR2A HDAC1 ANPEP TACR1 AKT2 CES1 FAP CA1 PBK CYP2C19 HRH4 FYN MAOA SIRT2 PRKCD MAOB CYP2C9 PAOX SLC6A4 ADORA1 TAAR1 PNP THRB KISS1R HDAC6 CA6 PIM2
Small cell carcinoma	1e-33	47	Cell Proliferation Disorder, Endocrine System Disease	JAK2 LCK TYMS PARP2 AKT2 JAK1 HDAC6 HDAC1 HDAC2 HDAC8 ...	JAK2 LCK TYMS PARP2 AKT2 JAK1 HDAC6 HDAC1 HDAC2 HDAC8 PRKCD PRKCE PRKD1 SLC6A2 FYN CHRNA3 GSK3B CA1 CA12 SLC6A4 PLAUR ANPEP KDM1A AOC1 PBK MMP2 SIRT1 CA9 THRB PLAU CYP3A4 SLC18A2 TACR1 SIRT2 SLC7A5 DPP9 CAPN1 DRD2 CYP2A6 CYP2C9 MAP2K1 NOS2 NOS1 NOS3 KAT2B CARM1 PIM3
Ovarian cancer	2e-33	64	Urinary System Disease, Reproductive System Or Breast Disease, Cell Proliferation Disorder, Endocrine System Disease	LCK MAP2K1 JAK2 PARP2 JAK1 AKT2 HDAC1 GSK3B KAT2B KISS1R ...	LCK MAP2K1 JAK2 PARP2 JAK1 AKT2 HDAC1 GSK3B KAT2B KISS1R TACR1 HTR2A HTR2C TYMS HTR4 CDC7 DRD3 HRH4 HDAC6 NOS2 MMP2 KDM1A MAOA PRKCE HDAC2 SLC6A3 HDAC8 PRKCD PRKD1 SIRT1 FYN ANPEP PLAUR CA9 PLAU COMT SLC7A5 CYP3A4 PBK FAP CES2 CARM1 DPP9 PIM2 THRA DPP8 SIRT2 ROCK1 AOC1 ROCK2 LAP3 DRD2 NOS1 NOS3 CA6 PRMT8 PIM3 CA1 THRB CA12 PAOX PNP CYP2C19 CHRNA3
Neoplasm of immature B and T cells	4e-33	55	Hematologic Disease, Cell Proliferation Disorder	JAK2 JAK1 LCK MAP2K1 FYN AKT2 CARM1 HDAC1 NOS2 HDAC6 ...	JAK2 JAK1 LCK MAP2K1 FYN AKT2 CARM1 HDAC1 NOS2 HDAC6 HDAC2 HDAC8 BAZ2A PNP PRKCE PRKD1 PRKCD TYMS ADORA1 PARP2 SLC6A3 SLC6A2 SIRT1 DPP7 ANPEP PIM2 TACR1 MMP2 CA1 GSK3B SIRT2 CYP3A4 KDM1A CA9 SLC7A5 PLAU AOC1 SLC18A2 PLAUR CYP2C9 CAPN1 PAOX CA12 PIM3 PBK TAAR1 DPP9 CYP2C19 KAT2B NOS3 SLC6A4 MAOA CDC7 ROCK2 CA6
Acute lymphoblastic leukemia	4e-33	55	Hematologic Disease, Cell Proliferation Disorder, Immune System Disease, Musculoskeletal Or Connective Tissue Disease, Genetic, Familial Or Congenital Disease	JAK2 JAK1 LCK MAP2K1 FYN AKT2 CARM1 HDAC1 NOS2 HDAC6 ...	JAK2 JAK1 LCK MAP2K1 FYN AKT2 CARM1 HDAC1 NOS2 HDAC6 HDAC2 HDAC8 BAZ2A PNP PRKCE PRKD1 PRKCD TYMS ADORA1 PARP2 SLC6A2 SLC6A3 SIRT1 DPP7 ANPEP PIM2 TACR1 MMP2 CA1 GSK3B SIRT2 CYP3A4 KDM1A CA9 SLC7A5 PLAU AOC1 SLC18A2 PLAUR CYP2C9 CAPN1 PAOX CA12 PIM3 PBK CYP2C19 TAAR1 DPP9 KAT2B SLC6A4 NOS3 MAOA CDC7 ROCK2 CA6
Cirrhosis of liver	8e-33	49	Cell Proliferation Disorder, Endocrine System Disease, Gastrointestinal Disease	HTR2A CA1 CACNA2D1 HTR2C NOS3 SIRT1 CHRNA3 HDAC2 JAK2 JAK1 ...	HTR2A CA1 CACNA2D1 HTR2C NOS3 SIRT1 CHRNA3 HDAC2 JAK2 JAK1 MMP2 NOS2 ROCK1 GSK3B PLAU KISS1R TACR1 CYP2C19 AKT2 AOC1 NOS1 CYP3A4 CYP2A6 NISCH CYP2C9 CES1 PLAUR LAP3 PNP DPP9 PIM2 DPP8 ANPEP FAP HDAC1 SIRT2 MAP2K1 HTR2B MAOA SLC7A5 PRKCD CA9 LCK FYN HRH2 DRD2 PBK ROCK2 ADRA2A
Neoplastic syndrome	9e-33	45	Cell Proliferation Disorder	PRKCD JAK2 JAK1 HDAC6 HDAC1 HDAC2 HDAC8 THRB PRKCE PRKD1 ...	PRKCD JAK2 JAK1 HDAC6 HDAC1 HDAC2 HDAC8 THRB PRKCE PRKD1 LCK FYN PNP CHRNA4 CHRNA7 KISS1R CDC7 ANPEP SIRT1 HTR4 MAP2K1 LAP3 DRD2 MAOA MAOB TYMS SLC6A4 PIM2 MMP2 KDM1A HRH2 NOS2 CYP3A4 AOC1 PNMT GSK3B DRD3 SLC7A5 CAPN1 COMT CA1 AKT2 SLC18A2 SLC6A2 NOS3
Prostate carcinoma	1e-32	67	Urinary System Disease, Reproductive System Or Breast Disease, Cell Proliferation Disorder	MAP2K1 AKT2 JAK1 LCK HTR2C PRKD1 JAK2 KCNJ1 PARP2 FYN ...	MAP2K1 AKT2 JAK1 LCK HTR2C PRKD1 JAK2 KCNJ1 PARP2 FYN SLC6A2 SLC6A4 ADORA1 MAOA ADRA2C HTR2B GSK3B TACR1 ADRA2A HTR2A HRH2 HDAC1 HDAC2 HDAC6 MAOB SLC6A3 PLAUR HDAC8 ROCK1 MMP2 KDM1A CYP3A4 SIRT1 SIGMAR1 PRKCD PRKCE CA9 PLAU HRH3 AOC1 SLC7A5 PBK SLC18A2 ANPEP CARM1 COMT NOS2 NOS3 TYMS KISS1R BAZ2A ROCK2 CYP2C19 PNP SIRT2 PRMT6 DRD2 KAT2B NOS1 PAOX FAP CA1 SLC15A1 PIM2 THRB CYP2C9 PIM3
Ovarian neoplasm	1e-32	64	Urinary System Disease, Reproductive System Or Breast Disease, Cell Proliferation Disorder, Endocrine System Disease	LCK MAP2K1 JAK2 PARP2 JAK1 AKT2 HDAC1 GSK3B KAT2B KISS1R ...	LCK MAP2K1 JAK2 PARP2 JAK1 AKT2 HDAC1 GSK3B KAT2B KISS1R TACR1 HTR2C HTR2A TYMS HTR4 DRD3 CDC7 HRH4 HDAC6 NOS2 MMP2 KDM1A MAOA HDAC2 PRKCE HDAC8 SLC6A3 PRKCD PRKD1 SIRT1 DRD2 FYN ANPEP PIM2 PLAUR CA9 PLAU COMT SLC7A5 CYP3A4 PBK FAP CES2 CARM1 DPP9 ROCK1 ROCK2 THRA DPP8 SIRT2 AOC1 LAP3 CA1 NOS3 PNP NOS1 CA6 PRMT8 PIM3 THRB PAOX CA12 CYP2C19 CHRNA3
Peripheral nervous system neoplasm	2e-32	40	Cell Proliferation Disorder, Nervous System Disease	ADRA2C ADRA2A SLC18A2 NOS3 SLC6A3 COMT MAOA TAAR1 DRD2 SLC6A2 ...	ADRA2C ADRA2A SLC18A2 NOS3 SLC6A3 COMT MAOA TAAR1 DRD2 SLC6A2 PNMT TACR1 DRD3 FYN MAP2K1 PRKCE PRKD1 PRKCD HDAC8 CA9 MMP2 NOS2 NISCH HDAC6 PLAUR ANPEP PBK HTR4 SLC7A5 KDM1A GSK3B SIRT1 NOS1 MAOB PLAU JAK2 SIRT2 THRA JAK1 HDAC1
Malignant urinary system neoplasm	4e-32	64	Urinary System Disease, Cell Proliferation Disorder	MAP2K1 LCK JAK2 JAK1 AKT2 TYMS CA9 CARM1 PRMT6 CAPN1 ...	MAP2K1 LCK JAK2 JAK1 AKT2 TYMS CA9 CARM1 PRMT6 CAPN1 HDAC1 HDAC2 FYN KAT2B CYP2A6 CYP3A4 CYP2C9 CYP2C19 GSK3B HDAC6 HDAC8 PARP2 AOC1 CES2 PAOX THRB HRH2 PRKCD CACNA2D1 PRKD1 PRKCE SIRT1 PLAUR ADORA1 MMP2 SIRT2 ROCK2 COMT SLC7A5 ROCK1 KDM1A NOS2 PLAU KISS1R ANPEP SLC15A1 CA12 KCNJ1 TAAR1 NOS3 PBK MAOA SLC6A3 CES1 PRKX DRD2 THRA PNP CA14 CDC7 HTR2B PIM2 BAZ2A ADRA2A
Eye neoplasm	5e-32	49	Disease Of Visual System, Cell Proliferation Disorder	MAP2K1 TYMS ADRA2C ADRA2A JAK1 SIRT1 HDAC1 HDAC2 THRB HDAC6 ...	MAP2K1 TYMS ADRA2C ADRA2A JAK1 SIRT1 HDAC1 HDAC2 THRB HDAC6 ROCK1 KISS1R PLAU THRA AKT2 LCK HDAC8 JAK2 PRKCD PRKCE PRKD1 MMP2 NOS3 SIRT2 TACR1 NOS1 SLC7A5 HTR2B NOS2 GSK3B HTR2A PLAUR KDM1A CARM1 PNMT HTR2C CA1 PRMT6 KAT2B CA9 CYP3A4 AOC1 DPP7 DRD2 HRH3 CYP2A6 SLC15A1 FYN SLC6A2
Uterine neoplasm	6e-32	53	Urinary System Disease, Reproductive System Or Breast Disease, Cell Proliferation Disorder	MAP2K1 LCK AKT2 JAK1 JAK2 ADRA2C ADRA2A CACNA2D1 PARP2 ROCK2 ...	MAP2K1 LCK AKT2 JAK1 JAK2 ADRA2C ADRA2A CACNA2D1 PARP2 ROCK2 TYMS HDAC2 HDAC6 HDAC1 HDAC8 THRB GSK3B MMP2 PRKCD PRKD1 PRKCE COMT KDM1A CA9 KISS1R SLC7A5 TACR1 SIRT1 PLAU CYP3A4 PLAUR NOS2 SLC18A2 AOC1 PRMT6 DRD2 HTR2A ANPEP ROCK1 PIM2 NOS3 LAP3 MAOB MAOA HRH4 CA6 CA1 CYP2C9 PIM3 CA12 HRH3 CARM1 HTR4
Metastatic neoplasm	1e-31	47	Cell Proliferation Disorder	TYMS MAP2K1 PARP2 SLC6A3 SLC6A2 AKT2 LCK FYN HDAC6 HDAC1 ...	TYMS MAP2K1 PARP2 SLC6A3 SLC6A2 AKT2 LCK FYN HDAC6 HDAC1 HDAC8 HDAC2 JAK1 CDC7 ADORA1 SIGMAR1 MMP2 PLAUR CA9 GSK3B NOS2 PLAU NOS3 ANPEP SIRT2 HRH4 FAP KISS1R SIRT1 CYP2A6 DRD2 PNP CES2 TACR1 KDM1A SLC7A5 PBK ROCK2 COMT CYP3A4 KAT2B ROCK1 SLC18A2 AOC1 JAK2 CYP2C19 ART1
Extrahepatic bile duct neoplasm	1e-31	40	Cell Proliferation Disorder, Endocrine System Disease, Gastrointestinal Disease	TYMS MAP2K1 JAK1 LCK PARP2 FYN MAOA PRKCD PRKCE PRKD1 ...	TYMS MAP2K1 JAK1 LCK PARP2 FYN MAOA PRKCD PRKCE PRKD1 NOS2 MMP2 HDAC8 PBK CA9 SLC7A5 HDAC6 NOS3 JAK2 TACR1 GSK3B NOS1 CYP2A6 PLAUR SIRT1 HDAC1 PLAU SIRT2 CES2 ROCK2 KDM1A CES1 HRH3 ANPEP HTR4 CYP3A4 CYP2C19 AKT2 SIGMAR1 AOC1
Malignant tumor of extrahepatic bile duct	1e-31	40	Cell Proliferation Disorder, Endocrine System Disease, Gastrointestinal Disease	TYMS MAP2K1 JAK1 LCK PARP2 FYN MAOA PRKCD PRKD1 PRKCE ...	TYMS MAP2K1 JAK1 LCK PARP2 FYN MAOA PRKCD PRKD1 PRKCE NOS2 MMP2 HDAC8 PBK CA9 SLC7A5 HDAC6 NOS3 JAK2 TACR1 GSK3B NOS1 CYP2A6 PLAUR SIRT1 HDAC1 PLAU SIRT2 CES2 KDM1A ROCK2 CES1 HRH3 ANPEP HTR4 CYP2C19 CYP3A4 AKT2 AOC1 SIGMAR1
Malignant epithelial tumor of ovary	7e-31	61	Urinary System Disease, Reproductive System Or Breast Disease, Cell Proliferation Disorder, Endocrine System Disease	LCK JAK2 PARP2 AKT2 JAK1 MAP2K1 HDAC1 GSK3B KAT2B KISS1R ...	LCK JAK2 PARP2 AKT2 JAK1 MAP2K1 HDAC1 GSK3B KAT2B KISS1R TACR1 HTR2A HTR2C HTR4 CDC7 HRH4 DRD3 TYMS HDAC6 NOS2 MMP2 KDM1A MAOA HDAC2 PRKCE HDAC8 SIRT1 PRKCD PRKD1 ANPEP PLAUR CA9 PLAU COMT SLC7A5 CYP3A4 PBK FAP CES2 CARM1 DPP9 PIM2 THRA DPP8 SIRT2 ROCK1 AOC1 ROCK2 LAP3 DRD2 SLC6A3 NOS1 NOS3 CA6 PRMT8 CA1 THRB CA12 PAOX PNP FYN
Ovarian epithelial tumor	8e-31	61	Urinary System Disease, Reproductive System Or Breast Disease, Cell Proliferation Disorder, Endocrine System Disease	LCK JAK2 PARP2 AKT2 JAK1 MAP2K1 HDAC1 GSK3B KAT2B KISS1R ...	LCK JAK2 PARP2 AKT2 JAK1 MAP2K1 HDAC1 GSK3B KAT2B KISS1R TACR1 HTR2A HTR2C HTR4 CDC7 HRH4 DRD3 TYMS HDAC6 NOS2 MMP2 KDM1A MAOA HDAC2 PRKCE HDAC8 SIRT1 PRKCD PRKD1 ANPEP PLAUR CA9 PLAU COMT SLC7A5 CYP3A4 PBK FAP CES2 CARM1 DPP9 PIM2 THRA DPP8 SIRT2 ROCK1 AOC1 ROCK2 LAP3 DRD2 SLC6A3 NOS1 NOS3 CA6 PRMT8 CA1 THRB CA12 PAOX PNP FYN
Cutaneous melanoma	1e-30	48	Integumentary System Disease, Cell Proliferation Disorder, Endocrine System Disease	MAP2K1 LCK JAK2 AKT2 JAK1 FYN CYP2C9 CYP2C19 MMP2 DRD3 ...	MAP2K1 LCK JAK2 AKT2 JAK1 FYN CYP2C9 CYP2C19 MMP2 DRD3 DRD2 ART1 ADRA2C ADRA2A HTR2B HTR2C HTR4 HTR2A SLC18A2 PNMT CYP2A6 PRKCD CACNA2D1 PRKCE PNP SLC6A3 SLC6A2 HRH4 HRH2 HRH3 TAAR1 CA1 ANPEP ROCK1 ROCK2 SLC15A1 TACR1 MAOA ADORA1 NOS2 SLC7A5 GSK3B TYMS SLC6A4 NOS1 FAP CA9 PLAUR
Cholangiocarcinoma	4e-30	37	Cell Proliferation Disorder, Endocrine System Disease, Gastrointestinal Disease	TYMS LCK FYN PARP2 MAP2K1 MAOA NOS2 MMP2 HDAC8 PBK ...	TYMS LCK FYN PARP2 MAP2K1 MAOA NOS2 MMP2 HDAC8 PBK CA9 SLC7A5 HDAC6 NOS3 JAK2 TACR1 GSK3B NOS1 CYP2A6 PLAUR SIRT1 HDAC1 PLAU SIRT2 CES2 KDM1A ROCK2 CES1 HRH3 ANPEP HTR4 CYP3A4 JAK1 CYP2C19 SIGMAR1 AOC1 AKT2
Rare tumor of gallbladder and extrahepatic biliary tract	4e-30	37	Cell Proliferation Disorder, Endocrine System Disease, Gastrointestinal Disease	TYMS LCK FYN PARP2 MAP2K1 MAOA NOS2 MMP2 HDAC8 PBK ...	TYMS LCK FYN PARP2 MAP2K1 MAOA NOS2 MMP2 HDAC8 PBK CA9 SLC7A5 HDAC6 NOS3 JAK2 TACR1 GSK3B NOS1 CYP2A6 PLAUR SIRT1 HDAC1 PLAU SIRT2 CES2 ROCK2 KDM1A CES1 HRH3 ANPEP HTR4 JAK1 CYP3A4 CYP2C19 AKT2 SIGMAR1 AOC1
Carcinoma of gallbladder and extrahepatic biliary tract	4e-30	37	Cell Proliferation Disorder, Endocrine System Disease, Gastrointestinal Disease	TYMS LCK PARP2 FYN MAP2K1 MAOA NOS2 MMP2 HDAC8 PBK ...	TYMS LCK PARP2 FYN MAP2K1 MAOA NOS2 MMP2 HDAC8 PBK CA9 SLC7A5 HDAC6 NOS3 JAK2 TACR1 GSK3B NOS1 CYP2A6 PLAUR SIRT1 HDAC1 PLAU SIRT2 ROCK2 CES2 KDM1A CES1 HRH3 ANPEP HTR4 CYP3A4 CYP2C19 JAK1 SIGMAR1 AKT2 AOC1
Adenocarcinoma of gallbladder and extrahepatic biliary tract	4e-30	37	Cell Proliferation Disorder, Endocrine System Disease, Gastrointestinal Disease	TYMS LCK PARP2 FYN MAP2K1 MAOA NOS2 MMP2 HDAC8 PBK ...	TYMS LCK PARP2 FYN MAP2K1 MAOA NOS2 MMP2 HDAC8 PBK CA9 SLC7A5 HDAC6 NOS3 JAK2 TACR1 GSK3B NOS1 CYP2A6 PLAUR SIRT1 HDAC1 PLAU SIRT2 CES2 KDM1A ROCK2 CES1 HRH3 ANPEP HTR4 CYP3A4 CYP2C19 JAK1 AOC1 SIGMAR1 AKT2
Extrahepatic bile duct adenocarcinoma	4e-30	37	Cell Proliferation Disorder, Endocrine System Disease, Gastrointestinal Disease	TYMS LCK PARP2 FYN MAP2K1 MAOA NOS2 MMP2 HDAC8 PBK ...	TYMS LCK PARP2 FYN MAP2K1 MAOA NOS2 MMP2 HDAC8 PBK CA9 SLC7A5 HDAC6 NOS3 JAK2 TACR1 GSK3B NOS1 CYP2A6 PLAUR SIRT1 HDAC1 PLAU SIRT2 CES2 ROCK2 KDM1A CES1 HRH3 ANPEP HTR4 JAK1 CYP3A4 CYP2C19 SIGMAR1 AOC1 AKT2
Prostate adenocarcinoma	1e-29	60	Urinary System Disease, Reproductive System Or Breast Disease, Cell Proliferation Disorder	MAP2K1 JAK1 LCK AKT2 PARP2 JAK2 FYN SLC6A2 SLC6A4 MAOA ...	MAP2K1 JAK1 LCK AKT2 PARP2 JAK2 FYN SLC6A2 SLC6A4 MAOA HTR2B GSK3B ADRA2A ADORA1 ADRA2C TACR1 HTR2A HRH2 HTR2C HDAC1 HDAC2 HDAC6 MAOB PLAUR HDAC8 MMP2 KDM1A ROCK1 PRKD1 CYP3A4 SIRT1 PRKCD PRKCE CA9 PLAU HRH3 SLC7A5 SLC18A2 PBK ANPEP COMT NOS2 CARM1 NOS3 TYMS KISS1R BAZ2A CYP2C19 ROCK2 PNP SIRT2 PRMT6 KAT2B PAOX DRD2 CA1 PIM2 THRB CYP2C9 PIM3
Secondary neoplasm	1e-29	48	Cell Proliferation Disorder	TYMS MAP2K1 PARP2 SLC6A3 SLC6A2 AKT2 LCK FYN HDAC6 HDAC1 ...	TYMS MAP2K1 PARP2 SLC6A3 SLC6A2 AKT2 LCK FYN HDAC6 HDAC1 HDAC8 HDAC2 JAK1 CDC7 ADORA1 SIGMAR1 MMP2 PLAUR CA9 GSK3B NOS2 PLAU NOS3 ANPEP SIRT2 HRH4 FAP KISS1R SIRT1 DRD2 CYP2A6 PNP TACR1 CES2 KDM1A SLC7A5 PBK ROCK2 CYP3A4 COMT KAT2B ROCK1 SLC18A2 AOC1 JAK2 CYP2C19 ART1 CYP2C9
Bronchopulmonary tumor	4e-29	44	Cell Proliferation Disorder, Respiratory Or Thoracic Disease	TYMS JAK1 LCK AKT2 PARP2 JAK2 MAP2K1 HDAC6 HDAC1 HDAC2 ...	TYMS JAK1 LCK AKT2 PARP2 JAK2 MAP2K1 HDAC6 HDAC1 HDAC2 HDAC8 PRKCD FYN PRKD1 PRKCE SLC6A2 CHRNA3 GSK3B CA1 CA12 PLAUR ANPEP KDM1A CA9 MMP2 AOC1 PBK SIRT1 PLAU THRB CYP3A4 SLC7A5 SLC18A2 NOS2 TACR1 SIRT2 DPP9 NOS3 CAPN1 DRD2 CA6 CYP2C9 KAT2B PIM3
Bile duct cancer	4e-29	41	Cell Proliferation Disorder, Endocrine System Disease, Gastrointestinal Disease	MAP2K1 JAK1 TYMS JAK2 AKT2 LCK PARP2 FYN MAOA PRKCE ...	MAP2K1 JAK1 TYMS JAK2 AKT2 LCK PARP2 FYN MAOA PRKCE PRKD1 PRKCD NOS2 MMP2 HDAC8 PBK SLC7A5 CA9 HDAC6 NOS3 PLAU TACR1 GSK3B NOS1 CYP2A6 PLAUR SIRT1 HDAC1 SIRT2 CES2 KDM1A ROCK2 CES1 HRH3 ANPEP HTR4 CYP3A4 CYP2C19 AOC1 SIGMAR1 CHRNA3
Bile duct neoplasm	5e-29	41	Cell Proliferation Disorder, Endocrine System Disease, Gastrointestinal Disease	MAP2K1 JAK1 TYMS JAK2 AKT2 LCK PARP2 FYN MAOA PRKCD ...	MAP2K1 JAK1 TYMS JAK2 AKT2 LCK PARP2 FYN MAOA PRKCD PRKD1 PRKCE NOS2 MMP2 HDAC8 PBK SLC7A5 CA9 HDAC6 NOS3 PLAU TACR1 GSK3B NOS1 CYP2A6 PLAUR SIRT1 HDAC1 SIRT2 CES2 KDM1A ROCK2 CES1 HRH3 ANPEP HTR4 CYP3A4 CYP2C19 AOC1 SIGMAR1 CHRNA3
Biliary tract cancer	7e-29	41	Cell Proliferation Disorder, Endocrine System Disease, Gastrointestinal Disease	MAP2K1 TYMS JAK1 JAK2 AKT2 LCK PARP2 FYN MAOA PRKCD ...	MAP2K1 TYMS JAK1 JAK2 AKT2 LCK PARP2 FYN MAOA PRKCD PRKCE PRKD1 NOS2 SLC7A5 MMP2 HDAC8 PBK CA9 CYP2C19 HDAC6 NOS3 PLAU CYP2A6 TACR1 GSK3B NOS1 PLAUR SIRT1 HDAC1 SIRT2 CES2 ROCK2 KDM1A CES1 HRH3 ANPEP HTR4 CYP3A4 AOC1 SIGMAR1 CHRNA3
Biliary tract neoplasm	9e-29	41	Cell Proliferation Disorder, Endocrine System Disease, Gastrointestinal Disease	MAP2K1 TYMS JAK1 JAK2 AKT2 LCK PARP2 FYN MAOA PRKCD ...	MAP2K1 TYMS JAK1 JAK2 AKT2 LCK PARP2 FYN MAOA PRKCD PRKD1 PRKCE NOS2 SLC7A5 MMP2 HDAC8 PBK CA9 CYP2C19 HDAC6 NOS3 PLAU CYP2A6 TACR1 GSK3B NOS1 PLAUR SIRT1 HDAC1 SIRT2 CES2 KDM1A ROCK2 CES1 HRH3 ANPEP HTR4 CYP3A4 SIGMAR1 AOC1 CHRNA3
Breast carcinoma	2e-28	74	Reproductive System Or Breast Disease, Integumentary System Disease, Cell Proliferation Disorder, Respiratory Or Thoracic Disease	AKT2 JAK2 JAK1 MAP2K1 LCK TYMS PARP2 HDAC1 HDAC2 HDAC8 ...	AKT2 JAK2 JAK1 MAP2K1 LCK TYMS PARP2 HDAC1 HDAC2 HDAC8 HDAC6 GSK3B FYN PRKCD PRKCE KAT2B CARM1 ROCK1 KDM1A CACNA2D1 CAPN1 TACR1 MMP2 ROCK2 NOS1 HTR2C HTR2B HTR2A PRMT6 NOS3 CDC7 ADRA2A SLC7A5 NOS2 CA9 SIRT1 MAOA ADORA1 HRH4 HRH3 TAAR1 DRD2 ART1 DRD3 HRH2 FAP PRKD1 ANPEP CA1 CHRNA4 CA5A PLAUR PRMT8 PBK CA6 CA12 PLAU CYP2C19 PNP THRB THRA COMT KISS1R HTR4 CYP3A4 SIRT2 CA13 CES1 CYP2A6 MAOB DPP9 SLC…
Ovarian carcinoma	2e-28	63	Urinary System Disease, Reproductive System Or Breast Disease, Cell Proliferation Disorder, Endocrine System Disease	LCK JAK2 PARP2 AKT2 JAK1 MAP2K1 HDAC1 GSK3B KAT2B KISS1R ...	LCK JAK2 PARP2 AKT2 JAK1 MAP2K1 HDAC1 GSK3B KAT2B KISS1R TACR1 HTR2C HTR2A HTR4 CDC7 TYMS DRD3 HRH4 HDAC6 MMP2 NOS2 KDM1A MAOA HDAC2 HDAC8 PRKCE SIRT1 ANPEP PLAUR PLAU CA9 COMT SLC7A5 CYP3A4 PBK FAP CES2 CACNA2D1 CARM1 DPP9 PRKD1 PIM2 THRA DPP8 SIRT2 ROCK1 PRKCD AOC1 LAP3 ROCK2 MAOB DRD2 SLC6A3 NOS1 NOS3 CA6 PRMT8 CA1 THRB CA12 PAOX PNP FYN
Lung adenocarcinoma	3e-28	56	Cell Proliferation Disorder, Respiratory Or Thoracic Disease	MAP2K1 TYMS JAK2 AKT2 JAK1 LCK CHRNA3 FYN GSK3B PRKCE ...	MAP2K1 TYMS JAK2 AKT2 JAK1 LCK CHRNA3 FYN GSK3B PRKCE PRKCD KAT2B MMP2 DRD2 DRD3 CDC7 CARM1 HTR2C HTR2A HTR2B ART1 CACNA2D1 CYP2A6 HDAC1 ADRA2C CHRNA4 ADRA2A HRH4 TACR1 ROCK1 ROCK2 HDAC2 TAAR1 HRH2 HRH3 CHRNA7 CYP2C19 CYP2C9 SLC6A4 PNMT MAOB CES1 FAP MAOA SLC7A5 PLAU ANPEP PBK THRA PIM2 CA9 NOS2 PRMT6 LAP3 AOC1 CA12
Neoplasm of esophagus	3e-28	49	Cell Proliferation Disorder, Gastrointestinal Disease, Respiratory Or Thoracic Disease	TYMS MAP2K1 JAK1 JAK2 LCK AKT2 HDAC2 HDAC1 HDAC6 HDAC8 ...	TYMS MAP2K1 JAK1 JAK2 LCK AKT2 HDAC2 HDAC1 HDAC6 HDAC8 SLC6A3 KDM1A PRKCD PRKD1 PRKCE GSK3B SLC7A5 SIRT1 PLAU MMP2 HRH4 TACR1 CA9 CYP2A6 CDC7 NOS2 PBK ROCK2 SIGMAR1 CYP2C19 CYP2C9 LAP3 ROCK1 CA12 FAP COMT DRD2 THRB MAOA PLAUR KAT2B FYN CHRNA3 PARP2 NOS3 CHRNA7 NOS1 KISS1R ANPEP
Lymphatic system cancer	3e-28	48	Hematologic Disease, Cell Proliferation Disorder, Immune System Disease	MAP2K1 HDAC1 HDAC2 HDAC6 CA9 LCK FYN HDAC8 MMP2 NOS2 ...	MAP2K1 HDAC1 HDAC2 HDAC6 CA9 LCK FYN HDAC8 MMP2 NOS2 SIRT1 PLAU SLC7A5 TYMS PLAUR ROCK1 DRD2 PBK CA1 TACR1 JAK1 NOS3 ANPEP GSK3B KDM1A KISS1R SIRT2 JAK2 ROCK2 CA12 COMT CYP2A6 FAP CYP3A4 AKT2 DPP9 SIGMAR1 CA7 CA13 CARM1 PARP2 PIM3 NEK1 LAP3 MAOA PIM2 PRKCD CA6
Extrahepatic bile duct carcinoma	4e-28	37	Cell Proliferation Disorder, Endocrine System Disease, Gastrointestinal Disease	TYMS MAP2K1 JAK1 LCK PARP2 FYN MAOA NOS2 MMP2 HDAC8 ...	TYMS MAP2K1 JAK1 LCK PARP2 FYN MAOA NOS2 MMP2 HDAC8 PBK CA9 SLC7A5 HDAC6 NOS3 JAK2 TACR1 GSK3B NOS1 CYP2A6 PLAUR SIRT1 HDAC1 PLAU SIRT2 CES2 ROCK2 KDM1A CES1 HRH3 ANPEP HTR4 CYP2C19 CYP3A4 AOC1 SIGMAR1 AKT2
Head and neck squamous cell carcinoma	6e-28	57	Integumentary System Disease, Cell Proliferation Disorder	MAP2K1 JAK2 JAK1 LCK AKT2 TYMS FYN KAT2B HDAC6 HDAC8 ...	MAP2K1 JAK2 JAK1 LCK AKT2 TYMS FYN KAT2B HDAC6 HDAC8 PRKCD MMP2 PRKCE CARM1 ROCK1 ROCK2 NOS2 MAOA CAPN1 TACR1 ART1 CYP2C9 SLC7A5 CYP2C19 HTR2C HTR2B HTR4 HTR2A ANPEP GSK3B PARP2 HDAC2 HDAC1 PRKD1 SIRT1 CA9 PLAU KDM1A PLAUR CYP2A6 CYP3A4 CA1 CACNA2D1 THRA DPP9 SIRT2 PBK MAOB NOS3 KISS1R FAP COMT DRD2 NISCH THRB DPP7 PNP
Gastric cancer	8e-28	48	Cell Proliferation Disorder, Gastrointestinal Disease	MAP2K1 AKT2 JAK1 TYMS JAK2 LCK ADRA2A ADRA2C PARP2 CARM1 ...	MAP2K1 AKT2 JAK1 TYMS JAK2 LCK ADRA2A ADRA2C PARP2 CARM1 HDAC1 KAT2B GSK3B CAPN1 MMP2 NOS2 PRKCD MAOA ROCK1 FYN ART1 PRMT6 PRKCE HRH2 ROCK2 HDAC6 HDAC2 HDAC8 CACNA2D1 CDC7 CA9 PRKD1 SLC7A5 DRD3 ANPEP PLAU SIRT1 PLAUR HRH4 PBK FAP ADORA1 CYP2A6 SLC18A2 KDM1A TACR1 KISS1R CA1
Cardiovascular neoplasm	8e-28	44	Cell Proliferation Disorder, Cardiovascular Disease	JAK2 JAK1 AKT2 MAP2K1 LCK THRB PARP2 SIRT1 HDAC6 HDAC1 ...	JAK2 JAK1 AKT2 MAP2K1 LCK THRB PARP2 SIRT1 HDAC6 HDAC1 HDAC2 CES2 CAPN1 NOS2 CA13 NOS3 MMP2 CA9 CYP2A6 NOS1 TYMS SLC7A5 ROCK2 ROCK1 CYP3A4 GSK3B PLAU PNMT PLAUR FYN ANPEP TACR1 AOC1 SLC18A2 SIRT2 DRD2 CA1 HTR2C SLC6A2 CDC7 HTR2B SLC15A1 TAAR1 KISS1R
Endometrial cancer	9e-28	43	Urinary System Disease, Reproductive System Or Breast Disease, Cell Proliferation Disorder	JAK1 MAP2K1 LCK JAK2 AKT2 ADRA2C ADRA2A PARP2 TYMS HRH2 ...	JAK1 MAP2K1 LCK JAK2 AKT2 ADRA2C ADRA2A PARP2 TYMS HRH2 THRB MMP2 GSK3B PRKCD PRKD1 PRKCE FYN COMT HDAC2 KDM1A KISS1R SLC7A5 TACR1 CYP3A4 SIRT1 PLAU NOS2 PRMT6 CA9 HDAC6 PIM2 PLAUR AOC1 HDAC1 NOS3 MAOB HRH4 CA6 DRD2 CYP2C9 HRH3 CA12 CARM1
Head and neck carcinoma	1e-27	57	Cell Proliferation Disorder	MAP2K1 JAK2 JAK1 AKT2 LCK TYMS FYN KAT2B HDAC6 HDAC8 ...	MAP2K1 JAK2 JAK1 AKT2 LCK TYMS FYN KAT2B HDAC6 HDAC8 PRKCD MMP2 PRKCE CARM1 ROCK1 ROCK2 NOS2 MAOA CAPN1 TACR1 ART1 CYP2C9 SLC7A5 CYP2C19 HTR4 HTR2A HTR2B HTR2C ANPEP GSK3B PARP2 HDAC2 HDAC1 PRKD1 SIRT1 CA9 PLAU PLAUR KDM1A CYP2A6 CYP3A4 CA1 CACNA2D1 THRA SIRT2 DPP9 CA6 PBK MAOB NOS3 KISS1R COMT DRD2 NISCH THRB PNP DPP7
Endometrium neoplasm	1e-27	43	Urinary System Disease, Reproductive System Or Breast Disease, Cell Proliferation Disorder	JAK1 MAP2K1 LCK JAK2 AKT2 ADRA2A ADRA2C PARP2 TYMS HRH2 ...	JAK1 MAP2K1 LCK JAK2 AKT2 ADRA2A ADRA2C PARP2 TYMS HRH2 THRB MMP2 GSK3B PRKCD PRKD1 PRKCE FYN COMT HDAC2 KDM1A KISS1R SIRT1 SLC7A5 TACR1 CYP3A4 PLAU NOS2 PRMT6 PIM2 CA9 HDAC6 PLAUR AOC1 HDAC1 MAOB NOS3 HRH4 CA6 DRD2 CA12 CYP2C9 HRH3 CARM1
Autonomic nervous system neoplasm	1e-27	32	Cell Proliferation Disorder, Nervous System Disease	ADRA2A ADRA2C SLC18A2 NOS3 SLC6A3 COMT MAOA TAAR1 DRD2 SLC6A2 ...	ADRA2A ADRA2C SLC18A2 NOS3 SLC6A3 COMT MAOA TAAR1 DRD2 SLC6A2 PNMT TACR1 DRD3 FYN CA9 NISCH NOS2 HDAC6 PLAUR MAP2K1 ANPEP HTR4 SLC7A5 KDM1A GSK3B NOS1 SIRT1 MAOB MMP2 THRA JAK2 JAK1
Esophageal cancer	3e-27	48	Cell Proliferation Disorder, Gastrointestinal Disease, Respiratory Or Thoracic Disease	TYMS MAP2K1 JAK1 JAK2 LCK AKT2 HDAC2 HDAC1 HDAC6 SLC6A3 ...	TYMS MAP2K1 JAK1 JAK2 LCK AKT2 HDAC2 HDAC1 HDAC6 SLC6A3 HDAC8 KDM1A PRKCD PRKD1 PRKCE GSK3B SLC7A5 SIRT1 PLAU MMP2 HRH4 TACR1 CA9 CYP2A6 CDC7 NOS2 PBK ROCK2 SIGMAR1 CYP2C19 CYP2C9 LAP3 ROCK1 CA12 FAP COMT DRD2 THRB MAOA PLAUR KAT2B FYN CHRNA3 PARP2 NOS3 CHRNA7 KISS1R ANPEP
Urinary bladder cancer	3e-27	48	Urinary System Disease, Cell Proliferation Disorder	MAP2K1 JAK2 JAK1 TYMS AKT2 LCK CARM1 HDAC1 HDAC2 KAT2B ...	MAP2K1 JAK2 JAK1 TYMS AKT2 LCK CARM1 HDAC1 HDAC2 KAT2B CYP2A6 CYP2C9 CYP2C19 CYP3A4 PRMT6 CA9 CAPN1 AOC1 CES2 PAOX HDAC6 GSK3B PARP2 HDAC8 CACNA2D1 PLAUR ADORA1 ROCK2 MMP2 SIRT1 ROCK1 NOS2 KDM1A PLAU COMT SLC7A5 FYN SLC15A1 PBK SIRT2 NOS3 MAOA HRH2 TAAR1 PNP ANPEP DRD2 BAZ2A
Pulmonary neuroendocrine tumor	4e-27	41	Cell Proliferation Disorder, Endocrine System Disease, Respiratory Or Thoracic Disease	LCK TYMS PARP2 JAK2 AKT2 JAK1 HDAC6 HDAC1 HDAC2 HDAC8 ...	LCK TYMS PARP2 JAK2 AKT2 JAK1 HDAC6 HDAC1 HDAC2 HDAC8 PRKD1 PRKCD PRKCE SLC6A2 FYN CHRNA3 GSK3B CA1 CA12 PLAUR ANPEP KDM1A AOC1 PBK MMP2 SIRT1 THRB SLC18A2 CA9 PLAU CYP3A4 TACR1 SIRT2 SLC7A5 DPP9 CAPN1 DRD2 CYP2C9 KAT2B MAP2K1 PIM3
Bladder tumor	6e-27	48	Urinary System Disease, Cell Proliferation Disorder	MAP2K1 JAK2 TYMS JAK1 AKT2 LCK CARM1 HDAC1 HDAC2 KAT2B ...	MAP2K1 JAK2 TYMS JAK1 AKT2 LCK CARM1 HDAC1 HDAC2 KAT2B CYP2A6 CYP2C9 CYP2C19 CYP3A4 PRMT6 CA9 CAPN1 AOC1 CES2 PAOX HDAC6 PARP2 GSK3B HDAC8 CACNA2D1 PLAUR ADORA1 ROCK2 MMP2 SIRT1 ROCK1 NOS2 KDM1A PLAU COMT SLC7A5 FYN SLC15A1 PBK SIRT2 NOS3 MAOA PNP HRH2 TAAR1 ANPEP DRD2 BAZ2A
Sensory system cancer	7e-27	38	Cell Proliferation Disorder, Nervous System Disease	MAP2K1 JAK1 HDAC1 HDAC2 HDAC6 HDAC8 AKT2 PRKCD PRKCE PRKD1 ...	MAP2K1 JAK1 HDAC1 HDAC2 HDAC6 HDAC8 AKT2 PRKCD PRKCE PRKD1 MMP2 SIRT2 TACR1 SLC7A5 HTR2B SIRT1 PLAU NOS2 GSK3B ROCK1 PLAUR ADRA2C KDM1A THRB HTR2A CARM1 NOS3 PRMT6 KAT2B TYMS CA9 DPP7 THRA LCK CYP3A4 AOC1 FYN HTR4
Paraganglioma	8e-27	31	Cell Proliferation Disorder, Endocrine System Disease, Nervous System Disease	ADRA2A ADRA2C SLC18A2 NOS3 SLC6A3 COMT MAOA TAAR1 DRD2 SLC6A2 ...	ADRA2A ADRA2C SLC18A2 NOS3 SLC6A3 COMT MAOA TAAR1 DRD2 SLC6A2 PNMT TACR1 DRD3 FYN CA9 NISCH NOS2 HDAC6 PLAUR MAP2K1 ANPEP HTR4 SLC7A5 GSK3B NOS1 SIRT1 MAOB MMP2 THRA JAK1 JAK2
Lymph node metastatic carcinoma	1e-26	44	Hematologic Disease, Cell Proliferation Disorder, Immune System Disease	MMP2 CA9 SIRT1 PLAU SLC7A5 TYMS PLAUR ROCK1 NOS2 HDAC1 ...	MMP2 CA9 SIRT1 PLAU SLC7A5 TYMS PLAUR ROCK1 NOS2 HDAC1 DRD2 PBK CA1 TACR1 JAK1 NOS3 HDAC2 KDM1A KISS1R SIRT2 ROCK2 CA12 JAK2 COMT ANPEP CYP2A6 FAP CYP3A4 AKT2 DPP9 SIGMAR1 CA7 HDAC6 CA13 CARM1 GSK3B NEK1 PIM3 PARP2 MAOA LAP3 PRKCD MAP2K1 HDAC8
Bile duct adenocarcinoma	1e-26	37	Cell Proliferation Disorder, Endocrine System Disease, Gastrointestinal Disease	TYMS MAP2K1 JAK1 JAK2 AKT2 LCK FYN PARP2 MAOA NOS2 ...	TYMS MAP2K1 JAK1 JAK2 AKT2 LCK FYN PARP2 MAOA NOS2 MMP2 HDAC8 PBK SLC7A5 CA9 HDAC6 NOS3 TACR1 GSK3B NOS1 CYP2A6 PLAUR SIRT1 HDAC1 PLAU SIRT2 KDM1A ROCK2 CES2 CES1 HRH3 ANPEP HTR4 CYP2C19 CYP3A4 AOC1 SIGMAR1
Thyroid neoplasm	2e-26	47	Cell Proliferation Disorder, Endocrine System Disease	JAK1 MAP2K1 LCK THRB JAK2 THRA AKT2 FYN HDAC8 KAT2B ...	JAK1 MAP2K1 LCK THRB JAK2 THRA AKT2 FYN HDAC8 KAT2B SLC6A3 CACNA2D1 HTR2B GSK3B HDAC6 HDAC2 HDAC1 TYMS HRH2 SIRT1 KDM1A MMP2 KISS1R ROCK1 SLC7A5 PLAU AOC1 PLAUR CA9 CYP3A4 NOS2 NOS3 PNMT PRKCE PBK FAP PIM3 TACR1 ANPEP CA12 CA6 DPP7 NEK1 CES2 SLC18A2 CYP2C9 ADRA2A
Lymph node neoplasm	2e-26	44	Hematologic Disease, Cell Proliferation Disorder, Immune System Disease	MMP2 CA9 SIRT1 PLAU SLC7A5 TYMS PLAUR ROCK1 NOS2 HDAC1 ...	MMP2 CA9 SIRT1 PLAU SLC7A5 TYMS PLAUR ROCK1 NOS2 HDAC1 DRD2 PBK CA1 TACR1 JAK1 NOS3 HDAC2 KDM1A KISS1R SIRT2 ROCK2 CA12 JAK2 COMT ANPEP CYP2A6 FAP CYP3A4 AKT2 DPP9 SIGMAR1 CA7 HDAC6 CA13 CARM1 GSK3B NEK1 PARP2 PIM3 LAP3 MAOA PRKCD MAP2K1 HDAC8
Lymph node cancer	2e-26	44	Hematologic Disease, Cell Proliferation Disorder, Immune System Disease	MMP2 CA9 SIRT1 PLAU SLC7A5 TYMS PLAUR ROCK1 NOS2 HDAC1 ...	MMP2 CA9 SIRT1 PLAU SLC7A5 TYMS PLAUR ROCK1 NOS2 HDAC1 DRD2 PBK CA1 TACR1 JAK1 NOS3 HDAC2 KDM1A KISS1R SIRT2 ROCK2 CA12 JAK2 COMT ANPEP CYP2A6 FAP CYP3A4 AKT2 DPP9 SIGMAR1 CA7 HDAC6 CA13 CARM1 GSK3B PARP2 PIM3 NEK1 MAOA LAP3 PRKCD MAP2K1 HDAC8
Ocular cancer	2e-26	37	Disease Of Visual System, Cell Proliferation Disorder, Nervous System Disease	MAP2K1 JAK1 HDAC1 HDAC2 HDAC6 HDAC8 AKT2 PRKCD PRKD1 PRKCE ...	MAP2K1 JAK1 HDAC1 HDAC2 HDAC6 HDAC8 AKT2 PRKCD PRKD1 PRKCE MMP2 SIRT2 TACR1 SLC7A5 HTR2B SIRT1 PLAU NOS2 GSK3B ROCK1 PLAUR ADRA2C KDM1A THRB HTR2A CARM1 NOS3 PRMT6 KAT2B TYMS CA9 DPP7 THRA CYP3A4 LCK AOC1 FYN
Kidney cancer	3e-26	53	Urinary System Disease, Cell Proliferation Disorder	JAK2 LCK JAK1 AKT2 TYMS CA9 MAP2K1 CAPN1 PRMT6 FYN ...	JAK2 LCK JAK1 AKT2 TYMS CA9 MAP2K1 CAPN1 PRMT6 FYN HDAC1 HDAC6 HDAC2 HDAC8 THRB PARP2 GSK3B HRH2 PRKD1 PRKCD PRKCE SIRT1 MMP2 SIRT2 SLC7A5 COMT ROCK1 PLAU PLAUR KISS1R ANPEP KDM1A CYP2A6 CA12 KCNJ1 CYP3A4 SLC6A3 NOS2 TAAR1 CES1 PRKX NOS3 MAOA THRA ROCK2 DRD2 CA14 AOC1 CDC7 SLC15A1 HTR2B PIM2 ADRA2A
Uterine carcinoma	3e-26	45	Urinary System Disease, Reproductive System Or Breast Disease, Cell Proliferation Disorder	LCK MAP2K1 AKT2 JAK1 JAK2 ADRA2A ADRA2C PARP2 HDAC2 HDAC6 ...	LCK MAP2K1 AKT2 JAK1 JAK2 ADRA2A ADRA2C PARP2 HDAC2 HDAC6 HDAC1 HDAC8 THRB TYMS GSK3B MMP2 PRKCD PRKCE PRKD1 COMT KDM1A CA9 KISS1R SLC7A5 TACR1 SIRT1 CYP3A4 PLAU PLAUR NOS2 PRMT6 AOC1 DRD2 ROCK1 PIM2 LAP3 NOS3 MAOB HRH4 CA6 ANPEP CA12 CYP2C9 HRH3 CARM1
Endometrial carcinoma	3e-26	41	Urinary System Disease, Reproductive System Or Breast Disease, Cell Proliferation Disorder	MAP2K1 JAK1 JAK2 ADRA2A ADRA2C LCK AKT2 PARP2 THRB MMP2 ...	MAP2K1 JAK1 JAK2 ADRA2A ADRA2C LCK AKT2 PARP2 THRB MMP2 GSK3B PRKCD PRKD1 PRKCE COMT KDM1A KISS1R SLC7A5 TACR1 CYP3A4 SIRT1 PLAU TYMS HDAC2 NOS2 PRMT6 CA9 HDAC6 PIM2 PLAUR AOC1 MAOB NOS3 HDAC1 HRH4 CA6 DRD2 CYP2C9 HRH3 CA12 CARM1
Bilineal acute myeloid leukemia	3e-26	40	Hematologic Disease, Cell Proliferation Disorder, Immune System Disease, Musculoskeletal Or Connective Tissue Disease, Genetic, Familial Or Congenital Disease	JAK2 PRKCD PRKD1 PRKCE FYN LCK HDAC1 HDAC2 HDAC6 HDAC8 ...	JAK2 PRKCD PRKD1 PRKCE FYN LCK HDAC1 HDAC2 HDAC6 HDAC8 JAK1 TYMS ANPEP KDM1A MMP2 SIRT1 NOS2 PIM2 HRH2 MAP2K1 CA1 CYP3A4 ROCK1 SIRT2 PLAU KAT2B CYP2C19 CARM1 GSK3B PLAUR THRA PBK PARP2 ADRA2A PNP DPP8 SLC6A4 CA9 CAPN1 CES1
Carcinoma of esophagus	5e-26	46	Cell Proliferation Disorder, Gastrointestinal Disease, Respiratory Or Thoracic Disease	TYMS MAP2K1 JAK1 JAK2 LCK AKT2 HDAC2 HDAC1 HDAC6 HDAC8 ...	TYMS MAP2K1 JAK1 JAK2 LCK AKT2 HDAC2 HDAC1 HDAC6 HDAC8 KDM1A GSK3B SLC7A5 SIRT1 PLAU MMP2 HRH4 TACR1 CA9 CYP2A6 CDC7 NOS2 PBK ROCK2 SIGMAR1 CYP2C9 CYP2C19 LAP3 ROCK1 CA12 FAP PRKCD COMT DRD2 THRB MAOA PLAUR KAT2B PRKD1 FYN CHRNA3 PARP2 NOS3 CHRNA7 KISS1R ANPEP
Acute leukemia of ambiguous lineage	5e-26	40	Hematologic Disease, Cell Proliferation Disorder, Immune System Disease, Musculoskeletal Or Connective Tissue Disease, Genetic, Familial Or Congenital Disease	JAK2 PRKCD PRKCE PRKD1 HDAC1 HDAC2 HDAC6 FYN LCK HDAC8 ...	JAK2 PRKCD PRKCE PRKD1 HDAC1 HDAC2 HDAC6 FYN LCK HDAC8 JAK1 TYMS ANPEP KDM1A MMP2 SIRT1 NOS2 PIM2 HRH2 MAP2K1 CA1 CYP3A4 ROCK1 SIRT2 PLAU KAT2B CYP2C19 CARM1 GSK3B PLAUR THRA PBK PARP2 ADRA2A PNP DPP8 SLC6A4 CA9 CAPN1 CES1
Inherited acute myeloid leukemia	5e-26	40	Hematologic Disease, Cell Proliferation Disorder, Immune System Disease, Musculoskeletal Or Connective Tissue Disease, Genetic, Familial Or Congenital Disease	JAK2 PRKD1 PRKCD PRKCE HDAC1 HDAC2 HDAC6 FYN LCK HDAC8 ...	JAK2 PRKD1 PRKCD PRKCE HDAC1 HDAC2 HDAC6 FYN LCK HDAC8 JAK1 TYMS ANPEP KDM1A MMP2 SIRT1 NOS2 PIM2 HRH2 MAP2K1 CA1 CYP3A4 ROCK1 SIRT2 PLAU KAT2B CYP2C19 CARM1 GSK3B PLAUR THRA PBK PARP2 ADRA2A PNP DPP8 SLC6A4 CA9 CAPN1 CES1
Endometrial neoplasm	6e-26	41	Urinary System Disease, Reproductive System Or Breast Disease, Cell Proliferation Disorder	MAP2K1 JAK1 JAK2 ADRA2A ADRA2C LCK AKT2 PARP2 THRB MMP2 ...	MAP2K1 JAK1 JAK2 ADRA2A ADRA2C LCK AKT2 PARP2 THRB MMP2 GSK3B PRKCD PRKD1 PRKCE COMT HDAC2 KDM1A KISS1R SLC7A5 TACR1 CYP3A4 SIRT1 PLAU TYMS NOS2 PRMT6 CA9 HDAC6 PIM2 PLAUR AOC1 HDAC1 NOS3 MAOB HRH4 CA6 DRD2 HRH3 CYP2C9 CA12 CARM1
Small cell lung carcinoma	7e-26	44	Cell Proliferation Disorder, Endocrine System Disease, Respiratory Or Thoracic Disease	LCK TYMS PARP2 JAK2 AKT2 JAK1 HDAC6 HDAC1 HDAC2 HDAC8 ...	LCK TYMS PARP2 JAK2 AKT2 JAK1 HDAC6 HDAC1 HDAC2 HDAC8 PRKD1 PRKCE PRKCD SLC6A2 FYN CHRNA3 GSK3B CA1 CA12 PLAUR ANPEP KDM1A SLC6A4 AOC1 PBK MMP2 SIRT1 THRB CA9 PLAU CYP3A4 SLC18A2 TACR1 SIRT2 SLC7A5 DPP9 HRH3 MAOA CAPN1 DRD2 CYP2C9 MAP2K1 KAT2B PIM3
Sarcoma	8e-26	53	Cell Proliferation Disorder	LCK GSK3B AKT2 JAK2 JAK1 MAP2K1 PARP2 SLC6A3 HDAC2 HDAC6 ...	LCK GSK3B AKT2 JAK2 JAK1 MAP2K1 PARP2 SLC6A3 HDAC2 HDAC6 HDAC1 HDAC8 TYMS TACR1 CHRNA4 ROCK1 MMP2 SIRT1 ROCK2 FYN NOS2 KDM1A KAT2B CA9 PLAUR PLAU ANPEP SLC7A5 DRD3 CYP3A4 PRKCD PBK PNP PIM2 SIRT2 CARM1 COMT AOC1 NOS3 CYP2C9 PRMT6 TAAR1 NOS1 HRH2 PRMT8 CYP2C19 FAP THRA THRB CA1 DRD2 SLC18A2 CES1
Plasma cell neoplasm	1e-25	41	Hematologic Disease, Cell Proliferation Disorder, Immune System Disease, Genetic, Familial Or Congenital Disease	HDAC6 HDAC1 HDAC2 HDAC8 TACR1 JAK2 HRH2 PRKCD TYMS PRKCE ...	HDAC6 HDAC1 HDAC2 HDAC8 TACR1 JAK2 HRH2 PRKCD TYMS PRKCE ROCK2 MAP2K1 FYN LCK JAK1 AKT2 PIM2 PIM3 DRD2 KDM1A CYP2C19 PRKD1 MMP2 CARM1 SLC7A5 SIRT1 CYP3A4 PLAU CDC7 PBK PLAUR DPP8 FAP ANPEP GSK3B NOS3 CA9 ROCK1 LAP3 CYP2C9 KISS1R
Adenoma	2e-25	45	Cell Proliferation Disorder	DRD2 DRD3 JAK1 JAK2 MAP2K1 AKT2 PLAU SLC6A3 THRB PLAUR ...	DRD2 DRD3 JAK1 JAK2 MAP2K1 AKT2 PLAU SLC6A3 THRB PLAUR MMP2 CYP3A4 SIRT1 HDAC2 CYP2C9 TACR1 NOS1 NOS2 GSK3B TYMS HTR4 KISS1R CA9 SLC7A5 KDM1A ADORA1 CYP2A6 PRKCD COMT PRKD1 FAP ANPEP MAOB CA1 NOS3 CA6 PBK HDAC1 KCNJ1 CA7 CARM1 MAOA THRA CAPN1 CHRNA7
Chronic myelogenous leukemia	2e-25	38	Hematologic Disease, Cell Proliferation Disorder, Immune System Disease, Musculoskeletal Or Connective Tissue Disease, Genetic, Familial Or Congenital Disease	JAK2 GSK3B FYN LCK JAK1 HDAC1 HDAC6 HDAC2 HDAC8 PRKCE ...	JAK2 GSK3B FYN LCK JAK1 HDAC1 HDAC6 HDAC2 HDAC8 PRKCE PRKD1 PRKCD SIRT1 MAP2K1 CYP3A4 NOS2 ANPEP PBK MMP2 TYMS CYP2C9 AKT2 PIM2 AOC1 CYP2C19 HRH4 SLC7A5 CYP2A6 CA1 KDM1A PNP KAT2B SLC18A2 COMT TACR1 CA9 NOS3 SLC15A1
Bile duct carcinoma	2e-25	37	Cell Proliferation Disorder, Endocrine System Disease, Gastrointestinal Disease	MAP2K1 JAK1 TYMS JAK2 AKT2 LCK PARP2 FYN MAOA NOS2 ...	MAP2K1 JAK1 TYMS JAK2 AKT2 LCK PARP2 FYN MAOA NOS2 MMP2 HDAC8 PBK SLC7A5 CA9 HDAC6 NOS3 PLAU TACR1 GSK3B NOS1 CYP2A6 PLAUR SIRT1 HDAC1 SIRT2 ROCK2 CES2 KDM1A CES1 HRH3 ANPEP HTR4 CYP2C19 CYP3A4 AOC1 SIGMAR1
Cervical cancer	4e-25	45	Urinary System Disease, Reproductive System Or Breast Disease, Cell Proliferation Disorder	JAK2 TYMS LCK AKT2 JAK1 MAP2K1 CHRNA4 PARP2 CA7 CA1 ...	JAK2 TYMS LCK AKT2 JAK1 MAP2K1 CHRNA4 PARP2 CA7 CA1 HDAC6 SIRT1 PRKCD PRKCE PRKD1 GSK3B SIRT2 MMP2 CA9 PLAUR DPP8 HDAC2 ROCK1 PLAU NOS2 KDM1A HDAC1 ROCK2 COMT HDAC8 DRD2 CARM1 AOC1 LAP3 PBK NOS3 SLC7A5 PRMT8 CA12 THRB KAT2B CDC7 ANPEP PAOX HTR4
Uterine cervix neoplasm	6e-25	45	Urinary System Disease, Reproductive System Or Breast Disease, Cell Proliferation Disorder	JAK2 TYMS LCK AKT2 JAK1 MAP2K1 CHRNA4 PARP2 CA7 CA1 ...	JAK2 TYMS LCK AKT2 JAK1 MAP2K1 CHRNA4 PARP2 CA7 CA1 HDAC6 SIRT1 PRKCD PRKD1 PRKCE GSK3B SIRT2 MMP2 CA9 PLAUR DPP8 HDAC2 ROCK1 PLAU NOS2 KDM1A HDAC1 ROCK2 COMT HDAC8 DRD2 CARM1 AOC1 LAP3 PBK NOS3 SLC7A5 PRMT8 CA12 THRB KAT2B CDC7 PAOX ANPEP HTR4
Renal carcinoma	1e-24	50	Urinary System Disease, Cell Proliferation Disorder	JAK2 LCK JAK1 AKT2 MAP2K1 TYMS CA9 PRMT6 CAPN1 FYN ...	JAK2 LCK JAK1 AKT2 MAP2K1 TYMS CA9 PRMT6 CAPN1 FYN HDAC1 HDAC6 HDAC2 HDAC8 THRB PARP2 GSK3B HRH2 SIRT1 MMP2 SIRT2 SLC7A5 COMT ROCK1 PLAU PLAUR KISS1R ANPEP KDM1A CYP2A6 CA12 KCNJ1 CYP3A4 SLC6A3 NOS2 TAAR1 PRKX CES1 NOS3 MAOA THRA ROCK2 DRD2 CA14 AOC1 CDC7 SLC15A1 HTR2B PIM2 ADRA2A
Childhood neoplasm	1e-24	35	Cell Proliferation Disorder	JAK2 HDAC1 HDAC6 HDAC2 FYN LCK HDAC8 TYMS SIRT1 MMP2 ...	JAK2 HDAC1 HDAC6 HDAC2 FYN LCK HDAC8 TYMS SIRT1 MMP2 CA9 CYP3A4 KDM1A GSK3B DRD2 CYP2C19 CA1 KAT2B ANPEP SIRT2 JAK1 MAP2K1 PARP2 PLAUR PIM2 DPP8 COMT ROCK2 HTR2A CAPN1 PLAU SLC6A2 PNP ROCK1 CYP2C9
Adrenal gland pheochromocytoma	1e-24	28	Cell Proliferation Disorder, Endocrine System Disease, Nervous System Disease	ADRA2A ADRA2C SLC6A2 DRD2 PNMT SLC18A2 COMT NISCH NOS2 HDAC6 ...	ADRA2A ADRA2C SLC6A2 DRD2 PNMT SLC18A2 COMT NISCH NOS2 HDAC6 MAOA CA9 PLAUR MAP2K1 ANPEP HTR4 SLC7A5 GSK3B NOS1 SIRT1 MAOB MMP2 THRA NOS3 SLC6A3 JAK2 JAK1 TAAR1
Aggressive B-cell non-Hodgkin lymphoma	2e-24	39	Hematologic Disease, Cell Proliferation Disorder, Immune System Disease, Genetic, Familial Or Congenital Disease	MAP2K1 JAK1 JAK2 PRKCD AKT2 LCK HDAC6 HDAC1 HDAC2 HDAC8 ...	MAP2K1 JAK1 JAK2 PRKCD AKT2 LCK HDAC6 HDAC1 HDAC2 HDAC8 FYN SIRT1 PRKD1 PRKCE PARP2 CDC7 GSK3B CA1 KDM1A ANPEP ROCK2 PBK MMP2 PIM2 ROCK1 NOS2 CARM1 SIRT2 MAOA PLAU SLC7A5 TYMS THRB PIM3 TAAR1 PLAUR CYP2C19 KAT2B CYP3A4
Sympathetic paraganglioma	2e-24	28	Cell Proliferation Disorder, Endocrine System Disease, Nervous System Disease	ADRA2A ADRA2C SLC6A2 DRD2 PNMT SLC18A2 COMT NISCH NOS2 HDAC6 ...	ADRA2A ADRA2C SLC6A2 DRD2 PNMT SLC18A2 COMT NISCH NOS2 HDAC6 MAOA CA9 PLAUR MAP2K1 ANPEP HTR4 SLC7A5 GSK3B NOS1 SIRT1 MAOB MMP2 THRA NOS3 SLC6A3 JAK2 JAK1 TAAR1
Thyroid cancer	4e-24	44	Cell Proliferation Disorder, Endocrine System Disease	JAK1 MAP2K1 THRB JAK2 THRA LCK AKT2 FYN HDAC8 SLC6A3 ...	JAK1 MAP2K1 THRB JAK2 THRA LCK AKT2 FYN HDAC8 SLC6A3 KAT2B CACNA2D1 HTR2B GSK3B HDAC6 HDAC2 HDAC1 TYMS HRH2 SIRT1 KDM1A MMP2 ROCK1 KISS1R SLC7A5 PLAU AOC1 PLAUR CA9 CYP3A4 PNMT PBK FAP NOS3 NOS2 PIM3 TACR1 ANPEP CA12 DPP7 NEK1 CES2 SLC18A2 CYP2C9
Adrenal medulla neoplasm	4e-24	28	Cell Proliferation Disorder, Endocrine System Disease	ADRA2C ADRA2A SLC6A2 DRD2 PNMT SLC18A2 COMT NISCH NOS2 HDAC6 ...	ADRA2C ADRA2A SLC6A2 DRD2 PNMT SLC18A2 COMT NISCH NOS2 HDAC6 MAOA CA9 PLAUR MAP2K1 ANPEP HTR4 SLC7A5 GSK3B NOS1 SIRT1 MAOB MMP2 THRA NOS3 SLC6A3 JAK2 JAK1 TAAR1
Esophageal squamous cell carcinoma	5e-24	47	Integumentary System Disease, Cell Proliferation Disorder, Gastrointestinal Disease, Respiratory Or Thoracic Disease	TYMS JAK2 MAP2K1 JAK1 LCK AKT2 FAP KDM1A MMP2 PLAU ...	TYMS JAK2 MAP2K1 JAK1 LCK AKT2 FAP KDM1A MMP2 PLAU HDAC2 CA9 GSK3B SLC7A5 SIRT1 AOC1 KAT2B HRH4 TACR1 CES2 CYP2A6 CDC7 HDAC1 PBK NOS2 SIGMAR1 HDAC6 PLAUR ROCK2 CYP2C9 CYP2C19 LAP3 ROCK1 CA12 PRKCD COMT DRD2 PRKD1 THRB MAOA FYN PARP2 CHRNA3 NOS3 CHRNA7 KISS1R ANPEP
Mesenchymal cell neoplasm	7e-24	42	Cell Proliferation Disorder	JAK1 CACNA2D1 ADRA2C ADRA2A ROCK2 JAK2 LCK MAP2K1 HDAC1 HDAC2 ...	JAK1 CACNA2D1 ADRA2C ADRA2A ROCK2 JAK2 LCK MAP2K1 HDAC1 HDAC2 HDAC8 THRA GSK3B CHRNA3 PARP2 THRB CES1 MMP2 HDAC6 COMT NOS3 SLC7A5 PLAUR ROCK1 DRD2 PLAU SIRT1 NOS2 ANPEP TYMS CA9 TACR1 CA1 ART1 PBK KISS1R CA6 FAP HRH2 CYP2C19 KDM1A CYP2C9
Brain cancer	7e-24	34	Cell Proliferation Disorder, Nervous System Disease	ADRA2C ADRA2A JAK2 AKT2 LCK MAP2K1 JAK1 HDAC6 HDAC1 HDAC2 ...	ADRA2C ADRA2A JAK2 AKT2 LCK MAP2K1 JAK1 HDAC6 HDAC1 HDAC2 FYN HDAC8 TYMS PARP2 GSK3B PRKCD CA12 PRKCE CA1 PRKD1 MMP2 PLAU DRD2 KDM1A NOS2 TACR1 CA9 PLAUR CYP3A4 SIRT1 NOS3 HTR2A HTR2C CHRNA3
Genetic endocrine tumor	9e-24	30	Cell Proliferation Disorder, Endocrine System Disease, Genetic, Familial Or Congenital Disease	THRB JAK1 LCK AKT2 JAK2 TYMS NOS2 NOS3 GSK3B MMP2 ...	THRB JAK1 LCK AKT2 JAK2 TYMS NOS2 NOS3 GSK3B MMP2 NOS1 CA9 PNMT AOC1 PLAU TACR1 SIRT1 SIRT2 DRD2 MAP2K1 FYN CYP3A4 HDAC6 CYP2A6 SLC18A2 CAPN1 SLC6A2 HRH2 SLC15A1 KISS1R
Thyroid carcinoma	1e-23	43	Cell Proliferation Disorder, Endocrine System Disease	JAK1 THRB MAP2K1 JAK2 THRA LCK AKT2 FYN HDAC8 KAT2B ...	JAK1 THRB MAP2K1 JAK2 THRA LCK AKT2 FYN HDAC8 KAT2B SLC6A3 CACNA2D1 HTR2B GSK3B HDAC6 HDAC2 HDAC1 HRH2 SIRT1 KDM1A MMP2 ROCK1 KISS1R SLC7A5 PLAU AOC1 PLAUR CA9 CYP3A4 PNMT PBK FAP NOS3 NOS2 PIM3 TYMS TACR1 ANPEP CA12 DPP7 NEK1 CES2 SLC18A2
Retinal cell neoplasm	1e-23	31	Disease Of Visual System, Cell Proliferation Disorder, Nervous System Disease	MMP2 SIRT2 SLC7A5 GSK3B ROCK1 ADRA2C KDM1A SIRT1 HTR2A CARM1 ...	MMP2 SIRT2 SLC7A5 GSK3B ROCK1 ADRA2C KDM1A SIRT1 HTR2A CARM1 NOS3 NOS2 HDAC1 TACR1 PRMT6 KAT2B PLAU TYMS HDAC2 MAP2K1 CA9 THRB DPP7 HTR2B THRA JAK1 PRKCD LCK AOC1 FYN CYP3A4
Retinal cell cancer	1e-23	31	Disease Of Visual System, Cell Proliferation Disorder, Nervous System Disease	MMP2 SIRT2 SLC7A5 GSK3B ROCK1 ADRA2C KDM1A SIRT1 HTR2A CARM1 ...	MMP2 SIRT2 SLC7A5 GSK3B ROCK1 ADRA2C KDM1A SIRT1 HTR2A CARM1 NOS3 NOS2 HDAC1 TACR1 PRMT6 KAT2B PLAU TYMS HDAC2 MAP2K1 CA9 THRB DPP7 HTR2B THRA JAK1 PRKCD LCK CYP3A4 FYN AOC1
Retinoblastoma	1e-23	31	Disease Of Visual System, Cell Proliferation Disorder, Nervous System Disease	MMP2 SIRT2 SLC7A5 GSK3B ROCK1 ADRA2C KDM1A SIRT1 HTR2A CARM1 ...	MMP2 SIRT2 SLC7A5 GSK3B ROCK1 ADRA2C KDM1A SIRT1 HTR2A CARM1 NOS3 NOS2 HDAC1 TACR1 PRMT6 KAT2B PLAU TYMS HDAC2 MAP2K1 CA9 THRB DPP7 HTR2B THRA JAK1 PRKCD LCK FYN CYP3A4 AOC1
Retinal cancer	1e-23	31	Disease Of Visual System, Cell Proliferation Disorder, Nervous System Disease	MMP2 SIRT2 SLC7A5 GSK3B ROCK1 ADRA2C KDM1A SIRT1 HTR2A CARM1 ...	MMP2 SIRT2 SLC7A5 GSK3B ROCK1 ADRA2C KDM1A SIRT1 HTR2A CARM1 NOS3 NOS2 HDAC1 TACR1 PRMT6 KAT2B PLAU TYMS HDAC2 MAP2K1 CA9 THRB DPP7 HTR2B THRA JAK1 PRKCD LCK FYN AOC1 CYP3A4
Retina neoplasm	1e-23	31	Disease Of Visual System, Cell Proliferation Disorder, Nervous System Disease	MMP2 SIRT2 SLC7A5 GSK3B ROCK1 ADRA2C KDM1A SIRT1 HTR2A CARM1 ...	MMP2 SIRT2 SLC7A5 GSK3B ROCK1 ADRA2C KDM1A SIRT1 HTR2A CARM1 NOS3 NOS2 HDAC1 TACR1 PRMT6 KAT2B PLAU TYMS HDAC2 MAP2K1 CA9 THRB DPP7 HTR2B THRA JAK1 PRKCD LCK FYN CYP3A4 AOC1
Benign epithelial neoplasm	2e-23	41	Cell Proliferation Disorder	AKT2 JAK1 MAP2K1 TYMS JAK2 PNP PLAU MMP2 CES2 PLAUR ...	AKT2 JAK1 MAP2K1 TYMS JAK2 PNP PLAU MMP2 CES2 PLAUR CA13 PRKCE PRKCD PRKD1 NOS3 CA9 SIRT1 NOS2 HTR4 CYP3A4 ROCK2 ADORA1 CYP2C9 GSK3B KDM1A HTR2A CA1 TACR1 FYN ANPEP ROCK1 NOS1 CA6 KISS1R MAOA PNMT HDAC1 CAPN1 HDAC6 CHRNA7 THRB
Squamous cell lung carcinoma	2e-23	39	Integumentary System Disease, Cell Proliferation Disorder, Respiratory Or Thoracic Disease	AKT2 JAK2 LCK MAP2K1 JAK1 CHRNA3 TYMS KAT2B CARM1 FYN ...	AKT2 JAK2 LCK MAP2K1 JAK1 CHRNA3 TYMS KAT2B CARM1 FYN HDAC1 CYP2A6 GSK3B ADRA2C HRH4 DRD2 HTR4 DRD3 TAAR1 HRH2 HTR2C HRH3 HTR2A SLC18A2 CAPN1 ANPEP CYP2C9 CYP2C19 PARP2 MMP2 SLC7A5 PLAUR SIRT1 PLAU NOS2 CA9 DPP7 CYP3A4 CHRNA7
Blood vessel neoplasm	2e-23	37	Cell Proliferation Disorder, Cardiovascular Disease	JAK2 JAK1 AKT2 MAP2K1 LCK THRB PARP2 HDAC6 HDAC2 HDAC1 ...	JAK2 JAK1 AKT2 MAP2K1 LCK THRB PARP2 HDAC6 HDAC2 HDAC1 CES2 CAPN1 NOS2 NOS3 MMP2 SIRT1 CA9 CYP2A6 TYMS SLC7A5 ROCK2 ROCK1 CYP3A4 PLAU GSK3B PNMT PLAUR FYN ANPEP SLC18A2 CA1 AOC1 HTR2C CDC7 HTR2B SLC6A2 TAAR1
Malignant exocrine pancreas neoplasm	3e-23	42	Pancreas Disease, Cell Proliferation Disorder, Endocrine System Disease, Gastrointestinal Disease	JAK1 JAK2 TYMS AKT2 MAP2K1 LCK PARP2 KISS1R SLC7A5 NOS1 ...	JAK1 JAK2 TYMS AKT2 MAP2K1 LCK PARP2 KISS1R SLC7A5 NOS1 THRB FYN HDAC1 HDAC2 SIRT2 HDAC6 HDAC8 PRKD1 PRKCD PRKCE MMP2 GSK3B LAP3 ANPEP ROCK1 SIRT1 PLAUR PLAU CA9 ROCK2 PNP CES2 DRD2 FAP NOS2 TACR1 SLC15A1 CA1 COMT HRH3 SIGMAR1 HRH2
Pancreatic exocrine neoplasm	3e-23	42	Pancreas Disease, Cell Proliferation Disorder, Endocrine System Disease, Gastrointestinal Disease	JAK1 JAK2 TYMS AKT2 MAP2K1 LCK PARP2 KISS1R SLC7A5 NOS1 ...	JAK1 JAK2 TYMS AKT2 MAP2K1 LCK PARP2 KISS1R SLC7A5 NOS1 THRB FYN HDAC1 HDAC2 SIRT2 HDAC6 HDAC8 PRKD1 PRKCD PRKCE MMP2 GSK3B LAP3 ANPEP ROCK1 SIRT1 PLAUR PLAU CA9 ROCK2 PNP CES2 DRD2 FAP NOS2 TACR1 SLC15A1 COMT CA1 HRH3 SIGMAR1 HRH2
Vascular neoplasm	3e-23	38	Cell Proliferation Disorder, Cardiovascular Disease	JAK2 JAK1 AKT2 MAP2K1 LCK THRB PARP2 SIRT1 HDAC6 HDAC1 ...	JAK2 JAK1 AKT2 MAP2K1 LCK THRB PARP2 SIRT1 HDAC6 HDAC1 HDAC2 CES2 CAPN1 NOS2 CA13 NOS3 MMP2 CA9 CYP2A6 TYMS SLC7A5 ROCK2 ROCK1 CYP3A4 PLAU GSK3B PNMT PLAUR FYN ANPEP SLC18A2 CA1 AOC1 HTR2C SLC6A2 CDC7 HTR2B TAAR1
Myomatous neoplasm	3e-23	31	Cell Proliferation Disorder, Musculoskeletal Or Connective Tissue Disease	CACNA2D1 JAK1 ADRA2A ADRA2C ROCK2 JAK2 LCK HDAC8 PARP2 HDAC1 ...	CACNA2D1 JAK1 ADRA2A ADRA2C ROCK2 JAK2 LCK HDAC8 PARP2 HDAC1 HDAC2 MMP2 COMT NOS3 HDAC6 SLC7A5 DRD2 PLAUR PLAU TYMS GSK3B NOS2 TACR1 SIRT1 ANPEP ART1 KISS1R MAP2K1 CA1 CA9 CYP2C19
Myelodysplastic syndrome	4e-23	41	Hematologic Disease, Cell Proliferation Disorder, Genetic, Familial Or Congenital Disease	JAK2 JAK1 HDAC1 HDAC2 HDAC8 HDAC6 PRKD1 PRKCD PRKCE ANPEP ...	JAK2 JAK1 HDAC1 HDAC2 HDAC8 HDAC6 PRKD1 PRKCD PRKCE ANPEP HTR4 LAP3 DRD2 LCK FYN MAOB MAOA TYMS SLC6A4 CA1 MMP2 PIM2 KDM1A NOS2 CYP3A4 PLAUR SIRT1 GSK3B DRD3 SLC7A5 AOC1 CAPN1 PLAU PNMT CES1 HTR2A ADORA1 PBK KCNJ1 HRH4 NOS3
Progesterone-receptor negative breast cancer	5e-23	33	Reproductive System Or Breast Disease, Integumentary System Disease, Cell Proliferation Disorder, Respiratory Or Thoracic Disease	AKT2 PARP2 HDAC8 TYMS HDAC6 HDAC2 HDAC1 KDM1A MAP2K1 PRKCE ...	AKT2 PARP2 HDAC8 TYMS HDAC6 HDAC2 HDAC1 KDM1A MAP2K1 PRKCE PRKD1 PRKCD NOS2 CA9 SIRT1 JAK2 PLAUR GSK3B MMP2 CYP2C19 CA12 SLC7A5 KISS1R JAK1 PLAU SIRT2 THRB TACR1 HRH4 LCK PBK COMT DRD2
Her2-receptor negative breast cancer	5e-23	33	Reproductive System Or Breast Disease, Integumentary System Disease, Cell Proliferation Disorder, Respiratory Or Thoracic Disease	AKT2 PARP2 HDAC8 TYMS HDAC6 HDAC2 HDAC1 KDM1A MAP2K1 PRKCE ...	AKT2 PARP2 HDAC8 TYMS HDAC6 HDAC2 HDAC1 KDM1A MAP2K1 PRKCE PRKD1 PRKCD NOS2 CA9 SIRT1 JAK2 PLAUR GSK3B MMP2 CYP2C19 CA12 SLC7A5 KISS1R JAK1 PLAU SIRT2 THRB TACR1 HRH4 LCK PBK COMT DRD2
Triple-negative breast cancer	5e-23	33	Reproductive System Or Breast Disease, Integumentary System Disease, Cell Proliferation Disorder, Respiratory Or Thoracic Disease	AKT2 PARP2 HDAC8 TYMS HDAC6 HDAC2 HDAC1 KDM1A MAP2K1 PRKCE ...	AKT2 PARP2 HDAC8 TYMS HDAC6 HDAC2 HDAC1 KDM1A MAP2K1 PRKCE PRKD1 PRKCD NOS2 CA9 SIRT1 JAK2 PLAUR GSK3B MMP2 CYP2C19 CA12 SLC7A5 KISS1R JAK1 PLAU SIRT2 THRB TACR1 HRH4 LCK PBK COMT DRD2
Sella turcica neoplasm	7e-23	29	Cell Proliferation Disorder, Musculoskeletal Or Connective Tissue Disease	DRD2 ADRA2A ADRA2C DRD3 MAP2K1 SLC6A3 THRB MMP2 CA9 NOS1 ...	DRD2 ADRA2A ADRA2C DRD3 MAP2K1 SLC6A3 THRB MMP2 CA9 NOS1 HDAC2 SIRT1 KISS1R AKT2 PRKCD JAK2 SLC7A5 GSK3B COMT MAOB PLAUR NOS3 NOS2 HRH3 HTR2A HDAC1 JAK1 PLAU FYN
Skull base neoplasm	8e-23	29	Cell Proliferation Disorder, Musculoskeletal Or Connective Tissue Disease	DRD2 ADRA2A ADRA2C DRD3 MAP2K1 SLC6A3 THRB MMP2 CA9 NOS1 ...	DRD2 ADRA2A ADRA2C DRD3 MAP2K1 SLC6A3 THRB MMP2 CA9 NOS1 HDAC2 SIRT1 KISS1R AKT2 PRKCD JAK2 SLC7A5 GSK3B COMT MAOB PLAUR NOS3 NOS2 HRH3 HTR2A HDAC1 JAK1 PLAU FYN
Renal cell carcinoma	1e-22	47	Urinary System Disease, Cell Proliferation Disorder	JAK2 LCK JAK1 AKT2 MAP2K1 TYMS CA9 PRMT6 CAPN1 FYN ...	JAK2 LCK JAK1 AKT2 MAP2K1 TYMS CA9 PRMT6 CAPN1 FYN HDAC1 HDAC6 HDAC2 HDAC8 PARP2 GSK3B HRH2 SIRT1 MMP2 SIRT2 SLC7A5 COMT ROCK1 PLAU PLAUR KISS1R ANPEP CYP2A6 KDM1A CA12 KCNJ1 CYP3A4 SLC6A3 THRB NOS2 TAAR1 CES1 NOS3 MAOA THRA DRD2 CA14 HTR2B CDC7 PIM2 ROCK2 SLC15A1
Connective and soft tissue neoplasm	1e-22	44	Cell Proliferation Disorder	LCK JAK1 JAK2 AKT2 PARP2 MAP2K1 HDAC2 HDAC1 HDAC8 HDAC6 ...	LCK JAK1 JAK2 AKT2 PARP2 MAP2K1 HDAC2 HDAC1 HDAC8 HDAC6 THRA GSK3B CHRNA3 THRB CES1 CA13 MMP2 FYN CA9 SIRT1 COMT SLC7A5 MAOA ROCK1 NOS2 KDM1A PLAU ANPEP TYMS PLAUR SIRT2 KAT2B PBK CARM1 CYP3A4 CYP2C9 NOS3 ROCK2 ART1 PRKCD DRD2 HRH2 FAP TACR1
Pulmonary fibrosis	1e-22	33	Cell Proliferation Disorder, Respiratory Or Thoracic Disease	PLAU NOS3 HDAC6 JAK2 LCK FYN MMP2 ROCK1 FAP HDAC8 ...	PLAU NOS3 HDAC6 JAK2 LCK FYN MMP2 ROCK1 FAP HDAC8 HTR2B GSK3B NOS2 ROCK2 SIRT1 HDAC2 PLAUR KDM1A HRH4 NOS1 KISS1R AKT2 HTR2C TYMS JAK1 ANPEP ART1 HDAC1 CYP2C9 CA9 DPP9 PRMT6 DRD2
Skull neoplasm	2e-22	29	Cell Proliferation Disorder, Musculoskeletal Or Connective Tissue Disease	DRD2 ADRA2A ADRA2C DRD3 MAP2K1 SLC6A3 THRB MMP2 CA9 NOS1 ...	DRD2 ADRA2A ADRA2C DRD3 MAP2K1 SLC6A3 THRB MMP2 CA9 NOS1 HDAC2 SIRT1 KISS1R AKT2 PRKCD JAK2 SLC7A5 GSK3B COMT MAOB PLAUR NOS3 NOS2 HRH3 HTR2A HDAC1 JAK1 PLAU FYN
Pancreatic carcinoma	3e-22	48	Pancreas Disease, Cell Proliferation Disorder, Endocrine System Disease, Gastrointestinal Disease	JAK1 JAK2 TYMS AKT2 MAP2K1 LCK PARP2 KISS1R SLC7A5 NOS1 ...	JAK1 JAK2 TYMS AKT2 MAP2K1 LCK PARP2 KISS1R SLC7A5 NOS1 THRB FYN HDAC1 HDAC2 SIRT2 HDAC6 HDAC8 PRKD1 PRKCD PRKCE MMP2 GSK3B ANPEP LAP3 ROCK1 SIRT1 PLAUR PLAU CA9 PNP ROCK2 AOC1 CES2 DRD2 FAP NOS2 TACR1 SLC15A1 CA1 COMT HRH2 PBK HRH3 CA13 SIGMAR1 PIM2 CA12 MAOA
Estrogen-receptor negative breast cancer	3e-22	33	Reproductive System Or Breast Disease, Integumentary System Disease, Cell Proliferation Disorder, Respiratory Or Thoracic Disease	AKT2 PARP2 HDAC8 TYMS HDAC6 HDAC2 HDAC1 KDM1A MAP2K1 PRKCE ...	AKT2 PARP2 HDAC8 TYMS HDAC6 HDAC2 HDAC1 KDM1A MAP2K1 PRKCE PRKD1 PRKCD NOS2 CA9 SIRT1 JAK2 PLAUR GSK3B MMP2 CYP2C19 CA12 SLC7A5 KISS1R JAK1 PLAU SIRT2 THRB TACR1 HRH4 LCK PBK COMT DRD2
Pituitary tumor	3e-22	28	Cell Proliferation Disorder, Endocrine System Disease, Musculoskeletal Or Connective Tissue Disease, Nervous System Disease	DRD2 ADRA2A ADRA2C DRD3 MAP2K1 SLC6A3 THRB MMP2 NOS1 HDAC2 ...	DRD2 ADRA2A ADRA2C DRD3 MAP2K1 SLC6A3 THRB MMP2 NOS1 HDAC2 SIRT1 KISS1R AKT2 PRKCD JAK2 SLC7A5 GSK3B COMT MAOB PLAUR NOS3 NOS2 HRH3 HTR2A HDAC1 JAK1 PLAU FYN
Hypothalamic neoplasm	3e-22	28	Cell Proliferation Disorder, Nervous System Disease	DRD2 ADRA2A ADRA2C DRD3 MAP2K1 SLC6A3 THRB MMP2 NOS1 HDAC2 ...	DRD2 ADRA2A ADRA2C DRD3 MAP2K1 SLC6A3 THRB MMP2 NOS1 HDAC2 SIRT1 KISS1R AKT2 PRKCD JAK2 SLC7A5 GSK3B COMT MAOB PLAUR NOS3 NOS2 HRH3 HTR2A HDAC1 JAK1 PLAU FYN
Soft tissue neoplasm	4e-22	41	Cell Proliferation Disorder	LCK JAK1 JAK2 AKT2 PARP2 MAP2K1 HDAC2 HDAC1 HDAC8 HDAC6 ...	LCK JAK1 JAK2 AKT2 PARP2 MAP2K1 HDAC2 HDAC1 HDAC8 HDAC6 GSK3B THRB MMP2 FYN SIRT1 CA9 COMT SLC7A5 MAOA NOS2 KDM1A PLAU ANPEP TYMS PLAUR SIRT2 ROCK1 KAT2B PBK CARM1 CYP3A4 CYP2C9 NOS3 ROCK2 ART1 PRKCD DRD2 FAP HRH2 TACR1 CES1
Vascular cancer	5e-22	32	Cell Proliferation Disorder, Cardiovascular Disease	JAK2 LCK JAK1 THRB PARP2 AKT2 HDAC6 HDAC1 HDAC2 CAPN1 ...	JAK2 LCK JAK1 THRB PARP2 AKT2 HDAC6 HDAC1 HDAC2 CAPN1 NOS2 MAP2K1 SIRT1 MMP2 CYP2A6 TYMS SLC7A5 CYP3A4 ROCK1 GSK3B CA9 PLAU ROCK2 PLAUR NOS3 ANPEP CA1 AOC1 HTR2C CDC7 HTR2B TAAR1
Cardiovascular cancer	5e-22	32	Cell Proliferation Disorder, Cardiovascular Disease	JAK2 LCK JAK1 PARP2 THRB AKT2 HDAC6 HDAC1 HDAC2 CAPN1 ...	JAK2 LCK JAK1 PARP2 THRB AKT2 HDAC6 HDAC1 HDAC2 CAPN1 NOS2 MAP2K1 SIRT1 MMP2 CYP2A6 TYMS SLC7A5 CYP3A4 ROCK1 GSK3B CA9 PLAU ROCK2 PLAUR NOS3 ANPEP CA1 AOC1 HTR2C CDC7 HTR2B TAAR1
Gastric adenocarcinoma	7e-22	38	Cell Proliferation Disorder, Gastrointestinal Disease	MAP2K1 JAK1 AKT2 TYMS JAK2 LCK CARM1 HDAC1 KAT2B CAPN1 ...	MAP2K1 JAK1 AKT2 TYMS JAK2 LCK CARM1 HDAC1 KAT2B CAPN1 GSK3B NOS2 MMP2 MAOA ROCK1 PRKCD FYN ART1 PRMT6 ROCK2 PRKCE CACNA2D1 CDC7 HDAC8 HDAC6 HDAC2 PARP2 CA9 SIRT1 PLAU FAP CYP2A6 PLAUR KDM1A HRH2 KISS1R TACR1 SLC18A2
Chronic leukemia	8e-22	39	Hematologic Disease, Cell Proliferation Disorder, Immune System Disease, Musculoskeletal Or Connective Tissue Disease	JAK1 JAK2 MAP2K1 CARM1 NOS2 LCK FYN HDAC1 BAZ2A HDAC2 ...	JAK1 JAK2 MAP2K1 CARM1 NOS2 LCK FYN HDAC1 BAZ2A HDAC2 HDAC6 PNP HDAC8 AKT2 PARP2 ADORA1 SLC6A2 SLC6A3 DPP7 PIM2 ANPEP SIRT1 CA1 SIRT2 MMP2 PIM3 GSK3B CYP2C9 CAPN1 CA9 PLAU DPP9 SLC6A4 KAT2B TYMS CYP3A4 DRD3 CDC7 ROCK2
Acute promyelocytic leukemia	9e-22	27	Hematologic Disease, Cell Proliferation Disorder, Immune System Disease, Musculoskeletal Or Connective Tissue Disease, Genetic, Familial Or Congenital Disease	HDAC1 HDAC2 HDAC6 HDAC8 PRKCD PRKCE PRKD1 ANPEP JAK2 HRH2 ...	HDAC1 HDAC2 HDAC6 HDAC8 PRKCD PRKCE PRKD1 ANPEP JAK2 HRH2 KDM1A MAP2K1 ROCK1 KAT2B JAK1 PLAU SIRT2 GSK3B PLAUR MMP2 PBK SIRT1 THRA TYMS PNP FYN NOS2
Multiple myeloma	1e-21	41	Hematologic Disease, Cell Proliferation Disorder, Immune System Disease, Genetic, Familial Or Congenital Disease	HDAC6 HDAC1 HDAC8 HDAC2 TACR1 HRH2 PRKCD TYMS PRKCE JAK2 ...	HDAC6 HDAC1 HDAC8 HDAC2 TACR1 HRH2 PRKCD TYMS PRKCE JAK2 ROCK2 MAP2K1 FYN LCK JAK1 AKT2 PIM2 PIM3 DRD2 KDM1A CYP2C19 PRKD1 MMP2 CARM1 SLC7A5 SIRT1 CYP3A4 PLAU CDC7 PLAUR DPP8 PBK FAP GSK3B NOS3 CA9 ROCK1 CYP2C9 LAP3 ANPEP KISS1R
Mouth neoplasm	1e-21	40	Cell Proliferation Disorder, Gastrointestinal Disease	MMP2 JAK1 LCK AKT2 JAK2 MAP2K1 TYMS FYN HDAC2 HDAC1 ...	MMP2 JAK1 LCK AKT2 JAK2 MAP2K1 TYMS FYN HDAC2 HDAC1 PRKD1 PRKCE PRKCD KDM1A HDAC6 HDAC8 SIRT1 GSK3B CA9 SLC7A5 NOS2 PLAU PLAUR NOS3 TACR1 CYP2A6 CA1 CDC7 ROCK2 HRH4 ROCK1 MAOB DPP9 CA6 CARM1 THRB SIGMAR1 DPP7 CA12 CYP2C9
Indolent B-cell non-Hodgkin lymphoma	1e-21	39	Hematologic Disease, Cell Proliferation Disorder, Immune System Disease, Genetic, Familial Or Congenital Disease	MAP2K1 JAK2 JAK1 CARM1 NOS2 HDAC1 HDAC6 LCK HDAC2 FYN ...	MAP2K1 JAK2 JAK1 CARM1 NOS2 HDAC1 HDAC6 LCK HDAC2 FYN BAZ2A HDAC8 PNP CA9 AKT2 ADORA1 SLC6A3 PARP2 SLC6A2 DPP7 PIM2 ANPEP SIRT1 SIRT2 CA1 MMP2 GSK3B CYP2C9 TYMS CAPN1 PIM3 PLAU DPP9 KAT2B SLC6A4 CA6 CYP3A4 CDC7 ROCK2
Bladder carcinoma	1e-21	34	Urinary System Disease, Cell Proliferation Disorder	MAP2K1 JAK2 JAK1 AKT2 LCK TYMS CARM1 HDAC1 HDAC2 KAT2B ...	MAP2K1 JAK2 JAK1 AKT2 LCK TYMS CARM1 HDAC1 HDAC2 KAT2B CYP2C19 CYP2A6 CYP2C9 CYP3A4 PRMT6 CA9 CAPN1 AOC1 CES2 PAOX GSK3B PARP2 CACNA2D1 HDAC6 MMP2 PLAUR SLC7A5 PLAU SIRT1 NOS2 PBK ROCK2 NOS3 KDM1A
Childhood cancer	1e-21	32	Cell Proliferation Disorder	JAK2 HDAC1 HDAC6 HDAC2 FYN LCK HDAC8 TYMS SIRT1 MMP2 ...	JAK2 HDAC1 HDAC6 HDAC2 FYN LCK HDAC8 TYMS SIRT1 MMP2 CYP3A4 KDM1A GSK3B DRD2 CYP2C19 CA1 ANPEP SIRT2 JAK1 MAP2K1 PARP2 PLAUR PIM2 DPP8 CA9 COMT HTR2A CAPN1 PLAU PNP SLC6A2 CYP2C9
Laryngeal neoplasm	1e-21	29	Cell Proliferation Disorder, Respiratory Or Thoracic Disease	TYMS HDAC6 HDAC2 HDAC1 PRKD1 PRKCD PRKCE MMP2 CA9 JAK2 ...	TYMS HDAC6 HDAC2 HDAC1 PRKD1 PRKCD PRKCE MMP2 CA9 JAK2 PLAU TACR1 GSK3B CACNA2D1 ROCK1 SLC7A5 CYP2C19 PLAUR NOS2 AKT2 ROCK2 SIRT1 CAPN1 CARM1 CYP3A4 CA12 PNP HTR4 CHRNA3
Acute myeloid leukemia with recurrent genetic anomaly	1e-21	27	Hematologic Disease, Cell Proliferation Disorder, Immune System Disease, Musculoskeletal Or Connective Tissue Disease, Genetic, Familial Or Congenital Disease	HDAC1 HDAC2 HDAC6 HDAC8 PRKCE PRKCD PRKD1 ANPEP JAK2 HRH2 ...	HDAC1 HDAC2 HDAC6 HDAC8 PRKCE PRKCD PRKD1 ANPEP JAK2 HRH2 KDM1A MAP2K1 ROCK1 KAT2B JAK1 PLAU SIRT2 GSK3B PLAUR MMP2 PBK SIRT1 THRA TYMS PNP FYN NOS2
Endometrioid carcinoma	3e-21	39	Urinary System Disease, Reproductive System Or Breast Disease, Cell Proliferation Disorder	MAP2K1 JAK1 LCK JAK2 AKT2 GSK3B HDAC2 PRKCD KAT2B PRKCE ...	MAP2K1 JAK1 LCK JAK2 AKT2 GSK3B HDAC2 PRKCD KAT2B PRKCE CDC7 CARM1 ROCK1 HDAC6 CACNA2D1 MMP2 NOS2 MAOA PRMT6 ANPEP NOS3 HRH2 KDM1A ADRA2A HTR2C HTR4 DRD3 DRD2 HTR2A TAAR1 NOS1 BAZ2A CAPN1 ROCK2 HDAC1 HDAC8 PARP2 SLC7A5 CA6
Invasive carcinoma	3e-21	35	Cell Proliferation Disorder	JAK1 MAP2K1 TYMS AKT2 LCK PARP2 JAK2 KDM1A HDAC1 HDAC6 ...	JAK1 MAP2K1 TYMS AKT2 LCK PARP2 JAK2 KDM1A HDAC1 HDAC6 HDAC2 HDAC8 CA9 MMP2 GSK3B CARM1 PLAUR PLAU CA12 NOS3 THRA NOS2 SIRT1 SIRT2 ROCK2 PRKD1 KISS1R KAT2B MAOA CYP3A4 NOS1 COMT PRKCD FYN DRD2
Invasive breast carcinoma	3e-21	34	Reproductive System Or Breast Disease, Integumentary System Disease, Cell Proliferation Disorder, Respiratory Or Thoracic Disease	JAK1 MAP2K1 TYMS AKT2 LCK PARP2 JAK2 KDM1A HDAC1 HDAC6 ...	JAK1 MAP2K1 TYMS AKT2 LCK PARP2 JAK2 KDM1A HDAC1 HDAC6 HDAC2 HDAC8 CA9 GSK3B MMP2 PLAUR CARM1 PLAU CA12 NOS3 THRA NOS2 SIRT2 ROCK2 PRKD1 SIRT1 KISS1R KAT2B MAOA CYP3A4 COMT NOS1 PRKCD DRD2
Genetic digestive tract tumor	3e-21	33	Cell Proliferation Disorder, Gastrointestinal Disease, Genetic, Familial Or Congenital Disease	JAK1 THRB THRA LCK PLAU TYMS FYN CA9 HRH2 MAP2K1 ...	JAK1 THRB THRA LCK PLAU TYMS FYN CA9 HRH2 MAP2K1 COMT PRKCE PRKCD PRKD1 NOS2 MMP2 SIRT1 GSK3B NOS3 SLC18A2 CYP3A4 HDAC2 JAK2 CA1 NOS1 CA12 SLC6A4 HDAC1 HDAC6 KISS1R AOC1 ROCK2 AKT2
Thyroid gland adenocarcinoma	4e-21	31	Cell Proliferation Disorder, Endocrine System Disease	JAK1 AKT2 JAK2 MAP2K1 THRB HDAC1 HDAC6 HDAC2 HDAC8 LCK ...	JAK1 AKT2 JAK2 MAP2K1 THRB HDAC1 HDAC6 HDAC2 HDAC8 LCK GSK3B HRH2 SIRT1 KDM1A MMP2 ROCK1 AOC1 CA9 PLAUR PLAU KISS1R NOS3 NOS2 FAP SLC7A5 TACR1 NEK1 ANPEP DPP7 SLC18A2 CA12
Follicular thyroid carcinoma	4e-21	25	Cell Proliferation Disorder, Endocrine System Disease	JAK1 THRB HDAC1 HDAC6 HDAC2 LCK GSK3B MAP2K1 HDAC8 HRH2 ...	JAK1 THRB HDAC1 HDAC6 HDAC2 LCK GSK3B MAP2K1 HDAC8 HRH2 AOC1 MMP2 CA9 NOS2 FAP PLAU NOS3 SLC7A5 TACR1 ANPEP AKT2 DPP7 CA12 SLC18A2 NEK1
Gastric carcinoma	6e-21	48	Cell Proliferation Disorder, Gastrointestinal Disease	MAP2K1 AKT2 JAK1 TYMS JAK2 LCK CARM1 HDAC1 KAT2B GSK3B ...	MAP2K1 AKT2 JAK1 TYMS JAK2 LCK CARM1 HDAC1 KAT2B GSK3B CAPN1 MMP2 NOS2 MAOA ROCK1 PRKCD FYN ART1 PRMT6 ROCK2 PRKCE CACNA2D1 CDC7 HDAC8 HDAC6 HDAC2 PARP2 CA9 HRH2 FAP SLC7A5 DRD3 ANPEP PBK SLC18A2 PLAU SIRT1 PLAUR HRH4 CYP2C9 ADORA1 CYP2A6 CA1 KDM1A TACR1 CYP3A4 KISS1R PRKX
Integumentary system benign neoplasm	6e-21	37	Integumentary System Disease, Cell Proliferation Disorder	MAP2K1 TYMS ADRA2A ADRA2C PNP THRB THRA KISS1R PLAU CHRNA3 ...	MAP2K1 TYMS ADRA2A ADRA2C PNP THRB THRA KISS1R PLAU CHRNA3 CES2 CES1 MMP2 NOS3 SIRT1 NOS1 NOS2 CYP3A4 ROCK1 CA1 CYP2C9 GSK3B TACR1 HTR2A KDM1A PLAUR MAOB ANPEP AOC1 HDAC1 SIRT2 DRD2 AKT2 SLC15A1 CYP2A6 HTR4 PRKCE
Mesothelioma	7e-21	28	Cell Proliferation Disorder	TYMS MAP2K1 AKT2 JAK1 LCK PARP2 HDAC1 HDAC2 HDAC6 FYN ...	TYMS MAP2K1 AKT2 JAK1 LCK PARP2 HDAC1 HDAC2 HDAC6 FYN HDAC8 CA9 MMP2 PLAUR NOS2 KISS1R PLAU SIRT1 SLC7A5 ANPEP NOS3 JAK2 ROCK2 CA6 KAT2B THRB CA1 ROCK1
Mesothelial neoplasm	7e-21	28	Cell Proliferation Disorder	TYMS MAP2K1 AKT2 JAK1 LCK PARP2 HDAC1 HDAC2 HDAC6 FYN ...	TYMS MAP2K1 AKT2 JAK1 LCK PARP2 HDAC1 HDAC2 HDAC6 FYN HDAC8 CA9 MMP2 PLAUR NOS2 KISS1R PLAU SIRT1 SLC7A5 ANPEP NOS3 JAK2 ROCK2 CA6 KAT2B THRB CA1 ROCK1
Benign endocrine neoplasm	9e-21	29	Cell Proliferation Disorder, Endocrine System Disease	JAK1 AKT2 PLAU PLAUR HTR4 ADORA1 KDM1A NOS2 CA1 MMP2 ...	JAK1 AKT2 PLAU PLAUR HTR4 ADORA1 KDM1A NOS2 CA1 MMP2 MAP2K1 CYP3A4 CA9 NOS1 CA6 KISS1R ANPEP GSK3B SIRT1 NOS3 JAK2 THRA HDAC1 CAPN1 MAOA TACR1 CHRNA7 ADRA2A CYP2C9
Differentiated thyroid carcinoma	1e-20	31	Cell Proliferation Disorder, Endocrine System Disease	JAK1 AKT2 JAK2 MAP2K1 THRB HDAC6 HDAC1 HDAC2 GSK3B HDAC8 ...	JAK1 AKT2 JAK2 MAP2K1 THRB HDAC6 HDAC1 HDAC2 GSK3B HDAC8 LCK HRH2 SIRT1 KDM1A MMP2 ROCK1 AOC1 CA9 PLAUR KISS1R PLAU NOS3 NOS2 FAP SLC7A5 TACR1 NEK1 ANPEP DPP7 CA12 SLC18A2
Laryngeal carcinoma	1e-20	25	Cell Proliferation Disorder, Respiratory Or Thoracic Disease	TYMS HDAC6 HDAC2 HDAC1 PRKCD PRKCE PRKD1 MMP2 CA9 JAK2 ...	TYMS HDAC6 HDAC2 HDAC1 PRKCD PRKCE PRKD1 MMP2 CA9 JAK2 PLAU ROCK1 CYP2C19 CACNA2D1 TACR1 PLAUR SLC7A5 AKT2 ROCK2 NOS2 SIRT1 CARM1 GSK3B CYP3A4 CA12
Larynx cancer	1e-20	25	Cell Proliferation Disorder, Respiratory Or Thoracic Disease	TYMS HDAC6 HDAC2 HDAC1 PRKD1 PRKCD PRKCE MMP2 CA9 JAK2 ...	TYMS HDAC6 HDAC2 HDAC1 PRKD1 PRKCD PRKCE MMP2 CA9 JAK2 PLAU ROCK1 CACNA2D1 CYP2C19 TACR1 PLAUR SLC7A5 AKT2 ROCK2 NOS2 SIRT1 CARM1 GSK3B CYP3A4 CA12
Metastatic malignant neoplasm	1e-20	24	Cell Proliferation Disorder	TYMS SLC6A3 SLC6A2 MAP2K1 PARP2 LCK FYN HDAC8 HDAC1 HDAC6 ...	TYMS SLC6A3 SLC6A2 MAP2K1 PARP2 LCK FYN HDAC8 HDAC1 HDAC6 HDAC2 JAK1 CDC7 MMP2 PLAU ANPEP TACR1 PLAUR COMT NOS2 CA9 GSK3B CYP2C19 KDM1A
Epstein-Barr virus-related tumor	2e-20	33	Cell Proliferation Disorder, Infectious Disease	JAK2 JAK1 HDAC1 HDAC6 HDAC2 HDAC8 MAP2K1 AKT2 LCK PRKCD ...	JAK2 JAK1 HDAC1 HDAC6 HDAC2 HDAC8 MAP2K1 AKT2 LCK PRKCD FYN PNP TYMS PARP2 SIRT1 MMP2 SLC7A5 PBK CA9 GSK3B CYP3A4 MAOA PLAU NOS2 SIRT2 PLAUR ANPEP ROCK1 TAAR1 THRB COMT CARM1 PRKD1
Pancreatic adenocarcinoma	3e-20	40	Pancreas Disease, Cell Proliferation Disorder, Endocrine System Disease, Gastrointestinal Disease	JAK1 TYMS JAK2 AKT2 MAP2K1 LCK PARP2 KISS1R NOS1 THRB ...	JAK1 TYMS JAK2 AKT2 MAP2K1 LCK PARP2 KISS1R NOS1 THRB FYN HDAC1 HDAC2 HDAC6 PRKD1 CA6 PRKCD PRKCE HDAC8 ROCK1 DRD3 PLAUR PLAU SLC7A5 MMP2 SIRT1 GSK3B CA9 ROCK2 PNP CES2 DRD2 FAP NOS2 COMT CA1 SLC15A1 SIGMAR1 TACR1 HRH2
Malignant soft tissue neoplasm	3e-20	38	Cell Proliferation Disorder	LCK JAK1 JAK2 AKT2 PARP2 MAP2K1 HDAC2 HDAC1 HDAC8 HDAC6 ...	LCK JAK1 JAK2 AKT2 PARP2 MAP2K1 HDAC2 HDAC1 HDAC8 HDAC6 GSK3B MMP2 FYN SIRT1 CA9 NOS2 KDM1A PLAU SLC7A5 ANPEP TYMS PLAUR SIRT2 ROCK1 KAT2B PBK CARM1 CYP3A4 COMT ROCK2 NOS3 PRKCD THRB DRD2 FAP HRH2 TACR1 CES1
Soft tissue sarcoma	3e-20	38	Cell Proliferation Disorder	LCK JAK1 JAK2 AKT2 PARP2 MAP2K1 HDAC2 HDAC1 HDAC8 HDAC6 ...	LCK JAK1 JAK2 AKT2 PARP2 MAP2K1 HDAC2 HDAC1 HDAC8 HDAC6 GSK3B MMP2 FYN SIRT1 CA9 NOS2 KDM1A PLAU SLC7A5 ANPEP TYMS PLAUR SIRT2 ROCK1 KAT2B PBK CARM1 CYP3A4 COMT ROCK2 NOS3 PRKCD THRB DRD2 FAP HRH2 TACR1 CES1
Chronic lymphocytic leukemia	3e-20	38	Hematologic Disease, Cell Proliferation Disorder, Immune System Disease, Musculoskeletal Or Connective Tissue Disease, Genetic, Familial Or Congenital Disease	MAP2K1 JAK2 JAK1 CARM1 NOS2 LCK FYN BAZ2A HDAC1 HDAC2 ...	MAP2K1 JAK2 JAK1 CARM1 NOS2 LCK FYN BAZ2A HDAC1 HDAC2 HDAC6 PNP HDAC8 AKT2 ADORA1 SLC6A2 PARP2 SLC6A3 DPP7 PIM2 ANPEP SIRT1 SIRT2 CA1 MMP2 GSK3B CYP2C9 CAPN1 PIM3 CA9 PLAU DPP9 KAT2B TYMS SLC6A4 CYP3A4 CDC7 ROCK2
Breast adenocarcinoma	3e-20	35	Reproductive System Or Breast Disease, Integumentary System Disease, Cell Proliferation Disorder, Respiratory Or Thoracic Disease	JAK1 JAK2 AKT2 MAP2K1 LCK TYMS HDAC1 HDAC6 HDAC2 HDAC8 ...	JAK1 JAK2 AKT2 MAP2K1 LCK TYMS HDAC1 HDAC6 HDAC2 HDAC8 PARP2 KDM1A MMP2 CA9 GSK3B PLAUR PLAU NOS2 SIRT2 CA12 SIRT1 SLC7A5 PRKD1 CYP3A4 NOS3 COMT KISS1R KAT2B MAOA THRA TAAR1 CYP2C9 CYP2C19 DRD2 ROCK2
Smooth muscle tumor	4e-20	28	Cell Proliferation Disorder, Musculoskeletal Or Connective Tissue Disease	CACNA2D1 JAK1 ROCK2 JAK2 LCK HDAC8 HDAC1 PARP2 HDAC2 MMP2 ...	CACNA2D1 JAK1 ROCK2 JAK2 LCK HDAC8 HDAC1 PARP2 HDAC2 MMP2 COMT NOS3 HDAC6 SLC7A5 DRD2 PLAUR TYMS GSK3B NOS2 TACR1 SIRT1 PLAU ANPEP ART1 KISS1R MAP2K1 CA1 CA9
T-cell leukemia	4e-20	23	Hematologic Disease, Cell Proliferation Disorder, Immune System Disease, Musculoskeletal Or Connective Tissue Disease	KAT2B JAK1 HDAC8 HDAC1 HDAC2 HRH2 HDAC6 LCK FYN JAK2 ...	KAT2B JAK1 HDAC8 HDAC1 HDAC2 HRH2 HDAC6 LCK FYN JAK2 PNP SIRT1 GSK3B COMT ANPEP NOS2 PBK CA9 NOS3 TYMS KDM1A MMP2 AKT2
Oral cavity cancer	5e-20	35	Cell Proliferation Disorder, Gastrointestinal Disease	MMP2 JAK1 LCK AKT2 JAK2 MAP2K1 TYMS FYN HDAC2 HDAC1 ...	MMP2 JAK1 LCK AKT2 JAK2 MAP2K1 TYMS FYN HDAC2 HDAC1 PRKCD PRKD1 PRKCE HDAC6 HDAC8 NOS2 CA9 SIRT1 PLAU GSK3B SLC7A5 PLAUR TACR1 ROCK2 CA1 DPP9 CA6 MAOB ROCK1 CDC7 NOS3 KDM1A SIGMAR1 DPP7 THRB
Virus associated tumor	5e-20	34	Cell Proliferation Disorder, Infectious Disease	JAK2 JAK1 HDAC1 HDAC6 HDAC2 HDAC8 MAP2K1 AKT2 LCK PRKCD ...	JAK2 JAK1 HDAC1 HDAC6 HDAC2 HDAC8 MAP2K1 AKT2 LCK PRKCD FYN TYMS PNP PARP2 HRH2 SIRT1 MMP2 SLC7A5 PBK CA9 GSK3B PLAU CYP3A4 MAOA ANPEP NOS2 SIRT2 PLAUR ROCK1 THRB TAAR1 COMT CARM1 PRKD1
Musculoskeletal system benign neoplasm	5e-20	33	Cell Proliferation Disorder, Musculoskeletal Or Connective Tissue Disease	CACNA2D1 ADRA2C ADRA2A ROCK2 JAK1 MAP2K1 THRA MMP2 CHRNA3 CA13 ...	CACNA2D1 ADRA2C ADRA2A ROCK2 JAK1 MAP2K1 THRA MMP2 CHRNA3 CA13 CES1 COMT CA9 NOS3 HDAC6 SLC7A5 DRD2 ROCK1 PLAUR PLAU NOS2 GSK3B CYP2C9 TACR1 TYMS HDAC8 SIRT1 ANPEP ART1 KISS1R CYP2C19 CA1 JAK2
Rectum cancer	5e-20	30	Cell Proliferation Disorder, Gastrointestinal Disease	TYMS MAP2K1 JAK1 AKT2 JAK2 HDAC1 HDAC2 HDAC6 PARP2 HDAC8 ...	TYMS MAP2K1 JAK1 AKT2 JAK2 HDAC1 HDAC2 HDAC6 PARP2 HDAC8 LCK FYN PRKD1 PRKCE PRKCD MMP2 CA9 SLC7A5 PLAU SIRT1 CA1 NOS3 PLAUR NOS2 ROCK1 SLC6A4 COMT CYP2C9 CYP2A6 GSK3B
Muscle cancer	7e-20	28	Cell Proliferation Disorder, Musculoskeletal Or Connective Tissue Disease	JAK2 JAK1 MAP2K1 AKT2 LCK HDAC8 HDAC1 PARP2 HDAC2 FYN ...	JAK2 JAK1 MAP2K1 AKT2 LCK HDAC8 HDAC1 PARP2 HDAC2 FYN MMP2 GSK3B KDM1A PLAU SIRT1 KAT2B PLAUR CARM1 COMT SIRT2 TYMS SLC7A5 ROCK1 CA9 PRKCD HDAC6 ANPEP ROCK2
Osteosarcoma	8e-20	41	Cell Proliferation Disorder, Musculoskeletal Or Connective Tissue Disease	GSK3B AKT2 JAK1 LCK TYMS ROCK1 MMP2 ROCK2 SIRT1 SLC18A2 ...	GSK3B AKT2 JAK1 LCK TYMS ROCK1 MMP2 ROCK2 SIRT1 SLC18A2 JAK2 HDAC2 HTR4 KAT2B CA9 NOS2 CA1 PLAUR HDAC6 MAP2K1 PIM2 HDAC1 SLC7A5 CYP3A4 ANPEP HRH2 KDM1A AOC1 PLAU CA5B TACR1 HTR2B CARM1 PRMT6 NOS3 CA12 NOS1 CYP2C9 FAP HDAC8 CYP2C19
Germ cell tumor	8e-20	32	Cell Proliferation Disorder	MAP2K1 TACR1 JAK1 LCK PARP2 KDM1A TYMS PRKCD PRKD1 PRKCE ...	MAP2K1 TACR1 JAK1 LCK PARP2 KDM1A TYMS PRKCD PRKD1 PRKCE HDAC1 MMP2 PLAU SLC18A2 CA9 JAK2 PLAUR HTR2A ANPEP COMT NOS3 GSK3B HDAC6 SLC7A5 AOC1 SIRT1 MAOA CA6 NOS2 THRA PIM3 PIM2
Rectal neoplasm	8e-20	30	Cell Proliferation Disorder, Gastrointestinal Disease	TYMS MAP2K1 JAK1 AKT2 JAK2 HDAC1 HDAC6 HDAC2 PARP2 HDAC8 ...	TYMS MAP2K1 JAK1 AKT2 JAK2 HDAC1 HDAC6 HDAC2 PARP2 HDAC8 LCK FYN PRKCE PRKCD PRKD1 MMP2 CA9 SLC7A5 PLAU SIRT1 CA1 NOS3 PLAUR NOS2 ROCK1 SLC6A4 COMT CYP2C9 CYP2A6 GSK3B
Erythroid neoplasm	8e-20	28	Hematologic Disease, Cell Proliferation Disorder, Immune System Disease, Musculoskeletal Or Connective Tissue Disease, Genetic, Familial Or Congenital Disease	JAK2 JAK1 HDAC1 HDAC2 HDAC6 PRKCD LCK FYN KCNJ1 AKT2 ...	JAK2 JAK1 HDAC1 HDAC2 HDAC6 PRKCD LCK FYN KCNJ1 AKT2 PRKCE HDAC8 PRKD1 KDM1A NOS2 CA1 CYP3A4 CARM1 PLAUR MMP2 THRA ANPEP ADRA2A PLAU MAP2K1 CA9 CES1 CHRNA3
Epstein-Barr virus-associated malignant lymphoproliferative disorder	9e-20	31	Cell Proliferation Disorder, Infectious Disease	JAK2 HDAC1 HDAC6 HDAC2 HDAC8 MAP2K1 AKT2 JAK1 PRKCD LCK ...	JAK2 HDAC1 HDAC6 HDAC2 HDAC8 MAP2K1 AKT2 JAK1 PRKCD LCK FYN PNP TYMS SIRT1 SLC7A5 PBK CA9 MMP2 GSK3B CYP3A4 MAOA NOS2 SIRT2 THRB PLAUR TAAR1 ANPEP PLAU CARM1 COMT PRKD1
Multiple polyglandular tumor	1e-19	24	Cell Proliferation Disorder, Endocrine System Disease, Genetic, Familial Or Congenital Disease	THRB LCK JAK2 NOS3 NOS1 PNMT AOC1 MMP2 GSK3B NOS2 ...	THRB LCK JAK2 NOS3 NOS1 PNMT AOC1 MMP2 GSK3B NOS2 TACR1 CA9 SIRT1 DRD2 SIRT2 CYP3A4 AKT2 SLC6A2 CAPN1 CYP2A6 SLC15A1 HRH2 SLC18A2 KISS1R
Carcinoid tumor	1e-19	22	Cell Proliferation Disorder, Endocrine System Disease	JAK1 TYMS HTR2A AOC1 SLC18A2 HRH2 GSK3B MMP2 TACR1 MAP2K1 ...	JAK1 TYMS HTR2A AOC1 SLC18A2 HRH2 GSK3B MMP2 TACR1 MAP2K1 HTR2B SLC6A2 CA9 NOS3 NOS2 MAOA PLAU PIM3 PNMT HTR2C HTR4 KDM1A
Renal cell adenocarcinoma	2e-19	42	Urinary System Disease, Cell Proliferation Disorder	JAK2 JAK1 AKT2 LCK MAP2K1 CA9 CAPN1 PRMT6 FYN GSK3B ...	JAK2 JAK1 AKT2 LCK MAP2K1 CA9 CAPN1 PRMT6 FYN GSK3B HDAC1 HDAC6 HDAC2 HDAC8 SIRT1 MMP2 SIRT2 SLC7A5 COMT ROCK1 PLAU PLAUR KISS1R ANPEP KDM1A CA12 KCNJ1 SLC6A3 THRB TYMS NOS2 TAAR1 CYP3A4 CES1 MAOA THRA NOS3 DRD2 CA14 PIM2 SLC15A1 ROCK2
Breast Carcinoma by Gene Expression Profile	3e-19	33	Reproductive System Or Breast Disease, Integumentary System Disease, Cell Proliferation Disorder, Respiratory Or Thoracic Disease	AKT2 JAK2 JAK1 MAP2K1 LCK PARP2 HDAC8 TYMS HDAC6 HDAC2 ...	AKT2 JAK2 JAK1 MAP2K1 LCK PARP2 HDAC8 TYMS HDAC6 HDAC2 HDAC1 KDM1A PRKCE PRKD1 PRKCD NOS2 CA9 SIRT1 CA12 PLAUR GSK3B MMP2 CYP2C19 SLC7A5 KISS1R PLAU SIRT2 THRB TACR1 HRH4 PBK COMT DRD2
Oral cavity carcinoma	3e-19	33	Cell Proliferation Disorder, Gastrointestinal Disease	JAK1 LCK AKT2 JAK2 MAP2K1 TYMS FYN HDAC2 HDAC1 HDAC6 ...	JAK1 LCK AKT2 JAK2 MAP2K1 TYMS FYN HDAC2 HDAC1 HDAC6 HDAC8 PRKD1 PRKCE PRKCD NOS2 MMP2 CA9 SIRT1 PLAU GSK3B SLC7A5 PLAUR TACR1 ROCK2 CA1 DPP9 CA6 MAOB ROCK1 NOS3 KDM1A DPP7 THRB
Lip and oral cavity carcinoma	6e-19	33	Cell Proliferation Disorder	JAK1 LCK AKT2 JAK2 MAP2K1 TYMS FYN HDAC2 HDAC1 HDAC6 ...	JAK1 LCK AKT2 JAK2 MAP2K1 TYMS FYN HDAC2 HDAC1 HDAC6 HDAC8 PRKCD PRKD1 PRKCE NOS2 MMP2 CA9 SIRT1 PLAU GSK3B SLC7A5 PLAUR TACR1 ROCK2 CA1 DPP9 CA6 MAOB ROCK1 NOS3 KDM1A THRB DPP7
Endometrial endometrioid adenocarcinoma	1e-18	35	Urinary System Disease, Reproductive System Or Breast Disease, Cell Proliferation Disorder	JAK1 AKT2 JAK2 MAP2K1 LCK GSK3B HDAC2 PRKCD KAT2B PRKCE ...	JAK1 AKT2 JAK2 MAP2K1 LCK GSK3B HDAC2 PRKCD KAT2B PRKCE CDC7 CARM1 ROCK1 CACNA2D1 MMP2 MAOA PRMT6 NOS2 HDAC6 ANPEP NOS3 KDM1A DRD2 ADRA2A DRD3 HRH2 HTR2C HTR2A HTR4 TAAR1 NOS1 BAZ2A CAPN1 ROCK2 SLC7A5
Secondary malignant neoplasm	1e-18	27	Cell Proliferation Disorder	TYMS SLC6A3 SLC6A2 MAP2K1 LCK PARP2 FYN HDAC1 HDAC6 HDAC2 ...	TYMS SLC6A3 SLC6A2 MAP2K1 LCK PARP2 FYN HDAC1 HDAC6 HDAC2 HDAC8 JAK1 CDC7 MMP2 PLAU ANPEP TACR1 PLAUR CA9 COMT NOS2 CYP3A4 GSK3B CYP2C19 KDM1A DRD2 CYP2C9
Rhabdomyosarcoma	1e-18	25	Cell Proliferation Disorder, Musculoskeletal Or Connective Tissue Disease, Nervous System Disease, Genetic, Familial Or Congenital Disease	JAK2 MAP2K1 AKT2 HDAC8 HDAC1 PARP2 HDAC2 LCK FYN GSK3B ...	JAK2 MAP2K1 AKT2 HDAC8 HDAC1 PARP2 HDAC2 LCK FYN GSK3B MMP2 KDM1A KAT2B SIRT1 PLAU PLAUR CARM1 COMT SIRT2 SLC7A5 ROCK1 CA9 PRKCD HDAC6 ROCK2
Idiopathic pulmonary fibrosis	2e-18	30	Cell Proliferation Disorder, Infectious Disease, Respiratory Or Thoracic Disease, Genetic, Familial Or Congenital Disease	PLAU NOS3 HDAC6 JAK2 LCK FYN MMP2 HDAC2 ROCK1 FAP ...	PLAU NOS3 HDAC6 JAK2 LCK FYN MMP2 HDAC2 ROCK1 FAP NOS1 ROCK2 PLAUR SIRT1 HDAC8 GSK3B TYMS AKT2 NOS2 ANPEP HRH4 ART1 HDAC1 KISS1R HTR2B PIM2 CYP2C9 CA9 SLC6A4 DPP9
Skeletal muscle cancer	2e-18	25	Cell Proliferation Disorder, Musculoskeletal Or Connective Tissue Disease, Nervous System Disease, Genetic, Familial Or Congenital Disease	JAK2 MAP2K1 AKT2 HDAC8 HDAC1 PARP2 HDAC2 LCK FYN GSK3B ...	JAK2 MAP2K1 AKT2 HDAC8 HDAC1 PARP2 HDAC2 LCK FYN GSK3B MMP2 KDM1A KAT2B SIRT1 PLAU PLAUR CARM1 COMT SIRT2 SLC7A5 ROCK1 CA9 PRKCD HDAC6 ROCK2
Non-small cell lung adenocarcinoma	3e-18	34	Cell Proliferation Disorder, Respiratory Or Thoracic Disease	PBK SIRT1 JAK2 TYMS HDAC2 PLAU CA9 NOS3 GSK3B HDAC6 ...	PBK SIRT1 JAK2 TYMS HDAC2 PLAU CA9 NOS3 GSK3B HDAC6 AKT2 MMP2 CYP3A4 KDM1A SLC7A5 MAP2K1 NOS2 CAPN1 JAK1 HDAC1 FYN CHRNA3 KAT2B PLAUR CYP2A6 FAP PARP2 CDC7 ROCK1 CA12 LCK SIRT2 CHRNA7 ADORA1
Colorectal adenocarcinoma	4e-18	43	Cell Proliferation Disorder, Gastrointestinal Disease	MAP2K1 LCK TYMS JAK2 JAK1 AKT2 HDAC1 HDAC2 PARP2 HDAC6 ...	MAP2K1 LCK TYMS JAK2 JAK1 AKT2 HDAC1 HDAC2 PARP2 HDAC6 CA1 CA7 FAP CA9 SLC7A5 ADRA2C PLAU MAOA NOS3 MMP2 TACR1 GSK3B SIRT1 CYP3A4 MAOB THRB AOC1 NOS2 PLAUR CACNA2D1 ROCK2 PAOX ANPEP KISS1R ART1 ADRA2A CA12 LAP3 CES2 PRMT6 PBK KAT2B ROCK1
Dysplasia	4e-18	32	Cell Proliferation Disorder	MMP2 NOS2 SIRT1 PLAU CA9 FAP JAK2 PLAUR NOS1 GSK3B ...	MMP2 NOS2 SIRT1 PLAU CA9 FAP JAK2 PLAUR NOS1 GSK3B HDAC1 TYMS HTR2B KDM1A HDAC6 TACR1 SLC7A5 ANPEP HDAC2 NOS3 MAOB CA13 ROCK1 CA12 SLC6A4 SLC15A1 LCK KCNJ1 CYP2C19 HTR2A CYP2C9 DRD2
Invasive breast ductal carcinoma	5e-18	39	Reproductive System Or Breast Disease, Integumentary System Disease, Cell Proliferation Disorder, Respiratory Or Thoracic Disease	KDM1A MMP2 GSK3B HDAC1 PLAU CA9 PLAUR JAK1 HDAC6 HDAC2 ...	KDM1A MMP2 GSK3B HDAC1 PLAU CA9 PLAUR JAK1 HDAC6 HDAC2 MAOA TYMS PBK CA12 JAK2 SIRT2 FAP SLC7A5 NOS2 SIRT1 ADRA2A CACNA2D1 LCK CDC7 THRB KISS1R CYP3A4 KAT2B MAOB TACR1 NOS3 PRKD1 FYN THRA PRKX DRD2 ROCK2 SLC18A2 CA5B
Metastatic melanoma	5e-18	33	Integumentary System Disease, Cell Proliferation Disorder, Endocrine System Disease	MAP2K1 PARP2 LCK FYN SLC6A3 HDAC8 HDAC1 HDAC6 ADORA1 HDAC2 ...	MAP2K1 PARP2 LCK FYN SLC6A3 HDAC8 HDAC1 HDAC6 ADORA1 HDAC2 SIGMAR1 SLC6A2 SLC7A5 MMP2 PLAUR NOS2 HRH4 PNP PLAU JAK2 TYMS SIRT1 THRA SIRT2 CDC7 GSK3B ANPEP CA9 KAT2B ROCK1 ROCK2 CES2 NOS3
Papillary epithelial neoplasm	5e-18	31	Cell Proliferation Disorder	AKT2 JAK1 JAK2 MAP2K1 LCK THRB HDAC6 HDAC1 HDAC2 HDAC8 ...	AKT2 JAK1 JAK2 MAP2K1 LCK THRB HDAC6 HDAC1 HDAC2 HDAC8 PRKCD PRKD1 PRKCE HRH2 MMP2 SIRT1 KDM1A ROCK1 PLAUR PLAU NOS2 GSK3B ROCK2 KISS1R CA9 NOS3 SLC7A5 ANPEP PNMT NEK1 TACR1
Rare uterine adnexal tumor	5e-18	16	Urinary System Disease, Reproductive System Or Breast Disease, Cell Proliferation Disorder	PARP2 MAP2K1 TYMS LCK HDAC1 HDAC2 HDAC6 PRKD1 PRKCD PRKCE ...	PARP2 MAP2K1 TYMS LCK HDAC1 HDAC2 HDAC6 PRKD1 PRKCD PRKCE HDAC8 JAK2 FYN JAK1 AKT2 MMP2
Fallopian tube cancer	5e-18	16	Urinary System Disease, Reproductive System Or Breast Disease, Cell Proliferation Disorder	PARP2 MAP2K1 TYMS LCK HDAC6 HDAC1 HDAC2 PRKCD PRKD1 PRKCE ...	PARP2 MAP2K1 TYMS LCK HDAC6 HDAC1 HDAC2 PRKCD PRKD1 PRKCE HDAC8 JAK2 JAK1 FYN AKT2 MMP2
Precancerous condition	6e-18	36	Cell Proliferation Disorder	TYMS CA9 HRH2 PLAU CHRNA4 KISS1R MMP2 SIRT1 PLAUR NOS2 ...	TYMS CA9 HRH2 PLAU CHRNA4 KISS1R MMP2 SIRT1 PLAUR NOS2 GSK3B PRKX SLC7A5 NOS3 AOC1 KAT2B CARM1 CA12 SLC18A2 HDAC1 HDAC6 CYP2C9 HDAC2 MAP2K1 ROCK2 CA1 FYN NOS1 CDC7 COMT KDM1A PRKD1 SIRT2 ANPEP SLC6A4 JAK1
Muscular tumor	6e-18	25	Cell Proliferation Disorder, Musculoskeletal Or Connective Tissue Disease, Nervous System Disease, Genetic, Familial Or Congenital Disease	JAK2 MAP2K1 AKT2 HDAC8 HDAC1 PARP2 HDAC2 LCK FYN GSK3B ...	JAK2 MAP2K1 AKT2 HDAC8 HDAC1 PARP2 HDAC2 LCK FYN GSK3B MMP2 KDM1A KAT2B SIRT1 PLAU PLAUR CARM1 COMT SIRT2 SLC7A5 ROCK1 CA9 PRKCD HDAC6 ROCK2
Skeletal muscle neoplasm	6e-18	25	Cell Proliferation Disorder, Musculoskeletal Or Connective Tissue Disease, Nervous System Disease, Genetic, Familial Or Congenital Disease	JAK2 MAP2K1 AKT2 HDAC8 HDAC1 PARP2 HDAC2 LCK FYN GSK3B ...	JAK2 MAP2K1 AKT2 HDAC8 HDAC1 PARP2 HDAC2 LCK FYN GSK3B MMP2 KDM1A KAT2B SIRT1 PLAU PLAUR CARM1 COMT SIRT2 SLC7A5 ROCK1 CA9 PRKCD HDAC6 ROCK2
Papillary thyroid carcinoma	7e-18	37	Cell Proliferation Disorder, Endocrine System Disease	AKT2 JAK1 JAK2 MAP2K1 THRB HDAC1 HDAC6 HDAC2 HDAC8 LCK ...	AKT2 JAK1 JAK2 MAP2K1 THRB HDAC1 HDAC6 HDAC2 HDAC8 LCK HRH2 SIRT1 ADORA1 KDM1A MMP2 ROCK1 KISS1R PLAUR AOC1 PLAU GSK3B CA9 NOS3 NOS1 PBK NOS2 SLC7A5 PRMT8 CA7 HTR2A SLC6A3 CA12 PNMT NEK1 TYMS FYN FAP
Fibroblastic neoplasm	7e-18	29	Cell Proliferation Disorder, Musculoskeletal Or Connective Tissue Disease	CACNA2D1 ROCK2 LCK MMP2 GSK3B COMT SLC7A5 JAK1 NOS2 SIRT1 ...	CACNA2D1 ROCK2 LCK MMP2 GSK3B COMT SLC7A5 JAK1 NOS2 SIRT1 PLAU HDAC2 MAP2K1 HDAC6 TYMS PLAUR ANPEP JAK2 NOS3 CA9 HDAC1 PBK KISS1R THRB ROCK1 FAP HRH2 CA1 CES1
Acute erythroleukemia	7e-18	21	Hematologic Disease, Cell Proliferation Disorder, Immune System Disease, Musculoskeletal Or Connective Tissue Disease, Genetic, Familial Or Congenital Disease	PRKCD PRKD1 PRKCE KDM1A JAK2 JAK1 HDAC1 NOS2 CA1 CYP3A4 ...	PRKCD PRKD1 PRKCE KDM1A JAK2 JAK1 HDAC1 NOS2 CA1 CYP3A4 CARM1 THRA HDAC2 ANPEP MMP2 ADRA2A CA9 MAP2K1 CES1 LCK PLAU
Laryngeal squamous cell carcinoma	8e-18	21	Integumentary System Disease, Cell Proliferation Disorder, Respiratory Or Thoracic Disease	TYMS HDAC6 HDAC2 HDAC1 PRKD1 PRKCD PRKCE MMP2 PLAU ROCK1 ...	TYMS HDAC6 HDAC2 HDAC1 PRKD1 PRKCD PRKCE MMP2 PLAU ROCK1 JAK2 CA9 SLC7A5 PLAUR AKT2 CACNA2D1 ROCK2 SIRT1 NOS2 CARM1 CYP3A4
Fallopian tube neoplasm	8e-18	16	Urinary System Disease, Reproductive System Or Breast Disease, Cell Proliferation Disorder	PARP2 MAP2K1 TYMS LCK HDAC1 HDAC2 HDAC6 PRKCD HDAC8 PRKD1 ...	PARP2 MAP2K1 TYMS LCK HDAC1 HDAC2 HDAC6 PRKCD HDAC8 PRKD1 PRKCE JAK2 AKT2 JAK1 FYN MMP2
Benign muscle neoplasm	1e-17	24	Cell Proliferation Disorder, Musculoskeletal Or Connective Tissue Disease	CACNA2D1 ADRA2C ADRA2A ROCK2 JAK1 MMP2 COMT NOS3 HDAC6 SLC7A5 ...	CACNA2D1 ADRA2C ADRA2A ROCK2 JAK1 MMP2 COMT NOS3 HDAC6 SLC7A5 DRD2 PLAUR PLAU GSK3B NOS2 TYMS TACR1 HDAC8 ART1 KISS1R MAP2K1 CA1 CYP2C19 CA9
Mantle cell lymphoma	1e-17	23	Hematologic Disease, Cell Proliferation Disorder, Immune System Disease, Genetic, Familial Or Congenital Disease	JAK1 HDAC6 HDAC1 HDAC2 HDAC8 JAK2 LCK PARP2 FYN GSK3B ...	JAK1 HDAC6 HDAC1 HDAC2 HDAC8 JAK2 LCK PARP2 FYN GSK3B ANPEP ROCK1 KDM1A PBK ROCK2 PIM2 NOS2 PRKCD CYP2C19 KAT2B MMP2 CYP3A4 AKT2
Benign neoplasm of skin	2e-17	32	Integumentary System Disease, Cell Proliferation Disorder	MAP2K1 TYMS PNP THRB KISS1R PLAU THRA CES2 NOS3 SIRT1 ...	MAP2K1 TYMS PNP THRB KISS1R PLAU THRA CES2 NOS3 SIRT1 NOS1 MMP2 NOS2 CYP3A4 CA1 CYP2C9 GSK3B TACR1 HTR2A KDM1A PLAUR MAOB ANPEP AOC1 HDAC1 SIRT2 DRD2 AKT2 CYP2A6 SLC15A1 HTR4 PRKCE
Unclassified acute myeloid leukemia	2e-17	22	Hematologic Disease, Cell Proliferation Disorder, Immune System Disease, Musculoskeletal Or Connective Tissue Disease, Genetic, Familial Or Congenital Disease	JAK2 PRKD1 PRKCE PRKCD KDM1A JAK1 PIM2 HDAC1 NOS2 CA1 ...	JAK2 PRKD1 PRKCE PRKCD KDM1A JAK1 PIM2 HDAC1 NOS2 CA1 ANPEP CYP3A4 CARM1 THRA HDAC2 MMP2 ADRA2A MAP2K1 CA9 CES1 LCK PLAU
Hypopharyngeal carcinoma	2e-17	14	Cell Proliferation Disorder, Gastrointestinal Disease, Respiratory Or Thoracic Disease	TYMS HDAC1 HDAC6 HDAC2 PRKCD PRKD1 PRKCE MMP2 PLAU SIRT1 ...	TYMS HDAC1 HDAC6 HDAC2 PRKCD PRKD1 PRKCE MMP2 PLAU SIRT1 PLAUR NOS2 SLC7A5 CA9
Tongue neoplasm	4e-17	25	Cell Proliferation Disorder, Gastrointestinal Disease	KDM1A MMP2 SIRT1 GSK3B CA9 SLC7A5 PLAUR PLAU NOS2 CYP2A6 ...	KDM1A MMP2 SIRT1 GSK3B CA9 SLC7A5 PLAUR PLAU NOS2 CYP2A6 NOS3 TYMS HDAC2 JAK2 HDAC1 HRH4 JAK1 CARM1 CA1 MAP2K1 TACR1 FYN CA12 ROCK1 MAOB
Adrenal/paraganglial tumor	5e-17	21	Cell Proliferation Disorder, Endocrine System Disease	JAK2 LCK JAK1 THRB CYP2A6 MMP2 CYP3A4 CA9 PNMT TYMS ...	JAK2 LCK JAK1 THRB CYP2A6 MMP2 CYP3A4 CA9 PNMT TYMS GSK3B AOC1 HDAC2 SLC18A2 HDAC1 CDC7 SLC6A2 HRH2 CAPN1 HTR2B TAAR1
Medulloblastoma	6e-17	32	Cell Proliferation Disorder, Nervous System Disease	JAK1 HTR2C KDM1A TYMS HDAC1 HDAC6 HDAC2 PBK MMP2 SIRT1 ...	JAK1 HTR2C KDM1A TYMS HDAC1 HDAC6 HDAC2 PBK MMP2 SIRT1 PRKCE PLAUR HTR2A PRKX THRB PLAU ADORA1 CYP3A4 ROCK1 HRH2 CA9 MAOB CA12 SLC7A5 KAT2B MAP2K1 NOS2 GSK3B SLC6A3 COMT PNMT ROCK2
Pituitary gland adenoma	6e-17	22	Cell Proliferation Disorder, Endocrine System Disease, Musculoskeletal Or Connective Tissue Disease, Nervous System Disease	DRD2 DRD3 MAP2K1 SLC6A3 THRB MMP2 NOS1 HDAC2 SIRT1 KISS1R ...	DRD2 DRD3 MAP2K1 SLC6A3 THRB MMP2 NOS1 HDAC2 SIRT1 KISS1R PRKCD AKT2 JAK2 COMT GSK3B MAOB PLAUR NOS3 NOS2 HDAC1 JAK1 PLAU
Serous adenocarcinoma	7e-17	31	Cell Proliferation Disorder	LCK JAK2 JAK1 AKT2 HDAC1 MAP2K1 GSK3B KAT2B TACR1 KISS1R ...	LCK JAK2 JAK1 AKT2 HDAC1 MAP2K1 GSK3B KAT2B TACR1 KISS1R HTR2A HTR2C HTR4 HRH4 DRD3 CDC7 HDAC6 PARP2 KDM1A MMP2 MAOA NOS2 PRKCE HDAC8 HDAC2 SLC7A5 PLAUR CA9 CA6 PRKCD PLAU
Transitional cell carcinoma	8e-17	26	Cell Proliferation Disorder	MAP2K1 JAK1 JAK2 AKT2 TYMS HDAC1 HDAC2 LCK PARP2 HDAC8 ...	MAP2K1 JAK1 JAK2 AKT2 TYMS HDAC1 HDAC2 LCK PARP2 HDAC8 HDAC6 MMP2 PLAU PLAUR CA9 NOS2 GSK3B SLC7A5 SIRT1 KAT2B NOS3 PBK KISS1R DRD2 KDM1A TAAR1
Thymoma	9e-17	21	Hematologic Disease, Cell Proliferation Disorder, Immune System Disease, Endocrine System Disease, Respiratory Or Thoracic Disease	JAK2 TYMS HDAC1 HDAC8 HDAC2 HDAC6 MMP2 SLC7A5 GSK3B AKT2 ...	JAK2 TYMS HDAC1 HDAC8 HDAC2 HDAC6 MMP2 SLC7A5 GSK3B AKT2 MAP2K1 ANPEP NOS2 NOS3 CAPN1 FYN PLAU CA9 JAK1 THRA CHRNA3
Adult acute lymphoblastic leukemia	9e-17	15	Hematologic Disease, Cell Proliferation Disorder, Immune System Disease, Musculoskeletal Or Connective Tissue Disease, Genetic, Familial Or Congenital Disease	LCK FYN HDAC1 HDAC8 HDAC2 HDAC6 PRKCD PRKCE PRKD1 ANPEP ...	LCK FYN HDAC1 HDAC8 HDAC2 HDAC6 PRKCD PRKCE PRKD1 ANPEP JAK1 TYMS MMP2 PNP JAK2
Primary organ-specific lymphoma	1e-16	24	Hematologic Disease, Cell Proliferation Disorder, Genetic, Familial Or Congenital Disease	HDAC2 HDAC1 HDAC6 HDAC8 JAK2 TYMS JAK1 PNP LCK FYN ...	HDAC2 HDAC1 HDAC6 HDAC8 JAK2 TYMS JAK1 PNP LCK FYN MMP2 SLC7A5 SIRT1 PBK ANPEP GSK3B NOS2 CYP3A4 PRKCD CA9 KDM1A AKT2 MAP2K1 PIM2
Malignant mesothelioma	1e-16	21	Cell Proliferation Disorder, Gastrointestinal Disease, Respiratory Or Thoracic Disease	TYMS MAP2K1 JAK1 AKT2 LCK HDAC1 HDAC6 HDAC2 FYN CA9 ...	TYMS MAP2K1 JAK1 AKT2 LCK HDAC1 HDAC6 HDAC2 FYN CA9 PLAUR MMP2 NOS2 SLC7A5 PLAU ANPEP SIRT1 JAK2 NOS3 CA6 PARP2
Renal fibrosis	1e-16	20	Urinary System Disease, Cell Proliferation Disorder	SIRT1 ROCK1 ROCK2 NOS3 HDAC8 MMP2 GSK3B HDAC1 HDAC2 PLAUR ...	SIRT1 ROCK1 ROCK2 NOS3 HDAC8 MMP2 GSK3B HDAC1 HDAC2 PLAUR JAK2 NOS2 HDAC6 SIRT2 NOS1 PLAU JAK1 KAT2B HTR2A AKT2
Benign prostatic hyperplasia	2e-16	25	Urinary System Disease, Reproductive System Or Breast Disease, Cell Proliferation Disorder	HRH3 NOS3 COMT CYP3A4 MMP2 NOS2 JAK1 PLAU ROCK1 NOS1 ...	HRH3 NOS3 COMT CYP3A4 MMP2 NOS2 JAK1 PLAU ROCK1 NOS1 PLAUR JAK2 HDAC1 ROCK2 MAP2K1 KDM1A SLC18A2 FYN CA1 TAAR1 THRB DRD2 AOC1 AKT2 HTR2A
Pharynx neoplasm	2e-16	24	Cell Proliferation Disorder, Gastrointestinal Disease	TYMS JAK2 CACNA2D1 JAK1 AKT2 HDAC1 HDAC2 HDAC6 PRKD1 PRKCD ...	TYMS JAK2 CACNA2D1 JAK1 AKT2 HDAC1 HDAC2 HDAC6 PRKD1 PRKCD PRKCE HDAC8 MMP2 PLAU SIRT1 PLAUR CA9 NOS2 NOS3 MAP2K1 SLC7A5 SIGMAR1 CYP2C9 HTR4
Thymus neoplasm	2e-16	22	Hematologic Disease, Cell Proliferation Disorder, Immune System Disease, Endocrine System Disease, Respiratory Or Thoracic Disease	JAK2 JAK1 TYMS HDAC1 HDAC2 HDAC8 HDAC6 SLC7A5 MMP2 SIRT1 ...	JAK2 JAK1 TYMS HDAC1 HDAC2 HDAC8 HDAC6 SLC7A5 MMP2 SIRT1 GSK3B NOS2 CA9 AKT2 MAP2K1 ANPEP NOS3 CAPN1 FYN PLAU CHRNA3 THRA
Therapy related acute myeloid leukemia and myelodysplastic syndrome	2e-16	13	Hematologic Disease, Cell Proliferation Disorder, Immune System Disease, Musculoskeletal Or Connective Tissue Disease, Genetic, Familial Or Congenital Disease	PRKCD PRKD1 PRKCE LCK FYN JAK2 HDAC1 HDAC6 HDAC2 HDAC8 ...	PRKCD PRKD1 PRKCE LCK FYN JAK2 HDAC1 HDAC6 HDAC2 HDAC8 JAK1 MMP2 CYP3A4
Pancreatic ductal adenocarcinoma	3e-16	41	Pancreas Disease, Cell Proliferation Disorder, Endocrine System Disease, Gastrointestinal Disease	JAK1 JAK2 MAP2K1 AKT2 LCK TYMS PARP2 HDAC1 HDAC2 HDAC6 ...	JAK1 JAK2 MAP2K1 AKT2 LCK TYMS PARP2 HDAC1 HDAC2 HDAC6 HDAC8 FAP MMP2 PLAU PLAUR SLC7A5 CA9 SIRT1 ANPEP GSK3B CES2 PRKD1 DRD2 HTR2B CACNA2D1 NOS2 COMT CA1 KISS1R SIGMAR1 CYP2C9 HRH2 ROCK1 PNP FYN CA12 ROCK2 MAOB MAOA KAT2B CYP2A6
Hypopharynx cancer	3e-16	14	Cell Proliferation Disorder, Gastrointestinal Disease, Respiratory Or Thoracic Disease	TYMS HDAC1 PRKCE PRKCD HDAC6 HDAC2 PRKD1 MMP2 PLAU SIRT1 ...	TYMS HDAC1 PRKCE PRKCD HDAC6 HDAC2 PRKD1 MMP2 PLAU SIRT1 PLAUR NOS2 SLC7A5 CA9
Gastrointestinal lymphoma	4e-16	19	Hematologic Disease, Cell Proliferation Disorder, Gastrointestinal Disease, Genetic, Familial Or Congenital Disease	MAP2K1 HDAC1 HDAC2 HDAC6 CA9 LCK FYN HDAC8 PRKD1 PRKCD ...	MAP2K1 HDAC1 HDAC2 HDAC6 CA9 LCK FYN HDAC8 PRKD1 PRKCD PRKCE NOS2 AOC1 GSK3B JAK2 ANPEP TYMS PIM2 CA6
Neoplasm of hypopharynx	4e-16	14	Cell Proliferation Disorder, Gastrointestinal Disease, Respiratory Or Thoracic Disease	TYMS PRKCD HDAC1 PRKCE HDAC2 HDAC6 PRKD1 MMP2 PLAU SIRT1 ...	TYMS PRKCD HDAC1 PRKCE HDAC2 HDAC6 PRKD1 MMP2 PLAU SIRT1 PLAUR NOS2 SLC7A5 CA9
Oral squamous cell carcinoma	5e-16	37	Integumentary System Disease, Cell Proliferation Disorder, Gastrointestinal Disease	JAK1 LCK AKT2 JAK2 TYMS HDAC2 HDAC1 HDAC6 HDAC8 PLAU ...	JAK1 LCK AKT2 JAK2 TYMS HDAC2 HDAC1 HDAC6 HDAC8 PLAU FAP MMP2 NOS2 CA9 SIRT1 GSK3B MAOB PLAUR CA13 SLC7A5 KAT2B CES2 TACR1 ROCK2 CA1 DPP9 SLC6A4 ROCK1 NOS3 KDM1A ADRA2A THRB DPP7 CACNA2D1 KISS1R SLC6A2 CYP3A4
Breast ductal adenocarcinoma	5e-16	29	Reproductive System Or Breast Disease, Integumentary System Disease, Cell Proliferation Disorder, Respiratory Or Thoracic Disease	JAK1 JAK2 MAP2K1 LCK AKT2 KDM1A MMP2 CA9 GSK3B HDAC1 ...	JAK1 JAK2 MAP2K1 LCK AKT2 KDM1A MMP2 CA9 GSK3B HDAC1 PLAUR PLAU HDAC6 NOS2 HDAC2 TYMS SIRT2 CA12 SIRT1 PRKD1 KAT2B MAOA CYP3A4 NOS3 SLC7A5 THRA DRD2 KISS1R ROCK2
Thymic epithelial neoplasm	6e-16	21	Hematologic Disease, Cell Proliferation Disorder, Immune System Disease, Endocrine System Disease, Respiratory Or Thoracic Disease	JAK2 JAK1 TYMS HDAC1 HDAC8 HDAC6 HDAC2 SLC7A5 MMP2 GSK3B ...	JAK2 JAK1 TYMS HDAC1 HDAC8 HDAC6 HDAC2 SLC7A5 MMP2 GSK3B CA9 AKT2 MAP2K1 ANPEP NOS2 NOS3 CAPN1 FYN PLAU CHRNA3 THRA
Metastatic colorectal cancer	6e-16	18	Cell Proliferation Disorder, Gastrointestinal Disease	TYMS MAP2K1 PARP2 LCK FYN CA9 NOS3 SIRT2 KISS1R CYP2A6 ...	TYMS MAP2K1 PARP2 LCK FYN CA9 NOS3 SIRT2 KISS1R CYP2A6 FAP CES2 AKT2 GSK3B PBK PLAUR CYP3A4 MMP2
Diffuse large B-cell lymphoma	7e-16	28	Hematologic Disease, Cell Proliferation Disorder, Immune System Disease, Genetic, Familial Or Congenital Disease	MAP2K1 PRKCD JAK2 JAK1 AKT2 LCK HDAC6 HDAC1 HDAC2 HDAC8 ...	MAP2K1 PRKCD JAK2 JAK1 AKT2 LCK HDAC6 HDAC1 HDAC2 HDAC8 FYN SIRT1 PRKD1 PRKCE CDC7 CA1 KDM1A ROCK2 ANPEP PIM2 MMP2 CARM1 GSK3B MAOA TYMS PIM3 PLAUR SIRT2
Corpus uteri neoplasm	8e-16	20	Urinary System Disease, Reproductive System Or Breast Disease, Cell Proliferation Disorder	CACNA2D1 ROCK2 LCK HDAC6 PARP2 HDAC1 HDAC2 HDAC8 MMP2 COMT ...	CACNA2D1 ROCK2 LCK HDAC6 PARP2 HDAC1 HDAC2 HDAC8 MMP2 COMT SLC7A5 SIRT1 TYMS JAK1 NOS3 NOS2 KISS1R JAK2 MAP2K1 CA1
Salivary gland cancer	8e-16	17	Cell Proliferation Disorder, Gastrointestinal Disease	JAK1 AKT2 LCK FYN HDAC1 PRKCD HDAC6 HDAC2 PRKCE PRKD1 ...	JAK1 AKT2 LCK FYN HDAC1 PRKCD HDAC6 HDAC2 PRKCE PRKD1 MMP2 NOS2 CA6 GSK3B JAK2 CDC7 SLC7A5
Childhood leukemia	9e-16	24	Hematologic Disease, Cell Proliferation Disorder, Immune System Disease, Musculoskeletal Or Connective Tissue Disease	JAK2 TYMS HDAC1 FYN HDAC6 HDAC2 LCK SIRT1 MMP2 KDM1A ...	JAK2 TYMS HDAC1 FYN HDAC6 HDAC2 LCK SIRT1 MMP2 KDM1A GSK3B CYP3A4 CYP2C19 ANPEP SIRT2 JAK1 PARP2 PLAUR MAP2K1 PIM2 DPP8 CA1 CAPN1 PNP
Papillary carcinoma	1e-15	27	Cell Proliferation Disorder	AKT2 JAK1 JAK2 MAP2K1 LCK THRB HDAC1 HDAC6 HDAC2 HDAC8 ...	AKT2 JAK1 JAK2 MAP2K1 LCK THRB HDAC1 HDAC6 HDAC2 HDAC8 PRKCD PRKCE HRH2 PRKD1 SIRT1 KDM1A MMP2 ROCK1 PLAUR PLAU KISS1R GSK3B CA9 NOS2 NOS3 SLC7A5 NEK1
Basal cell carcinoma	1e-15	25	Integumentary System Disease, Cell Proliferation Disorder	LCK MAP2K1 JAK1 AKT2 ROCK2 JAK2 MMP2 TYMS PRKD1 PRKCD ...	LCK MAP2K1 JAK1 AKT2 ROCK2 JAK2 MMP2 TYMS PRKD1 PRKCD PRKCE PBK PLAUR PLAU SIRT1 SLC7A5 CAPN1 PRKX CA9 HDAC1 NOS2 ANPEP GSK3B SIRT2 HTR2A
Transitional cell neoplasm	1e-15	24	Cell Proliferation Disorder	MAP2K1 JAK1 JAK2 AKT2 TYMS HDAC1 HDAC2 LCK PARP2 HDAC8 ...	MAP2K1 JAK1 JAK2 AKT2 TYMS HDAC1 HDAC2 LCK PARP2 HDAC8 HDAC6 MMP2 NOS2 GSK3B PLAUR SIRT1 KAT2B PBK CA9 NOS3 PLAU KISS1R TAAR1 KDM1A
Urothelial neoplasm	1e-15	24	Urinary System Disease, Cell Proliferation Disorder	MAP2K1 JAK1 JAK2 AKT2 TYMS HDAC1 HDAC2 LCK PARP2 HDAC8 ...	MAP2K1 JAK1 JAK2 AKT2 TYMS HDAC1 HDAC2 LCK PARP2 HDAC8 HDAC6 MMP2 NOS2 GSK3B PLAUR SIRT1 KAT2B PBK CA9 NOS3 PLAU KISS1R KDM1A TAAR1
Sensory organ benign neoplasm	1e-15	23	Cell Proliferation Disorder, Nervous System Disease	MAP2K1 TYMS ADRA2A ADRA2C THRB PLAU KISS1R THRA NOS3 MMP2 ...	MAP2K1 TYMS ADRA2A ADRA2C THRB PLAU KISS1R THRA NOS3 MMP2 NOS1 GSK3B CA1 NOS2 TACR1 SIRT1 SIRT2 DRD2 CYP3A4 AKT2 AOC1 CYP2A6 SLC15A1
Benign neoplasm of eye	1e-15	23	Disease Of Visual System, Cell Proliferation Disorder, Nervous System Disease	MAP2K1 TYMS ADRA2A ADRA2C THRB PLAU KISS1R THRA NOS3 MMP2 ...	MAP2K1 TYMS ADRA2A ADRA2C THRB PLAU KISS1R THRA NOS3 MMP2 NOS1 GSK3B CA1 NOS2 TACR1 SIRT1 DRD2 SIRT2 CYP3A4 AKT2 AOC1 CYP2A6 SLC15A1
Childhood acute myeloid leukemia	2e-15	22	Hematologic Disease, Cell Proliferation Disorder, Immune System Disease, Musculoskeletal Or Connective Tissue Disease, Genetic, Familial Or Congenital Disease	HDAC1 TYMS HDAC6 HDAC2 SIRT1 KDM1A JAK2 CYP2C19 ANPEP MMP2 ...	HDAC1 TYMS HDAC6 HDAC2 SIRT1 KDM1A JAK2 CYP2C19 ANPEP MMP2 CYP3A4 SIRT2 GSK3B FYN PARP2 PLAUR JAK1 MAP2K1 PIM2 DPP8 CA1 CAPN1
Pharynx cancer	2e-15	21	Cell Proliferation Disorder, Gastrointestinal Disease, Respiratory Or Thoracic Disease	JAK2 CACNA2D1 JAK1 TYMS HDAC1 HDAC2 HDAC6 PRKCD PRKD1 PRKCE ...	JAK2 CACNA2D1 JAK1 TYMS HDAC1 HDAC2 HDAC6 PRKCD PRKD1 PRKCE MMP2 PLAU SIRT1 PLAUR CA9 NOS2 NOS3 SLC7A5 SIGMAR1 MAP2K1 HTR4
Mucinous neoplasm	2e-15	20	Cell Proliferation Disorder	TYMS JAK2 JAK1 HDAC1 HDAC6 HDAC2 HDAC8 PARP2 PRKCD PRKCE ...	TYMS JAK2 JAK1 HDAC1 HDAC6 HDAC2 HDAC8 PARP2 PRKCD PRKCE PRKD1 CA9 MMP2 NOS2 KDM1A CA6 ANPEP SLC7A5 COMT GSK3B
Nervous system benign neoplasm	3e-15	26	Cell Proliferation Disorder, Nervous System Disease	MAP2K1 AKT2 TYMS JAK1 ADRA2C ADRA2A JAK2 THRB PLAU KISS1R ...	MAP2K1 AKT2 TYMS JAK1 ADRA2C ADRA2A JAK2 THRB PLAU KISS1R THRA NOS3 MMP2 CA9 NOS1 GSK3B CA1 NOS2 TACR1 SIRT1 SIRT2 DRD2 CYP3A4 CYP2A6 AOC1 SLC15A1
Genetic vascular tumor	3e-15	21	Cell Proliferation Disorder, Cardiovascular Disease, Genetic, Familial Or Congenital Disease	JAK2 JAK1 THRB AKT2 SIRT1 LCK HDAC1 HDAC6 CES2 HDAC2 ...	JAK2 JAK1 THRB AKT2 SIRT1 LCK HDAC1 HDAC6 CES2 HDAC2 CAPN1 NOS2 CA13 PNMT MMP2 NOS3 CA9 CA1 AOC1 SLC6A2 PLAU
Malignant tumor of neck	3e-15	21	Cell Proliferation Disorder	JAK2 CACNA2D1 JAK1 TYMS HDAC1 HDAC2 HDAC6 PRKCD PRKCE PRKD1 ...	JAK2 CACNA2D1 JAK1 TYMS HDAC1 HDAC2 HDAC6 PRKCD PRKCE PRKD1 MMP2 PLAU SIRT1 PLAUR CA9 NOS2 NOS3 SLC7A5 MAP2K1 SIGMAR1 HTR4
Neoplasm of neck	3e-15	21	Cell Proliferation Disorder	JAK2 CACNA2D1 JAK1 TYMS HDAC1 HDAC6 HDAC2 PRKD1 PRKCD PRKCE ...	JAK2 CACNA2D1 JAK1 TYMS HDAC1 HDAC6 HDAC2 PRKD1 PRKCD PRKCE MMP2 PLAU SIRT1 PLAUR CA9 NOS2 NOS3 SLC7A5 SIGMAR1 MAP2K1 HTR4
Undifferentiated carcinoma	3e-15	20	Cell Proliferation Disorder	JAK1 JAK2 AKT2 MAP2K1 TYMS HDAC6 HDAC1 HDAC8 HDAC2 PARP2 ...	JAK1 JAK2 AKT2 MAP2K1 TYMS HDAC6 HDAC1 HDAC8 HDAC2 PARP2 MMP2 GSK3B SLC7A5 THRB PLAU NOS2 CA9 PLAUR SIRT1 CA12
Colorectal adenoma	4e-15	22	Cell Proliferation Disorder, Gastrointestinal Disease	JAK1 CYP3A4 CYP2C9 MMP2 TYMS HDAC2 CYP2A6 FAP GSK3B SLC7A5 ...	JAK1 CYP3A4 CYP2C9 MMP2 TYMS HDAC2 CYP2A6 FAP GSK3B SLC7A5 TACR1 NOS2 PLAUR ANPEP SIRT1 DRD2 KDM1A CA7 NOS3 THRA AKT2 CA9
Mucin-producing carcinoma	4e-15	19	Cell Proliferation Disorder	TYMS JAK2 JAK1 HDAC1 HDAC8 HDAC2 HDAC6 PARP2 PRKCD PRKD1 ...	TYMS JAK2 JAK1 HDAC1 HDAC8 HDAC2 HDAC6 PARP2 PRKCD PRKD1 PRKCE CA9 MMP2 NOS2 KDM1A CA6 ANPEP SLC7A5 GSK3B
Mucinous carcinoma	4e-15	19	Cell Proliferation Disorder	TYMS JAK2 JAK1 HDAC1 HDAC6 HDAC2 HDAC8 PARP2 PRKCE PRKCD ...	TYMS JAK2 JAK1 HDAC1 HDAC6 HDAC2 HDAC8 PARP2 PRKCE PRKCD PRKD1 CA9 MMP2 NOS2 KDM1A CA6 ANPEP SLC7A5 GSK3B
Adrenal carcinoma	5e-15	18	Cell Proliferation Disorder, Endocrine System Disease	JAK2 LCK JAK1 THRB CYP2A6 MMP2 CYP3A4 CA9 PNMT TYMS ...	JAK2 LCK JAK1 THRB CYP2A6 MMP2 CYP3A4 CA9 PNMT TYMS AOC1 CDC7 HDAC2 HTR2B HDAC1 SLC18A2 GSK3B TAAR1
Retroperitoneum carcinoma	5e-15	18	Cell Proliferation Disorder	JAK2 LCK JAK1 THRB CYP2A6 MMP2 CYP3A4 CA9 TYMS PNMT ...	JAK2 LCK JAK1 THRB CYP2A6 MMP2 CYP3A4 CA9 TYMS PNMT AOC1 HDAC1 SLC18A2 CDC7 GSK3B HTR2B HDAC2 TAAR1
Medullary thyroid gland carcinoma	5e-15	17	Cell Proliferation Disorder, Endocrine System Disease	GSK3B HDAC2 HDAC1 LCK HDAC6 HRH2 AOC1 CA9 MMP2 FAP ...	GSK3B HDAC2 HDAC1 LCK HDAC6 HRH2 AOC1 CA9 MMP2 FAP NOS2 SLC7A5 TACR1 AKT2 SLC18A2 CA12 NEK1
T-cell acute lymphoblastic leukemia	6e-15	21	Hematologic Disease, Cell Proliferation Disorder, Immune System Disease, Musculoskeletal Or Connective Tissue Disease, Genetic, Familial Or Congenital Disease	JAK1 JAK2 LCK AKT2 PRKCE PRKD1 FYN PRKCD NOS2 SIRT1 ...	JAK1 JAK2 LCK AKT2 PRKCE PRKD1 FYN PRKCD NOS2 SIRT1 KDM1A SLC7A5 CA9 MMP2 HDAC6 ANPEP PNP GSK3B CA12 TYMS HDAC1
Uveal melanoma	6e-15	18	Disease Of Visual System, Integumentary System Disease, Cell Proliferation Disorder, Endocrine System Disease, Nervous System Disease	MAP2K1 HDAC1 HDAC6 HDAC2 HDAC8 AKT2 PRKCE PRKD1 PRKCD MMP2 ...	MAP2K1 HDAC1 HDAC6 HDAC2 HDAC8 AKT2 PRKCE PRKD1 PRKCD MMP2 TACR1 HTR2B NOS2 SIRT2 PLAU PLAUR THRB CES1
Intrahepatic bile duct cancer	7e-15	20	Cell Proliferation Disorder, Endocrine System Disease, Gastrointestinal Disease	TYMS NOS2 HDAC8 MMP2 CA9 SLC7A5 TACR1 NOS1 HDAC1 MAOA ...	TYMS NOS2 HDAC8 MMP2 CA9 SLC7A5 TACR1 NOS1 HDAC1 MAOA NOS3 HTR4 JAK1 AKT2 AOC1 SIGMAR1 GSK3B MAP2K1 PLAUR CHRNA3
Digestive system adenoma	8e-15	23	Cell Proliferation Disorder, Gastrointestinal Disease	JAK1 JAK2 CYP3A4 CYP2C9 MMP2 TYMS HDAC2 CYP2A6 SLC7A5 FAP ...	JAK1 JAK2 CYP3A4 CYP2C9 MMP2 TYMS HDAC2 CYP2A6 SLC7A5 FAP GSK3B NOS2 TACR1 PLAUR ANPEP SIRT1 DRD2 CA9 KDM1A CA7 NOS3 THRA AKT2
Metastatic prostate cancer	8e-15	18	Urinary System Disease, Reproductive System Or Breast Disease, Cell Proliferation Disorder	PARP2 AKT2 LCK FYN HDAC6 PLAUR MMP2 PLAU CA9 NOS2 ...	PARP2 AKT2 LCK FYN HDAC6 PLAUR MMP2 PLAU CA9 NOS2 DRD2 PNP FAP KDM1A HDAC1 ANPEP HDAC2 KAT2B
Cerebellar neoplasm	9e-15	23	Cell Proliferation Disorder, Nervous System Disease	JAK1 HTR2C KDM1A TYMS HDAC1 HDAC6 HDAC2 MMP2 SIRT1 PLAUR ...	JAK1 HTR2C KDM1A TYMS HDAC1 HDAC6 HDAC2 MMP2 SIRT1 PLAUR PLAU CYP3A4 ROCK1 CA9 CA12 SLC7A5 KAT2B MAP2K1 NOS2 GSK3B COMT PNMT ROCK2
Adrenal gland cancer	9e-15	18	Cell Proliferation Disorder, Endocrine System Disease	JAK2 LCK JAK1 THRB CYP2A6 MMP2 CYP3A4 CA9 TYMS PNMT ...	JAK2 LCK JAK1 THRB CYP2A6 MMP2 CYP3A4 CA9 TYMS PNMT AOC1 HDAC1 CDC7 HTR2B GSK3B SLC18A2 HDAC2 TAAR1
Retroperitoneal cancer	9e-15	18	Cell Proliferation Disorder	JAK2 LCK JAK1 THRB CYP2A6 MMP2 CYP3A4 CA9 PNMT TYMS ...	JAK2 LCK JAK1 THRB CYP2A6 MMP2 CYP3A4 CA9 PNMT TYMS AOC1 HDAC2 CDC7 SLC18A2 HTR2B HDAC1 GSK3B TAAR1
Retroperitoneal neoplasm	9e-15	18	Cell Proliferation Disorder	JAK2 LCK JAK1 THRB CYP2A6 MMP2 CYP3A4 CA9 PNMT TYMS ...	JAK2 LCK JAK1 THRB CYP2A6 MMP2 CYP3A4 CA9 PNMT TYMS AOC1 GSK3B CDC7 HDAC1 HDAC2 HTR2B SLC18A2 TAAR1
Primary bone lymphoma	9e-15	17	Hematologic Disease, Cell Proliferation Disorder, Musculoskeletal Or Connective Tissue Disease, Genetic, Familial Or Congenital Disease	JAK2 HDAC2 HDAC6 HDAC1 HDAC8 LCK FYN TYMS GSK3B JAK1 ...	JAK2 HDAC2 HDAC6 HDAC1 HDAC8 LCK FYN TYMS GSK3B JAK1 CYP3A4 MMP2 ANPEP CA9 NOS2 PNP MAP2K1
Clear cell adenocarcinoma	1e-14	31	Cell Proliferation Disorder	JAK2 JAK1 LCK AKT2 MAP2K1 CA9 CAPN1 PRMT6 FYN GSK3B ...	JAK2 JAK1 LCK AKT2 MAP2K1 CA9 CAPN1 PRMT6 FYN GSK3B HDAC6 HDAC1 HDAC2 HDAC8 PARP2 MMP2 SLC7A5 KISS1R ROCK1 KCNJ1 PLAU KDM1A SIRT1 THRB SLC6A3 ANPEP CA6 CA12 PLAUR CA1 TYMS
Lip and oral cavity squamous cell carcinoma	1e-14	27	Integumentary System Disease, Cell Proliferation Disorder	JAK1 LCK AKT2 JAK2 TYMS HDAC2 HDAC1 HDAC6 HDAC8 NOS2 ...	JAK1 LCK AKT2 JAK2 TYMS HDAC2 HDAC1 HDAC6 HDAC8 NOS2 MMP2 CA9 SIRT1 PLAU GSK3B SLC7A5 PLAUR TACR1 ROCK2 CA1 DPP9 MAOB ROCK1 NOS3 KDM1A THRB DPP7
Urothelial carcinoma	1e-14	25	Urinary System Disease, Cell Proliferation Disorder	MAP2K1 JAK1 JAK2 AKT2 TYMS HDAC1 HDAC2 LCK PARP2 HDAC8 ...	MAP2K1 JAK1 JAK2 AKT2 TYMS HDAC1 HDAC2 LCK PARP2 HDAC8 HDAC6 MMP2 NOS2 GSK3B PLAUR SIRT1 KAT2B PBK CA9 NOS3 PLAU KISS1R TAAR1 KDM1A CA13
Low grade glioma	1e-14	25	Cell Proliferation Disorder, Nervous System Disease	MAP2K1 JAK1 JAK2 TYMS HDAC1 HDAC6 HDAC2 HDAC8 MMP2 CA9 ...	MAP2K1 JAK1 JAK2 TYMS HDAC1 HDAC6 HDAC2 HDAC8 MMP2 CA9 PLAUR NOS3 PLAU NOS2 SLC7A5 SIRT1 PBK AKT2 SIRT2 KAT2B MAOB NOS1 DRD2 SLC6A4 GSK3B
Colon adenocarcinoma	1e-14	24	Cell Proliferation Disorder, Gastrointestinal Disease	TYMS MAP2K1 JAK2 LCK JAK1 AKT2 TACR1 MMP2 CYP3A4 PLAU ...	TYMS MAP2K1 JAK2 LCK JAK1 AKT2 TACR1 MMP2 CYP3A4 PLAU NOS2 GSK3B SIRT1 PAOX ANPEP PLAUR ART1 HDAC1 ADRA2A LAP3 PRMT6 CES2 PBK NOS3
Burkitts lymphoma	1e-14	20	Hematologic Disease, Cell Proliferation Disorder, Immune System Disease, Infectious Disease, Genetic, Familial Or Congenital Disease	JAK2 MAP2K1 AKT2 HDAC6 HDAC1 HDAC2 HDAC8 LCK FYN PBK ...	JAK2 MAP2K1 AKT2 HDAC6 HDAC1 HDAC2 HDAC8 LCK FYN PBK GSK3B MMP2 SIRT1 NOS2 SIRT2 SLC7A5 TAAR1 THRB JAK1 PLAU
Intrahepatic cholangiocarcinoma	1e-14	19	Cell Proliferation Disorder, Endocrine System Disease, Gastrointestinal Disease	TYMS NOS2 HDAC8 MMP2 CA9 SLC7A5 TACR1 NOS1 HDAC1 MAOA ...	TYMS NOS2 HDAC8 MMP2 CA9 SLC7A5 TACR1 NOS1 HDAC1 MAOA NOS3 HTR4 JAK1 GSK3B AKT2 AOC1 SIGMAR1 MAP2K1 PLAUR
Mast cell neoplasm	1e-14	17	Hematologic Disease, Cell Proliferation Disorder	PRKCD PRKD1 PRKCE JAK2 HRH4 TACR1 LCK FYN SLC18A2 HRH2 ...	PRKCD PRKD1 PRKCE JAK2 HRH4 TACR1 LCK FYN SLC18A2 HRH2 TYMS AOC1 MMP2 NOS2 CYP2C9 CYP2C19 JAK1
Cervical carcinoma	2e-14	27	Urinary System Disease, Reproductive System Or Breast Disease, Cell Proliferation Disorder	JAK2 JAK1 MAP2K1 LCK AKT2 PARP2 TYMS CA9 MMP2 PLAUR ...	JAK2 JAK1 MAP2K1 LCK AKT2 PARP2 TYMS CA9 MMP2 PLAUR NOS2 PLAU GSK3B HDAC6 HDAC2 DRD2 PRKCD ROCK1 AOC1 KDM1A LAP3 SIRT1 NOS3 SLC7A5 THRB ANPEP HDAC1
Papillary adenocarcinoma	2e-14	25	Cell Proliferation Disorder	AKT2 JAK1 JAK2 MAP2K1 LCK THRB HDAC1 HDAC2 HDAC6 HDAC8 ...	AKT2 JAK1 JAK2 MAP2K1 LCK THRB HDAC1 HDAC2 HDAC6 HDAC8 HRH2 SIRT1 KDM1A MMP2 ROCK1 PLAUR PLAU GSK3B KISS1R CA9 NOS3 NOS2 SLC7A5 PRKCD NEK1
Nasopharyngeal squamous cell carcinoma	2e-14	24	Integumentary System Disease, Cell Proliferation Disorder	JAK2 JAK1 LCK AKT2 MMP2 GSK3B ROCK1 CA9 PLAU NOS2 ...	JAK2 JAK1 LCK AKT2 MMP2 GSK3B ROCK1 CA9 PLAU NOS2 CYP3A4 THRA SIRT2 PBK CYP2A6 KDM1A KAT2B HDAC1 PARP2 HDAC2 SIRT1 KISS1R DRD2 HDAC6
Gallbladder neoplasm	2e-14	20	Cell Proliferation Disorder, Gastrointestinal Disease	TYMS MAP2K1 AKT2 JAK1 JAK2 PRKCE PRKCD PRKD1 MMP2 HDAC1 ...	TYMS MAP2K1 AKT2 JAK1 JAK2 PRKCE PRKCD PRKD1 MMP2 HDAC1 PLAUR HDAC2 TACR1 PLAU SLC7A5 NOS2 CA9 ROCK1 GSK3B KDM1A
Astrocytoma (excluding glioblastoma)	2e-14	19	Cell Proliferation Disorder, Nervous System Disease	JAK1 HDAC1 HDAC6 HDAC2 PARP2 MAP2K1 HDAC8 MMP2 PLAU NOS3 ...	JAK1 HDAC1 HDAC6 HDAC2 PARP2 MAP2K1 HDAC8 MMP2 PLAU NOS3 PLAUR NOS2 CA9 KAT2B MAOB SLC7A5 HTR4 CYP3A4 GSK3B
Anaplastic astrocytoma	2e-14	18	Cell Proliferation Disorder, Nervous System Disease	JAK1 HDAC1 HDAC2 HDAC6 PARP2 HDAC8 MMP2 PLAU MAP2K1 PLAUR ...	JAK1 HDAC1 HDAC2 HDAC6 PARP2 HDAC8 MMP2 PLAU MAP2K1 PLAUR NOS2 NOS3 CA9 KAT2B MAOB HTR4 CYP3A4 GSK3B
Rare otorhinolaryngologic tumor	3e-14	27	Cell Proliferation Disorder	JAK1 LCK AKT2 JAK2 TYMS HDAC2 HDAC1 HDAC6 HDAC8 NOS2 ...	JAK1 LCK AKT2 JAK2 TYMS HDAC2 HDAC1 HDAC6 HDAC8 NOS2 SIRT1 MMP2 CA9 PLAU GSK3B SLC7A5 PLAUR TACR1 ROCK2 CA1 DPP9 MAOB ROCK1 NOS3 KDM1A THRB DPP7
T-cell non-Hodgkin lymphoma	3e-14	23	Hematologic Disease, Cell Proliferation Disorder, Genetic, Familial Or Congenital Disease	JAK1 HDAC1 HDAC2 HDAC6 HDAC8 JAK2 HRH2 FYN LCK PIM2 ...	JAK1 HDAC1 HDAC2 HDAC6 HDAC8 JAK2 HRH2 FYN LCK PIM2 PNP PARP2 MMP2 ANPEP PIM3 CA9 GSK3B NOS2 CA12 CYP3A4 SIRT1 AKT2 SIRT2
Fibrosarcoma	3e-14	20	Cell Proliferation Disorder, Musculoskeletal Or Connective Tissue Disease	LCK MMP2 GSK3B JAK1 PLAU NOS2 SIRT1 MAP2K1 PLAUR TYMS ...	LCK MMP2 GSK3B JAK1 PLAU NOS2 SIRT1 MAP2K1 PLAUR TYMS ANPEP JAK2 CA9 HDAC1 PBK THRB ROCK1 NOS3 HRH2 CES1
Anaplastic cancer	3e-14	20	Cell Proliferation Disorder	JAK1 JAK2 MAP2K1 HDAC1 HDAC2 HDAC6 PARP2 HDAC8 MMP2 PLAU ...	JAK1 JAK2 MAP2K1 HDAC1 HDAC2 HDAC6 PARP2 HDAC8 MMP2 PLAU PLAUR NOS2 CA9 NOS3 LCK KAT2B MAOB HTR4 CYP3A4 GSK3B
Carcinoma of pharynx	3e-14	17	Cell Proliferation Disorder, Gastrointestinal Disease	JAK2 JAK1 TYMS HDAC1 HDAC2 HDAC6 PRKD1 PRKCD PRKCE MMP2 ...	JAK2 JAK1 TYMS HDAC1 HDAC2 HDAC6 PRKD1 PRKCD PRKCE MMP2 PLAU SIRT1 PLAUR CA9 NOS2 NOS3 SLC7A5
Mixed Tumor of the Salivary Gland	3e-14	17	Cell Proliferation Disorder, Gastrointestinal Disease	JAK1 AKT2 LCK FYN PRKD1 HDAC2 HDAC1 PRKCE PRKCD HDAC6 ...	JAK1 AKT2 LCK FYN PRKD1 HDAC2 HDAC1 PRKCE PRKCD HDAC6 MMP2 NOS2 CA6 GSK3B JAK2 CDC7 SLC7A5
Mastocytosis	3e-14	16	Hematologic Disease, Cell Proliferation Disorder, Immune System Disease, Genetic, Familial Or Congenital Disease	PRKCD PRKCE PRKD1 HRH4 TACR1 LCK FYN JAK2 SLC18A2 HRH2 ...	PRKCD PRKCE PRKD1 HRH4 TACR1 LCK FYN JAK2 SLC18A2 HRH2 TYMS AOC1 NOS2 CYP2C9 CYP2C19 JAK1
Male breast carcinoma	3e-14	12	Reproductive System Or Breast Disease, Integumentary System Disease, Cell Proliferation Disorder, Respiratory Or Thoracic Disease	HDAC1 HDAC2 HDAC6 TYMS HDAC8 LCK AKT2 PARP2 CA12 CA9 ...	HDAC1 HDAC2 HDAC6 TYMS HDAC8 LCK AKT2 PARP2 CA12 CA9 PLAU PLAUR
Salivary gland neoplasm	4e-14	17	Cell Proliferation Disorder, Gastrointestinal Disease	JAK1 AKT2 LCK FYN PRKD1 HDAC1 PRKCD HDAC6 HDAC2 PRKCE ...	JAK1 AKT2 LCK FYN PRKD1 HDAC1 PRKCD HDAC6 HDAC2 PRKCE MMP2 NOS2 CA6 GSK3B JAK2 CDC7 SLC7A5
Adenomyosis	5e-14	13	Urinary System Disease, Reproductive System Or Breast Disease, Cell Proliferation Disorder, Endocrine System Disease	DRD3 DRD2 MMP2 COMT ROCK1 ROCK2 ANPEP NOS3 NOS2 PLAU ...	DRD3 DRD2 MMP2 COMT ROCK1 ROCK2 ANPEP NOS3 NOS2 PLAU HDAC1 PLAUR HDAC2
Uveal cancer	6e-14	17	Disease Of Visual System, Cell Proliferation Disorder, Nervous System Disease	MAP2K1 HDAC1 HDAC6 HDAC2 HDAC8 AKT2 PRKD1 PRKCD PRKCE MMP2 ...	MAP2K1 HDAC1 HDAC6 HDAC2 HDAC8 AKT2 PRKD1 PRKCD PRKCE MMP2 TACR1 HTR2B NOS2 SIRT2 PLAU PLAUR THRB
Uvea neoplasm	6e-14	17	Disease Of Visual System, Cell Proliferation Disorder	MAP2K1 HDAC1 HDAC6 HDAC2 HDAC8 AKT2 PRKD1 PRKCD PRKCE MMP2 ...	MAP2K1 HDAC1 HDAC6 HDAC2 HDAC8 AKT2 PRKD1 PRKCD PRKCE MMP2 TACR1 HTR2B NOS2 SIRT2 PLAU PLAUR THRB
Eyelid neoplasm	7e-14	21	Disease Of Visual System, Integumentary System Disease, Cell Proliferation Disorder	MAP2K1 THRB KISS1R PLAU NOS3 NOS1 MMP2 GSK3B HTR2C HTR2A ...	MAP2K1 THRB KISS1R PLAU NOS3 NOS1 MMP2 GSK3B HTR2C HTR2A NOS2 TACR1 SIRT1 DRD2 SIRT2 HRH3 AKT2 CYP3A4 CYP2A6 SLC15A1 AOC1
Malignant pleural mesothelioma	7e-14	16	Cell Proliferation Disorder, Gastrointestinal Disease, Respiratory Or Thoracic Disease	TYMS MAP2K1 AKT2 HDAC1 LCK HDAC6 HDAC2 FYN CA9 SLC7A5 ...	TYMS MAP2K1 AKT2 HDAC1 LCK HDAC6 HDAC2 FYN CA9 SLC7A5 ANPEP SIRT1 PLAUR PLAU MMP2 PARP2
Malignant pleural neoplasm	7e-14	16	Cell Proliferation Disorder, Respiratory Or Thoracic Disease	TYMS MAP2K1 AKT2 HDAC1 LCK FYN HDAC6 HDAC2 CA9 SLC7A5 ...	TYMS MAP2K1 AKT2 HDAC1 LCK FYN HDAC6 HDAC2 CA9 SLC7A5 ANPEP SIRT1 PLAUR PLAU MMP2 PARP2
Small intestine neoplasm	8e-14	21	Cell Proliferation Disorder, Gastrointestinal Disease	MAP2K1 JAK1 TYMS LCK FYN PRKCD PRKCE PRKD1 HDAC1 HDAC6 ...	MAP2K1 JAK1 TYMS LCK FYN PRKCD PRKCE PRKD1 HDAC1 HDAC6 HDAC2 COMT MMP2 CA9 JAK2 AOC1 CYP3A4 SIRT1 SLC7A5 GSK3B AKT2
Polyp	1e-13	29	Cell Proliferation Disorder	ADRA2A ADRA2C JAK1 JAK2 HRH2 PLAU CA9 MMP2 NOS3 SIRT1 ...	ADRA2A ADRA2C JAK1 JAK2 HRH2 PLAU CA9 MMP2 NOS3 SIRT1 NOS2 GSK3B MAP2K1 DRD2 PIM2 HDAC1 SLC18A2 HRH4 ANPEP AOC1 TACR1 CA1 HDAC2 NOS1 SLC7A5 COMT SLC6A4 HDAC6 ROCK2
Ovarian adenocarcinoma	1e-13	28	Urinary System Disease, Reproductive System Or Breast Disease, Cell Proliferation Disorder, Endocrine System Disease	LCK JAK2 JAK1 AKT2 MAP2K1 HDAC1 GSK3B KAT2B TACR1 HTR2A ...	LCK JAK2 JAK1 AKT2 MAP2K1 HDAC1 GSK3B KAT2B TACR1 HTR2A KISS1R HTR2C HTR4 CDC7 HRH4 DRD3 HDAC6 PARP2 MMP2 KDM1A MAOA NOS2 HDAC8 HDAC2 PRKCE PLAUR CA6 PLAU
Leiomyoma	1e-13	20	Cell Proliferation Disorder, Musculoskeletal Or Connective Tissue Disease	CACNA2D1 ROCK2 JAK1 MMP2 COMT NOS3 HDAC6 SLC7A5 DRD2 PLAUR ...	CACNA2D1 ROCK2 JAK1 MMP2 COMT NOS3 HDAC6 SLC7A5 DRD2 PLAUR GSK3B TYMS NOS2 TACR1 HDAC8 ART1 KISS1R MAP2K1 CA1 CA9
Benign smooth muscle neoplasm	1e-13	20	Cell Proliferation Disorder, Musculoskeletal Or Connective Tissue Disease	CACNA2D1 ROCK2 JAK1 MMP2 COMT NOS3 HDAC6 SLC7A5 DRD2 PLAUR ...	CACNA2D1 ROCK2 JAK1 MMP2 COMT NOS3 HDAC6 SLC7A5 DRD2 PLAUR GSK3B TYMS NOS2 TACR1 HDAC8 ART1 KISS1R MAP2K1 CA1 CA9
Trophoblastic neoplasm	1e-13	18	Cell Proliferation Disorder	TYMS MMP2 NOS3 SLC18A2 JAK2 PLAU HTR2A ANPEP COMT CA9 ...	TYMS MMP2 NOS3 SLC18A2 JAK2 PLAU HTR2A ANPEP COMT CA9 SLC7A5 MAOA AOC1 KISS1R MAP2K1 HDAC1 PIM3 PIM2
Chondrosarcoma	1e-13	17	Cell Proliferation Disorder, Musculoskeletal Or Connective Tissue Disease	JAK1 LCK HDAC6 HDAC1 HDAC8 HDAC2 SIRT1 MMP2 PLAU PLAUR ...	JAK1 LCK HDAC6 HDAC1 HDAC8 HDAC2 SIRT1 MMP2 PLAU PLAUR DRD3 KDM1A MAP2K1 GSK3B SLC7A5 NOS2 NOS3
Inflammatory breast carcinoma	1e-13	11	Reproductive System Or Breast Disease, Integumentary System Disease, Cell Proliferation Disorder, Respiratory Or Thoracic Disease	TYMS PARP2 MAP2K1 JAK1 JAK2 HDAC6 HDAC8 HDAC1 HDAC2 MMP2 ...	TYMS PARP2 MAP2K1 JAK1 JAK2 HDAC6 HDAC8 HDAC1 HDAC2 MMP2 AKT2
Palpebral lentiginosis	2e-13	18	Disease Of Visual System, Integumentary System Disease, Cell Proliferation Disorder, Nervous System Disease, Genetic, Familial Or Congenital Disease	MAP2K1 THRB PLAU KISS1R NOS3 NOS1 GSK3B MMP2 NOS2 TACR1 ...	MAP2K1 THRB PLAU KISS1R NOS3 NOS1 GSK3B MMP2 NOS2 TACR1 SIRT1 DRD2 SIRT2 CYP3A4 AKT2 CYP2A6 AOC1 SLC15A1
Ocular melanoma	2e-13	17	Disease Of Visual System, Integumentary System Disease, Cell Proliferation Disorder, Endocrine System Disease, Nervous System Disease	MAP2K1 HDAC1 HDAC2 HDAC6 HDAC8 AKT2 PRKD1 PRKCD PRKCE MMP2 ...	MAP2K1 HDAC1 HDAC2 HDAC6 HDAC8 AKT2 PRKD1 PRKCD PRKCE MMP2 TACR1 HTR2B NOS2 SIRT2 PLAU PLAUR THRB
Choriocarcinoma	2e-13	17	Urinary System Disease, Reproductive System Or Breast Disease, Cell Proliferation Disorder	MMP2 SLC18A2 JAK2 PLAU HTR2A ANPEP TYMS COMT NOS3 CA9 ...	MMP2 SLC18A2 JAK2 PLAU HTR2A ANPEP TYMS COMT NOS3 CA9 SLC7A5 MAOA AOC1 MAP2K1 HDAC1 PIM3 PIM2
Small intestine cancer	2e-13	17	Cell Proliferation Disorder, Gastrointestinal Disease	MAP2K1 TYMS JAK1 LCK PRKCD HDAC1 FYN PRKD1 HDAC6 PRKCE ...	MAP2K1 TYMS JAK1 LCK PRKCD HDAC1 FYN PRKD1 HDAC6 PRKCE HDAC2 MMP2 CA9 JAK2 AOC1 SLC7A5 GSK3B
Aggressive primary cutaneous T-cell lymphoma	2e-13	15	Hematologic Disease, Integumentary System Disease, Cell Proliferation Disorder, Genetic, Familial Or Congenital Disease	HDAC1 HDAC2 HDAC6 HDAC8 JAK1 JAK2 LCK FYN NOS2 PNP ...	HDAC1 HDAC2 HDAC6 HDAC8 JAK1 JAK2 LCK FYN NOS2 PNP ANPEP CA9 MMP2 AKT2 PIM2
Histiocytoma	2e-13	15	Cell Proliferation Disorder	JAK1 AKT2 MAP2K1 MMP2 PRKCD NOS2 ANPEP SIRT1 PLAU JAK2 ...	JAK1 AKT2 MAP2K1 MMP2 PRKCD NOS2 ANPEP SIRT1 PLAU JAK2 PLAUR NOS3 CA9 GSK3B ROCK2
Peritoneal neoplasm	2e-13	14	Cell Proliferation Disorder, Gastrointestinal Disease	PARP2 MAP2K1 TYMS LCK HDAC1 HDAC6 HDAC2 PRKD1 HDAC8 PRKCD ...	PARP2 MAP2K1 TYMS LCK HDAC1 HDAC6 HDAC2 PRKD1 HDAC8 PRKCD PRKCE FYN CA9 ART1
Adrenal cortex neoplasm	3e-13	18	Cell Proliferation Disorder, Endocrine System Disease	JAK2 LCK JAK1 CYP2A6 MMP2 HTR4 CYP3A4 CA9 TYMS CA1 ...	JAK2 LCK JAK1 CYP2A6 MMP2 HTR4 CYP3A4 CA9 TYMS CA1 GSK3B ANPEP HRH4 HDAC2 HDAC1 CDC7 HTR2B TAAR1
Lentigo	3e-13	18	Integumentary System Disease, Cell Proliferation Disorder	MAP2K1 THRB PLAU KISS1R NOS3 NOS1 GSK3B MMP2 NOS2 TACR1 ...	MAP2K1 THRB PLAU KISS1R NOS3 NOS1 GSK3B MMP2 NOS2 TACR1 SIRT1 SIRT2 DRD2 AKT2 CYP3A4 AOC1 CYP2A6 SLC15A1
Neointimal hyperplasia	3e-13	16	Cell Proliferation Disorder	SIRT1 NOS3 NOS2 MMP2 ROCK1 COMT MAP2K1 HDAC2 PLAU GSK3B ...	SIRT1 NOS3 NOS2 MMP2 ROCK1 COMT MAP2K1 HDAC2 PLAU GSK3B HTR2A JAK2 NOS1 ROCK2 CYP2C19 HDAC6
Monocytic leukemia	3e-13	14	Hematologic Disease, Cell Proliferation Disorder, Immune System Disease, Musculoskeletal Or Connective Tissue Disease	JAK2 PRKCD JAK1 PRKCE PRKD1 MMP2 KDM1A NOS2 ANPEP PLAUR ...	JAK2 PRKCD JAK1 PRKCE PRKD1 MMP2 KDM1A NOS2 ANPEP PLAUR MAP2K1 CYP3A4 TYMS PLAU
Hepatocellular adenoma	4e-13	15	Cell Proliferation Disorder, Endocrine System Disease, Gastrointestinal Disease	JAK1 PLAU AKT2 PLAUR CYP3A4 CA1 CA9 NOS1 SIRT1 NOS3 ...	JAK1 PLAU AKT2 PLAUR CYP3A4 CA1 CA9 NOS1 SIRT1 NOS3 MAOA HDAC1 NOS2 CAPN1 CHRNA7
Undifferentiated pleomorphic sarcoma	4e-13	14	Cell Proliferation Disorder, Musculoskeletal Or Connective Tissue Disease	JAK1 AKT2 MMP2 NOS2 ANPEP SIRT1 PLAU JAK2 MAP2K1 PLAUR ...	JAK1 AKT2 MMP2 NOS2 ANPEP SIRT1 PLAU JAK2 MAP2K1 PLAUR CA9 NOS3 GSK3B ROCK2
Benign eyelid neoplasm	5e-13	18	Disease Of Visual System, Integumentary System Disease, Cell Proliferation Disorder, Nervous System Disease	MAP2K1 THRB PLAU KISS1R NOS3 NOS1 GSK3B MMP2 NOS2 TACR1 ...	MAP2K1 THRB PLAU KISS1R NOS3 NOS1 GSK3B MMP2 NOS2 TACR1 SIRT1 SIRT2 DRD2 AKT2 CYP3A4 SLC15A1 CYP2A6 AOC1
Benign tumor of palpebral epidermis	5e-13	18	Disease Of Visual System, Integumentary System Disease, Cell Proliferation Disorder, Nervous System Disease	MAP2K1 THRB PLAU KISS1R NOS3 NOS1 GSK3B MMP2 NOS2 TACR1 ...	MAP2K1 THRB PLAU KISS1R NOS3 NOS1 GSK3B MMP2 NOS2 TACR1 SIRT1 SIRT2 DRD2 CYP3A4 AKT2 AOC1 CYP2A6 SLC15A1
Pleural mesothelioma	5e-13	16	Cell Proliferation Disorder, Respiratory Or Thoracic Disease	TYMS MAP2K1 AKT2 LCK HDAC1 HDAC6 HDAC2 FYN CA9 SLC7A5 ...	TYMS MAP2K1 AKT2 LCK HDAC1 HDAC6 HDAC2 FYN CA9 SLC7A5 ANPEP SIRT1 PLAUR PLAU MMP2 PARP2
Papilloma	6e-13	16	Cell Proliferation Disorder	PRKCE PRKCD PRKD1 MMP2 NOS2 ROCK2 GSK3B PLAU MAP2K1 AKT2 ...	PRKCE PRKCD PRKD1 MMP2 NOS2 ROCK2 GSK3B PLAU MAP2K1 AKT2 PLAUR CA9 HDAC6 PNMT ANPEP TACR1
Oropharynx cancer	6e-13	15	Cell Proliferation Disorder, Gastrointestinal Disease, Respiratory Or Thoracic Disease	CACNA2D1 JAK1 TYMS HDAC1 HDAC2 HDAC6 PRKCD PRKCE PRKD1 CA9 ...	CACNA2D1 JAK1 TYMS HDAC1 HDAC2 HDAC6 PRKCD PRKCE PRKD1 CA9 MMP2 NOS3 NOS2 MAP2K1 SIGMAR1
Nonpapillary renal cell carcinoma	7e-13	28	Urinary System Disease, Cell Proliferation Disorder	JAK2 LCK JAK1 AKT2 MAP2K1 CA9 CAPN1 PRMT6 FYN GSK3B ...	JAK2 LCK JAK1 AKT2 MAP2K1 CA9 CAPN1 PRMT6 FYN GSK3B HDAC1 HDAC6 HDAC2 HDAC8 MMP2 ROCK1 KISS1R KCNJ1 PLAU KDM1A THRB SLC6A3 SIRT1 PLAUR SLC7A5 NOS2 NOS3 TYMS
Pleural neoplasm	7e-13	16	Cell Proliferation Disorder, Respiratory Or Thoracic Disease	TYMS MAP2K1 AKT2 LCK HDAC1 HDAC2 HDAC6 FYN CA9 SLC7A5 ...	TYMS MAP2K1 AKT2 LCK HDAC1 HDAC2 HDAC6 FYN CA9 SLC7A5 ANPEP SIRT1 PLAUR PLAU MMP2 PARP2
Malignant ovarian serous tumor	8e-13	26	Urinary System Disease, Reproductive System Or Breast Disease, Cell Proliferation Disorder, Endocrine System Disease	LCK JAK2 JAK1 AKT2 HDAC1 MAP2K1 GSK3B KAT2B TACR1 HTR2C ...	LCK JAK2 JAK1 AKT2 HDAC1 MAP2K1 GSK3B KAT2B TACR1 HTR2C HTR2A KISS1R HTR4 HRH4 CDC7 DRD3 HDAC6 PARP2 MMP2 KDM1A MAOA NOS2 PRKCE HDAC8 HDAC2 CA6
Ovarian serous adenocarcinoma	8e-13	26	Urinary System Disease, Reproductive System Or Breast Disease, Cell Proliferation Disorder, Endocrine System Disease	LCK JAK2 AKT2 JAK1 HDAC1 MAP2K1 GSK3B KAT2B TACR1 HTR2C ...	LCK JAK2 AKT2 JAK1 HDAC1 MAP2K1 GSK3B KAT2B TACR1 HTR2C HTR2A KISS1R HTR4 CDC7 DRD3 HRH4 HDAC6 PARP2 MMP2 KDM1A MAOA NOS2 PRKCE HDAC8 HDAC2 CA6
Intraepithelial neoplasia	8e-13	19	Cell Proliferation Disorder	TYMS MMP2 PRKX SIRT1 CA9 NOS2 SLC7A5 AOC1 CARM1 HDAC1 ...	TYMS MMP2 PRKX SIRT1 CA9 NOS2 SLC7A5 AOC1 CARM1 HDAC1 PLAU HDAC6 FYN CDC7 SIRT2 MAP2K1 NOS3 HDAC2 ROCK2
Neoplasm of oropharynx	9e-13	15	Cell Proliferation Disorder, Gastrointestinal Disease, Respiratory Or Thoracic Disease	CACNA2D1 JAK1 TYMS HDAC1 HDAC2 HDAC6 PRKD1 PRKCE PRKCD CA9 ...	CACNA2D1 JAK1 TYMS HDAC1 HDAC2 HDAC6 PRKD1 PRKCE PRKCD CA9 MMP2 NOS3 NOS2 MAP2K1 SIGMAR1
Ovarian serous tumor	1e-12	26	Urinary System Disease, Reproductive System Or Breast Disease, Cell Proliferation Disorder, Endocrine System Disease	LCK JAK2 AKT2 JAK1 HDAC1 MAP2K1 GSK3B KAT2B TACR1 HTR2C ...	LCK JAK2 AKT2 JAK1 HDAC1 MAP2K1 GSK3B KAT2B TACR1 HTR2C KISS1R HTR2A HTR4 HRH4 CDC7 DRD3 HDAC6 PARP2 MMP2 KDM1A NOS2 MAOA PRKCE HDAC8 HDAC2 CA6
Serous neoplasm	1e-12	26	Cell Proliferation Disorder	LCK JAK2 AKT2 JAK1 HDAC1 MAP2K1 GSK3B KAT2B TACR1 HTR2C ...	LCK JAK2 AKT2 JAK1 HDAC1 MAP2K1 GSK3B KAT2B TACR1 HTR2C KISS1R HTR2A HTR4 CDC7 HRH4 DRD3 HDAC6 PARP2 MMP2 KDM1A MAOA NOS2 PRKCE HDAC8 HDAC2 CA6
Mesenchymatous palpebral tumor	1e-12	16	Disease Of Visual System, Integumentary System Disease, Cell Proliferation Disorder, Genetic, Familial Or Congenital Disease	THRB NOS3 NOS1 MMP2 GSK3B NOS2 TACR1 SIRT1 SIRT2 DRD2 ...	THRB NOS3 NOS1 MMP2 GSK3B NOS2 TACR1 SIRT1 SIRT2 DRD2 CYP3A4 AKT2 CYP2A6 SLC15A1 AOC1 KISS1R
Carney complex	1e-12	16	Injury, Poisoning Or Other Complication, Disease Of Visual System, Integumentary System Disease, Cell Proliferation Disorder, Endocrine System Disease, Nervous System Disease, Cardiovascular Disease, Respiratory Or Thoracic Disease, Genetic, Familial Or Congenital Disease	THRB NOS3 NOS1 MMP2 GSK3B NOS2 TACR1 SIRT1 SIRT2 DRD2 ...	THRB NOS3 NOS1 MMP2 GSK3B NOS2 TACR1 SIRT1 SIRT2 DRD2 CYP3A4 AKT2 AOC1 CYP2A6 SLC15A1 KISS1R
Benign digestive system neoplasm	1e-12	16	Cell Proliferation Disorder, Gastrointestinal Disease	JAK1 PLAU AKT2 PLAUR CYP3A4 CA1 CA9 NOS1 SIRT1 NOS3 ...	JAK1 PLAU AKT2 PLAUR CYP3A4 CA1 CA9 NOS1 SIRT1 NOS3 MAOA HDAC1 NOS2 CAPN1 CHRNA7 PRKCE
Genetic cardiac tumor	1e-12	16	Cell Proliferation Disorder, Cardiovascular Disease, Respiratory Or Thoracic Disease, Genetic, Familial Or Congenital Disease	THRB NOS3 NOS1 MMP2 GSK3B NOS2 TACR1 SIRT1 SIRT2 DRD2 ...	THRB NOS3 NOS1 MMP2 GSK3B NOS2 TACR1 SIRT1 SIRT2 DRD2 AKT2 CYP3A4 SLC15A1 AOC1 CYP2A6 KISS1R
Classic Hodgkin lymphoma	1e-12	14	Hematologic Disease, Cell Proliferation Disorder, Infectious Disease, Genetic, Familial Or Congenital Disease	HDAC1 HDAC2 JAK1 PRKCD HDAC6 HDAC8 JAK2 LCK PNP FYN ...	HDAC1 HDAC2 JAK1 PRKCD HDAC6 HDAC8 JAK2 LCK PNP FYN CA9 MAOA MMP2 COMT
Hodgkins lymphoma	2e-12	19	Hematologic Disease, Cell Proliferation Disorder, Infectious Disease, Genetic, Familial Or Congenital Disease	JAK2 HDAC1 HDAC2 HDAC6 HDAC8 JAK1 PRKCD LCK FYN PNP ...	JAK2 HDAC1 HDAC2 HDAC6 HDAC8 JAK1 PRKCD LCK FYN PNP CA9 MMP2 CYP3A4 MAOA SIRT1 NOS2 PLAUR CARM1 COMT
Pigmented palpebral tumor	2e-12	18	Disease Of Visual System, Integumentary System Disease, Cell Proliferation Disorder, Genetic, Familial Or Congenital Disease	MAP2K1 THRB PLAU KISS1R NOS3 NOS1 MMP2 GSK3B NOS2 TACR1 ...	MAP2K1 THRB PLAU KISS1R NOS3 NOS1 MMP2 GSK3B NOS2 TACR1 SIRT1 DRD2 SIRT2 CYP3A4 AKT2 SLC15A1 CYP2A6 AOC1
Heart neoplasm	2e-12	16	Cell Proliferation Disorder, Cardiovascular Disease, Respiratory Or Thoracic Disease	THRB NOS3 NOS1 MMP2 GSK3B NOS2 TACR1 SIRT1 SIRT2 DRD2 ...	THRB NOS3 NOS1 MMP2 GSK3B NOS2 TACR1 SIRT1 SIRT2 DRD2 CYP3A4 AKT2 AOC1 CYP2A6 SLC15A1 KISS1R
Peritoneum cancer	2e-12	12	Cell Proliferation Disorder, Gastrointestinal Disease	PARP2 MAP2K1 TYMS LCK HDAC2 HDAC6 HDAC1 PRKCE HDAC8 PRKD1 ...	PARP2 MAP2K1 TYMS LCK HDAC2 HDAC6 HDAC1 PRKCE HDAC8 PRKD1 PRKCD FYN
Primary cutaneous lymphoma	3e-12	17	Hematologic Disease, Integumentary System Disease, Cell Proliferation Disorder, Genetic, Familial Or Congenital Disease	HDAC2 HDAC1 HDAC6 HDAC8 JAK1 JAK2 PNP LCK FYN MMP2 ...	HDAC2 HDAC1 HDAC6 HDAC8 JAK1 JAK2 PNP LCK FYN MMP2 SIRT1 ANPEP NOS2 CA9 KDM1A AKT2 PIM2
Prostate intraepithelial neoplasia	3e-12	16	Urinary System Disease, Reproductive System Or Breast Disease, Cell Proliferation Disorder	PRKX MMP2 SIRT1 NOS2 AOC1 CARM1 HDAC6 HDAC1 FYN CDC7 ...	PRKX MMP2 SIRT1 NOS2 AOC1 CARM1 HDAC6 HDAC1 FYN CDC7 SIRT2 MAP2K1 NOS3 PLAU HDAC2 CA9
Primary cutaneous T-cell lymphoma	3e-12	15	Hematologic Disease, Integumentary System Disease, Cell Proliferation Disorder, Genetic, Familial Or Congenital Disease	HDAC1 HDAC2 HDAC6 HDAC8 JAK1 JAK2 LCK FYN MMP2 ANPEP ...	HDAC1 HDAC2 HDAC6 HDAC8 JAK1 JAK2 LCK FYN MMP2 ANPEP PNP NOS2 CA9 AKT2 PIM2
Sezary's disease	3e-12	12	Hematologic Disease, Integumentary System Disease, Cell Proliferation Disorder, Genetic, Familial Or Congenital Disease	HDAC6 HDAC1 HDAC2 LCK HDAC8 FYN NOS2 PNP JAK2 JAK1 ...	HDAC6 HDAC1 HDAC2 LCK HDAC8 FYN NOS2 PNP JAK2 JAK1 ANPEP PIM2
Brain glioma	4e-12	19	Cell Proliferation Disorder, Nervous System Disease	JAK2 AKT2 LCK MAP2K1 JAK1 HDAC1 HDAC6 HDAC2 FYN HDAC8 ...	JAK2 AKT2 LCK MAP2K1 JAK1 HDAC1 HDAC6 HDAC2 FYN HDAC8 PARP2 CA1 CA12 DRD2 MMP2 PLAU CYP3A4 HTR2A PLAUR
Palpebral epidermal tumor	5e-12	18	Disease Of Visual System, Integumentary System Disease, Cell Proliferation Disorder	MAP2K1 THRB KISS1R PLAU NOS3 NOS1 GSK3B MMP2 NOS2 TACR1 ...	MAP2K1 THRB KISS1R PLAU NOS3 NOS1 GSK3B MMP2 NOS2 TACR1 SIRT1 SIRT2 DRD2 AKT2 CYP3A4 CYP2A6 SLC15A1 AOC1
Epstein-Barr virus-associated mesenchymal tumor	5e-12	15	Cell Proliferation Disorder, Infectious Disease	JAK1 JAK2 LCK HDAC8 PARP2 HDAC2 HDAC1 MMP2 TYMS SIRT1 ...	JAK1 JAK2 LCK HDAC8 PARP2 HDAC2 HDAC1 MMP2 TYMS SIRT1 PLAU ROCK1 CA9 ANPEP PLAUR
Oropharyngeal carcinoma	5e-12	12	Cell Proliferation Disorder, Gastrointestinal Disease, Respiratory Or Thoracic Disease	JAK1 TYMS HDAC1 HDAC6 HDAC2 PRKCD PRKD1 PRKCE CA9 MMP2 ...	JAK1 TYMS HDAC1 HDAC6 HDAC2 PRKCD PRKD1 PRKCE CA9 MMP2 NOS3 NOS2
Oligodendroglioma	6e-12	25	Cell Proliferation Disorder, Nervous System Disease	JAK2 JAK1 MAP2K1 HDAC1 HDAC6 HDAC2 HDAC8 HTR2A HTR2C CA9 ...	JAK2 JAK1 MAP2K1 HDAC1 HDAC6 HDAC2 HDAC8 HTR2A HTR2C CA9 PRKCE PRKX CACNA2D1 PRKD1 PBK MMP2 NOS2 NOS3 CA12 PLAU PLAUR GSK3B NOS1 ADRA2A KISS1R
Erythroleukemia	6e-12	14	Hematologic Disease, Cell Proliferation Disorder, Immune System Disease, Musculoskeletal Or Connective Tissue Disease, Genetic, Familial Or Congenital Disease	KDM1A JAK2 HDAC1 NOS2 JAK1 CA1 CYP3A4 CARM1 HDAC2 ADRA2A ...	KDM1A JAK2 HDAC1 NOS2 JAK1 CA1 CYP3A4 CARM1 HDAC2 ADRA2A MMP2 THRA MAP2K1 CES1
Acute monocytic leukemia	6e-12	13	Hematologic Disease, Cell Proliferation Disorder, Immune System Disease, Musculoskeletal Or Connective Tissue Disease, Genetic, Familial Or Congenital Disease	PRKCD PRKCE PRKD1 MMP2 KDM1A JAK2 NOS2 ANPEP PLAUR MAP2K1 ...	PRKCD PRKCE PRKD1 MMP2 KDM1A JAK2 NOS2 ANPEP PLAUR MAP2K1 CYP3A4 PLAU TYMS
Marginal zone B-cell lymphoma	7e-12	15	Hematologic Disease, Cell Proliferation Disorder, Immune System Disease, Gastrointestinal Disease, Genetic, Familial Or Congenital Disease	MAP2K1 HDAC1 HDAC6 HDAC2 CA9 LCK FYN HDAC8 NOS2 GSK3B ...	MAP2K1 HDAC1 HDAC6 HDAC2 CA9 LCK FYN HDAC8 NOS2 GSK3B ANPEP PIM2 TYMS JAK2 CA6
Spleen cancer	7e-12	15	Hematologic Disease, Cell Proliferation Disorder, Immune System Disease, Gastrointestinal Disease	MAP2K1 HDAC1 HDAC2 HDAC6 CA9 LCK FYN HDAC8 NOS2 GSK3B ...	MAP2K1 HDAC1 HDAC2 HDAC6 CA9 LCK FYN HDAC8 NOS2 GSK3B ANPEP TYMS PIM2 JAK2 CA6
Mesenchymal tumor of small intestine	8e-12	16	Cell Proliferation Disorder, Gastrointestinal Disease	JAK1 LCK TYMS FYN MAP2K1 PRKD1 PRKCD PRKCE COMT MMP2 ...	JAK1 LCK TYMS FYN MAP2K1 PRKD1 PRKCD PRKCE COMT MMP2 CYP3A4 JAK2 SIRT1 CA9 GSK3B AKT2
Gastrointestinal stromal tumor	8e-12	16	Cell Proliferation Disorder, Gastrointestinal Disease, Genetic, Familial Or Congenital Disease	JAK1 LCK TYMS FYN MAP2K1 PRKCD PRKCE PRKD1 COMT MMP2 ...	JAK1 LCK TYMS FYN MAP2K1 PRKCD PRKCE PRKD1 COMT MMP2 CYP3A4 JAK2 SIRT1 CA9 GSK3B AKT2
Spleen neoplasm	8e-12	15	Hematologic Disease, Cell Proliferation Disorder, Immune System Disease, Gastrointestinal Disease	MAP2K1 HDAC1 HDAC6 HDAC2 CA9 LCK FYN HDAC8 NOS2 GSK3B ...	MAP2K1 HDAC1 HDAC6 HDAC2 CA9 LCK FYN HDAC8 NOS2 GSK3B ANPEP PIM2 TYMS JAK2 CA6
Adult T-cell leukemia/lymphoma	9e-12	10	Hematologic Disease, Integumentary System Disease, Cell Proliferation Disorder, Immune System Disease, Musculoskeletal Or Connective Tissue Disease, Infectious Disease, Genetic, Familial Or Congenital Disease	HDAC8 HDAC6 HDAC2 HDAC1 LCK FYN JAK1 CA9 ANPEP NOS2	HDAC8 HDAC6 HDAC2 HDAC1 LCK FYN JAK1 CA9 ANPEP NOS2
Tumor of adipose tissue	1e-11	19	Cell Proliferation Disorder, Musculoskeletal Or Connective Tissue Disease	JAK1 LCK MAP2K1 THRA CHRNA3 CES1 HDAC2 HDAC6 HDAC1 HDAC8 ...	JAK1 LCK MAP2K1 THRA CHRNA3 CES1 HDAC2 HDAC6 HDAC1 HDAC8 MMP2 ROCK1 GSK3B SIRT1 NOS2 ANPEP NOS3 KDM1A CYP2C9
T-cell and NK-cell neoplasm	1e-11	18	Hematologic Disease, Cell Proliferation Disorder	JAK1 HDAC1 HDAC2 HDAC6 HDAC8 JAK2 AKT2 HRH2 FYN LCK ...	JAK1 HDAC1 HDAC2 HDAC6 HDAC8 JAK2 AKT2 HRH2 FYN LCK PIM2 PNP ANPEP PIM3 CA9 GSK3B CYP3A4 SIRT1
Tumour of cranial and spinal nerves	1e-11	17	Cell Proliferation Disorder, Nervous System Disease	MAP2K1 PRKD1 PRKCD PRKCE HDAC8 MMP2 GSK3B PBK PNMT PLAUR ...	MAP2K1 PRKD1 PRKCD PRKCE HDAC8 MMP2 GSK3B PBK PNMT PLAUR PLAU NOS2 SIRT1 JAK2 SIRT2 SLC18A2 HDAC1
Acute erythroleukemia, familial	1e-11	14	Hematologic Disease, Cell Proliferation Disorder, Immune System Disease, Musculoskeletal Or Connective Tissue Disease, Genetic, Familial Or Congenital Disease	KDM1A JAK2 HDAC1 NOS2 JAK1 CA1 CYP3A4 CARM1 HDAC2 ADRA2A ...	KDM1A JAK2 HDAC1 NOS2 JAK1 CA1 CYP3A4 CARM1 HDAC2 ADRA2A MMP2 THRA MAP2K1 CES1
Uterine corpus cancer	1e-11	11	Urinary System Disease, Reproductive System Or Breast Disease, Cell Proliferation Disorder	LCK PARP2 HDAC1 HDAC6 HDAC2 HDAC8 MMP2 SIRT1 JAK1 TYMS ...	LCK PARP2 HDAC1 HDAC6 HDAC2 HDAC8 MMP2 SIRT1 JAK1 TYMS JAK2
Nasal cavity and paranasal sinus squamous cell carcinoma	1e-11	7	Integumentary System Disease, Cell Proliferation Disorder	TYMS PRKCD HDAC2 HDAC1 PRKD1 HDAC6 PRKCE	TYMS PRKCD HDAC2 HDAC1 PRKD1 HDAC6 PRKCE
Mature T-cell and NK-cell non-Hodgkin lymphoma	2e-11	17	Hematologic Disease, Cell Proliferation Disorder, Genetic, Familial Or Congenital Disease	JAK1 HDAC1 HDAC2 HDAC6 HDAC8 JAK2 FYN LCK PIM2 PNP ...	JAK1 HDAC1 HDAC2 HDAC6 HDAC8 JAK2 FYN LCK PIM2 PNP ANPEP PIM3 CA9 GSK3B CYP3A4 SIRT1 AKT2
Tumor of parathyroid gland	2e-11	15	Cell Proliferation Disorder, Endocrine System Disease, Nutritional Or Metabolic Disease	JAK1 AKT2 NEK1 SIRT2 CES1 ADORA1 GSK3B MMP2 HDAC1 JAK2 ...	JAK1 AKT2 NEK1 SIRT2 CES1 ADORA1 GSK3B MMP2 HDAC1 JAK2 NOS1 CAPN1 MAP2K1 SLC18A2 HRH2
Tuberous sclerosis	2e-11	14	Urinary System Disease, Hematologic Disease, Disease Of Visual System, Integumentary System Disease, Cell Proliferation Disorder, Immune System Disease, Nervous System Disease, Cardiovascular Disease, Genetic, Familial Or Congenital Disease	GSK3B ROCK2 MMP2 SIRT1 JAK2 PIM3 PLAU NOS2 MAP2K1 HDAC1 ...	GSK3B ROCK2 MMP2 SIRT1 JAK2 PIM3 PLAU NOS2 MAP2K1 HDAC1 CA9 KDM1A CYP3A4 AKT2
Blast phase chronic myelogenous leukemia, bcr-abl1 positive	2e-11	12	Hematologic Disease, Cell Proliferation Disorder, Immune System Disease, Musculoskeletal Or Connective Tissue Disease, Genetic, Familial Or Congenital Disease	JAK2 PRKCD PRKCE PRKD1 HDAC1 HDAC2 HDAC6 HDAC8 SIRT1 MMP2 ...	JAK2 PRKCD PRKCE PRKD1 HDAC1 HDAC2 HDAC6 HDAC8 SIRT1 MMP2 ANPEP PNP
Breast ductal carcinoma in situ	3e-11	22	Reproductive System Or Breast Disease, Integumentary System Disease, Cell Proliferation Disorder, Respiratory Or Thoracic Disease	MMP2 CA9 PLAUR PLAU NOS2 MAOA CA12 HDAC1 SLC7A5 PBK ...	MMP2 CA9 PLAUR PLAU NOS2 MAOA CA12 HDAC1 SLC7A5 PBK HDAC6 TYMS KDM1A PRKD1 GSK3B ADRA2A KAT2B HDAC2 CDC7 THRB CACNA2D1 TACR1
Polycythemia vera	3e-11	16	Hematologic Disease, Cell Proliferation Disorder, Immune System Disease, Musculoskeletal Or Connective Tissue Disease, Genetic, Familial Or Congenital Disease	JAK2 JAK1 HDAC1 HDAC6 HDAC2 LCK KCNJ1 FYN AKT2 PRKCD ...	JAK2 JAK1 HDAC1 HDAC6 HDAC2 LCK KCNJ1 FYN AKT2 PRKCD HDAC8 PLAUR MMP2 CA1 PLAU CHRNA3
Cutaneous T-cell lymphoma	3e-11	15	Hematologic Disease, Integumentary System Disease, Cell Proliferation Disorder, Genetic, Familial Or Congenital Disease	HDAC2 HDAC6 HDAC1 HDAC8 PNP LCK FYN MMP2 JAK2 SIRT1 ...	HDAC2 HDAC6 HDAC1 HDAC8 PNP LCK FYN MMP2 JAK2 SIRT1 ANPEP NOS2 JAK1 KDM1A PIM2
Malignant tumor of adrenal cortex	3e-11	14	Cell Proliferation Disorder, Endocrine System Disease	JAK2 LCK JAK1 CYP2A6 MMP2 CYP3A4 CA9 TYMS HDAC1 GSK3B ...	JAK2 LCK JAK1 CYP2A6 MMP2 CYP3A4 CA9 TYMS HDAC1 GSK3B HDAC2 CDC7 HTR2B TAAR1
Digestive system neuroendocrine neoplasm	5e-11	20	Cell Proliferation Disorder, Endocrine System Disease, Gastrointestinal Disease	MAP2K1 JAK2 LCK AKT2 JAK1 TYMS GSK3B HRH2 COMT CA9 ...	MAP2K1 JAK2 LCK AKT2 JAK1 TYMS GSK3B HRH2 COMT CA9 SLC18A2 NOS2 TACR1 SIRT1 NOS3 ADRA2A KDM1A CYP3A4 DRD2 NOS1
Grade II glioma	5e-11	18	Cell Proliferation Disorder, Nervous System Disease	JAK1 JAK2 MAP2K1 HDAC1 HDAC6 HDAC2 TYMS HDAC8 CA9 NOS3 ...	JAK1 JAK2 MAP2K1 HDAC1 HDAC6 HDAC2 TYMS HDAC8 CA9 NOS3 MMP2 NOS2 PLAUR PLAU DRD2 SLC6A4 GSK3B AKT2
Neoplasm of mature T-cells or NK-cells	5e-11	17	Hematologic Disease, Cell Proliferation Disorder	JAK1 HDAC1 HDAC2 HDAC6 HDAC8 JAK2 AKT2 FYN LCK PIM2 ...	JAK1 HDAC1 HDAC2 HDAC6 HDAC8 JAK2 AKT2 FYN LCK PIM2 PNP ANPEP PIM3 CA9 GSK3B CYP3A4 SIRT1
Thymus cancer	5e-11	12	Hematologic Disease, Cell Proliferation Disorder, Immune System Disease, Endocrine System Disease, Respiratory Or Thoracic Disease	JAK2 JAK1 TYMS HDAC1 HDAC8 HDAC6 HDAC2 SLC7A5 SIRT1 CA9 ...	JAK2 JAK1 TYMS HDAC1 HDAC8 HDAC6 HDAC2 SLC7A5 SIRT1 CA9 NOS2 MMP2
Bone sarcoma	6e-11	14	Cell Proliferation Disorder, Musculoskeletal Or Connective Tissue Disease	JAK1 AKT2 MMP2 NOS2 PLAU ANPEP SIRT1 CA9 PLAUR MAP2K1 ...	JAK1 AKT2 MMP2 NOS2 PLAU ANPEP SIRT1 CA9 PLAUR MAP2K1 JAK2 NOS3 GSK3B ROCK2
Basal-like breast carcinoma	6e-11	12	Reproductive System Or Breast Disease, Integumentary System Disease, Cell Proliferation Disorder, Respiratory Or Thoracic Disease	KDM1A SIRT2 MMP2 JAK2 CA9 HDAC2 NOS2 GSK3B PLAUR DRD2 ...	KDM1A SIRT2 MMP2 JAK2 CA9 HDAC2 NOS2 GSK3B PLAUR DRD2 SIRT1 TYMS
Neoplastic polyp	7e-11	20	Cell Proliferation Disorder	HRH2 PLAU CA9 GSK3B SIRT1 NOS2 NOS3 MMP2 SLC18A2 HDAC2 ...	HRH2 PLAU CA9 GSK3B SIRT1 NOS2 NOS3 MMP2 SLC18A2 HDAC2 MAP2K1 CA1 NOS1 COMT SLC6A4 HDAC1 HDAC6 JAK1 AOC1 ROCK2
Polyposis	7e-11	20	Cell Proliferation Disorder	HRH2 PLAU CA9 GSK3B SIRT1 NOS2 NOS3 MMP2 SLC18A2 HDAC2 ...	HRH2 PLAU CA9 GSK3B SIRT1 NOS2 NOS3 MMP2 SLC18A2 HDAC2 MAP2K1 CA1 NOS1 COMT SLC6A4 HDAC1 HDAC6 AOC1 JAK1 ROCK2
Meningioma	7e-11	19	Cell Proliferation Disorder, Nervous System Disease	AKT2 JAK2 MAP2K1 MMP2 PLAUR CA9 JAK1 DRD2 ANPEP TYMS ...	AKT2 JAK2 MAP2K1 MMP2 PLAUR CA9 JAK1 DRD2 ANPEP TYMS PLAU MAOB NOS2 FAP DPP8 DPP9 GSK3B SLC7A5 COMT
Neoplasm of testis	7e-11	16	Urinary System Disease, Reproductive System Or Breast Disease, Cell Proliferation Disorder, Endocrine System Disease	MAP2K1 JAK1 PARP2 TYMS CA9 HDAC1 MMP2 PLAUR GSK3B DPP9 ...	MAP2K1 JAK1 PARP2 TYMS CA9 HDAC1 MMP2 PLAUR GSK3B DPP9 KDM1A PLAU ROCK2 ROCK1 JAK2 NOS2
Gallbladder cancer	7e-11	15	Cell Proliferation Disorder, Gastrointestinal Disease	MAP2K1 JAK1 AKT2 TYMS JAK2 PRKCE PRKCD PRKD1 MMP2 HDAC1 ...	MAP2K1 JAK1 AKT2 TYMS JAK2 PRKCE PRKCD PRKD1 MMP2 HDAC1 HDAC2 SLC7A5 NOS2 CA9 GSK3B
Childhood acute lymphoblastic leukemia	7e-11	13	Hematologic Disease, Cell Proliferation Disorder, Immune System Disease, Musculoskeletal Or Connective Tissue Disease, Genetic, Familial Or Congenital Disease	JAK2 LCK FYN TYMS HDAC2 HDAC1 HDAC6 GSK3B CYP3A4 MMP2 ...	JAK2 LCK FYN TYMS HDAC2 HDAC1 HDAC6 GSK3B CYP3A4 MMP2 ANPEP JAK1 PNP
Adult lymphoma	7e-11	10	Hematologic Disease, Cell Proliferation Disorder, Genetic, Familial Or Congenital Disease	HDAC8 HDAC1 HDAC6 HDAC2 LCK FYN JAK1 CA9 ANPEP NOS2	HDAC8 HDAC1 HDAC6 HDAC2 LCK FYN JAK1 CA9 ANPEP NOS2
Clear cell renal carcinoma	8e-11	32	Urinary System Disease, Cell Proliferation Disorder	JAK2 LCK JAK1 AKT2 MAP2K1 CA9 PRMT6 CAPN1 FYN GSK3B ...	JAK2 LCK JAK1 AKT2 MAP2K1 CA9 PRMT6 CAPN1 FYN GSK3B KCNJ1 KISS1R HDAC1 HDAC6 HDAC2 HDAC8 SLC6A3 HRH2 MMP2 PNP ROCK1 PBK PLAU TYMS THRB KDM1A SIRT1 AOC1 ANPEP MAOA SLC7A5 PLAUR
Familial adenomatous polyposis	8e-11	18	Cell Proliferation Disorder, Gastrointestinal Disease, Genetic, Familial Or Congenital Disease	HRH2 CA9 GSK3B SIRT1 NOS2 NOS3 SLC18A2 MMP2 PLAU HDAC2 ...	HRH2 CA9 GSK3B SIRT1 NOS2 NOS3 SLC18A2 MMP2 PLAU HDAC2 MAP2K1 CA1 NOS1 SLC6A4 HDAC1 HDAC6 AOC1 ROCK2
Classic or attenuated familial adenomatous polyposis	9e-11	18	Cell Proliferation Disorder, Gastrointestinal Disease, Genetic, Familial Or Congenital Disease	HRH2 CA9 GSK3B SIRT1 NOS2 NOS3 SLC18A2 MMP2 PLAU HDAC2 ...	HRH2 CA9 GSK3B SIRT1 NOS2 NOS3 SLC18A2 MMP2 PLAU HDAC2 MAP2K1 CA1 NOS1 SLC6A4 HDAC1 HDAC6 AOC1 ROCK2
Peripheral nervous system cancer	9e-11	14	Cell Proliferation Disorder, Nervous System Disease	PRKCD PRKD1 PRKCE HDAC8 PNMT PBK MAP2K1 MMP2 JAK2 SLC18A2 ...	PRKCD PRKD1 PRKCE HDAC8 PNMT PBK MAP2K1 MMP2 JAK2 SLC18A2 GSK3B HDAC1 SIRT1 NOS2
Systemic mastocytosis	9e-11	11	Hematologic Disease, Cell Proliferation Disorder, Immune System Disease, Genetic, Familial Or Congenital Disease	PRKCE PRKCD PRKD1 LCK FYN JAK2 SLC18A2 TYMS HRH2 HRH4 ...	PRKCE PRKCD PRKD1 LCK FYN JAK2 SLC18A2 TYMS HRH2 HRH4 JAK1
Malignant mixed neoplasm	1e-10	20	Cell Proliferation Disorder	AKT2 JAK1 JAK2 MAP2K1 PARP2 LCK HDAC6 HDAC2 HDAC1 HDAC8 ...	AKT2 JAK1 JAK2 MAP2K1 PARP2 LCK HDAC6 HDAC2 HDAC1 HDAC8 MMP2 CA9 SIRT1 PLAUR GSK3B TYMS NOS3 CYP2C19 ANPEP SLC6A4
Meningeal neoplasm	1e-10	19	Cell Proliferation Disorder, Nervous System Disease	AKT2 JAK2 MAP2K1 TYMS MMP2 PLAUR CA9 JAK1 DRD2 ANPEP ...	AKT2 JAK2 MAP2K1 TYMS MMP2 PLAUR CA9 JAK1 DRD2 ANPEP PLAU MAOB NOS2 FAP DPP8 DPP9 GSK3B SLC7A5 COMT
Papillary squamous carcinoma	1e-10	8	Integumentary System Disease, Cell Proliferation Disorder	HDAC1 HDAC6 PRKCE PRKD1 PRKCD HDAC2 MMP2 NOS2	HDAC1 HDAC6 PRKCE PRKD1 PRKCD HDAC2 MMP2 NOS2
Verrucous carcinoma	1e-10	8	Integumentary System Disease, Cell Proliferation Disorder	PRKCD HDAC6 HDAC1 HDAC2 PRKCE PRKD1 MMP2 NOS2	PRKCD HDAC6 HDAC1 HDAC2 PRKCE PRKD1 MMP2 NOS2
Mixed neoplasm	2e-10	20	Cell Proliferation Disorder	AKT2 JAK1 JAK2 MAP2K1 PARP2 HDAC1 HDAC6 HDAC2 LCK HDAC8 ...	AKT2 JAK1 JAK2 MAP2K1 PARP2 HDAC1 HDAC6 HDAC2 LCK HDAC8 CA9 MMP2 SIRT1 PLAUR GSK3B TYMS NOS3 CYP2C19 ANPEP SLC6A4
Rare epithelial tumor of pancreas	2e-10	19	Pancreas Disease, Cell Proliferation Disorder, Endocrine System Disease, Gastrointestinal Disease	MAP2K1 JAK2 LCK JAK1 AKT2 TYMS GSK3B HRH2 COMT CA9 ...	MAP2K1 JAK2 LCK JAK1 AKT2 TYMS GSK3B HRH2 COMT CA9 NOS2 SLC18A2 TACR1 SIRT1 NOS3 ADRA2A KDM1A CYP3A4 NOS1
Islet cell tumor	2e-10	19	Pancreas Disease, Cell Proliferation Disorder, Endocrine System Disease, Gastrointestinal Disease	MAP2K1 JAK2 LCK AKT2 JAK1 TYMS GSK3B HRH2 COMT CA9 ...	MAP2K1 JAK2 LCK AKT2 JAK1 TYMS GSK3B HRH2 COMT CA9 NOS2 SLC18A2 TACR1 SIRT1 NOS3 ADRA2A KDM1A CYP3A4 NOS1
Digestive system neuroendocrine tumor, grade 1/2	2e-10	19	Cell Proliferation Disorder, Endocrine System Disease, Gastrointestinal Disease	MAP2K1 JAK2 LCK AKT2 JAK1 TYMS GSK3B COMT CA9 SLC18A2 ...	MAP2K1 JAK2 LCK AKT2 JAK1 TYMS GSK3B COMT CA9 SLC18A2 NOS2 TACR1 SIRT1 HRH2 NOS3 ADRA2A KDM1A CYP3A4 NOS1
Endometrium adenocarcinoma	2e-10	17	Urinary System Disease, Reproductive System Or Breast Disease, Cell Proliferation Disorder	MAP2K1 ADRA2C LCK ADRA2A JAK1 AKT2 JAK2 PARP2 MMP2 TACR1 ...	MAP2K1 ADRA2C LCK ADRA2A JAK1 AKT2 JAK2 PARP2 MMP2 TACR1 SLC7A5 PLAUR CA6 PLAU HRH3 CA12 CA9
Pediatric lymphoma	2e-10	13	Hematologic Disease, Cell Proliferation Disorder, Genetic, Familial Or Congenital Disease	JAK2 TYMS LCK FYN HDAC2 HDAC1 HDAC6 GSK3B CYP3A4 MMP2 ...	JAK2 TYMS LCK FYN HDAC2 HDAC1 HDAC6 GSK3B CYP3A4 MMP2 ANPEP JAK1 PNP
Nasal cavity polyp	2e-10	13	Cell Proliferation Disorder, Respiratory Or Thoracic Disease	ADRA2C ADRA2A MMP2 NOS3 NOS2 MAP2K1 HRH4 AOC1 SIRT1 NOS1 ...	ADRA2C ADRA2A MMP2 NOS3 NOS2 MAP2K1 HRH4 AOC1 SIRT1 NOS1 HDAC2 TACR1 CA1
Cervical adenocarcinoma	2e-10	13	Urinary System Disease, Reproductive System Or Breast Disease, Cell Proliferation Disorder	TYMS CA9 PLAUR PLAU HDAC6 MMP2 LAP3 SIRT1 GSK3B SLC7A5 ...	TYMS CA9 PLAUR PLAU HDAC6 MMP2 LAP3 SIRT1 GSK3B SLC7A5 DRD2 NOS3 THRB
Adenocarcinoma of cervix uteri	2e-10	13	Urinary System Disease, Reproductive System Or Breast Disease, Cell Proliferation Disorder	TYMS CA9 PLAUR PLAU HDAC6 MMP2 LAP3 SIRT1 GSK3B SLC7A5 ...	TYMS CA9 PLAUR PLAU HDAC6 MMP2 LAP3 SIRT1 GSK3B SLC7A5 DRD2 NOS3 THRB
Salivary gland carcinoma	2e-10	12	Cell Proliferation Disorder, Gastrointestinal Disease	JAK1 AKT2 LCK FYN HDAC6 HDAC1 HDAC2 MMP2 NOS2 CA6 ...	JAK1 AKT2 LCK FYN HDAC6 HDAC1 HDAC2 MMP2 NOS2 CA6 JAK2 SLC7A5
Gliosarcoma	2e-10	11	Cell Proliferation Disorder, Nervous System Disease	LCK HDAC1 HDAC2 HDAC6 FYN PARP2 JAK2 HDAC8 MMP2 CYP3A4 ...	LCK HDAC1 HDAC2 HDAC6 FYN PARP2 JAK2 HDAC8 MMP2 CYP3A4 PLAUR
Tongue squamous cell carcinoma	2e-10	11	Cell Proliferation Disorder, Gastrointestinal Disease	MMP2 PLAU PLAUR CA9 NOS2 GSK3B JAK1 TYMS HDAC1 HRH4 ...	MMP2 PLAU PLAUR CA9 NOS2 GSK3B JAK1 TYMS HDAC1 HRH4 KDM1A
Carcinoma, lewis lung	2e-10	11	Cell Proliferation Disorder, Respiratory Or Thoracic Disease	MMP2 PLAU NOS2 PLAUR FAP SIRT1 PAOX HDAC6 MAP2K1 PRKD1 ...	MMP2 PLAU NOS2 PLAUR FAP SIRT1 PAOX HDAC6 MAP2K1 PRKD1 HRH2
Testicular carcinoma	3e-10	13	Urinary System Disease, Reproductive System Or Breast Disease, Cell Proliferation Disorder, Endocrine System Disease	JAK1 PARP2 HDAC1 MMP2 DPP9 KDM1A PLAUR PLAU GSK3B ROCK1 ...	JAK1 PARP2 HDAC1 MMP2 DPP9 KDM1A PLAUR PLAU GSK3B ROCK1 ROCK2 JAK2 NOS2
Myeloproliferative disorder	3e-10	13	Cell Proliferation Disorder	JAK2 JAK1 PRKCD PRKCE PRKD1 HDAC8 MMP2 THRB PNP CYP3A4 ...	JAK2 JAK1 PRKCD PRKCE PRKD1 HDAC8 MMP2 THRB PNP CYP3A4 HDAC6 ROCK1 MAOA
Cystadenocarcinoma	3e-10	11	Cell Proliferation Disorder	HDAC1 HDAC6 HDAC8 HDAC2 MMP2 KDM1A CA9 CA6 PLAUR PRKCD ...	HDAC1 HDAC6 HDAC8 HDAC2 MMP2 KDM1A CA9 CA6 PLAUR PRKCD PLAU
Angiosarcoma	4e-10	16	Cell Proliferation Disorder, Cardiovascular Disease	LCK PARP2 MAP2K1 SIRT1 SLC7A5 TYMS ROCK1 MMP2 GSK3B PLAU ...	LCK PARP2 MAP2K1 SIRT1 SLC7A5 TYMS ROCK1 MMP2 GSK3B PLAU ROCK2 PLAUR NOS3 ANPEP JAK1 JAK2
Vascular sarcoma	4e-10	16	Cell Proliferation Disorder	LCK PARP2 MAP2K1 SIRT1 SLC7A5 TYMS ROCK1 MMP2 GSK3B PLAU ...	LCK PARP2 MAP2K1 SIRT1 SLC7A5 TYMS ROCK1 MMP2 GSK3B PLAU ROCK2 PLAUR NOS3 ANPEP JAK1 JAK2
Leiomyosarcoma	4e-10	13	Cell Proliferation Disorder, Musculoskeletal Or Connective Tissue Disease, Infectious Disease	JAK1 JAK2 LCK HDAC8 HDAC1 PARP2 HDAC2 MMP2 TYMS SIRT1 ...	JAK1 JAK2 LCK HDAC8 HDAC1 PARP2 HDAC2 MMP2 TYMS SIRT1 PLAU ANPEP PLAUR
Smooth muscle cancer	4e-10	13	Cell Proliferation Disorder, Musculoskeletal Or Connective Tissue Disease	JAK1 JAK2 LCK HDAC8 HDAC1 PARP2 HDAC2 MMP2 TYMS SIRT1 ...	JAK1 JAK2 LCK HDAC8 HDAC1 PARP2 HDAC2 MMP2 TYMS SIRT1 PLAU ANPEP PLAUR
Ovarian clear cell cancer	4e-10	10	Urinary System Disease, Reproductive System Or Breast Disease, Cell Proliferation Disorder, Endocrine System Disease	HDAC1 HDAC6 HDAC2 HDAC8 PARP2 JAK2 JAK1 AKT2 KISS1R MMP2	HDAC1 HDAC6 HDAC2 HDAC8 PARP2 JAK2 JAK1 AKT2 KISS1R MMP2
Ovarian clear cell tumor	4e-10	10	Urinary System Disease, Reproductive System Or Breast Disease, Cell Proliferation Disorder, Endocrine System Disease	HDAC1 HDAC8 HDAC6 HDAC2 JAK2 PARP2 JAK1 AKT2 KISS1R MMP2	HDAC1 HDAC8 HDAC6 HDAC2 JAK2 PARP2 JAK1 AKT2 KISS1R MMP2
Vascular bone neoplasm	6e-10	13	Cell Proliferation Disorder, Musculoskeletal Or Connective Tissue Disease, Cardiovascular Disease	JAK2 JAK1 AKT2 HDAC1 HDAC6 HDAC2 CAPN1 NOS2 CA13 NOS3 ...	JAK2 JAK1 AKT2 HDAC1 HDAC6 HDAC2 CAPN1 NOS2 CA13 NOS3 MMP2 CA1 PLAU
Plasmacytoma	6e-10	11	Hematologic Disease, Cell Proliferation Disorder, Immune System Disease, Genetic, Familial Or Congenital Disease	JAK2 HDAC6 HDAC8 HDAC1 HDAC2 PBK MMP2 ANPEP LAP3 JAK1 ...	JAK2 HDAC6 HDAC8 HDAC1 HDAC2 PBK MMP2 ANPEP LAP3 JAK1 CARM1
Essential thrombocythemia	7e-10	12	Hematologic Disease, Cell Proliferation Disorder, Immune System Disease, Musculoskeletal Or Connective Tissue Disease, Cardiovascular Disease, Genetic, Familial Or Congenital Disease	JAK2 JAK1 AKT2 HDAC1 HDAC6 HDAC2 CAPN1 NOS2 NOS3 MMP2 ...	JAK2 JAK1 AKT2 HDAC1 HDAC6 HDAC2 CAPN1 NOS2 NOS3 MMP2 CA1 PLAU
Thymic carcinoma	7e-10	10	Hematologic Disease, Cell Proliferation Disorder, Immune System Disease, Endocrine System Disease, Respiratory Or Thoracic Disease	JAK2 JAK1 TYMS HDAC1 HDAC6 HDAC8 HDAC2 SLC7A5 CA9 MMP2	JAK2 JAK1 TYMS HDAC1 HDAC6 HDAC8 HDAC2 SLC7A5 CA9 MMP2
Precursor T-cell lymphoblastic leukemia-lymphoma	8e-10	10	Hematologic Disease, Cell Proliferation Disorder, Immune System Disease, Musculoskeletal Or Connective Tissue Disease, Genetic, Familial Or Congenital Disease	HDAC6 HDAC1 HDAC2 MMP2 ANPEP LCK JAK2 SIRT1 JAK1 KDM1A	HDAC6 HDAC1 HDAC2 MMP2 ANPEP LCK JAK2 SIRT1 JAK1 KDM1A
In situ carcinoma	9e-10	18	Cell Proliferation Disorder	CHRNA4 MMP2 CA9 PLAUR NOS2 PLAU CA12 HDAC1 HDAC6 NOS3 ...	CHRNA4 MMP2 CA9 PLAUR NOS2 PLAU CA12 HDAC1 HDAC6 NOS3 SIRT1 ROCK2 KDM1A PRKD1 GSK3B KAT2B HDAC2 SLC7A5
Pancreatic neuroendocrine tumor	9e-10	18	Pancreas Disease, Cell Proliferation Disorder, Endocrine System Disease, Gastrointestinal Disease	MAP2K1 JAK2 LCK JAK1 AKT2 TYMS GSK3B COMT CA9 NOS2 ...	MAP2K1 JAK2 LCK JAK1 AKT2 TYMS GSK3B COMT CA9 NOS2 SLC18A2 TACR1 SIRT1 NOS3 ADRA2A KDM1A CYP3A4 NOS1
Nasopharyngeal neoplasm	1e-09	17	Cell Proliferation Disorder, Gastrointestinal Disease, Respiratory Or Thoracic Disease	TYMS AKT2 HDAC1 HDAC6 PRKCD HDAC8 PRKD1 PRKCE HDAC2 MMP2 ...	TYMS AKT2 HDAC1 HDAC6 PRKCD HDAC8 PRKD1 PRKCE HDAC2 MMP2 CACNA2D1 NOS2 PBK PLAU MAP2K1 CDC7 MAOA
Adenocarcinoma in situ	1e-09	15	Cell Proliferation Disorder	MMP2 CA9 PLAUR PLAU NOS2 CA12 HDAC1 HDAC6 SIRT1 KDM1A ...	MMP2 CA9 PLAUR PLAU NOS2 CA12 HDAC1 HDAC6 SIRT1 KDM1A PRKD1 GSK3B KAT2B HDAC2 SLC7A5
Oligodendroglial tumor	1e-09	14	Cell Proliferation Disorder, Nervous System Disease	JAK2 JAK1 MAP2K1 HDAC2 HDAC1 HDAC6 HDAC8 CA9 MMP2 NOS2 ...	JAK2 JAK1 MAP2K1 HDAC2 HDAC1 HDAC6 HDAC8 CA9 MMP2 NOS2 NOS3 PLAU PLAUR GSK3B
Genetic intestinal polyposis	2e-09	18	Cell Proliferation Disorder, Gastrointestinal Disease, Genetic, Familial Or Congenital Disease	HRH2 PLAU CA9 GSK3B SIRT1 NOS2 NOS3 SLC18A2 MMP2 HDAC2 ...	HRH2 PLAU CA9 GSK3B SIRT1 NOS2 NOS3 SLC18A2 MMP2 HDAC2 MAP2K1 CA1 NOS1 SLC6A4 HDAC1 HDAC6 ROCK2 AOC1
Melanocytic nevus	2e-09	16	Integumentary System Disease, Cell Proliferation Disorder	MAP2K1 KISS1R THRA MMP2 CA1 TACR1 NOS1 CYP3A4 PLAUR TYMS ...	MAP2K1 KISS1R THRA MMP2 CA1 TACR1 NOS1 CYP3A4 PLAUR TYMS MAOB NOS2 ANPEP HDAC1 AOC1 NOS3
Ewing sarcoma	2e-09	15	Cell Proliferation Disorder	SLC6A3 PARP2 KDM1A SIRT1 PBK ROCK2 ROCK1 JAK1 PRMT8 CYP3A4 ...	SLC6A3 PARP2 KDM1A SIRT1 PBK ROCK2 ROCK1 JAK1 PRMT8 CYP3A4 SLC7A5 MMP2 JAK2 PLAUR HDAC1
Anaplastic large cell lymphoma	2e-09	13	Hematologic Disease, Cell Proliferation Disorder, Genetic, Familial Or Congenital Disease	JAK1 HDAC1 HDAC2 HDAC6 HDAC8 LCK FYN ANPEP CA9 GSK3B ...	JAK1 HDAC1 HDAC2 HDAC6 HDAC8 LCK FYN ANPEP CA9 GSK3B JAK2 PIM2 AKT2
Genetic soft tissue tumor	3e-09	15	Cell Proliferation Disorder, Genetic, Familial Or Congenital Disease	CACNA2D1 ROCK2 MAP2K1 LCK GSK3B THRB MMP2 COMT SLC7A5 HDAC6 ...	CACNA2D1 ROCK2 MAP2K1 LCK GSK3B THRB MMP2 COMT SLC7A5 HDAC6 TYMS NOS3 NOS2 KISS1R CA1
Plantar wart	3e-09	12	Integumentary System Disease, Cell Proliferation Disorder, Infectious Disease	TYMS PNP SIRT1 NOS3 NOS2 CYP3A4 CYP2C9 MMP2 HTR2A HTR4 ...	TYMS PNP SIRT1 NOS3 NOS2 CYP3A4 CYP2C9 MMP2 HTR2A HTR4 THRB PRKCE
Cystic neoplasm	3e-09	12	Cell Proliferation Disorder	HDAC1 HDAC8 HDAC6 HDAC2 MMP2 AKT2 KDM1A CA9 CA6 PLAUR ...	HDAC1 HDAC8 HDAC6 HDAC2 MMP2 AKT2 KDM1A CA9 CA6 PLAUR PLAU PRKCD
Hypopharyngeal squamous cell carcinoma	3e-09	7	Integumentary System Disease, Cell Proliferation Disorder, Gastrointestinal Disease, Respiratory Or Thoracic Disease	PLAU MMP2 SIRT1 PLAUR NOS2 SLC7A5 CA9	PLAU MMP2 SIRT1 PLAUR NOS2 SLC7A5 CA9
Brain glioblastoma	4e-09	15	Cell Proliferation Disorder, Nervous System Disease	JAK2 AKT2 LCK MAP2K1 JAK1 HDAC1 HDAC6 HDAC2 FYN PARP2 ...	JAK2 AKT2 LCK MAP2K1 JAK1 HDAC1 HDAC6 HDAC2 FYN PARP2 HDAC8 MMP2 PLAU CYP3A4 PLAUR
Ewing sarcoma/peripheral primitive neuroectodermal tumor	4e-09	15	Cell Proliferation Disorder	SLC6A3 JAK2 PARP2 KDM1A SIRT1 PBK ROCK2 ROCK1 JAK1 PRMT8 ...	SLC6A3 JAK2 PARP2 KDM1A SIRT1 PBK ROCK2 ROCK1 JAK1 PRMT8 CYP3A4 SLC7A5 MMP2 PLAUR HDAC1
Grade III glioma	4e-09	12	Cell Proliferation Disorder, Nervous System Disease	JAK2 JAK1 MAP2K1 TYMS HDAC1 HDAC6 HDAC2 LCK HDAC8 MMP2 ...	JAK2 JAK1 MAP2K1 TYMS HDAC1 HDAC6 HDAC2 LCK HDAC8 MMP2 PLAUR NOS2
MUTYH-related attenuated familial adenomatous polyposis	4e-09	12	Cell Proliferation Disorder, Gastrointestinal Disease, Genetic, Familial Or Congenital Disease	NOS2 NOS3 SLC18A2 MMP2 GSK3B MAP2K1 HRH2 SLC6A4 HDAC6 AOC1 ...	NOS2 NOS3 SLC18A2 MMP2 GSK3B MAP2K1 HRH2 SLC6A4 HDAC6 AOC1 PLAU NOS1
Nevus	5e-09	16	Integumentary System Disease, Cell Proliferation Disorder	MAP2K1 THRA KISS1R MMP2 CA1 TACR1 NOS1 CYP3A4 PLAUR TYMS ...	MAP2K1 THRA KISS1R MMP2 CA1 TACR1 NOS1 CYP3A4 PLAUR TYMS MAOB NOS2 ANPEP HDAC1 AOC1 NOS3
Diffuse intrinsic pontine glioma	5e-09	9	Cell Proliferation Disorder, Nervous System Disease	HDAC2 HDAC6 HDAC1 HDAC8 LCK FYN DRD2 HTR2A MAP2K1	HDAC2 HDAC6 HDAC1 HDAC8 LCK FYN DRD2 HTR2A MAP2K1
Aneurysmal bone cyst	6e-09	12	Cell Proliferation Disorder, Musculoskeletal Or Connective Tissue Disease	ROCK2 ANPEP NOS2 JAK1 CYP3A4 CES1 GSK3B MAP2K1 SLC15A1 SIRT1 ...	ROCK2 ANPEP NOS2 JAK1 CYP3A4 CES1 GSK3B MAP2K1 SLC15A1 SIRT1 MMP2 ART1
Childhood infratentorial neoplasm	6e-09	9	Cell Proliferation Disorder, Nervous System Disease	HDAC1 HDAC6 HDAC2 HDAC8 LCK FYN DRD2 HTR2A MAP2K1	HDAC1 HDAC6 HDAC2 HDAC8 LCK FYN DRD2 HTR2A MAP2K1
Childhood brain stem neoplasm	6e-09	9	Cell Proliferation Disorder, Nervous System Disease	HDAC1 HDAC2 HDAC6 HDAC8 LCK FYN DRD2 HTR2A MAP2K1	HDAC1 HDAC2 HDAC6 HDAC8 LCK FYN DRD2 HTR2A MAP2K1
Childhood brain stem glioma	6e-09	9	Cell Proliferation Disorder, Nervous System Disease	HDAC1 HDAC6 HDAC2 HDAC8 LCK FYN DRD2 HTR2A MAP2K1	HDAC1 HDAC6 HDAC2 HDAC8 LCK FYN DRD2 HTR2A MAP2K1
Susceptibility to breast cancer	6e-09	8	Reproductive System Or Breast Disease, Integumentary System Disease, Cell Proliferation Disorder, Respiratory Or Thoracic Disease	MMP2 CYP3A4 CA9 COMT SIRT1 SLC6A3 CYP2C19 NOS3	MMP2 CYP3A4 CA9 COMT SIRT1 SLC6A3 CYP2C19 NOS3
Adrenal cortex carcinoma	7e-09	18	Urinary System Disease, Cell Proliferation Disorder, Endocrine System Disease, Cardiovascular Disease	JAK2 LCK JAK1 PBK TYMS MMP2 CYP2A6 HTR2B SIRT1 CYP3A4 ...	JAK2 LCK JAK1 PBK TYMS MMP2 CYP2A6 HTR2B SIRT1 CYP3A4 CA9 CDC7 HDAC1 GSK3B HDAC2 THRB FAP TAAR1
Attenuated familial adenomatous polyposis	7e-09	12	Cell Proliferation Disorder, Gastrointestinal Disease, Genetic, Familial Or Congenital Disease	NOS2 NOS3 SLC18A2 MMP2 GSK3B MAP2K1 HRH2 SLC6A4 HDAC6 AOC1 ...	NOS2 NOS3 SLC18A2 MMP2 GSK3B MAP2K1 HRH2 SLC6A4 HDAC6 AOC1 PLAU NOS1
Infratentorial neoplasm	7e-09	9	Cell Proliferation Disorder, Nervous System Disease	HDAC6 HDAC1 HDAC2 HDAC8 LCK FYN DRD2 HTR2A MAP2K1	HDAC6 HDAC1 HDAC2 HDAC8 LCK FYN DRD2 HTR2A MAP2K1
Breast intraductal proliferative lesion	8e-09	14	Reproductive System Or Breast Disease, Integumentary System Disease, Cell Proliferation Disorder, Respiratory Or Thoracic Disease	MMP2 CA9 PLAUR PLAU NOS2 CA12 HDAC1 HDAC6 KDM1A PRKD1 ...	MMP2 CA9 PLAUR PLAU NOS2 CA12 HDAC1 HDAC6 KDM1A PRKD1 GSK3B KAT2B HDAC2 SLC7A5
Intraductal breast neoplasm	8e-09	14	Reproductive System Or Breast Disease, Integumentary System Disease, Cell Proliferation Disorder, Respiratory Or Thoracic Disease	MMP2 CA9 PLAUR PLAU NOS2 CA12 HDAC1 HDAC6 KDM1A PRKD1 ...	MMP2 CA9 PLAUR PLAU NOS2 CA12 HDAC1 HDAC6 KDM1A PRKD1 GSK3B KAT2B HDAC2 SLC7A5
Angioimmunoblastic T-cell lymphoma	9e-09	9	Hematologic Disease, Cell Proliferation Disorder, Genetic, Familial Or Congenital Disease	JAK2 JAK1 HDAC6 HDAC2 HDAC1 HDAC8 LCK FYN SIRT1	JAK2 JAK1 HDAC6 HDAC2 HDAC1 HDAC8 LCK FYN SIRT1
Core binding factor acute myeloid leukemia	9e-09	6	Hematologic Disease, Cell Proliferation Disorder, Immune System Disease, Musculoskeletal Or Connective Tissue Disease, Genetic, Familial Or Congenital Disease	LCK FYN PRKCD PRKD1 PRKCE JAK2	LCK FYN PRKCD PRKD1 PRKCE JAK2
Esophageal adenocarcinoma	1e-08	23	Cell Proliferation Disorder, Gastrointestinal Disease, Respiratory Or Thoracic Disease	JAK1 MAP2K1 JAK2 LCK AKT2 TYMS HDAC2 HDAC1 HDAC8 HDAC6 ...	JAK1 MAP2K1 JAK2 LCK AKT2 TYMS HDAC2 HDAC1 HDAC8 HDAC6 ANPEP CA9 MMP2 CES1 FAP ADRA2A PLAU ROCK2 NOS2 SLC7A5 AOC1 PLAUR FYN
Large cell carcinoma	1e-08	15	Cell Proliferation Disorder	AKT2 JAK1 JAK2 MAP2K1 MMP2 GSK3B PLAUR SLC7A5 THRB TYMS ...	AKT2 JAK1 JAK2 MAP2K1 MMP2 GSK3B PLAUR SLC7A5 THRB TYMS PLAU HDAC6 AOC1 NOS2 PIM3
Brainstem cancer	1e-08	9	Cell Proliferation Disorder, Nervous System Disease	HDAC1 HDAC6 HDAC2 HDAC8 LCK FYN DRD2 HTR2A MAP2K1	HDAC1 HDAC6 HDAC2 HDAC8 LCK FYN DRD2 HTR2A MAP2K1
Infratentorial cancer	1e-08	9	Cell Proliferation Disorder, Nervous System Disease	HDAC1 HDAC6 HDAC2 HDAC8 LCK FYN DRD2 HTR2A MAP2K1	HDAC1 HDAC6 HDAC2 HDAC8 LCK FYN DRD2 HTR2A MAP2K1
Brain stem glioma	1e-08	9	Cell Proliferation Disorder, Nervous System Disease	HDAC1 HDAC6 HDAC2 HDAC8 LCK FYN DRD2 HTR2A MAP2K1	HDAC1 HDAC6 HDAC2 HDAC8 LCK FYN DRD2 HTR2A MAP2K1
Brainstem neoplasm	1e-08	9	Cell Proliferation Disorder, Nervous System Disease	HDAC2 HDAC1 HDAC6 HDAC8 LCK FYN DRD2 HTR2A MAP2K1	HDAC2 HDAC1 HDAC6 HDAC8 LCK FYN DRD2 HTR2A MAP2K1
Anus cancer	1e-08	9	Cell Proliferation Disorder, Gastrointestinal Disease	TYMS MAP2K1 JAK1 HDAC2 HDAC1 HDAC6 PRKD1 PRKCD PRKCE	TYMS MAP2K1 JAK1 HDAC2 HDAC1 HDAC6 PRKD1 PRKCD PRKCE
Anal neoplasm	1e-08	9	Cell Proliferation Disorder, Gastrointestinal Disease	TYMS JAK1 MAP2K1 HDAC2 HDAC6 PRKD1 PRKCD PRKCE HDAC1	TYMS JAK1 MAP2K1 HDAC2 HDAC6 PRKD1 PRKCD PRKCE HDAC1
Renal pelvis/ureter urothelial carcinoma	1e-08	7	Urinary System Disease, Cell Proliferation Disorder	TYMS LCK HDAC1 HDAC6 HDAC2 HDAC8 MMP2	TYMS LCK HDAC1 HDAC6 HDAC2 HDAC8 MMP2
Lymphoblastic lymphoma	1e-08	7	Hematologic Disease, Cell Proliferation Disorder, Immune System Disease, Musculoskeletal Or Connective Tissue Disease, Genetic, Familial Or Congenital Disease	LCK FYN HRH2 HDAC1 HDAC6 HDAC2 JAK2	LCK FYN HRH2 HDAC1 HDAC6 HDAC2 JAK2
Small intestine lymphoma	1e-08	6	Hematologic Disease, Cell Proliferation Disorder, Gastrointestinal Disease, Genetic, Familial Or Congenital Disease	LCK PRKCD PRKD1 FYN PRKCE AOC1	LCK PRKCD PRKD1 FYN PRKCE AOC1
Uterine corpus adenosarcoma	1e-08	4	Urinary System Disease, Reproductive System Or Breast Disease, Cell Proliferation Disorder	HDAC1 HDAC2 HDAC6 HDAC8	HDAC1 HDAC2 HDAC6 HDAC8
Uterine body mixed cancer	1e-08	4	Urinary System Disease, Reproductive System Or Breast Disease, Cell Proliferation Disorder	HDAC1 HDAC6 HDAC8 HDAC2	HDAC1 HDAC6 HDAC8 HDAC2
Uterine corpus mixed epithelial and mesenchymal neoplasm	1e-08	4	Urinary System Disease, Reproductive System Or Breast Disease, Cell Proliferation Disorder	HDAC1 HDAC6 HDAC2 HDAC8	HDAC1 HDAC6 HDAC2 HDAC8
Uterine fibroid	2e-08	12	Urinary System Disease, Reproductive System Or Breast Disease, Cell Proliferation Disorder, Musculoskeletal Or Connective Tissue Disease, Genetic, Familial Or Congenital Disease	CACNA2D1 ROCK2 COMT MMP2 SLC7A5 HDAC6 TYMS NOS3 NOS2 KISS1R ...	CACNA2D1 ROCK2 COMT MMP2 SLC7A5 HDAC6 TYMS NOS3 NOS2 KISS1R MAP2K1 CA1
Benign neoplasm of corpus uteri	2e-08	12	Urinary System Disease, Reproductive System Or Breast Disease, Cell Proliferation Disorder	CACNA2D1 ROCK2 COMT MMP2 SLC7A5 HDAC6 TYMS NOS3 NOS2 KISS1R ...	CACNA2D1 ROCK2 COMT MMP2 SLC7A5 HDAC6 TYMS NOS3 NOS2 KISS1R MAP2K1 CA1
Insulinoma	2e-08	12	Pancreas Disease, Cell Proliferation Disorder, Endocrine System Disease, Gastrointestinal Disease	GSK3B COMT NOS2 MAP2K1 TACR1 SLC18A2 SIRT1 NOS3 ADRA2A KDM1A ...	GSK3B COMT NOS2 MAP2K1 TACR1 SLC18A2 SIRT1 NOS3 ADRA2A KDM1A JAK2 NOS1
Primary peritoneal tumor	2e-08	11	Cell Proliferation Disorder	JAK2 PARP2 TYMS JAK1 AKT2 KDM1A SLC7A5 SIRT1 ART1 NOS2 ...	JAK2 PARP2 TYMS JAK1 AKT2 KDM1A SLC7A5 SIRT1 ART1 NOS2 ANPEP
Synovial sarcoma	2e-08	11	Cell Proliferation Disorder	MMP2 GSK3B SIRT1 NOS2 SIRT2 SLC7A5 ANPEP DRD2 HDAC2 NOS3 ...	MMP2 GSK3B SIRT1 NOS2 SIRT2 SLC7A5 ANPEP DRD2 HDAC2 NOS3 HDAC1
Liposarcoma	2e-08	11	Cell Proliferation Disorder, Musculoskeletal Or Connective Tissue Disease	JAK1 LCK HDAC2 HDAC1 HDAC6 HDAC8 MMP2 SIRT1 NOS2 ANPEP ...	JAK1 LCK HDAC2 HDAC1 HDAC6 HDAC8 MMP2 SIRT1 NOS2 ANPEP KDM1A
Lipomatous cancer	2e-08	11	Cell Proliferation Disorder, Musculoskeletal Or Connective Tissue Disease	JAK1 LCK HDAC2 HDAC1 HDAC6 HDAC8 MMP2 SIRT1 NOS2 ANPEP ...	JAK1 LCK HDAC2 HDAC1 HDAC6 HDAC8 MMP2 SIRT1 NOS2 ANPEP KDM1A
Serous cystadenocarcinoma	2e-08	9	Cell Proliferation Disorder	HDAC2 HDAC1 HDAC8 HDAC6 MMP2 KDM1A CA9 PRKCD PLAU	HDAC2 HDAC1 HDAC8 HDAC6 MMP2 KDM1A CA9 PRKCD PLAU
Nasal cavity and paranasal sinus carcinoma	2e-08	7	Cell Proliferation Disorder	TYMS PRKCD HDAC1 PRKCE PRKD1 HDAC2 HDAC6	TYMS PRKCD HDAC1 PRKCE PRKD1 HDAC2 HDAC6
Nasal cavity and paranasal sinus neoplasm	2e-08	7	Cell Proliferation Disorder	TYMS PRKD1 PRKCD HDAC2 HDAC1 HDAC6 PRKCE	TYMS PRKD1 PRKCD HDAC2 HDAC1 HDAC6 PRKCE
Sturge-Weber syndrome	2e-08	6	Disease Of Visual System, Integumentary System Disease, Cell Proliferation Disorder, Musculoskeletal Or Connective Tissue Disease, Nervous System Disease, Cardiovascular Disease, Genetic, Familial Or Congenital Disease	HTR2C HTR2A MMP2 NOS1 HRH3 NOS2	HTR2C HTR2A MMP2 NOS1 HRH3 NOS2
Breast carcinoma in situ	3e-08	14	Reproductive System Or Breast Disease, Integumentary System Disease, Cell Proliferation Disorder, Respiratory Or Thoracic Disease	MMP2 CA9 PLAUR PLAU NOS2 CA12 HDAC1 HDAC6 KDM1A PRKD1 ...	MMP2 CA9 PLAUR PLAU NOS2 CA12 HDAC1 HDAC6 KDM1A PRKD1 GSK3B KAT2B HDAC2 SLC7A5
Common wart	3e-08	12	Integumentary System Disease, Cell Proliferation Disorder, Infectious Disease	TYMS PNP SIRT1 NOS3 NOS2 CYP3A4 CYP2C9 MMP2 HTR2A HTR4 ...	TYMS PNP SIRT1 NOS3 NOS2 CYP3A4 CYP2C9 MMP2 HTR2A HTR4 THRB PRKCE
Benign thyroid gland neoplasm	3e-08	11	Cell Proliferation Disorder, Endocrine System Disease	KDM1A PLAUR NOS2 MMP2 PLAU MAP2K1 CA6 KISS1R ADRA2A JAK2 ...	KDM1A PLAUR NOS2 MMP2 PLAU MAP2K1 CA6 KISS1R ADRA2A JAK2 CYP2C9
Notochordal tumor	3e-08	9	Cell Proliferation Disorder, Musculoskeletal Or Connective Tissue Disease	TYMS NOS2 GSK3B MMP2 CA9 PLAU AKT2 HDAC6 FYN	TYMS NOS2 GSK3B MMP2 CA9 PLAU AKT2 HDAC6 FYN
Chordoma	3e-08	9	Cell Proliferation Disorder, Endocrine System Disease, Musculoskeletal Or Connective Tissue Disease, Genetic, Familial Or Congenital Disease	TYMS NOS2 GSK3B MMP2 CA9 PLAU AKT2 HDAC6 FYN	TYMS NOS2 GSK3B MMP2 CA9 PLAU AKT2 HDAC6 FYN
Precursor B-cell acute lymphoblastic leukemia	3e-08	8	Hematologic Disease, Cell Proliferation Disorder, Immune System Disease, Musculoskeletal Or Connective Tissue Disease, Genetic, Familial Or Congenital Disease	LCK FYN JAK2 ANPEP NOS2 PLAU MMP2 JAK1	LCK FYN JAK2 ANPEP NOS2 PLAU MMP2 JAK1
Extranodal nasal NK/T cell lymphoma	3e-08	8	Hematologic Disease, Integumentary System Disease, Cell Proliferation Disorder, Infectious Disease, Genetic, Familial Or Congenital Disease	JAK1 JAK2 LCK FYN HDAC1 HDAC2 MMP2 AKT2	JAK1 JAK2 LCK FYN HDAC1 HDAC2 MMP2 AKT2
Nodular sclerosis Hodgkin lymphoma	3e-08	7	Hematologic Disease, Cell Proliferation Disorder, Infectious Disease, Genetic, Familial Or Congenital Disease	HDAC1 HDAC2 HDAC6 HDAC8 JAK1 COMT JAK2	HDAC1 HDAC2 HDAC6 HDAC8 JAK1 COMT JAK2
Benign female reproductive system neoplasm	4e-08	15	Urinary System Disease, Reproductive System Or Breast Disease, Cell Proliferation Disorder	CACNA2D1 ROCK2 MMP2 COMT AKT2 SLC7A5 HDAC6 NOS2 TYMS NOS3 ...	CACNA2D1 ROCK2 MMP2 COMT AKT2 SLC7A5 HDAC6 NOS2 TYMS NOS3 KISS1R MAP2K1 CA1 PLAUR CHRNA3
Benign epithelial skin neoplasm	4e-08	13	Integumentary System Disease, Cell Proliferation Disorder	TYMS PNP CES2 SIRT1 NOS3 NOS2 CYP3A4 CYP2C9 MMP2 HTR2A ...	TYMS PNP CES2 SIRT1 NOS3 NOS2 CYP3A4 CYP2C9 MMP2 HTR2A HTR4 THRB PRKCE
Large cell lung carcinoma	4e-08	12	Cell Proliferation Disorder, Respiratory Or Thoracic Disease	AKT2 MAP2K1 JAK1 JAK2 MMP2 GSK3B PLAUR TYMS SLC7A5 PLAU ...	AKT2 MAP2K1 JAK1 JAK2 MMP2 GSK3B PLAUR TYMS SLC7A5 PLAU AOC1 NOS2
Mucinous cystadenocarcinoma	4e-08	6	Cell Proliferation Disorder	HDAC1 HDAC6 HDAC2 HDAC8 KDM1A CA9	HDAC1 HDAC6 HDAC2 HDAC8 KDM1A CA9
Cardiovascular organ benign neoplasm	5e-08	15	Cell Proliferation Disorder, Cardiovascular Disease	MAP2K1 JAK1 AKT2 JAK2 CES2 CA13 NOS3 CA9 MMP2 NOS2 ...	MAP2K1 JAK1 AKT2 JAK2 CES2 CA13 NOS3 CA9 MMP2 NOS2 ROCK2 FYN PLAU ROCK1 PLAUR
Autoimmune lymphoproliferative syndrome	5e-08	13	Cell Proliferation Disorder, Immune System Disease, Genetic, Familial Or Congenital Disease	PRKCD JAK2 JAK1 LCK PNP FYN CHRNA4 CHRNA7 CDC7 KISS1R ...	PRKCD JAK2 JAK1 LCK PNP FYN CHRNA4 CHRNA7 CDC7 KISS1R HDAC6 SIRT1 NOS2
Gallbladder carcinoma	5e-08	12	Cell Proliferation Disorder, Gastrointestinal Disease	MAP2K1 JAK1 AKT2 JAK2 MMP2 HDAC1 HDAC2 SLC7A5 NOS2 CA9 ...	MAP2K1 JAK1 AKT2 JAK2 MMP2 HDAC1 HDAC2 SLC7A5 NOS2 CA9 TYMS GSK3B
Hepatoblastoma	5e-08	11	Cell Proliferation Disorder, Endocrine System Disease, Gastrointestinal Disease	TYMS PIM3 ANPEP ROCK1 CYP3A4 TACR1 GSK3B MAP2K1 NOS2 DRD3 ...	TYMS PIM3 ANPEP ROCK1 CYP3A4 TACR1 GSK3B MAP2K1 NOS2 DRD3 PIM2
Ovarian clear cell adenocarcinoma	5e-08	8	Urinary System Disease, Reproductive System Or Breast Disease, Cell Proliferation Disorder, Endocrine System Disease	HDAC1 HDAC8 HDAC6 HDAC2 JAK2 JAK1 PARP2 AKT2	HDAC1 HDAC8 HDAC6 HDAC2 JAK2 JAK1 PARP2 AKT2
Palpebral tumor with a vascular malformation	5e-08	6	Disease Of Visual System, Integumentary System Disease, Cell Proliferation Disorder, Genetic, Familial Or Congenital Disease	HTR2C HTR2A MMP2 NOS1 HRH3 NOS2	HTR2C HTR2A MMP2 NOS1 HRH3 NOS2
Uterine benign neoplasm	6e-08	13	Urinary System Disease, Reproductive System Or Breast Disease, Cell Proliferation Disorder	CACNA2D1 ROCK2 COMT MMP2 SLC7A5 HDAC6 TYMS NOS3 NOS2 KISS1R ...	CACNA2D1 ROCK2 COMT MMP2 SLC7A5 HDAC6 TYMS NOS3 NOS2 KISS1R MAP2K1 CA1 CHRNA3
Adenoid cystic carcinoma	6e-08	11	Cell Proliferation Disorder	JAK1 LCK FYN MMP2 NOS2 TYMS SLC7A5 PRKD1 JAK2 PLAU ...	JAK1 LCK FYN MMP2 NOS2 TYMS SLC7A5 PRKD1 JAK2 PLAU CA6
MALT lymphoma	7e-08	11	Hematologic Disease, Cell Proliferation Disorder, Immune System Disease, Gastrointestinal Disease, Genetic, Familial Or Congenital Disease	HDAC1 HDAC2 HDAC6 CA9 LCK FYN NOS2 GSK3B CA1 CA6 ...	HDAC1 HDAC2 HDAC6 CA9 LCK FYN NOS2 GSK3B CA1 CA6 PLAUR
Pecoma	7e-08	9	Cell Proliferation Disorder	COMT MMP2 SIRT1 NOS3 ART1 JAK1 JAK2 NOS2 CA9	COMT MMP2 SIRT1 NOS3 ART1 JAK1 JAK2 NOS2 CA9
Mycosis fungoides	7e-08	9	Hematologic Disease, Integumentary System Disease, Cell Proliferation Disorder, Genetic, Familial Or Congenital Disease	HDAC1 HDAC2 HDAC6 HDAC8 LCK FYN MMP2 ANPEP PNP	HDAC1 HDAC2 HDAC6 HDAC8 LCK FYN MMP2 ANPEP PNP
Mycosis fungoides and variants	7e-08	9	Hematologic Disease, Integumentary System Disease, Cell Proliferation Disorder, Genetic, Familial Or Congenital Disease	HDAC1 HDAC6 HDAC2 HDAC8 LCK FYN MMP2 ANPEP PNP	HDAC1 HDAC6 HDAC2 HDAC8 LCK FYN MMP2 ANPEP PNP
Low-grade astrocytoma	7e-08	8	Cell Proliferation Disorder, Nervous System Disease	MAP2K1 NOS3 MMP2 PLAUR KAT2B MAOB CA9 NOS2	MAP2K1 NOS3 MMP2 PLAUR KAT2B MAOB CA9 NOS2
Adult acute monocytic leukemia	7e-08	7	Hematologic Disease, Cell Proliferation Disorder, Immune System Disease, Musculoskeletal Or Connective Tissue Disease, Genetic, Familial Or Congenital Disease	MMP2 JAK2 MAP2K1 NOS2 PLAUR KDM1A PLAU	MMP2 JAK2 MAP2K1 NOS2 PLAUR KDM1A PLAU
Benign reproductive system neoplasm	8e-08	15	Urinary System Disease, Reproductive System Or Breast Disease, Cell Proliferation Disorder	CACNA2D1 ROCK2 KISS1R MMP2 COMT AKT2 SLC7A5 HDAC6 NOS2 TYMS ...	CACNA2D1 ROCK2 KISS1R MMP2 COMT AKT2 SLC7A5 HDAC6 NOS2 TYMS NOS3 MAP2K1 PLAUR CA1 CHRNA3
Tumor of cranial and spinal nerves	8e-08	12	Cell Proliferation Disorder, Nervous System Disease	MAP2K1 HDAC8 MMP2 PBK PLAUR NOS2 PLAU SIRT1 SIRT2 JAK2 ...	MAP2K1 HDAC8 MMP2 PBK PLAUR NOS2 PLAU SIRT1 SIRT2 JAK2 GSK3B HDAC1
Indolent primary cutaneous T-cell lymphoma	8e-08	9	Hematologic Disease, Integumentary System Disease, Cell Proliferation Disorder, Genetic, Familial Or Congenital Disease	HDAC1 HDAC2 HDAC6 HDAC8 LCK FYN MMP2 ANPEP PNP	HDAC1 HDAC2 HDAC6 HDAC8 LCK FYN MMP2 ANPEP PNP
Lynch syndrome	8e-08	8	Cell Proliferation Disorder, Gastrointestinal Disease, Genetic, Familial Or Congenital Disease	COMT CA9 HDAC2 CA12 PRKCE THRA KISS1R TYMS	COMT CA9 HDAC2 CA12 PRKCE THRA KISS1R TYMS
Urethra cancer	8e-08	6	Urinary System Disease, Cell Proliferation Disorder	TYMS LCK HDAC1 HDAC8 HDAC2 HDAC6	TYMS LCK HDAC1 HDAC8 HDAC2 HDAC6
Hemangioma	1e-07	14	Cell Proliferation Disorder, Cardiovascular Disease	MAP2K1 JAK1 AKT2 JAK2 CES2 NOS3 CA9 MMP2 NOS2 ROCK2 ...	MAP2K1 JAK1 AKT2 JAK2 CES2 NOS3 CA9 MMP2 NOS2 ROCK2 FYN PLAU ROCK1 PLAUR
Benign blood vessel neoplasm	1e-07	14	Cell Proliferation Disorder, Cardiovascular Disease	MAP2K1 JAK1 AKT2 JAK2 CES2 NOS3 CA9 MMP2 NOS2 ROCK2 ...	MAP2K1 JAK1 AKT2 JAK2 CES2 NOS3 CA9 MMP2 NOS2 ROCK2 FYN PLAU ROCK1 PLAUR
Nongerminomatous germ cell tumor	1e-07	13	Cell Proliferation Disorder	JAK1 MAP2K1 KDM1A HDAC1 MMP2 CA9 JAK2 HDAC6 SIRT1 SLC7A5 ...	JAK1 MAP2K1 KDM1A HDAC1 MMP2 CA9 JAK2 HDAC6 SIRT1 SLC7A5 THRA GSK3B ANPEP
Nerve sheath neoplasm	1e-07	12	Cell Proliferation Disorder, Nervous System Disease	HDAC8 MMP2 MAP2K1 PBK PLAUR NOS2 PLAU SIRT1 SIRT2 JAK2 ...	HDAC8 MMP2 MAP2K1 PBK PLAUR NOS2 PLAU SIRT1 SIRT2 JAK2 GSK3B HDAC1
Colon adenoma	1e-07	10	Cell Proliferation Disorder, Gastrointestinal Disease	JAK1 CYP3A4 MMP2 HDAC2 CYP2C9 SLC7A5 NOS2 GSK3B SIRT1 NOS3	JAK1 CYP3A4 MMP2 HDAC2 CYP2C9 SLC7A5 NOS2 GSK3B SIRT1 NOS3
Primary malignant peritoneal tumor	1e-07	10	Cell Proliferation Disorder	JAK2 PARP2 TYMS JAK1 AKT2 KDM1A SLC7A5 SIRT1 NOS2 ANPEP	JAK2 PARP2 TYMS JAK1 AKT2 KDM1A SLC7A5 SIRT1 NOS2 ANPEP
Hereditary nonpolyposis colon cancer	1e-07	8	Cell Proliferation Disorder, Gastrointestinal Disease, Genetic, Familial Or Congenital Disease	COMT CA9 HDAC2 CA12 THRA KISS1R PRKCE TYMS	COMT CA9 HDAC2 CA12 THRA KISS1R PRKCE TYMS
Mixed glioma	1e-07	8	Cell Proliferation Disorder, Nervous System Disease	HDAC1 HDAC2 HDAC6 MMP2 CA9 PLAUR NOS3 SLC6A4	HDAC1 HDAC2 HDAC6 MMP2 CA9 PLAUR NOS3 SLC6A4
Primary myelofibrosis	1e-07	8	Hematologic Disease, Cell Proliferation Disorder, Immune System Disease, Musculoskeletal Or Connective Tissue Disease, Genetic, Familial Or Congenital Disease	JAK2 JAK1 HDAC8 HDAC2 HDAC6 HDAC1 CA1 MMP2	JAK2 JAK1 HDAC8 HDAC2 HDAC6 HDAC1 CA1 MMP2
Urethra neoplasm	1e-07	6	Urinary System Disease, Cell Proliferation Disorder	TYMS LCK HDAC1 HDAC2 HDAC6 HDAC8	TYMS LCK HDAC1 HDAC2 HDAC6 HDAC8
Nodal marginal zone B-cell lymphoma	1e-07	6	Hematologic Disease, Cell Proliferation Disorder, Immune System Disease, Gastrointestinal Disease, Genetic, Familial Or Congenital Disease	HDAC1 HDAC6 HDAC2 HDAC8 LCK FYN	HDAC1 HDAC6 HDAC2 HDAC8 LCK FYN
Fibroma	2e-07	12	Cell Proliferation Disorder, Musculoskeletal Or Connective Tissue Disease	CACNA2D1 ROCK2 MMP2 COMT SLC7A5 HDAC6 TYMS NOS3 NOS2 KISS1R ...	CACNA2D1 ROCK2 MMP2 COMT SLC7A5 HDAC6 TYMS NOS3 NOS2 KISS1R MAP2K1 CA1
Hairy cell leukemia	2e-07	9	Hematologic Disease, Cell Proliferation Disorder, Immune System Disease, Musculoskeletal Or Connective Tissue Disease, Genetic, Familial Or Congenital Disease	MAP2K1 JAK2 LCK FYN HDAC8 PNP HDAC6 ANPEP NOS2	MAP2K1 JAK2 LCK FYN HDAC8 PNP HDAC6 ANPEP NOS2
Familial isolated pituitary adenoma	2e-07	9	Cell Proliferation Disorder, Endocrine System Disease, Musculoskeletal Or Connective Tissue Disease, Nervous System Disease, Genetic, Familial Or Congenital Disease	DRD2 DRD3 SLC6A3 THRB MMP2 NOS1 JAK2 PLAUR COMT	DRD2 DRD3 SLC6A3 THRB MMP2 NOS1 JAK2 PLAUR COMT
Prolactin producing pituitary tumor	2e-07	8	Cell Proliferation Disorder, Endocrine System Disease, Musculoskeletal Or Connective Tissue Disease, Nervous System Disease	DRD2 SLC6A3 THRB NOS1 MMP2 JAK2 COMT PLAUR	DRD2 SLC6A3 THRB NOS1 MMP2 JAK2 COMT PLAUR
Prolactin-producing pituitary gland adenoma	2e-07	8	Urinary System Disease, Reproductive System Or Breast Disease, Cell Proliferation Disorder, Endocrine System Disease, Musculoskeletal Or Connective Tissue Disease, Nervous System Disease, Genetic, Familial Or Congenital Disease	DRD2 SLC6A3 THRB NOS1 MMP2 JAK2 PLAUR COMT	DRD2 SLC6A3 THRB NOS1 MMP2 JAK2 PLAUR COMT
Breast tumor luminal	2e-07	8	Reproductive System Or Breast Disease, Integumentary System Disease, Cell Proliferation Disorder, Respiratory Or Thoracic Disease	JAK2 KDM1A SIRT1 CA12 CA9 HDAC2 MAP2K1 HDAC6	JAK2 KDM1A SIRT1 CA12 CA9 HDAC2 MAP2K1 HDAC6
Malignant triton tumor	2e-07	6	Cell Proliferation Disorder, Nervous System Disease	JAK2 MMP2 GSK3B SIRT1 HDAC1 NOS2	JAK2 MMP2 GSK3B SIRT1 HDAC1 NOS2
Chromophobe renal cell carcinoma	3e-07	16	Urinary System Disease, Cell Proliferation Disorder	LCK JAK1 AOC1 ANPEP KCNJ1 PLAU MAOB FYN CACNA2D1 HTR2B ...	LCK JAK1 AOC1 ANPEP KCNJ1 PLAU MAOB FYN CACNA2D1 HTR2B CA9 PRKCD PRKD1 PRKX MAOA PRMT6
Genetic renal tumor	3e-07	15	Urinary System Disease, Cell Proliferation Disorder, Genetic, Familial Or Congenital Disease	AKT2 GSK3B ROCK2 SIRT1 MMP2 JAK2 PIM3 PLAU NOS2 MAP2K1 ...	AKT2 GSK3B ROCK2 SIRT1 MMP2 JAK2 PIM3 PLAU NOS2 MAP2K1 HDAC1 CA9 ANPEP KDM1A CYP3A4
Pharyngeal squamous cell carcinoma	3e-07	10	Integumentary System Disease, Cell Proliferation Disorder, Gastrointestinal Disease, Respiratory Or Thoracic Disease	JAK2 JAK1 TYMS MMP2 PLAU CA9 SIRT1 PLAUR NOS2 SLC7A5	JAK2 JAK1 TYMS MMP2 PLAU CA9 SIRT1 PLAUR NOS2 SLC7A5
Familial primary hyperparathyroidism	3e-07	9	Cell Proliferation Disorder, Endocrine System Disease, Nutritional Or Metabolic Disease, Genetic, Familial Or Congenital Disease	JAK1 AKT2 NEK1 SIRT2 CES1 SLC18A2 CAPN1 HRH2 GSK3B	JAK1 AKT2 NEK1 SIRT2 CES1 SLC18A2 CAPN1 HRH2 GSK3B
Low grade astrocytic tumor	3e-07	9	Cell Proliferation Disorder, Nervous System Disease	MAP2K1 MMP2 NOS3 CA9 PLAUR KAT2B MAOB NOS2 SLC6A4	MAP2K1 MMP2 NOS3 CA9 PLAUR KAT2B MAOB NOS2 SLC6A4
Genetic bone tumor	3e-07	9	Cell Proliferation Disorder, Musculoskeletal Or Connective Tissue Disease, Genetic, Familial Or Congenital Disease	TYMS NOS2 GSK3B MMP2 CA9 PLAU AKT2 HDAC6 FYN	TYMS NOS2 GSK3B MMP2 CA9 PLAU AKT2 HDAC6 FYN
Chronic myelomonocytic leukemia	3e-07	9	Hematologic Disease, Cell Proliferation Disorder, Immune System Disease, Musculoskeletal Or Connective Tissue Disease, Genetic, Familial Or Congenital Disease	JAK2 JAK1 HDAC1 HDAC6 HDAC2 HDAC8 ANPEP CA1 DRD3	JAK2 JAK1 HDAC1 HDAC6 HDAC2 HDAC8 ANPEP CA1 DRD3
Teratoma	3e-07	9	Cell Proliferation Disorder	MAP2K1 JAK1 KDM1A HDAC1 HDAC6 CA9 SIRT1 GSK3B ANPEP	MAP2K1 JAK1 KDM1A HDAC1 HDAC6 CA9 SIRT1 GSK3B ANPEP
Growth hormone-producing pituitary gland neoplasm	3e-07	8	Cell Proliferation Disorder, Endocrine System Disease, Musculoskeletal Or Connective Tissue Disease, Nervous System Disease	DRD2 DRD3 MMP2 NOS1 JAK2 SIRT1 PLAUR THRB	DRD2 DRD3 MMP2 NOS1 JAK2 SIRT1 PLAUR THRB
Anaplastic oligodendroglioma	4e-07	9	Cell Proliferation Disorder, Nervous System Disease	JAK2 JAK1 MAP2K1 HDAC1 HDAC6 HDAC2 HDAC8 MMP2 NOS2	JAK2 JAK1 MAP2K1 HDAC1 HDAC6 HDAC2 HDAC8 MMP2 NOS2
Myelodysplastic/myeloproliferative disease	4e-07	9	Hematologic Disease, Cell Proliferation Disorder, Genetic, Familial Or Congenital Disease	JAK2 JAK1 HDAC1 HDAC2 HDAC6 HDAC8 ANPEP CA1 DRD3	JAK2 JAK1 HDAC1 HDAC2 HDAC6 HDAC8 ANPEP CA1 DRD3
Familial colorectal cancer	4e-07	8	Cell Proliferation Disorder, Gastrointestinal Disease, Genetic, Familial Or Congenital Disease	COMT CA9 HDAC2 CA12 THRA PRKCE KISS1R TYMS	COMT CA9 HDAC2 CA12 THRA PRKCE KISS1R TYMS
Benign connective and soft tissue neoplasm	5e-07	14	Cell Proliferation Disorder, Musculoskeletal Or Connective Tissue Disease	MAP2K1 THRA CHRNA3 CA13 CES1 CA9 ROCK1 MMP2 CYP2C9 SIRT1 ...	MAP2K1 THRA CHRNA3 CA13 CES1 CA9 ROCK1 MMP2 CYP2C9 SIRT1 ANPEP NOS2 PLAU JAK2
Odontogenic neoplasm	5e-07	8	Cell Proliferation Disorder, Musculoskeletal Or Connective Tissue Disease, Gastrointestinal Disease	MMP2 NOS2 CDC7 TACR1 MAP2K1 PLAU PLAUR CA9	MMP2 NOS2 CDC7 TACR1 MAP2K1 PLAU PLAUR CA9
Sarcomatoid carcinoma	5e-07	7	Cell Proliferation Disorder	JAK1 JAK2 LCK PLAU PLAUR CA9 MMP2	JAK1 JAK2 LCK PLAU PLAUR CA9 MMP2
Follicular lymphoma	5e-07	7	Hematologic Disease, Cell Proliferation Disorder, Immune System Disease, Genetic, Familial Or Congenital Disease	HDAC1 HDAC2 HDAC6 HDAC8 LCK FYN JAK1	HDAC1 HDAC2 HDAC6 HDAC8 LCK FYN JAK1
Malignant germ cell tumor	6e-07	13	Cell Proliferation Disorder	JAK1 PLAU MMP2 PLAUR JAK2 CA9 KDM1A SLC7A5 GSK3B AOC1 ...	JAK1 PLAU MMP2 PLAUR JAK2 CA9 KDM1A SLC7A5 GSK3B AOC1 HDAC1 NOS2 THRA
Myelodysplastic/myeloproliferative neoplasm	6e-07	9	Hematologic Disease, Cell Proliferation Disorder, Immune System Disease, Musculoskeletal Or Connective Tissue Disease, Genetic, Familial Or Congenital Disease	JAK2 JAK1 HDAC1 HDAC6 HDAC2 HDAC8 ANPEP CA1 DRD3	JAK2 JAK1 HDAC1 HDAC6 HDAC2 HDAC8 ANPEP CA1 DRD3
Acute megakaryoblastic leukaemia	6e-07	7	Hematologic Disease, Cell Proliferation Disorder, Immune System Disease, Musculoskeletal Or Connective Tissue Disease, Genetic, Familial Or Congenital Disease	PRKCD PRKD1 PRKCE JAK2 ANPEP JAK1 KDM1A	PRKCD PRKD1 PRKCE JAK2 ANPEP JAK1 KDM1A
Catecholamine-producing tumor	6e-07	7	Urinary System Disease, Cell Proliferation Disorder, Endocrine System Disease, Cardiovascular Disease, Genetic, Familial Or Congenital Disease	THRB LCK JAK2 PNMT CA9 AOC1 SLC6A2	THRB LCK JAK2 PNMT CA9 AOC1 SLC6A2
Central nervous system lymphoma	7e-07	8	Hematologic Disease, Cell Proliferation Disorder, Immune System Disease, Infectious Disease, Nervous System Disease, Genetic, Familial Or Congenital Disease	JAK2 TYMS SLC7A5 LCK PBK PRKCD ANPEP MMP2	JAK2 TYMS SLC7A5 LCK PBK PRKCD ANPEP MMP2
Central nervous system hematopoietic neoplasm	7e-07	8	Hematologic Disease, Cell Proliferation Disorder, Nervous System Disease	JAK2 TYMS SLC7A5 LCK PBK PRKCD ANPEP MMP2	JAK2 TYMS SLC7A5 LCK PBK PRKCD ANPEP MMP2
Adenosarcoma	7e-07	5	Urinary System Disease, Reproductive System Or Breast Disease, Cell Proliferation Disorder	HDAC1 HDAC6 HDAC2 HDAC8 CYP2C19	HDAC1 HDAC6 HDAC2 HDAC8 CYP2C19
Uterine sarcoma	8e-07	7	Urinary System Disease, Reproductive System Or Breast Disease, Cell Proliferation Disorder	LCK PARP2 MMP2 SIRT1 JAK1 TYMS JAK2	LCK PARP2 MMP2 SIRT1 JAK1 TYMS JAK2
Dendritic cell tumor	9e-07	9	Hematologic Disease, Cell Proliferation Disorder, Immune System Disease, Genetic, Familial Or Congenital Disease	MAP2K1 AKT2 SLC18A2 JAK2 PLAU PLAUR NOS2 ANPEP NOS3	MAP2K1 AKT2 SLC18A2 JAK2 PLAU PLAUR NOS2 ANPEP NOS3
Ovarian germ cell tumor	9e-07	7	Urinary System Disease, Reproductive System Or Breast Disease, Cell Proliferation Disorder, Endocrine System Disease	MAP2K1 JAK1 PRKCD PRKCE PRKD1 KDM1A CA6	MAP2K1 JAK1 PRKCD PRKCE PRKD1 KDM1A CA6
Atypical teratoid rhabdoid tumor	1e-06	14	Urinary System Disease, Cell Proliferation Disorder, Nervous System Disease	PBK TYMS THRB PRKCE HTR2A CA14 PRMT8 MAOB PLAU KDM1A ...	PBK TYMS THRB PRKCE HTR2A CA14 PRMT8 MAOB PLAU KDM1A CACNA2D1 HDAC1 SIRT1 HDAC2
Cervical squamous cell carcinoma	1e-06	13	Urinary System Disease, Reproductive System Or Breast Disease, Integumentary System Disease, Cell Proliferation Disorder	MAP2K1 LCK JAK2 AKT2 JAK1 TYMS MMP2 GSK3B PRKCD ROCK1 ...	MAP2K1 LCK JAK2 AKT2 JAK1 TYMS MMP2 GSK3B PRKCD ROCK1 CA9 PLAU AOC1
Vulvar intraepithelial neoplasia	1e-06	13	Urinary System Disease, Reproductive System Or Breast Disease, Cell Proliferation Disorder	MMP2 CDC7 TYMS CA6 PLAU PLAUR PBK CA13 MAOA CA9 ...	MMP2 CDC7 TYMS CA6 PLAU PLAUR PBK CA13 MAOA CA9 MAOB PNP SLC15A1
Ependymal neoplasm	1e-06	10	Cell Proliferation Disorder, Nervous System Disease	MAP2K1 JAK1 TYMS NOS3 CA9 NOS2 MMP2 PLAUR DRD2 AKT2	MAP2K1 JAK1 TYMS NOS3 CA9 NOS2 MMP2 PLAUR DRD2 AKT2
Primary brain neoplasm	1e-06	7	Cell Proliferation Disorder, Nervous System Disease	NOS2 SLC7A5 PLAUR GSK3B MMP2 MAP2K1 PLAU	NOS2 SLC7A5 PLAUR GSK3B MMP2 MAP2K1 PLAU
Diabetic foot	1e-06	7	Integumentary System Disease, Cell Proliferation Disorder, Infectious Disease, Cardiovascular Disease	SIRT1 NOS3 NOS2 CYP3A4 CYP2C9 MMP2 HTR2A	SIRT1 NOS3 NOS2 CYP3A4 CYP2C9 MMP2 HTR2A
Parathyroid adenoma	1e-06	7	Cell Proliferation Disorder, Endocrine System Disease, Nutritional Or Metabolic Disease	JAK1 AKT2 ADORA1 JAK2 GSK3B MAP2K1 NOS1	JAK1 AKT2 ADORA1 JAK2 GSK3B MAP2K1 NOS1
Benign neoplasm of parathyroid gland	1e-06	7	Cell Proliferation Disorder, Endocrine System Disease, Nutritional Or Metabolic Disease	JAK1 AKT2 ADORA1 JAK2 NOS1 MAP2K1 GSK3B	JAK1 AKT2 ADORA1 JAK2 NOS1 MAP2K1 GSK3B
Acute myeloblastic leukemia with maturation	1e-06	6	Hematologic Disease, Cell Proliferation Disorder, Immune System Disease, Musculoskeletal Or Connective Tissue Disease, Genetic, Familial Or Congenital Disease	PRKD1 PRKCD PRKCE JAK2 ANPEP JAK1	PRKD1 PRKCD PRKCE JAK2 ANPEP JAK1
Malignant peripheral nerve sheath tumor	2e-06	9	Cell Proliferation Disorder, Nervous System Disease	HDAC8 PBK MAP2K1 MMP2 JAK2 GSK3B HDAC1 SIRT1 NOS2	HDAC8 PBK MAP2K1 MMP2 JAK2 GSK3B HDAC1 SIRT1 NOS2
Primary peritoneal carcinoma (disease)	2e-06	8	Cell Proliferation Disorder	PARP2 TYMS AKT2 JAK2 JAK1 SLC7A5 NOS2 ANPEP	PARP2 TYMS AKT2 JAK2 JAK1 SLC7A5 NOS2 ANPEP
Follicular thyroid adenoma	2e-06	8	Cell Proliferation Disorder, Endocrine System Disease	KDM1A PLAUR NOS2 MMP2 PLAU CA6 MAP2K1 KISS1R	KDM1A PLAUR NOS2 MMP2 PLAU CA6 MAP2K1 KISS1R
Thyroid adenoma (disease)	2e-06	8	Cell Proliferation Disorder, Endocrine System Disease	KDM1A PLAUR NOS2 MMP2 PLAU CA6 MAP2K1 KISS1R	KDM1A PLAUR NOS2 MMP2 PLAU CA6 MAP2K1 KISS1R
Lymphangioleiomyomatosis	2e-06	7	Cell Proliferation Disorder, Respiratory Or Thoracic Disease, Genetic, Familial Or Congenital Disease	COMT MMP2 NOS3 ART1 JAK1 NOS2 JAK2	COMT MMP2 NOS3 ART1 JAK1 NOS2 JAK2
Multiple endocrine neoplasia	2e-06	7	Cell Proliferation Disorder, Endocrine System Disease, Genetic, Familial Or Congenital Disease	THRB AOC1 PNMT HRH2 CAPN1 SLC18A2 GSK3B	THRB AOC1 PNMT HRH2 CAPN1 SLC18A2 GSK3B
Growth hormone-producing pituitary gland adenoma	2e-06	7	Cell Proliferation Disorder, Endocrine System Disease, Musculoskeletal Or Connective Tissue Disease, Nervous System Disease	DRD2 DRD3 MMP2 NOS1 JAK2 PLAUR THRB	DRD2 DRD3 MMP2 NOS1 JAK2 PLAUR THRB
Benign neoplasm of cornea	2e-06	7	Disease Of Visual System, Integumentary System Disease, Cell Proliferation Disorder, Nervous System Disease	TYMS ADRA2C ADRA2A PLAU MMP2 CA1 NOS2	TYMS ADRA2C ADRA2A PLAU MMP2 CA1 NOS2
Penile neoplasm	2e-06	7	Urinary System Disease, Reproductive System Or Breast Disease, Cell Proliferation Disorder	LCK CA9 TYMS HDAC2 MMP2 NOS2 NOS3	LCK CA9 TYMS HDAC2 MMP2 NOS2 NOS3
Waldenstrom macroglobulinemia	2e-06	6	Hematologic Disease, Cell Proliferation Disorder, Immune System Disease, Genetic, Familial Or Congenital Disease	HDAC1 HDAC2 HDAC8 HDAC6 LCK FYN	HDAC1 HDAC2 HDAC8 HDAC6 LCK FYN
Malignant ovarian brenner tumor	2e-06	5	Urinary System Disease, Reproductive System Or Breast Disease, Cell Proliferation Disorder, Endocrine System Disease	HDAC1 HDAC6 HDAC2 HDAC8 PARP2	HDAC1 HDAC6 HDAC2 HDAC8 PARP2
High grade ovarian serous adenocarcinoma	2e-06	4	Urinary System Disease, Reproductive System Or Breast Disease, Cell Proliferation Disorder, Endocrine System Disease	PARP2 JAK2 JAK1 AKT2	PARP2 JAK2 JAK1 AKT2
Ependymoma	3e-06	17	Cell Proliferation Disorder, Nervous System Disease	MAP2K1 JAK1 TYMS HTR2C PRKCE HTR2A PBK NOS3 THRB CACNA2D1 ...	MAP2K1 JAK1 TYMS HTR2C PRKCE HTR2A PBK NOS3 THRB CACNA2D1 CA9 NOS2 MMP2 PLAUR DRD2 KISS1R AKT2
Human herpesvirus 8-related tumor	3e-06	10	Cell Proliferation Disorder, Infectious Disease	MAP2K1 SIRT1 TYMS JAK1 GSK3B MMP2 PLAU ANPEP JAK2 PRKD1	MAP2K1 SIRT1 TYMS JAK1 GSK3B MMP2 PLAU ANPEP JAK2 PRKD1
Mixed neuronal-glial tumor	3e-06	8	Cell Proliferation Disorder, Nervous System Disease	MAP2K1 THRB THRA CA9 KDM1A SLC7A5 PLAUR PLAU	MAP2K1 THRB THRA CA9 KDM1A SLC7A5 PLAUR PLAU
Ovarian mucinous adenocarcinoma	3e-06	7	Urinary System Disease, Reproductive System Or Breast Disease, Cell Proliferation Disorder, Endocrine System Disease	JAK1 JAK2 HDAC1 HDAC6 HDAC2 HDAC8 PARP2	JAK1 JAK2 HDAC1 HDAC6 HDAC2 HDAC8 PARP2
Lipomatosis	3e-06	7	Integumentary System Disease, Cell Proliferation Disorder, Musculoskeletal Or Connective Tissue Disease	MAP2K1 THRA CHRNA3 CES1 ROCK1 SIRT1 NOS2	MAP2K1 THRA CHRNA3 CES1 ROCK1 SIRT1 NOS2
Ovarian cystadenocarcinoma	3e-06	7	Urinary System Disease, Reproductive System Or Breast Disease, Cell Proliferation Disorder, Endocrine System Disease	HDAC6 HDAC2 HDAC1 HDAC8 MMP2 KDM1A PLAUR	HDAC6 HDAC2 HDAC1 HDAC8 MMP2 KDM1A PLAUR
Juvenile myelomonocytic leukemia	3e-06	6	Hematologic Disease, Cell Proliferation Disorder, Immune System Disease, Musculoskeletal Or Connective Tissue Disease, Genetic, Familial Or Congenital Disease	JAK2 HDAC1 HDAC2 HDAC6 ANPEP CA1	JAK2 HDAC1 HDAC2 HDAC6 ANPEP CA1
Von Hippel-Lindau disease	3e-06	6	Urinary System Disease, Disease Of Visual System, Cell Proliferation Disorder, Endocrine System Disease, Nervous System Disease, Cardiovascular Disease, Genetic, Familial Or Congenital Disease	LCK JAK2 PNMT THRB CA9 SLC6A2	LCK JAK2 PNMT THRB CA9 SLC6A2
Polyp of colon	3e-06	6	Cell Proliferation Disorder, Gastrointestinal Disease	ADRA2C ADRA2A HDAC1 NOS2 SIRT1 GSK3B	ADRA2C ADRA2A HDAC1 NOS2 SIRT1 GSK3B
High grade B-cell lymphoma	3e-06	5	Hematologic Disease, Cell Proliferation Disorder, Immune System Disease, Genetic, Familial Or Congenital Disease	HDAC1 HDAC6 HDAC2 HDAC8 JAK2	HDAC1 HDAC6 HDAC2 HDAC8 JAK2
Skin squamous cell carcinoma	3e-06	5	Integumentary System Disease, Cell Proliferation Disorder	MAP2K1 PLAU KAT2B MMP2 NOS2	MAP2K1 PLAU KAT2B MMP2 NOS2
Rare tumor of salivary glands	3e-06	5	Cell Proliferation Disorder, Gastrointestinal Disease	AKT2 HDAC1 HDAC6 HDAC2 SLC7A5	AKT2 HDAC1 HDAC6 HDAC2 SLC7A5
Malignant epithelial tumor of salivary glands	3e-06	5	Cell Proliferation Disorder, Gastrointestinal Disease	AKT2 HDAC1 HDAC2 HDAC6 SLC7A5	AKT2 HDAC1 HDAC2 HDAC6 SLC7A5
Salivary gland squamous cell carcinoma	3e-06	5	Integumentary System Disease, Cell Proliferation Disorder, Gastrointestinal Disease	AKT2 HDAC1 HDAC6 HDAC2 SLC7A5	AKT2 HDAC1 HDAC6 HDAC2 SLC7A5
Transitional cell carcinoma of kidney	4e-06	12	Urinary System Disease, Cell Proliferation Disorder	KCNJ1 MAOB AOC1 CA12 ANPEP MMP2 HDAC6 HDAC2 PNP PRKD1 ...	KCNJ1 MAOB AOC1 CA12 ANPEP MMP2 HDAC6 HDAC2 PNP PRKD1 FYN FAP
B-cell acute lymphoblastic leukemia	4e-06	10	Hematologic Disease, Cell Proliferation Disorder, Immune System Disease, Musculoskeletal Or Connective Tissue Disease, Genetic, Familial Or Congenital Disease	JAK2 JAK1 PNP LCK FYN HDAC1 MAP2K1 HDAC2 ANPEP SIRT1	JAK2 JAK1 PNP LCK FYN HDAC1 MAP2K1 HDAC2 ANPEP SIRT1
Female breast carcinoma	4e-06	10	Reproductive System Or Breast Disease, Integumentary System Disease, Cell Proliferation Disorder, Respiratory Or Thoracic Disease	JAK2 MAP2K1 AKT2 JAK1 LCK CA12 CYP2A6 PLAU PLAUR CA9	JAK2 MAP2K1 AKT2 JAK1 LCK CA12 CYP2A6 PLAU PLAUR CA9
Kaposi's sarcoma	4e-06	9	Integumentary System Disease, Cell Proliferation Disorder, Infectious Disease, Cardiovascular Disease	MAP2K1 TYMS GSK3B SIRT1 MMP2 PLAU ANPEP JAK2 JAK1	MAP2K1 TYMS GSK3B SIRT1 MMP2 PLAU ANPEP JAK2 JAK1
Cornea neoplasm	4e-06	7	Disease Of Visual System, Integumentary System Disease, Cell Proliferation Disorder	TYMS ADRA2A ADRA2C PLAU MMP2 CA1 NOS2	TYMS ADRA2A ADRA2C PLAU MMP2 CA1 NOS2
Mucinous ovarian cancer	4e-06	7	Urinary System Disease, Reproductive System Or Breast Disease, Cell Proliferation Disorder, Endocrine System Disease	JAK2 JAK1 HDAC1 HDAC6 HDAC8 HDAC2 PARP2	JAK2 JAK1 HDAC1 HDAC6 HDAC8 HDAC2 PARP2
Functioning pituitary gland neoplasm	4e-06	5	Cell Proliferation Disorder, Endocrine System Disease, Musculoskeletal Or Connective Tissue Disease, Nervous System Disease	DRD2 THRB COMT JAK2 JAK1	DRD2 THRB COMT JAK2 JAK1
Functioning pituitary gland adenoma	4e-06	5	Cell Proliferation Disorder, Endocrine System Disease, Musculoskeletal Or Connective Tissue Disease, Nervous System Disease	DRD2 THRB COMT JAK2 JAK1	DRD2 THRB COMT JAK2 JAK1
Fibroadenoma	5e-06	11	Reproductive System Or Breast Disease, Integumentary System Disease, Cell Proliferation Disorder, Respiratory Or Thoracic Disease	MMP2 CA9 HDAC2 HDAC1 COMT CES1 CA12 ADRA2A TYMS ADRA2C ...	MMP2 CA9 HDAC2 HDAC1 COMT CES1 CA12 ADRA2A TYMS ADRA2C FYN
Thyroid gland undifferentiated (anaplastic) carcinoma	5e-06	9	Cell Proliferation Disorder, Endocrine System Disease	JAK2 AKT2 JAK1 MAP2K1 MMP2 GSK3B SLC7A5 THRB HDAC6	JAK2 AKT2 JAK1 MAP2K1 MMP2 GSK3B SLC7A5 THRB HDAC6
Adult T acute lymphoblastic leukemia	5e-06	5	Hematologic Disease, Cell Proliferation Disorder, Immune System Disease, Musculoskeletal Or Connective Tissue Disease, Genetic, Familial Or Congenital Disease	LCK FYN JAK1 PNP JAK2	LCK FYN JAK1 PNP JAK2
Benign lipomatous neoplasm	6e-06	9	Cell Proliferation Disorder, Musculoskeletal Or Connective Tissue Disease	MAP2K1 THRA CHRNA3 CES1 ROCK1 SIRT1 ANPEP NOS2 CYP2C9	MAP2K1 THRA CHRNA3 CES1 ROCK1 SIRT1 ANPEP NOS2 CYP2C9
Ovarian mucinous neoplasm	6e-06	7	Urinary System Disease, Reproductive System Or Breast Disease, Cell Proliferation Disorder, Endocrine System Disease	JAK2 JAK1 HDAC1 HDAC8 HDAC2 HDAC6 PARP2	JAK2 JAK1 HDAC1 HDAC8 HDAC2 HDAC6 PARP2
Neurofibroma	6e-06	7	Cell Proliferation Disorder, Nervous System Disease	GSK3B PBK MMP2 SIRT1 PLAU JAK2 MAP2K1	GSK3B PBK MMP2 SIRT1 PLAU JAK2 MAP2K1
Pterygium	6e-06	7	Disease Of Visual System, Integumentary System Disease, Cell Proliferation Disorder, Nervous System Disease, Genetic, Familial Or Congenital Disease	TYMS ADRA2C ADRA2A PLAU MMP2 CA1 NOS2	TYMS ADRA2C ADRA2A PLAU MMP2 CA1 NOS2
Gastric cardia carcinoma	6e-06	7	Cell Proliferation Disorder, Gastrointestinal Disease	CA9 FAP TYMS AOC1 MAOA PLAU NOS2	CA9 FAP TYMS AOC1 MAOA PLAU NOS2
Acth-producing pituitary gland adenoma	6e-06	5	Cell Proliferation Disorder, Endocrine System Disease, Musculoskeletal Or Connective Tissue Disease, Nervous System Disease	MAP2K1 HDAC2 PRKCD NOS1 DRD2	MAP2K1 HDAC2 PRKCD NOS1 DRD2
ACTH-producing pituitary gland neoplasm	6e-06	5	Cell Proliferation Disorder, Endocrine System Disease, Musculoskeletal Or Connective Tissue Disease, Nervous System Disease	MAP2K1 HDAC2 PRKCD NOS1 DRD2	MAP2K1 HDAC2 PRKCD NOS1 DRD2
Ovarian mucinous cystadenocarcinoma	6e-06	4	Urinary System Disease, Reproductive System Or Breast Disease, Cell Proliferation Disorder, Endocrine System Disease	HDAC1 HDAC2 HDAC8 HDAC6	HDAC1 HDAC2 HDAC8 HDAC6
Lobular breast carcinoma	7e-06	10	Reproductive System Or Breast Disease, Integumentary System Disease, Cell Proliferation Disorder, Respiratory Or Thoracic Disease	JAK2 JAK1 MAP2K1 LCK AKT2 GSK3B CA9 PLAUR PRKD1 THRA	JAK2 JAK1 MAP2K1 LCK AKT2 GSK3B CA9 PLAUR PRKD1 THRA
Conjunctival tumor	7e-06	10	Disease Of Visual System, Cell Proliferation Disorder, Genetic, Familial Or Congenital Disease	TYMS ADRA2A ADRA2C SIRT1 ROCK1 JAK1 PLAU MMP2 CA1 NOS2	TYMS ADRA2A ADRA2C SIRT1 ROCK1 JAK1 PLAU MMP2 CA1 NOS2
Benign conjunctival neoplasm	7e-06	7	Disease Of Visual System, Cell Proliferation Disorder, Nervous System Disease, Genetic, Familial Or Congenital Disease	TYMS ADRA2C ADRA2A PLAU MMP2 CA1 NOS2	TYMS ADRA2C ADRA2A PLAU MMP2 CA1 NOS2
Acromegaly	7e-06	6	Urinary System Disease, Reproductive System Or Breast Disease, Cell Proliferation Disorder, Endocrine System Disease, Musculoskeletal Or Connective Tissue Disease, Nervous System Disease, Genetic, Familial Or Congenital Disease	DRD2 DRD3 MMP2 JAK2 PLAUR THRB	DRD2 DRD3 MMP2 JAK2 PLAUR THRB
Growth hormone secreting pituitary adenoma 1	7e-06	6	Cell Proliferation Disorder, Endocrine System Disease, Musculoskeletal Or Connective Tissue Disease, Nervous System Disease	DRD2 DRD3 MMP2 JAK2 PLAUR THRB	DRD2 DRD3 MMP2 JAK2 PLAUR THRB
NUT midline carcinoma	7e-06	5	Cell Proliferation Disorder	HDAC2 HDAC8 HDAC1 HDAC6 SIRT1	HDAC2 HDAC8 HDAC1 HDAC6 SIRT1
Histiocytic and Dendritic Cell Neoplasm	8e-06	9	Hematologic Disease, Cell Proliferation Disorder, Immune System Disease, Genetic, Familial Or Congenital Disease	MAP2K1 AKT2 SLC18A2 JAK2 PLAU PLAUR ANPEP NOS2 NOS3	MAP2K1 AKT2 SLC18A2 JAK2 PLAU PLAUR ANPEP NOS2 NOS3
Salivary gland adenoid cystic carcinoma	8e-06	6	Cell Proliferation Disorder, Gastrointestinal Disease	JAK1 LCK FYN NOS2 MMP2 JAK2	JAK1 LCK FYN NOS2 MMP2 JAK2
Large cell neuroendocrine carcinoma	9e-06	6	Cell Proliferation Disorder, Endocrine System Disease	SLC7A5 PLAU MMP2 JAK2 AKT2 PIM3	SLC7A5 PLAU MMP2 JAK2 AKT2 PIM3
Peritoneal fibrosis	9e-06	5	Cell Proliferation Disorder, Gastrointestinal Disease	HDAC6 MMP2 GSK3B NOS3 HDAC1	HDAC6 MMP2 GSK3B NOS3 HDAC1
Rectal adenocarcinoma	1e-05	10	Cell Proliferation Disorder, Gastrointestinal Disease	JAK2 MAP2K1 JAK1 AKT2 TYMS PLAU PLAUR MMP2 GSK3B NOS3	JAK2 MAP2K1 JAK1 AKT2 TYMS PLAU PLAUR MMP2 GSK3B NOS3
Alveolar rhabdomyosarcoma	1e-05	8	Cell Proliferation Disorder, Musculoskeletal Or Connective Tissue Disease, Nervous System Disease, Genetic, Familial Or Congenital Disease	JAK2 GSK3B MMP2 COMT HDAC1 ROCK1 ROCK2 HDAC2	JAK2 GSK3B MMP2 COMT HDAC1 ROCK1 ROCK2 HDAC2
Estrogen-receptor positive breast cancer	1e-05	7	Reproductive System Or Breast Disease, Integumentary System Disease, Cell Proliferation Disorder, Respiratory Or Thoracic Disease	MAP2K1 SLC7A5 TYMS FYN HDAC2 HDAC6 CA9	MAP2K1 SLC7A5 TYMS FYN HDAC2 HDAC6 CA9
Sweat gland neoplasm	1e-05	7	Integumentary System Disease, Cell Proliferation Disorder	MMP2 CA9 KDM1A GSK3B PLAUR PLAU JAK1	MMP2 CA9 KDM1A GSK3B PLAUR PLAU JAK1
Functioning endocrine neoplasm	1e-05	5	Cell Proliferation Disorder, Endocrine System Disease	DRD2 THRB COMT JAK2 JAK1	DRD2 THRB COMT JAK2 JAK1
Micrometastasis	1e-05	5	Cell Proliferation Disorder	MMP2 GSK3B NOS2 PLAUR CA9	MMP2 GSK3B NOS2 PLAUR CA9
Fallopian tube carcinoma	1e-05	5	Urinary System Disease, Reproductive System Or Breast Disease, Cell Proliferation Disorder	PARP2 JAK2 JAK1 AKT2 MMP2	PARP2 JAK2 JAK1 AKT2 MMP2
Rectal carcinoma	2e-05	10	Cell Proliferation Disorder, Gastrointestinal Disease	TYMS MAP2K1 JAK1 JAK2 AKT2 PLAU PLAUR MMP2 GSK3B NOS3	TYMS MAP2K1 JAK1 JAK2 AKT2 PLAU PLAUR MMP2 GSK3B NOS3
Aldosterone-producing adenoma	2e-05	8	Cell Proliferation Disorder, Endocrine System Disease	HTR4 CA1 ANPEP MMP2 GSK3B CA9 PRKD1 PNMT	HTR4 CA1 ANPEP MMP2 GSK3B CA9 PRKD1 PNMT
Mucoepidermoid carcinoma	2e-05	7	Cell Proliferation Disorder	PRKCE PRKCD PRKD1 MMP2 NOS2 JAK2 GSK3B	PRKCE PRKCD PRKD1 MMP2 NOS2 JAK2 GSK3B
Cystic, mucinous, and serous neoplasm	2e-05	7	Cell Proliferation Disorder	PRKCD PRKD1 PRKCE MMP2 NOS2 JAK2 GSK3B	PRKCD PRKD1 PRKCE MMP2 NOS2 JAK2 GSK3B
Alcoholic liver cirrhosis	2e-05	6	Cell Proliferation Disorder, Endocrine System Disease, Psychiatric Disorder, Gastrointestinal Disease	MMP2 NOS3 NOS2 CYP2A6 CYP3A4 CYP2C19	MMP2 NOS3 NOS2 CYP2A6 CYP3A4 CYP2C19
Unspecified peripheral T-cell lymphoma	2e-05	6	Hematologic Disease, Cell Proliferation Disorder, Genetic, Familial Or Congenital Disease	HDAC1 HDAC2 HDAC6 HDAC8 JAK1 AKT2	HDAC1 HDAC2 HDAC6 HDAC8 JAK1 AKT2
Dysplastic nevus	2e-05	6	Integumentary System Disease, Cell Proliferation Disorder	NOS2 HTR2A MMP2 HRH4 HDAC2 MAP2K1	NOS2 HTR2A MMP2 HRH4 HDAC2 MAP2K1
Ovarian serous cystadenocarcinoma	2e-05	6	Urinary System Disease, Reproductive System Or Breast Disease, Cell Proliferation Disorder, Endocrine System Disease	HDAC8 HDAC1 HDAC6 HDAC2 MMP2 KDM1A	HDAC8 HDAC1 HDAC6 HDAC2 MMP2 KDM1A
Mixed endometrial stromal and smooth muscle tumor	2e-05	5	Urinary System Disease, Reproductive System Or Breast Disease, Cell Proliferation Disorder	LCK PARP2 MMP2 JAK1 TYMS	LCK PARP2 MMP2 JAK1 TYMS
Dopaminergic neuroblastoma	2e-05	3	Cell Proliferation Disorder, Nervous System Disease	SLC18A2 MAOB MAOA	SLC18A2 MAOB MAOA
Primary biliary cirrhosis	3e-05	10	Cell Proliferation Disorder, Endocrine System Disease, Gastrointestinal Disease	JAK2 JAK1 KISS1R NOS2 NOS3 CYP3A4 DPP9 DPP8 CA1 CYP2C19	JAK2 JAK1 KISS1R NOS2 NOS3 CYP3A4 DPP9 DPP8 CA1 CYP2C19
Epithelial neoplasm of rectum	3e-05	10	Cell Proliferation Disorder, Gastrointestinal Disease	TYMS MAP2K1 JAK1 JAK2 AKT2 PLAU PLAUR MMP2 GSK3B NOS3	TYMS MAP2K1 JAK1 JAK2 AKT2 PLAU PLAUR MMP2 GSK3B NOS3
Bladder transitional cell carcinoma	3e-05	10	Urinary System Disease, Cell Proliferation Disorder	MAP2K1 TYMS JAK2 JAK1 AKT2 LCK PARP2 MMP2 SIRT1 PBK	MAP2K1 TYMS JAK2 JAK1 AKT2 LCK PARP2 MMP2 SIRT1 PBK
Collecting duct carcinoma	3e-05	8	Urinary System Disease, Cell Proliferation Disorder	LCK PARP2 ANPEP NOS2 NOS3 CA9 KDM1A GSK3B	LCK PARP2 ANPEP NOS2 NOS3 CA9 KDM1A GSK3B
Benign neoplasm of adrenal gland	3e-05	7	Cell Proliferation Disorder, Endocrine System Disease	HTR4 CA1 CA9 ANPEP MMP2 GSK3B THRA	HTR4 CA1 CA9 ANPEP MMP2 GSK3B THRA
Polyp of large intestine	3e-05	7	Cell Proliferation Disorder, Gastrointestinal Disease	ADRA2C ADRA2A MMP2 HDAC1 NOS2 SIRT1 GSK3B	ADRA2C ADRA2A MMP2 HDAC1 NOS2 SIRT1 GSK3B
Hilar cholangiocarcinoma	3e-05	4	Cell Proliferation Disorder, Endocrine System Disease, Gastrointestinal Disease	MMP2 SLC7A5 MAOA SIGMAR1	MMP2 SLC7A5 MAOA SIGMAR1
Primary peritoneal serous adenocarcinoma	3e-05	3	Cell Proliferation Disorder, Gastrointestinal Disease	PARP2 JAK2 JAK1	PARP2 JAK2 JAK1
Biliary liver cirrhosis	4e-05	10	Cell Proliferation Disorder, Endocrine System Disease, Gastrointestinal Disease	JAK2 JAK1 KISS1R NOS3 NOS2 CYP3A4 DPP9 DPP8 CYP2C19 CA1	JAK2 JAK1 KISS1R NOS3 NOS2 CYP3A4 DPP9 DPP8 CYP2C19 CA1
Germinomatous germ cell tumor	4e-05	8	Cell Proliferation Disorder	PLAU PLAUR MMP2 KDM1A AOC1 GSK3B NOS2 CA9	PLAU PLAUR MMP2 KDM1A AOC1 GSK3B NOS2 CA9
Schwannoma	4e-05	7	Cell Proliferation Disorder, Nervous System Disease	MMP2 MAP2K1 PLAUR NOS2 PLAU SIRT1 SIRT2	MMP2 MAP2K1 PLAUR NOS2 PLAU SIRT1 SIRT2
Benign peripheral nerve sheath tumor	4e-05	7	Cell Proliferation Disorder, Nervous System Disease	MMP2 MAP2K1 PLAUR NOS2 PLAU SIRT1 SIRT2	MMP2 MAP2K1 PLAUR NOS2 PLAU SIRT1 SIRT2
Fibromatosis	4e-05	7	Cell Proliferation Disorder, Musculoskeletal Or Connective Tissue Disease	HDAC2 MMP2 SIRT1 GSK3B NOS2 NOS3 FAP	HDAC2 MMP2 SIRT1 GSK3B NOS2 NOS3 FAP
Oxyphilic adenoma	4e-05	6	Cell Proliferation Disorder, Endocrine System Disease	MMP2 CA9 DRD2 ANPEP CA12 CA1	MMP2 CA9 DRD2 ANPEP CA12 CA1
Vulvar squamous neoplasm	4e-05	5	Urinary System Disease, Reproductive System Or Breast Disease, Cell Proliferation Disorder	MMP2 PLAU PLAUR ROCK1 CA9	MMP2 PLAU PLAUR ROCK1 CA9
Ovarian clear cell cystadenocarcinoma	4e-05	4	Urinary System Disease, Reproductive System Or Breast Disease, Cell Proliferation Disorder, Endocrine System Disease	HDAC6 HDAC1 HDAC8 HDAC2	HDAC6 HDAC1 HDAC8 HDAC2
Choroid plexus neoplasm	4e-05	4	Cell Proliferation Disorder, Nervous System Disease	HTR2C HDAC6 PLAUR PLAU	HTR2C HDAC6 PLAUR PLAU
Acute myeloblastic leukemia without maturation	4e-05	4	Hematologic Disease, Cell Proliferation Disorder, Immune System Disease, Musculoskeletal Or Connective Tissue Disease, Genetic, Familial Or Congenital Disease	PRKD1 PRKCD PRKCE ANPEP	PRKD1 PRKCD PRKCE ANPEP
Gestational trophoblastic neoplasm	5e-05	6	Urinary System Disease, Reproductive System Or Breast Disease, Pregnancy Or Perinatal Disease, Cell Proliferation Disorder, Genetic, Familial Or Congenital Disease	TYMS NOS3 MMP2 JAK2 KISS1R SLC7A5	TYMS NOS3 MMP2 JAK2 KISS1R SLC7A5
Dedifferentiated chondrosarcoma	5e-05	4	Cell Proliferation Disorder, Musculoskeletal Or Connective Tissue Disease	JAK1 MMP2 PLAU GSK3B	JAK1 MMP2 PLAU GSK3B
Inverted papilloma	5e-05	4	Cell Proliferation Disorder	PRKCE PRKCD PRKD1 MMP2	PRKCE PRKCD PRKD1 MMP2
Tumor of testis and paratestis	6e-05	8	Cell Proliferation Disorder	MAP2K1 JAK1 TYMS CA9 MMP2 PLAUR GSK3B KDM1A	MAP2K1 JAK1 TYMS CA9 MMP2 PLAUR GSK3B KDM1A
Testicular germ cell tumor	6e-05	8	Urinary System Disease, Reproductive System Or Breast Disease, Cell Proliferation Disorder, Endocrine System Disease	MAP2K1 JAK1 TYMS CA9 MMP2 PLAUR GSK3B KDM1A	MAP2K1 JAK1 TYMS CA9 MMP2 PLAUR GSK3B KDM1A
Fallopian tube serous adenocarcinoma	6e-05	3	Urinary System Disease, Reproductive System Or Breast Disease, Cell Proliferation Disorder	JAK2 JAK1 PARP2	JAK2 JAK1 PARP2
Sessile serrated polyp	7e-05	9	Cell Proliferation Disorder, Gastrointestinal Disease	CYP3A4 SLC15A1 CA9 SLC6A4 NOS2 CA1 SLC7A5 CES1 CYP2C9	CYP3A4 SLC15A1 CA9 SLC6A4 NOS2 CA1 SLC7A5 CES1 CYP2C9
Small intestine carcinoma	7e-05	8	Cell Proliferation Disorder, Gastrointestinal Disease	MAP2K1 TYMS JAK1 MMP2 CA9 JAK2 SLC7A5 GSK3B	MAP2K1 TYMS JAK1 MMP2 CA9 JAK2 SLC7A5 GSK3B
Hereditary breast cancer	7e-05	6	Urinary System Disease, Reproductive System Or Breast Disease, Integumentary System Disease, Cell Proliferation Disorder, Respiratory Or Thoracic Disease, Genetic, Familial Or Congenital Disease	PARP2 AKT2 COMT TYMS JAK2 SIRT1	PARP2 AKT2 COMT TYMS JAK2 SIRT1
Hyperparathyroidism-jaw tumor syndrome	7e-05	5	Urinary System Disease, Cell Proliferation Disorder, Endocrine System Disease, Nutritional Or Metabolic Disease, Genetic, Familial Or Congenital Disease	JAK1 NEK1 SIRT2 AKT2 CES1	JAK1 NEK1 SIRT2 AKT2 CES1
Desmoid-type fibromatosis	7e-05	4	Cell Proliferation Disorder, Musculoskeletal Or Connective Tissue Disease	MMP2 GSK3B SIRT1 FAP	MMP2 GSK3B SIRT1 FAP
Gonadal germ cell tumor	8e-05	8	Cell Proliferation Disorder	MAP2K1 JAK1 TYMS CA9 MMP2 PLAUR GSK3B KDM1A	MAP2K1 JAK1 TYMS CA9 MMP2 PLAUR GSK3B KDM1A
Embryonal rhabdomyosarcoma	8e-05	7	Cell Proliferation Disorder, Musculoskeletal Or Connective Tissue Disease, Nervous System Disease, Genetic, Familial Or Congenital Disease	AKT2 MMP2 SIRT1 SIRT2 PARP2 MAP2K1 GSK3B	AKT2 MMP2 SIRT1 SIRT2 PARP2 MAP2K1 GSK3B
Duodenum cancer	8e-05	7	Cell Proliferation Disorder, Gastrointestinal Disease	MAP2K1 JAK1 TYMS MMP2 JAK2 SLC7A5 GSK3B	MAP2K1 JAK1 TYMS MMP2 JAK2 SLC7A5 GSK3B
Carcinoma of duodenum	8e-05	7	Cell Proliferation Disorder, Gastrointestinal Disease	MAP2K1 JAK1 TYMS MMP2 JAK2 SLC7A5 GSK3B	MAP2K1 JAK1 TYMS MMP2 JAK2 SLC7A5 GSK3B
Epidermal appendage tumor	8e-05	7	Integumentary System Disease, Cell Proliferation Disorder	JAK1 MMP2 CA9 GSK3B KDM1A PLAUR PLAU	JAK1 MMP2 CA9 GSK3B KDM1A PLAUR PLAU
Pericytic neoplasm	8e-05	5	Cell Proliferation Disorder	ROCK1 CA9 MMP2 ANPEP MAP2K1	ROCK1 CA9 MMP2 ANPEP MAP2K1
Bone chondrosarcoma	8e-05	4	Cell Proliferation Disorder, Musculoskeletal Or Connective Tissue Disease	JAK1 MMP2 PLAU GSK3B	JAK1 MMP2 PLAU GSK3B
Rare vulvovaginal tumor	8e-05	4	Urinary System Disease, Reproductive System Or Breast Disease, Cell Proliferation Disorder	MMP2 PLAU PLAUR CA9	MMP2 PLAU PLAUR CA9
Fallopian tube adenocarcinoma	8e-05	3	Urinary System Disease, Reproductive System Or Breast Disease, Cell Proliferation Disorder	JAK2 JAK1 PARP2	JAK2 JAK1 PARP2
Genetic skin tumor	9e-05	11	Integumentary System Disease, Cell Proliferation Disorder, Genetic, Familial Or Congenital Disease	THRB THRA MAP2K1 HDAC6 LCK SIRT2 KISS1R GSK3B PARP2 MMP2 ...	THRB THRA MAP2K1 HDAC6 LCK SIRT2 KISS1R GSK3B PARP2 MMP2 TACR1
Gestational trophoblastic disease	9e-05	7	Urinary System Disease, Reproductive System Or Breast Disease, Pregnancy Or Perinatal Disease, Cell Proliferation Disorder	KISS1R TYMS MMP2 NOS3 JAK2 PLAUR SLC7A5	KISS1R TYMS MMP2 NOS3 JAK2 PLAUR SLC7A5
Tumor of duodenum	9e-05	7	Cell Proliferation Disorder, Gastrointestinal Disease	MAP2K1 JAK1 TYMS MMP2 JAK2 SLC7A5 GSK3B	MAP2K1 JAK1 TYMS MMP2 JAK2 SLC7A5 GSK3B
Genetic gynecological tumor	9e-05	6	Urinary System Disease, Reproductive System Or Breast Disease, Cell Proliferation Disorder, Genetic, Familial Or Congenital Disease	PARP2 AKT2 COMT TYMS JAK2 SIRT1	PARP2 AKT2 COMT TYMS JAK2 SIRT1
Plasma cell leukemia	9e-05	5	Hematologic Disease, Cell Proliferation Disorder, Immune System Disease, Musculoskeletal Or Connective Tissue Disease, Genetic, Familial Or Congenital Disease	HDAC1 HDAC6 HDAC2 HDAC8 ANPEP	HDAC1 HDAC6 HDAC2 HDAC8 ANPEP
Endometrial stromal sarcoma	9e-05	5	Urinary System Disease, Reproductive System Or Breast Disease, Cell Proliferation Disorder	HDAC2 COMT MMP2 HDAC1 JAK2	HDAC2 COMT MMP2 HDAC1 JAK2
Angiomyolipoma	9e-05	4	Cell Proliferation Disorder	SIRT1 MMP2 CA9 JAK2	SIRT1 MMP2 CA9 JAK2
Capillary hemangioma	0.0001	8	Cell Proliferation Disorder, Cardiovascular Disease	MAP2K1 JAK1 AKT2 JAK2 CA9 NOS3 MMP2 PLAUR	MAP2K1 JAK1 AKT2 JAK2 CA9 NOS3 MMP2 PLAUR
Extragonadal non-dysgerminomatous germ cell tumor	0.0001	8	Cell Proliferation Disorder	JAK1 MMP2 JAK2 CA9 SLC7A5 HDAC1 THRA KDM1A	JAK1 MMP2 JAK2 CA9 SLC7A5 HDAC1 THRA KDM1A
Extragonadal nonseminomatous germ cell tumor	0.0001	8	Cell Proliferation Disorder	JAK1 MMP2 JAK2 CA9 SLC7A5 HDAC1 THRA KDM1A	JAK1 MMP2 JAK2 CA9 SLC7A5 HDAC1 THRA KDM1A
Testicular neoplasm	0.0001	8	Urinary System Disease, Cell Proliferation Disorder	MAP2K1 JAK1 TYMS CA9 MMP2 PLAUR GSK3B KDM1A	MAP2K1 JAK1 TYMS CA9 MMP2 PLAUR GSK3B KDM1A
Extragonadal germ cell cancer	0.0001	8	Cell Proliferation Disorder	JAK1 MMP2 JAK2 CA9 SLC7A5 HDAC1 THRA KDM1A	JAK1 MMP2 JAK2 CA9 SLC7A5 HDAC1 THRA KDM1A
Pre-malignant neoplasm	0.0001	6	Cell Proliferation Disorder	TYMS MMP2 KAT2B CYP2C9 SIRT1 ANPEP	TYMS MMP2 KAT2B CYP2C9 SIRT1 ANPEP
Cutaneous squamous cell carcinoma	0.0001	6	Integumentary System Disease, Cell Proliferation Disorder	MMP2 KDM1A JAK2 SIRT1 GSK3B CYP3A4	MMP2 KDM1A JAK2 SIRT1 GSK3B CYP3A4
Nodular melanoma	0.0001	6	Integumentary System Disease, Cell Proliferation Disorder, Endocrine System Disease	MAP2K1 JAK2 AKT2 MMP2 CA9 PLAUR	MAP2K1 JAK2 AKT2 MMP2 CA9 PLAUR
Endometrial stromal tumor	0.0001	5	Urinary System Disease, Reproductive System Or Breast Disease, Cell Proliferation Disorder	HDAC2 COMT MMP2 HDAC1 JAK2	HDAC2 COMT MMP2 HDAC1 JAK2
Benign neoplasm of sweat gland	0.0001	5	Integumentary System Disease, Cell Proliferation Disorder	MMP2 KDM1A GSK3B PLAUR PLAU	MMP2 KDM1A GSK3B PLAUR PLAU
Spinal cord neoplasm	0.0001	4	Cell Proliferation Disorder, Nervous System Disease	HDAC1 HDAC2 HDAC6 NOS2	HDAC1 HDAC2 HDAC6 NOS2
Tubular adenoma	0.0001	4	Cell Proliferation Disorder	SLC7A5 PLAU PLAUR CA1	SLC7A5 PLAU PLAUR CA1
Penile cancer	0.0001	4	Urinary System Disease, Reproductive System Or Breast Disease, Cell Proliferation Disorder	LCK CA9 TYMS MMP2	LCK CA9 TYMS MMP2
Cranial nerve neoplasm	0.0001	4	Cell Proliferation Disorder, Nervous System Disease	PRKCD MAP2K1 PRKD1 PRKCE	PRKCD MAP2K1 PRKD1 PRKCE
Cancer-related condition	0.0001	2	Cell Proliferation Disorder	SLC6A2 SLC6A3	SLC6A2 SLC6A3
Uterine leiomyosarcoma	0.0002	10	Urinary System Disease, Reproductive System Or Breast Disease, Cell Proliferation Disorder, Musculoskeletal Or Connective Tissue Disease, Infectious Disease	LCK PARP2 PBK TYMS CDC7 MMP2 SLC7A5 TACR1 JAK1 ADORA1	LCK PARP2 PBK TYMS CDC7 MMP2 SLC7A5 TACR1 JAK1 ADORA1
Extragonadal germ cell tumor	0.0002	8	Cell Proliferation Disorder	JAK1 MMP2 JAK2 CA9 SLC7A5 HDAC1 THRA KDM1A	JAK1 MMP2 JAK2 CA9 SLC7A5 HDAC1 THRA KDM1A
Adenosquamous carcinoma	0.0002	7	Integumentary System Disease, Cell Proliferation Disorder	JAK2 TYMS LCK MAP2K1 AKT2 CA9 MMP2	JAK2 TYMS LCK MAP2K1 AKT2 CA9 MMP2
Seminoma	0.0002	7	Cell Proliferation Disorder	PLAU PLAUR MMP2 KDM1A GSK3B CA9 NOS2	PLAU PLAUR MMP2 KDM1A GSK3B CA9 NOS2
Embryonal carcinoma	0.0002	7	Cell Proliferation Disorder	JAK1 MMP2 CA9 HDAC1 SLC7A5 THRA KDM1A	JAK1 MMP2 CA9 HDAC1 SLC7A5 THRA KDM1A
Placenta neoplasm	0.0002	6	Urinary System Disease, Reproductive System Or Breast Disease, Pregnancy Or Perinatal Disease, Cell Proliferation Disorder	KISS1R MMP2 JAK2 PLAUR NOS3 SLC7A5	KISS1R MMP2 JAK2 PLAUR NOS3 SLC7A5
Oligoastrocytoma	0.0002	5	Cell Proliferation Disorder, Nervous System Disease	MMP2 CA9 PLAUR NOS3 SLC6A4	MMP2 CA9 PLAUR NOS3 SLC6A4
Oligoastrocytic tumor	0.0002	5	Cell Proliferation Disorder, Nervous System Disease	MMP2 CA9 PLAUR NOS3 SLC6A4	MMP2 CA9 PLAUR NOS3 SLC6A4
Acute myelomonocytic leukemia	0.0002	4	Hematologic Disease, Cell Proliferation Disorder, Immune System Disease, Musculoskeletal Or Connective Tissue Disease, Genetic, Familial Or Congenital Disease	PRKD1 PRKCD PRKCE ANPEP	PRKD1 PRKCD PRKCE ANPEP
Lung sarcomatoid carcinoma	0.0002	4	Cell Proliferation Disorder, Respiratory Or Thoracic Disease	JAK1 JAK2 PLAU PLAUR	JAK1 JAK2 PLAU PLAUR
Mediastinal malignant lymphoma	0.0002	4	Hematologic Disease, Cell Proliferation Disorder, Respiratory Or Thoracic Disease, Genetic, Familial Or Congenital Disease	SIRT1 JAK2 HDAC1 NOS2	SIRT1 JAK2 HDAC1 NOS2
Thalamic cancer	0.0002	4	Cell Proliferation Disorder, Nervous System Disease	ADRA2C ADRA2A LCK FYN	ADRA2C ADRA2A LCK FYN
Dysplastic oral keratinocyte	0.0002	4	Integumentary System Disease, Cell Proliferation Disorder	NOS2 HTR2A HRH4 HDAC2	NOS2 HTR2A HRH4 HDAC2
Diencephalic cancer	0.0002	4	Cell Proliferation Disorder, Nervous System Disease	ADRA2A ADRA2C LCK FYN	ADRA2A ADRA2C LCK FYN
Supratentorial cancer	0.0002	4	Cell Proliferation Disorder, Nervous System Disease	ADRA2A ADRA2C LCK FYN	ADRA2A ADRA2C LCK FYN
Ganglioglioma	0.0002	4	Cell Proliferation Disorder, Nervous System Disease	MAP2K1 PLAUR PLAU KAT2B	MAP2K1 PLAUR PLAU KAT2B
Mast cell sarcoma	0.0002	3	Hematologic Disease, Cell Proliferation Disorder, Immune System Disease, Genetic, Familial Or Congenital Disease	CYP2C9 NOS2 CYP2C19	CYP2C9 NOS2 CYP2C19
Multiple symmetric lipomatosis	0.0002	3	Integumentary System Disease, Cell Proliferation Disorder, Musculoskeletal Or Connective Tissue Disease	ROCK1 SIRT1 NOS2	ROCK1 SIRT1 NOS2
Cystic renal cell carcinoma	0.0002	2	Urinary System Disease, Cell Proliferation Disorder	CA9 GSK3B	CA9 GSK3B
Papillary renal cell carcinoma	0.0003	13	Urinary System Disease, Cell Proliferation Disorder	JAK2 JAK1 AKT2 LCK MAP2K1 KCNJ1 CA12 CA9 TYMS CAPN1 ...	JAK2 JAK1 AKT2 LCK MAP2K1 KCNJ1 CA12 CA9 TYMS CAPN1 PRKCE PLAU MMP2
Cecum carcinoma	0.0003	8	Cell Proliferation Disorder, Gastrointestinal Disease	MAP2K1 LCK JAK1 JAK2 AKT2 PRKCE PRKCD PRKD1	MAP2K1 LCK JAK1 JAK2 AKT2 PRKCE PRKCD PRKD1
Cecum cancer	0.0003	8	Cell Proliferation Disorder, Gastrointestinal Disease	MAP2K1 JAK2 LCK JAK1 AKT2 PRKCD PRKCE PRKD1	MAP2K1 JAK2 LCK JAK1 AKT2 PRKCD PRKCE PRKD1
Cecal neoplasm	0.0003	8	Cell Proliferation Disorder, Gastrointestinal Disease	JAK1 MAP2K1 JAK2 LCK AKT2 PRKCD PRKCE PRKD1	JAK1 MAP2K1 JAK2 LCK AKT2 PRKCD PRKCE PRKD1
Ampulla of vater cancer	0.0003	6	Cell Proliferation Disorder, Endocrine System Disease, Gastrointestinal Disease	MAP2K1 JAK1 TYMS MMP2 SLC7A5 GSK3B	MAP2K1 JAK1 TYMS MMP2 SLC7A5 GSK3B
Ampulla of Vater Carcinoma	0.0003	6	Cell Proliferation Disorder, Endocrine System Disease, Gastrointestinal Disease	MAP2K1 JAK1 TYMS MMP2 SLC7A5 GSK3B	MAP2K1 JAK1 TYMS MMP2 SLC7A5 GSK3B
Ampulla of vater neoplasm	0.0003	6	Cell Proliferation Disorder, Endocrine System Disease, Gastrointestinal Disease	MAP2K1 JAK1 TYMS MMP2 SLC7A5 GSK3B	MAP2K1 JAK1 TYMS MMP2 SLC7A5 GSK3B
Common bile duct neoplasm	0.0003	6	Cell Proliferation Disorder, Endocrine System Disease, Gastrointestinal Disease	MAP2K1 JAK1 TYMS MMP2 SLC7A5 GSK3B	MAP2K1 JAK1 TYMS MMP2 SLC7A5 GSK3B
Ameloblastoma	0.0003	5	Cell Proliferation Disorder, Musculoskeletal Or Connective Tissue Disease, Gastrointestinal Disease	MMP2 NOS2 TACR1 MAP2K1 CA9	MMP2 NOS2 TACR1 MAP2K1 CA9
Vulvar neoplasm	0.0003	5	Urinary System Disease, Reproductive System Or Breast Disease, Cell Proliferation Disorder	CA9 MMP2 ROCK1 PLAU PLAUR	CA9 MMP2 ROCK1 PLAU PLAUR
Cystadenoma	0.0003	5	Cell Proliferation Disorder	AKT2 MMP2 CA9 KDM1A CA6	AKT2 MMP2 CA9 KDM1A CA6
Malignant epithelioid mesothelioma	0.0003	5	Cell Proliferation Disorder, Gastrointestinal Disease, Respiratory Or Thoracic Disease	MAP2K1 AKT2 JAK1 CA9 MMP2	MAP2K1 AKT2 JAK1 CA9 MMP2
Invasive lobular carcinoma	0.0003	4	Reproductive System Or Breast Disease, Integumentary System Disease, Cell Proliferation Disorder, Respiratory Or Thoracic Disease	GSK3B CA9 PRKD1 THRA	GSK3B CA9 PRKD1 THRA
Multiple endocrine neoplasia type 1	0.0003	4	Injury, Poisoning Or Other Complication, Cell Proliferation Disorder, Endocrine System Disease, Nutritional Or Metabolic Disease, Genetic, Familial Or Congenital Disease	SLC18A2 CAPN1 HRH2 GSK3B	SLC18A2 CAPN1 HRH2 GSK3B
Papillary cystic neoplasm	0.0003	3	Cell Proliferation Disorder	MMP2 PRKCD CA9	MMP2 PRKCD CA9
Non-seminomatous lesion	0.0003	3	Urinary System Disease, Reproductive System Or Breast Disease, Cell Proliferation Disorder, Endocrine System Disease	MMP2 ROCK1 ROCK2	MMP2 ROCK1 ROCK2
Osteoblastoma	0.0003	3	Cell Proliferation Disorder, Musculoskeletal Or Connective Tissue Disease	FYN SLC7A5 TACR1	FYN SLC7A5 TACR1
Diffuse gastric adenocarcinoma	0.0004	6	Cell Proliferation Disorder, Gastrointestinal Disease	MAP2K1 JAK1 TYMS NOS2 CA9 PLAU	MAP2K1 JAK1 TYMS NOS2 CA9 PLAU
Diffuse type adenocarcinoma	0.0004	6	Cell Proliferation Disorder	MAP2K1 JAK1 TYMS NOS2 CA9 PLAU	MAP2K1 JAK1 TYMS NOS2 CA9 PLAU
Primary effusion lymphoma	0.0004	5	Hematologic Disease, Cell Proliferation Disorder, Immune System Disease, Infectious Disease, Genetic, Familial Or Congenital Disease	SIRT1 JAK2 JAK1 GSK3B PRKD1	SIRT1 JAK2 JAK1 GSK3B PRKD1
Appendix carcinoma	0.0004	4	Cell Proliferation Disorder, Gastrointestinal Disease	MAP2K1 PRKD1 PRKCE PRKCD	MAP2K1 PRKD1 PRKCE PRKCD
Appendix cancer	0.0004	4	Cell Proliferation Disorder, Gastrointestinal Disease	MAP2K1 PRKCD PRKD1 PRKCE	MAP2K1 PRKCD PRKD1 PRKCE
Neoplasm of major salivary gland	0.0004	4	Cell Proliferation Disorder, Gastrointestinal Disease	JAK1 LCK FYN MMP2	JAK1 LCK FYN MMP2
Columnar Cell Hyperplasia of the Breast	0.0004	3	Reproductive System Or Breast Disease, Integumentary System Disease, Cell Proliferation Disorder, Respiratory Or Thoracic Disease	NOS2 NOS3 GSK3B	NOS2 NOS3 GSK3B
Ampulla of Vater adenocarcinoma	0.0004	3	Cell Proliferation Disorder, Endocrine System Disease, Gastrointestinal Disease	TYMS MMP2 SLC7A5	TYMS MMP2 SLC7A5
Uterine carcinosarcoma	0.0005	7	Urinary System Disease, Reproductive System Or Breast Disease, Cell Proliferation Disorder	MAP2K1 AKT2 JAK2 JAK1 LCK PARP2 MMP2	MAP2K1 AKT2 JAK2 JAK1 LCK PARP2 MMP2
Adrenocortical adenoma	0.0005	6	Cell Proliferation Disorder, Endocrine System Disease	HTR4 CA1 CA9 ANPEP MMP2 GSK3B	HTR4 CA1 CA9 ANPEP MMP2 GSK3B
Breast fibrocystic disease	0.0005	6	Reproductive System Or Breast Disease, Integumentary System Disease, Cell Proliferation Disorder, Respiratory Or Thoracic Disease	MMP2 KISS1R COMT CA9 HTR4 MAOA	MMP2 KISS1R COMT CA9 HTR4 MAOA
Reticulum cell sarcoma	0.0005	5	Hematologic Disease, Cell Proliferation Disorder, Immune System Disease, Genetic, Familial Or Congenital Disease	PLAU PLAUR NOS2 ANPEP NOS3	PLAU PLAUR NOS2 ANPEP NOS3
Hypohidrotic ectodermal dysplasia	0.0005	5	Disease Of Visual System, Integumentary System Disease, Cell Proliferation Disorder, Musculoskeletal Or Connective Tissue Disease, Genetic, Familial Or Congenital Disease	HDAC6 LCK CHRNA7 CHRNA4 ROCK1	HDAC6 LCK CHRNA7 CHRNA4 ROCK1
Epithelial tumor of the appendix	0.0005	4	Cell Proliferation Disorder, Gastrointestinal Disease	MAP2K1 PRKCE PRKCD PRKD1	MAP2K1 PRKCE PRKCD PRKD1
Mastocytoma	0.0005	4	Hematologic Disease, Cell Proliferation Disorder	JAK2 TYMS HRH4 JAK1	JAK2 TYMS HRH4 JAK1
Extracutaneous mastocytoma	0.0005	4	Hematologic Disease, Cell Proliferation Disorder, Immune System Disease, Genetic, Familial Or Congenital Disease	JAK2 TYMS HRH4 JAK1	JAK2 TYMS HRH4 JAK1
Eye carcinoma	0.0005	3	Disease Of Visual System, Cell Proliferation Disorder, Nervous System Disease	JAK1 MMP2 SIRT1	JAK1 MMP2 SIRT1
Langerhans cell histiocytosis	0.0006	4	Hematologic Disease, Cell Proliferation Disorder, Immune System Disease, Genetic, Familial Or Congenital Disease	MAP2K1 AKT2 SLC18A2 JAK2	MAP2K1 AKT2 SLC18A2 JAK2
Cavernous hemangioma	0.0006	3	Hematologic Disease, Cell Proliferation Disorder, Cardiovascular Disease	ROCK2 PLAU ROCK1	ROCK2 PLAU ROCK1
Mast-cell leukemia	0.0006	3	Hematologic Disease, Cell Proliferation Disorder, Immune System Disease, Musculoskeletal Or Connective Tissue Disease, Genetic, Familial Or Congenital Disease	PRKCD PRKD1 PRKCE	PRKCD PRKD1 PRKCE
Human papillomavirus-related squamous cell carcinoma	0.0006	2	Integumentary System Disease, Cell Proliferation Disorder, Infectious Disease	TYMS HRH2	TYMS HRH2
Clear cell meningioma	0.0006	2	Cell Proliferation Disorder, Nervous System Disease	CA9 MMP2	CA9 MMP2
Central nervous system primitive neuroectodermal neoplasm	0.0007	7	Cell Proliferation Disorder, Nervous System Disease	JAK2 LCK MAP2K1 JAK1 PRKCD PRKD1 PRKCE	JAK2 LCK MAP2K1 JAK1 PRKCD PRKD1 PRKCE
Gallbladder adenocarcinoma	0.0007	6	Cell Proliferation Disorder, Gastrointestinal Disease	MAP2K1 JAK1 AKT2 JAK2 MMP2 NOS2	MAP2K1 JAK1 AKT2 JAK2 MMP2 NOS2
Mediastinal cancer	0.0007	4	Cell Proliferation Disorder, Respiratory Or Thoracic Disease	SIRT1 JAK2 HDAC1 NOS2	SIRT1 JAK2 HDAC1 NOS2
Hidrocystoma	0.0007	4	Integumentary System Disease, Cell Proliferation Disorder	MMP2 KDM1A PLAU PLAUR	MMP2 KDM1A PLAU PLAUR
Central nervous system sarcoma	0.0007	4	Cell Proliferation Disorder, Nervous System Disease	KDM1A HDAC1 SIRT1 HDAC2	KDM1A HDAC1 SIRT1 HDAC2
Endometrial serous adenocarcinoma	0.0007	3	Urinary System Disease, Reproductive System Or Breast Disease, Cell Proliferation Disorder	KDM1A MMP2 PLAUR	KDM1A MMP2 PLAUR
Oral cavity mucoepidermoid carcinoma	0.0007	3	Cell Proliferation Disorder, Gastrointestinal Disease	PRKD1 PRKCE PRKCD	PRKD1 PRKCE PRKCD
Atypical lipomatous tumor	0.0008	5	Cell Proliferation Disorder, Musculoskeletal Or Connective Tissue Disease	GSK3B NOS2 MMP2 NOS3 SIRT1	GSK3B NOS2 MMP2 NOS3 SIRT1
Benign soft tissue neoplasm	0.0008	5	Cell Proliferation Disorder, Musculoskeletal Or Connective Tissue Disease	MMP2 CYP2C9 PLAU NOS2 MAP2K1	MMP2 CYP2C9 PLAU NOS2 MAP2K1
Small cell sarcoma	0.0008	4	Cell Proliferation Disorder	JAK2 MMP2 KDM1A SIRT1	JAK2 MMP2 KDM1A SIRT1
Neoplasm of mediastinum	0.0009	4	Cell Proliferation Disorder, Respiratory Or Thoracic Disease	SIRT1 JAK2 HDAC1 NOS2	SIRT1 JAK2 HDAC1 NOS2
Bronchoalveolar adenocarcinoma	0.001	7	Cell Proliferation Disorder, Respiratory Or Thoracic Disease	AKT2 JAK2 ANPEP MMP2 NOS2 PRMT6 CHRNA7	AKT2 JAK2 ANPEP MMP2 NOS2 PRMT6 CHRNA7
Carcinosarcoma	0.001	7	Cell Proliferation Disorder	JAK1 AKT2 JAK2 MAP2K1 PARP2 LCK MMP2	JAK1 AKT2 JAK2 MAP2K1 PARP2 LCK MMP2
Endometrioid tumor	0.001	7	Urinary System Disease, Reproductive System Or Breast Disease, Cell Proliferation Disorder	MAP2K1 LCK JAK1 AKT2 JAK2 PARP2 CA6	MAP2K1 LCK JAK1 AKT2 JAK2 PARP2 CA6
Ovarian endometrial cancer	0.001	7	Urinary System Disease, Reproductive System Or Breast Disease, Cell Proliferation Disorder, Endocrine System Disease	MAP2K1 LCK JAK1 AKT2 JAK2 PARP2 CA6	MAP2K1 LCK JAK1 AKT2 JAK2 PARP2 CA6
RAS-associated autoimmune leukoproliferative disease	0.001	5	Cell Proliferation Disorder, Immune System Disease, Genetic, Familial Or Congenital Disease	JAK2 CHRNA7 CDC7 PRKCD KISS1R	JAK2 CHRNA7 CDC7 PRKCD KISS1R
Duodenal adenocarcinoma	0.001	4	Cell Proliferation Disorder, Gastrointestinal Disease	MAP2K1 TYMS MMP2 SLC7A5	MAP2K1 TYMS MMP2 SLC7A5
Ectodermal dysplasia and immunodeficiency 1	0.001	4	Disease Of Visual System, Integumentary System Disease, Cell Proliferation Disorder, Immune System Disease, Musculoskeletal Or Connective Tissue Disease, Genetic, Familial Or Congenital Disease	HDAC6 LCK CHRNA4 CHRNA7	HDAC6 LCK CHRNA4 CHRNA7
Cirrhosis, familial	0.001	4	Cell Proliferation Disorder, Endocrine System Disease, Gastrointestinal Disease, Genetic, Familial Or Congenital Disease	NOS3 CHRNA3 SIRT1 HDAC2	NOS3 CHRNA3 SIRT1 HDAC2
Myxoma	0.001	4	Cell Proliferation Disorder, Musculoskeletal Or Connective Tissue Disease	MMP2 CYP2C9 PLAU NOS2	MMP2 CYP2C9 PLAU NOS2
Hypohidrotic ectodermal dysplasia with immunodeficiency	0.001	4	Disease Of Visual System, Integumentary System Disease, Cell Proliferation Disorder, Immune System Disease, Musculoskeletal Or Connective Tissue Disease, Genetic, Familial Or Congenital Disease	HDAC6 LCK CHRNA7 CHRNA4	HDAC6 LCK CHRNA7 CHRNA4
Splenic marginal zone lymphoma	0.001	4	Hematologic Disease, Cell Proliferation Disorder, Immune System Disease, Gastrointestinal Disease, Genetic, Familial Or Congenital Disease	LCK FYN ANPEP MAP2K1	LCK FYN ANPEP MAP2K1
Prolymphocytic leukemia	0.001	4	Hematologic Disease, Cell Proliferation Disorder, Immune System Disease, Musculoskeletal Or Connective Tissue Disease, Genetic, Familial Or Congenital Disease	JAK1 ANPEP PNP JAK2	JAK1 ANPEP PNP JAK2
Tonsil carcinoma	0.001	3	Cell Proliferation Disorder, Immune System Disease, Gastrointestinal Disease, Respiratory Or Thoracic Disease	JAK1 NOS3 NOS2	JAK1 NOS3 NOS2
Odontogenic cyst	0.001	3	Cell Proliferation Disorder	NOS2 MMP2 CDC7	NOS2 MMP2 CDC7
Mucinous cystadenoma	0.001	3	Cell Proliferation Disorder	KDM1A CA9 CA6	KDM1A CA9 CA6
LEOPARD syndrome	0.001	3	Disease Of Visual System, Integumentary System Disease, Cell Proliferation Disorder, Musculoskeletal Or Connective Tissue Disease, Nervous System Disease, Cardiovascular Disease, Respiratory Or Thoracic Disease, Genetic, Familial Or Congenital Disease	MAP2K1 KISS1R GSK3B	MAP2K1 KISS1R GSK3B
Mixed phenotype acute leukemia	0.001	3	Hematologic Disease, Cell Proliferation Disorder, Immune System Disease, Musculoskeletal Or Connective Tissue Disease, Genetic, Familial Or Congenital Disease	JAK1 ANPEP MAP2K1	JAK1 ANPEP MAP2K1
Myeloid sarcoma	0.001	3	Hematologic Disease, Cell Proliferation Disorder, Immune System Disease, Musculoskeletal Or Connective Tissue Disease, Genetic, Familial Or Congenital Disease	JAK2 PIM2 ANPEP	JAK2 PIM2 ANPEP
Olfactory nerve neoplasm	0.001	3	Cell Proliferation Disorder, Nervous System Disease	PRKCE PRKCD PRKD1	PRKCE PRKCD PRKD1
Extracranial neuroblastoma	0.001	3	Cell Proliferation Disorder, Nervous System Disease	PRKCD PRKD1 PRKCE	PRKCD PRKD1 PRKCE
Olfactory neuroblastoma	0.001	3	Cell Proliferation Disorder, Nervous System Disease, Respiratory Or Thoracic Disease	PRKCD PRKCE PRKD1	PRKCD PRKCE PRKD1
Keratocystic odontogenic tumor	0.001	3	Cell Proliferation Disorder, Musculoskeletal Or Connective Tissue Disease, Gastrointestinal Disease	MMP2 CDC7 NOS2	MMP2 CDC7 NOS2
Malignant cranial nerve neoplasm	0.001	3	Cell Proliferation Disorder, Nervous System Disease	PRKCD PRKD1 PRKCE	PRKCD PRKD1 PRKCE
Urinary tract non-invasive transitional cell neoplasm	0.001	2	Urinary System Disease, Cell Proliferation Disorder	NOS2 PLAUR	NOS2 PLAUR
TSH-secreting pituitary adenoma	0.001	2	Cell Proliferation Disorder, Endocrine System Disease, Musculoskeletal Or Connective Tissue Disease, Nervous System Disease	THRB DRD2	THRB DRD2
Scirrhous adenocarcinoma	0.001	2	Cell Proliferation Disorder, Musculoskeletal Or Connective Tissue Disease	SLC7A5 PLAUR	SLC7A5 PLAUR
Plexiform ameloblastoma	0.001	2	Cell Proliferation Disorder, Musculoskeletal Or Connective Tissue Disease, Gastrointestinal Disease	MMP2 NOS2	MMP2 NOS2
TSH producing pituitary tumor	0.001	2	Cell Proliferation Disorder, Endocrine System Disease, Musculoskeletal Or Connective Tissue Disease, Nervous System Disease	THRB DRD2	THRB DRD2
Grade II meningioma	0.001	2	Cell Proliferation Disorder, Nervous System Disease	MAP2K1 JAK1	MAP2K1 JAK1
Intestinal type adenocarcinoma	0.002	6	Cell Proliferation Disorder, Gastrointestinal Disease	MAP2K1 JAK1 LCK AKT2 TYMS CA9	MAP2K1 JAK1 LCK AKT2 TYMS CA9
Dermis tumor	0.002	5	Integumentary System Disease, Cell Proliferation Disorder	LCK CES2 GSK3B THRB MMP2	LCK CES2 GSK3B THRB MMP2
Acinar cell carcinoma	0.002	5	Cell Proliferation Disorder	JAK1 AKT2 CA6 MMP2 GSK3B	JAK1 AKT2 CA6 MMP2 GSK3B
Bone benign neoplasm	0.002	5	Cell Proliferation Disorder, Musculoskeletal Or Connective Tissue Disease	MAP2K1 THRA CA13 CA9 MMP2	MAP2K1 THRA CA13 CA9 MMP2
Appendiceal neoplasm	0.002	4	Cell Proliferation Disorder, Gastrointestinal Disease	MAP2K1 PRKCD PRKCE PRKD1	MAP2K1 PRKCD PRKCE PRKD1
Non-functioning pituitary adenoma	0.002	4	Cell Proliferation Disorder, Endocrine System Disease, Musculoskeletal Or Connective Tissue Disease, Nervous System Disease	DRD2 SIRT1 GSK3B MAP2K1	DRD2 SIRT1 GSK3B MAP2K1
Non-functioning pituitary gland neoplasm	0.002	4	Cell Proliferation Disorder, Endocrine System Disease, Musculoskeletal Or Connective Tissue Disease, Nervous System Disease	DRD2 SIRT1 GSK3B MAP2K1	DRD2 SIRT1 GSK3B MAP2K1
Renal pelvis carcinoma	0.002	4	Urinary System Disease, Cell Proliferation Disorder	MMP2 ADRA2A THRB JAK2	MMP2 ADRA2A THRB JAK2
Precursor T-lymphoblastic lymphoma/leukemia	0.002	4	Hematologic Disease, Cell Proliferation Disorder, Immune System Disease, Musculoskeletal Or Connective Tissue Disease	JAK1 JAK2 HRH2 ANPEP	JAK1 JAK2 HRH2 ANPEP
Ovarian serous carcinoma	0.002	4	Urinary System Disease, Reproductive System Or Breast Disease, Cell Proliferation Disorder, Endocrine System Disease	NOS2 HDAC2 AKT2 GSK3B	NOS2 HDAC2 AKT2 GSK3B
Inflammatory myofibroblastic tumor	0.002	4	Cell Proliferation Disorder	MAOA SIRT1 MMP2 NOS3	MAOA SIRT1 MMP2 NOS3
Parathyroid gland carcinoma	0.002	4	Cell Proliferation Disorder, Endocrine System Disease, Nutritional Or Metabolic Disease	JAK1 AKT2 MMP2 GSK3B	JAK1 AKT2 MMP2 GSK3B
Superficial fibromatosis	0.002	4	Cell Proliferation Disorder, Musculoskeletal Or Connective Tissue Disease	HDAC2 NOS2 NOS3 MMP2	HDAC2 NOS2 NOS3 MMP2
Testicular pure germ cell tumor	0.002	4	Urinary System Disease, Reproductive System Or Breast Disease, Cell Proliferation Disorder, Endocrine System Disease	JAK1 MMP2 KDM1A GSK3B	JAK1 MMP2 KDM1A GSK3B
Malignant tumor of parathyroid gland	0.002	4	Cell Proliferation Disorder, Endocrine System Disease, Nutritional Or Metabolic Disease	JAK1 AKT2 MMP2 GSK3B	JAK1 AKT2 MMP2 GSK3B
Malignant renal pelvis neoplasm	0.002	4	Urinary System Disease, Cell Proliferation Disorder	MMP2 ADRA2A THRB JAK2	MMP2 ADRA2A THRB JAK2
Renal pelvis neoplasm	0.002	4	Urinary System Disease, Cell Proliferation Disorder	MMP2 ADRA2A THRB JAK2	MMP2 ADRA2A THRB JAK2
Malignant testicular germ cell tumor	0.002	4	Urinary System Disease, Reproductive System Or Breast Disease, Cell Proliferation Disorder, Endocrine System Disease	JAK1 MMP2 KDM1A GSK3B	JAK1 MMP2 KDM1A GSK3B
Intracranial primitive neuroectodermal tumor	0.002	3	Cell Proliferation Disorder, Nervous System Disease	PRKCD PRKCE PRKD1	PRKCD PRKCE PRKD1
Multiple endocrine neoplasia type 2	0.002	3	Cell Proliferation Disorder, Endocrine System Disease, Genetic, Familial Or Congenital Disease	THRB AOC1 PNMT	THRB AOC1 PNMT
Tonsil cancer	0.002	3	Cell Proliferation Disorder, Immune System Disease, Gastrointestinal Disease, Respiratory Or Thoracic Disease	JAK1 NOS3 NOS2	JAK1 NOS3 NOS2
Waldeyer's ring cancer	0.002	3	Cell Proliferation Disorder, Immune System Disease, Gastrointestinal Disease, Respiratory Or Thoracic Disease	JAK1 NOS3 NOS2	JAK1 NOS3 NOS2
Tonsil neoplasm	0.002	3	Cell Proliferation Disorder, Immune System Disease, Gastrointestinal Disease, Respiratory Or Thoracic Disease	JAK1 NOS3 NOS2	JAK1 NOS3 NOS2
Keratoacanthoma	0.002	3	Integumentary System Disease, Cell Proliferation Disorder	MMP2 SLC7A5 PLAUR	MMP2 SLC7A5 PLAUR
Intestinal polyp	0.002	3	Cell Proliferation Disorder, Gastrointestinal Disease	SIRT1 NOS2 GSK3B	SIRT1 NOS2 GSK3B
Ovarian teratoma	0.002	3	Urinary System Disease, Reproductive System Or Breast Disease, Cell Proliferation Disorder, Endocrine System Disease	MAP2K1 JAK1 KDM1A	MAP2K1 JAK1 KDM1A
Gonadal teratoma	0.002	3	Urinary System Disease, Reproductive System Or Breast Disease, Cell Proliferation Disorder, Endocrine System Disease	MAP2K1 JAK1 KDM1A	MAP2K1 JAK1 KDM1A
Anal squamous cell carcinoma	0.002	3	Integumentary System Disease, Cell Proliferation Disorder, Gastrointestinal Disease	MAP2K1 JAK1 TYMS	MAP2K1 JAK1 TYMS
T-cell large granular lymphocyte leukemia	0.002	3	Hematologic Disease, Cell Proliferation Disorder, Immune System Disease, Musculoskeletal Or Connective Tissue Disease, Genetic, Familial Or Congenital Disease	LCK FYN JAK1	LCK FYN JAK1
Squamous cell carcinoma of rectum	0.002	3	Integumentary System Disease, Cell Proliferation Disorder, Gastrointestinal Disease	MAP2K1 JAK1 TYMS	MAP2K1 JAK1 TYMS
Thymic lymphoma	0.002	3	Hematologic Disease, Cell Proliferation Disorder, Immune System Disease, Endocrine System Disease, Respiratory Or Thoracic Disease, Genetic, Familial Or Congenital Disease	SIRT1 HDAC1 NOS2	SIRT1 HDAC1 NOS2
Ureter carcinoma	0.002	2	Urinary System Disease, Cell Proliferation Disorder	PLAU PLAUR	PLAU PLAUR
Adenomyoma	0.002	2	Urinary System Disease, Reproductive System Or Breast Disease, Cell Proliferation Disorder	NOS2 MMP2	NOS2 MMP2
Chronic neutrophilic leukemia	0.002	2	Hematologic Disease, Cell Proliferation Disorder, Immune System Disease, Musculoskeletal Or Connective Tissue Disease, Genetic, Familial Or Congenital Disease	JAK2 PIM3	JAK2 PIM3
Endometrial cyst	0.002	2	Urinary System Disease, Reproductive System Or Breast Disease, Cell Proliferation Disorder	MMP2 CA9	MMP2 CA9
Vocal cord polyp	0.002	2	Cell Proliferation Disorder, Respiratory Or Thoracic Disease	CA9 MMP2	CA9 MMP2
Anaplastic lung carcinoma	0.002	2	Cell Proliferation Disorder, Respiratory Or Thoracic Disease	PLAUR PLAU	PLAUR PLAU
Atypical meningioma	0.003	5	Cell Proliferation Disorder, Nervous System Disease	MAP2K1 AKT2 JAK2 PLAUR MMP2	MAP2K1 AKT2 JAK2 PLAUR MMP2
Hemangioblastoma	0.003	5	Cell Proliferation Disorder, Nervous System Disease, Cardiovascular Disease	MAP2K1 JAK1 AKT2 JAK2 CA9	MAP2K1 JAK1 AKT2 JAK2 CA9
Non-functioning endocrine neoplasm	0.003	4	Cell Proliferation Disorder, Endocrine System Disease	DRD2 SIRT1 GSK3B MAP2K1	DRD2 SIRT1 GSK3B MAP2K1
Oropharynx squamous cell carcinoma	0.003	4	Integumentary System Disease, Cell Proliferation Disorder, Gastrointestinal Disease, Respiratory Or Thoracic Disease	JAK1 TYMS CA9 MMP2	JAK1 TYMS CA9 MMP2
Biphasic mesothelioma	0.003	3	Cell Proliferation Disorder, Gastrointestinal Disease, Respiratory Or Thoracic Disease	LCK TYMS NOS2	LCK TYMS NOS2
Colorectal squamous cell carcinoma	0.003	3	Integumentary System Disease, Cell Proliferation Disorder, Gastrointestinal Disease	MAP2K1 JAK1 TYMS	MAP2K1 JAK1 TYMS
Bronchial neoplasm (disease)	0.003	3	Cell Proliferation Disorder, Respiratory Or Thoracic Disease	CHRNA3 PNP CYP2A6	CHRNA3 PNP CYP2A6
Bronchus cancer	0.003	3	Cell Proliferation Disorder, Respiratory Or Thoracic Disease	CHRNA3 PNP CYP2A6	CHRNA3 PNP CYP2A6
Hammer toe syndrome	0.003	3	Integumentary System Disease, Cell Proliferation Disorder, Musculoskeletal Or Connective Tissue Disease, Infectious Disease	HTR4 THRB PRKCE	HTR4 THRB PRKCE
Hereditary breast and ovarian cancer syndrome	0.003	3	Urinary System Disease, Reproductive System Or Breast Disease, Integumentary System Disease, Cell Proliferation Disorder, Endocrine System Disease, Respiratory Or Thoracic Disease, Genetic, Familial Or Congenital Disease	PARP2 AKT2 SIRT1	PARP2 AKT2 SIRT1
Refractory hematologic cancer	0.003	3	Hematologic Disease, Cell Proliferation Disorder	CDC7 JAK2 ANPEP	CDC7 JAK2 ANPEP
Familial ovarian carcinoma	0.003	3	Urinary System Disease, Reproductive System Or Breast Disease, Cell Proliferation Disorder, Endocrine System Disease, Genetic, Familial Or Congenital Disease	PARP2 AKT2 SIRT1	PARP2 AKT2 SIRT1
Inappropriate ADH syndrome	0.003	2	Cell Proliferation Disorder, Endocrine System Disease, Nervous System Disease	COMT SLC6A2	COMT SLC6A2
Ectopic hormone secretion syndrome associated with neoplasia	0.003	2	Cell Proliferation Disorder	COMT SLC6A2	COMT SLC6A2
Lung giant cell carcinoma	0.003	2	Cell Proliferation Disorder, Respiratory Or Thoracic Disease	PLAU PLAUR	PLAU PLAUR
Hepatosplenic T-cell lymphoma	0.003	2	Hematologic Disease, Cell Proliferation Disorder, Genetic, Familial Or Congenital Disease	LCK FYN	LCK FYN
Actinic keratosis	0.004	7	Integumentary System Disease, Cell Proliferation Disorder	TYMS CA1 MMP2 KAT2B CYP2C9 SIRT1 ANPEP	TYMS CA1 MMP2 KAT2B CYP2C9 SIRT1 ANPEP
Gastric non-cardia carcinoma	0.004	4	Cell Proliferation Disorder, Gastrointestinal Disease	CA9 FAP CYP2C9 MAOA	CA9 FAP CYP2C9 MAOA
Small intestinal adenocarcinoma	0.004	4	Cell Proliferation Disorder, Gastrointestinal Disease	MAP2K1 TYMS MMP2 SLC7A5	MAP2K1 TYMS MMP2 SLC7A5
Gastric adenoma	0.004	4	Cell Proliferation Disorder, Gastrointestinal Disease	JAK2 JAK1 SLC7A5 CA9	JAK2 JAK1 SLC7A5 CA9
Desmoplastic small round cell tumor	0.004	3	Cell Proliferation Disorder	JAK2 KDM1A SIRT1	JAK2 KDM1A SIRT1
Major salivary gland cancer	0.004	3	Cell Proliferation Disorder, Gastrointestinal Disease	JAK1 LCK FYN	JAK1 LCK FYN
Cutaneous mastocytosis	0.004	3	Hematologic Disease, Integumentary System Disease, Cell Proliferation Disorder, Immune System Disease, Genetic, Familial Or Congenital Disease	HRH4 TACR1 SLC18A2	HRH4 TACR1 SLC18A2
Solitary fibrous tumor	0.004	3	Cell Proliferation Disorder, Musculoskeletal Or Connective Tissue Disease	LCK MMP2 JAK2	LCK MMP2 JAK2
Penile fibromatosis	0.004	3	Urinary System Disease, Reproductive System Or Breast Disease, Cell Proliferation Disorder, Musculoskeletal Or Connective Tissue Disease	HDAC2 NOS2 NOS3	HDAC2 NOS2 NOS3
Papillary serous cystadenocarcinoma	0.004	2	Cell Proliferation Disorder	MMP2 PRKCD	MMP2 PRKCD
Neuronal tumor	0.004	2	Cell Proliferation Disorder, Nervous System Disease	MMP2 MAP2K1	MMP2 MAP2K1
Proteus-like syndrome	0.004	2	Integumentary System Disease, Cell Proliferation Disorder, Genetic, Familial Or Congenital Disease	THRB THRA	THRB THRA
Atypical chronic myeloid leukemia	0.004	2	Hematologic Disease, Cell Proliferation Disorder, Immune System Disease, Musculoskeletal Or Connective Tissue Disease, Genetic, Familial Or Congenital Disease	JAK2 JAK1	JAK2 JAK1
Salivary gland pleomorphic adenoma	0.004	2	Cell Proliferation Disorder, Gastrointestinal Disease	MMP2 NOS2	MMP2 NOS2
Papillary cystadenocarcinoma	0.004	2	Cell Proliferation Disorder	MMP2 PRKCD	MMP2 PRKCD
Choroid plexus cancer	0.004	2	Cell Proliferation Disorder, Nervous System Disease, Cardiovascular Disease	HDAC6 HTR2C	HDAC6 HTR2C
Ovarian endometrioid adenocarcinoma	0.005	6	Urinary System Disease, Reproductive System Or Breast Disease, Cell Proliferation Disorder, Endocrine System Disease	LCK JAK1 MAP2K1 AKT2 JAK2 CA6	LCK JAK1 MAP2K1 AKT2 JAK2 CA6
Hydatidiform mole	0.005	4	Urinary System Disease, Reproductive System Or Breast Disease, Pregnancy Or Perinatal Disease, Cell Proliferation Disorder	KISS1R MMP2 PLAUR NOS3	KISS1R MMP2 PLAUR NOS3
Stomach polyp	0.005	4	Cell Proliferation Disorder, Gastrointestinal Disease	JAK2 JAK1 SLC7A5 CA9	JAK2 JAK1 SLC7A5 CA9
Sebaceous adenocarcinoma	0.005	3	Integumentary System Disease, Cell Proliferation Disorder	JAK1 MMP2 GSK3B	JAK1 MMP2 GSK3B
Sebaceous gland cancer	0.005	3	Integumentary System Disease, Cell Proliferation Disorder	JAK1 MMP2 GSK3B	JAK1 MMP2 GSK3B
Squamous cell intraepithelial neoplasia	0.005	3	Cell Proliferation Disorder	TYMS SIRT1 MMP2	TYMS SIRT1 MMP2
Familial ovarian cancer	0.005	3	Urinary System Disease, Reproductive System Or Breast Disease, Cell Proliferation Disorder, Endocrine System Disease, Genetic, Familial Or Congenital Disease	PARP2 AKT2 SIRT1	PARP2 AKT2 SIRT1
Leptomeningeal metastasis	0.005	2	Cell Proliferation Disorder, Nervous System Disease	TYMS PLAU	TYMS PLAU
Spindle cell intraocular melanoma	0.005	1	Disease Of Visual System, Integumentary System Disease, Cell Proliferation Disorder, Endocrine System Disease, Nervous System Disease	MMP2	MMP2
Villous adenocarcinoma	0.005	1	Cell Proliferation Disorder	MMP2	MMP2
Adenosquamous lung carcinoma	0.006	4	Integumentary System Disease, Cell Proliferation Disorder, Respiratory Or Thoracic Disease	JAK2 LCK AKT2 TYMS	JAK2 LCK AKT2 TYMS
Non-small cell squamous lung carcinoma	0.006	4	Integumentary System Disease, Cell Proliferation Disorder, Respiratory Or Thoracic Disease	JAK2 LCK AKT2 TYMS	JAK2 LCK AKT2 TYMS
Anal carcinoma	0.006	3	Cell Proliferation Disorder, Gastrointestinal Disease	TYMS MAP2K1 JAK1	TYMS MAP2K1 JAK1
Hyperplastic polyp	0.006	3	Cell Proliferation Disorder, Gastrointestinal Disease	SIRT1 MMP2 PLAU	SIRT1 MMP2 PLAU
Adiposis dolorosa	0.006	3	Integumentary System Disease, Cell Proliferation Disorder, Musculoskeletal Or Connective Tissue Disease	THRA CHRNA3 CES1	THRA CHRNA3 CES1
Endometrial clear cell adenocarcinoma	0.006	3	Urinary System Disease, Reproductive System Or Breast Disease, Cell Proliferation Disorder	JAK2 JAK1 MAP2K1	JAK2 JAK1 MAP2K1
Ovarian small cell carcinoma	0.006	2	Urinary System Disease, Reproductive System Or Breast Disease, Cell Proliferation Disorder, Endocrine System Disease	CARM1 MAP2K1	CARM1 MAP2K1
Ovarian neuroendocrine neoplasm	0.006	2	Urinary System Disease, Reproductive System Or Breast Disease, Cell Proliferation Disorder, Endocrine System Disease	CARM1 MAP2K1	CARM1 MAP2K1
Cardia cancer	0.006	2	Cell Proliferation Disorder, Gastrointestinal Disease	TYMS NOS2	TYMS NOS2
Bile duct papillary neoplasm	0.006	2	Cell Proliferation Disorder, Endocrine System Disease, Gastrointestinal Disease	MMP2 TACR1	MMP2 TACR1
Endometrial endometrioid carcinoma	0.006	2	Urinary System Disease, Reproductive System Or Breast Disease, Cell Proliferation Disorder	MMP2 SLC7A5	MMP2 SLC7A5
Kidney oncocytoma	0.006	2	Urinary System Disease, Cell Proliferation Disorder	JAK2 LCK	JAK2 LCK
Hepatitis C virus induced hepatocellular carcinoma	0.007	7	Cell Proliferation Disorder, Endocrine System Disease, Gastrointestinal Disease	CACNA2D1 MMP2 PBK ADRA2A SLC15A1 COMT LCK	CACNA2D1 MMP2 PBK ADRA2A SLC15A1 COMT LCK
Gastric intestinal type adenocarcinoma	0.007	5	Cell Proliferation Disorder, Gastrointestinal Disease	JAK1 MAP2K1 LCK AKT2 TYMS	JAK1 MAP2K1 LCK AKT2 TYMS
Malignant rhabdoid tumour	0.007	4	Urinary System Disease, Cell Proliferation Disorder	KDM1A HDAC1 SIRT1 HDAC2	KDM1A HDAC1 SIRT1 HDAC2
Oral submucous fibrosis	0.007	3	Cell Proliferation Disorder, Musculoskeletal Or Connective Tissue Disease, Gastrointestinal Disease	MMP2 NOS2 CA9	MMP2 NOS2 CA9
Multiple endocrine neoplasia type 2A	0.007	2	Urinary System Disease, Cell Proliferation Disorder, Endocrine System Disease, Cardiovascular Disease, Genetic, Familial Or Congenital Disease	THRB AOC1	THRB AOC1
Spindle cell melanoma	0.007	2	Integumentary System Disease, Cell Proliferation Disorder, Endocrine System Disease	ANPEP MMP2	ANPEP MMP2
Minor salivary gland adenoid cystic carcinoma	0.007	1	Cell Proliferation Disorder, Gastrointestinal Disease	MMP2	MMP2
Sebaceous gland neoplasm	0.008	3	Integumentary System Disease, Cell Proliferation Disorder	JAK1 MMP2 GSK3B	JAK1 MMP2 GSK3B
Myopericytoma	0.008	2	Cell Proliferation Disorder, Infectious Disease	ROCK1 CA9	ROCK1 CA9
Testicular embryonal carcinoma	0.008	2	Urinary System Disease, Reproductive System Or Breast Disease, Cell Proliferation Disorder, Endocrine System Disease	JAK1 MMP2	JAK1 MMP2
Malignant adrenal gland pheochromocytoma	0.008	2	Cell Proliferation Disorder, Endocrine System Disease, Nervous System Disease	PNMT SLC18A2	PNMT SLC18A2
Adrenal medulla carcinoma	0.008	2	Cell Proliferation Disorder, Endocrine System Disease	PNMT SLC18A2	PNMT SLC18A2
Adult B acute lymphoblastic leukemia	0.008	2	Hematologic Disease, Cell Proliferation Disorder, Immune System Disease, Musculoskeletal Or Connective Tissue Disease, Genetic, Familial Or Congenital Disease	LCK FYN	LCK FYN
Hyperplastic polyposis syndrome	0.008	2	Cell Proliferation Disorder, Gastrointestinal Disease, Genetic, Familial Or Congenital Disease	HRH2 CA9	HRH2 CA9
Macroglobulinemia	0.009	6	Hematologic Disease, Cell Proliferation Disorder, Immune System Disease, Nutritional Or Metabolic Disease, Genetic, Familial Or Congenital Disease	JAK2 ANPEP HDAC1 DPP8 TYMS FYN	JAK2 ANPEP HDAC1 DPP8 TYMS FYN
Testicular seminoma	0.009	3	Urinary System Disease, Reproductive System Or Breast Disease, Cell Proliferation Disorder, Endocrine System Disease	KDM1A GSK3B MMP2	KDM1A GSK3B MMP2
Vulvar carcinoma	0.009	3	Urinary System Disease, Reproductive System Or Breast Disease, Cell Proliferation Disorder	CA9 ROCK1 MMP2	CA9 ROCK1 MMP2
Mixed Lobular and Ductal Breast Carcinoma	0.009	3	Reproductive System Or Breast Disease, Integumentary System Disease, Cell Proliferation Disorder, Respiratory Or Thoracic Disease	AKT2 JAK1 MMP2	AKT2 JAK1 MMP2
Multiple endocrine neoplasia type 2B	0.009	2	Urinary System Disease, Cell Proliferation Disorder, Endocrine System Disease, Cardiovascular Disease, Genetic, Familial Or Congenital Disease	THRB AOC1	THRB AOC1
Large cell medulloblastoma	0.01	7	Cell Proliferation Disorder, Nervous System Disease	PBK THRB TYMS PRKCE HTR2A KAT2B HTR2C	PBK THRB TYMS PRKCE HTR2A KAT2B HTR2C
Hepatitis B virus induced hepatocellular carcinoma	0.01	6	Cell Proliferation Disorder, Endocrine System Disease, Gastrointestinal Disease	GSK3B PBK MMP2 CACNA2D1 ADRA2A FYN	GSK3B PBK MMP2 CACNA2D1 ADRA2A FYN
Merkel cell skin cancer	0.01	5	Integumentary System Disease, Cell Proliferation Disorder	JAK2 JAK1 AKT2 MAP2K1 TYMS	JAK2 JAK1 AKT2 MAP2K1 TYMS
Her2 positive breast carcinoma	0.01	5	Reproductive System Or Breast Disease, Integumentary System Disease, Cell Proliferation Disorder, Respiratory Or Thoracic Disease	JAK1 JAK2 AKT2 MAP2K1 LCK	JAK1 JAK2 AKT2 MAP2K1 LCK
Ovarian benign neoplasm	0.01	4	Urinary System Disease, Reproductive System Or Breast Disease, Cell Proliferation Disorder, Endocrine System Disease	AKT2 MMP2 NOS2 SLC7A5	AKT2 MMP2 NOS2 SLC7A5
Skin appendage carcinoma	0.01	3	Integumentary System Disease, Cell Proliferation Disorder	JAK1 MMP2 GSK3B	JAK1 MMP2 GSK3B
Pleural epithelioid mesothelioma	0.01	3	Cell Proliferation Disorder, Gastrointestinal Disease, Respiratory Or Thoracic Disease	MAP2K1 AKT2 CA9	MAP2K1 AKT2 CA9
Phyllodes tumor	0.01	3	Cell Proliferation Disorder	JAK2 CA9 MMP2	JAK2 CA9 MMP2
Fibroepithelial neoplasm	0.01	3	Cell Proliferation Disorder	JAK2 CA9 MMP2	JAK2 CA9 MMP2
Vulva cancer	0.01	3	Urinary System Disease, Reproductive System Or Breast Disease, Cell Proliferation Disorder	CA9 ROCK1 MMP2	CA9 ROCK1 MMP2
Sex cord-stromal tumor	0.01	3	Urinary System Disease, Reproductive System Or Breast Disease, Cell Proliferation Disorder	MMP2 CA6 MAP2K1	MMP2 CA6 MAP2K1
Alveolar soft part sarcoma	0.01	3	Cell Proliferation Disorder	LCK SIRT1 NOS3	LCK SIRT1 NOS3
Genital neoplasm, female	0.01	3	Urinary System Disease, Reproductive System Or Breast Disease, Cell Proliferation Disorder	CYP2C19 JAK2 CHRNA3	CYP2C19 JAK2 CHRNA3
Leukoplakia	0.01	3	Cell Proliferation Disorder	NOS2 MMP2 CA9	NOS2 MMP2 CA9
Refractory anemia with ringed sideroblasts	0.01	2	Hematologic Disease, Cell Proliferation Disorder, Genetic, Familial Or Congenital Disease	JAK2 ANPEP	JAK2 ANPEP
Pleomorphic liposarcoma	0.01	2	Cell Proliferation Disorder, Musculoskeletal Or Connective Tissue Disease	JAK1 NOS2	JAK1 NOS2
Pineoblastoma	0.01	2	Cell Proliferation Disorder, Endocrine System Disease, Nervous System Disease	LCK FYN	LCK FYN
Pineal gland cancer	0.01	2	Cell Proliferation Disorder, Endocrine System Disease, Nervous System Disease	LCK FYN	LCK FYN
Epithelioid sarcoma	0.01	2	Cell Proliferation Disorder	MMP2 SLC7A5	MMP2 SLC7A5
Pineal tumor of neuroepithelial tissue	0.01	2	Cell Proliferation Disorder, Endocrine System Disease, Nervous System Disease	LCK FYN	LCK FYN
Amelanotic melanoma	0.01	2	Integumentary System Disease, Cell Proliferation Disorder, Endocrine System Disease	MAP2K1 PNMT	MAP2K1 PNMT
Gastroesophageal junction adenocarcinoma	0.01	2	Cell Proliferation Disorder, Gastrointestinal Disease	TYMS MAP2K1	TYMS MAP2K1
Juvenile hyaline fibromatosis	0.01	2	Integumentary System Disease, Cell Proliferation Disorder, Musculoskeletal Or Connective Tissue Disease, Genetic, Familial Or Congenital Disease	GSK3B THRB	GSK3B THRB
Squamous cell carcinoma of penis	0.01	2	Urinary System Disease, Reproductive System Or Breast Disease, Integumentary System Disease, Cell Proliferation Disorder	LCK CA9	LCK CA9
Ureter cancer	0.01	2	Urinary System Disease, Cell Proliferation Disorder	PLAU PLAUR	PLAU PLAUR
Intraductal papilloma	0.01	2	Cell Proliferation Disorder	MMP2 TACR1	MMP2 TACR1
Placental choriocarcinoma	0.01	2	Urinary System Disease, Reproductive System Or Breast Disease, Pregnancy Or Perinatal Disease, Cell Proliferation Disorder, Genetic, Familial Or Congenital Disease	JAK2 SLC7A5	JAK2 SLC7A5
Placenta cancer	0.01	2	Urinary System Disease, Reproductive System Or Breast Disease, Pregnancy Or Perinatal Disease, Cell Proliferation Disorder	JAK2 SLC7A5	JAK2 SLC7A5
Genetic urogenital tumor	0.01	2	Urinary System Disease, Cell Proliferation Disorder, Genetic, Familial Or Congenital Disease	COMT CYP3A4	COMT CYP3A4
Familial prostate cancer	0.01	2	Urinary System Disease, Reproductive System Or Breast Disease, Cell Proliferation Disorder, Genetic, Familial Or Congenital Disease	COMT CYP3A4	COMT CYP3A4
Ovarian carcinosarcoma	0.01	2	Urinary System Disease, Reproductive System Or Breast Disease, Cell Proliferation Disorder, Endocrine System Disease	JAK1 PARP2	JAK1 PARP2
Cerebral ventricle cancer	0.01	2	Cell Proliferation Disorder, Nervous System Disease	HDAC6 HTR2C	HDAC6 HTR2C
Ureteral neoplasm	0.01	2	Urinary System Disease, Cell Proliferation Disorder	PLAU PLAUR	PLAU PLAUR
Carotid body paraganglioma	0.01	1	Cell Proliferation Disorder, Endocrine System Disease, Nervous System Disease, Cardiovascular Disease	SLC18A2	SLC18A2
Cerebrofacial arteriovenous metameric syndrome	0.01	1	Cell Proliferation Disorder, Nervous System Disease, Cardiovascular Disease, Genetic, Familial Or Congenital Disease	MMP2	MMP2
Auditory system cancer	0.01	1	Cell Proliferation Disorder, Nervous System Disease	MMP2	MMP2
Malignant ear neoplasm	0.01	1	Cell Proliferation Disorder, Disease Of Ear, Nervous System Disease	MMP2	MMP2
Middle ear cancer	0.01	1	Cell Proliferation Disorder, Disease Of Ear, Nervous System Disease	MMP2	MMP2
Myeloproliferative neoplasm, unclassifiable	0.01	1	Hematologic Disease, Cell Proliferation Disorder, Immune System Disease, Musculoskeletal Or Connective Tissue Disease, Genetic, Familial Or Congenital Disease	JAK2	JAK2
Erythroplasia	0.01	1	Cell Proliferation Disorder	CA9	CA9
Neoplasm of middle ear	0.01	1	Cell Proliferation Disorder, Disease Of Ear, Nervous System Disease	MMP2	MMP2
Ovarian Endometrioid Adenocarcinoma with Squamous Differentiation	0.02	5	Urinary System Disease, Reproductive System Or Breast Disease, Cell Proliferation Disorder, Endocrine System Disease	MAP2K1 LCK JAK1 JAK2 AKT2	MAP2K1 LCK JAK1 JAK2 AKT2
Cecum adenocarcinoma	0.02	5	Cell Proliferation Disorder, Gastrointestinal Disease	MAP2K1 LCK JAK2 JAK1 AKT2	MAP2K1 LCK JAK2 JAK1 AKT2
Breast benign neoplasm	0.02	3	Reproductive System Or Breast Disease, Integumentary System Disease, Cell Proliferation Disorder, Respiratory Or Thoracic Disease	KISS1R MMP2 SIRT1	KISS1R MMP2 SIRT1
Fibrolamellar carcinoma	0.02	3	Cell Proliferation Disorder, Endocrine System Disease, Gastrointestinal Disease	CA12 MMP2 PLAU	CA12 MMP2 PLAU
Metastatic carcinoma	0.02	3	Cell Proliferation Disorder	MMP2 TACR1 CA9	MMP2 TACR1 CA9
Secondary carcinoma	0.02	3	Cell Proliferation Disorder	MMP2 TACR1 CA9	MMP2 TACR1 CA9
Spindle cell tumor	0.02	3	Cell Proliferation Disorder	NOS2 ANPEP MMP2	NOS2 ANPEP MMP2
Thoracic benign neoplasm	0.02	3	Cell Proliferation Disorder, Respiratory Or Thoracic Disease	KISS1R MMP2 SIRT1	KISS1R MMP2 SIRT1
Pineal body neoplasm	0.02	2	Cell Proliferation Disorder, Endocrine System Disease, Nervous System Disease	LCK FYN	LCK FYN
Familial parathyroid adenoma	0.02	2	Cell Proliferation Disorder, Endocrine System Disease, Nutritional Or Metabolic Disease, Genetic, Familial Or Congenital Disease	JAK1 AKT2	JAK1 AKT2
Follicular variant thyroid gland papillary carcinoma	0.02	2	Cell Proliferation Disorder, Endocrine System Disease	JAK2 PLAUR	JAK2 PLAUR
Childhood T acute lymphoblastic leukemia	0.02	2	Hematologic Disease, Cell Proliferation Disorder, Immune System Disease, Musculoskeletal Or Connective Tissue Disease, Genetic, Familial Or Congenital Disease	JAK2 ANPEP	JAK2 ANPEP
Penile carcinoma	0.02	2	Urinary System Disease, Reproductive System Or Breast Disease, Cell Proliferation Disorder	LCK CA9	LCK CA9
Gestational choriocarcinoma	0.02	2	Urinary System Disease, Reproductive System Or Breast Disease, Pregnancy Or Perinatal Disease, Cell Proliferation Disorder, Genetic, Familial Or Congenital Disease	JAK2 SLC7A5	JAK2 SLC7A5
Skull cancer	0.02	2	Cell Proliferation Disorder, Musculoskeletal Or Connective Tissue Disease	ADRA2C ADRA2A	ADRA2C ADRA2A
Testicular non-seminomatous germ cell cancer	0.02	2	Urinary System Disease, Reproductive System Or Breast Disease, Cell Proliferation Disorder, Endocrine System Disease	JAK1 MMP2	JAK1 MMP2
Gastric lymphoma	0.02	2	Hematologic Disease, Cell Proliferation Disorder, Gastrointestinal Disease, Genetic, Familial Or Congenital Disease	NOS2 JAK2	NOS2 JAK2
Familial isolated hyperparathyroidism	0.02	2	Cell Proliferation Disorder, Endocrine System Disease, Nutritional Or Metabolic Disease, Genetic, Familial Or Congenital Disease	JAK1 AKT2	JAK1 AKT2
Lhermitte-Duclos disease	0.02	2	Cell Proliferation Disorder, Nervous System Disease, Genetic, Familial Or Congenital Disease	THRB THRA	THRB THRA
Childhood B acute lymphoblastic leukemia	0.02	2	Hematologic Disease, Cell Proliferation Disorder, Immune System Disease, Musculoskeletal Or Connective Tissue Disease, Genetic, Familial Or Congenital Disease	LCK FYN	LCK FYN
Conjunctival cancer	0.02	2	Disease Of Visual System, Cell Proliferation Disorder, Nervous System Disease, Genetic, Familial Or Congenital Disease	SIRT1 MMP2	SIRT1 MMP2
Hepatitis virus-related hepatocellular carcinoma	0.02	2	Cell Proliferation Disorder, Endocrine System Disease, Gastrointestinal Disease	GSK3B MMP2	GSK3B MMP2
Blastoma	0.02	2	Cell Proliferation Disorder	JAK1 NOS2	JAK1 NOS2
Brain astrocytoma	0.02	2	Cell Proliferation Disorder, Nervous System Disease	SLC7A5 MMP2	SLC7A5 MMP2
Bronchioloalveolar carcinoma	0.02	2	Cell Proliferation Disorder, Respiratory Or Thoracic Disease	MMP2 SLC7A5	MMP2 SLC7A5
Parotid gland neoplasm	0.02	2	Cell Proliferation Disorder, Gastrointestinal Disease	JAK1 MMP2	JAK1 MMP2
Refractory anemia	0.02	2	Hematologic Disease, Cell Proliferation Disorder, Genetic, Familial Or Congenital Disease	JAK2 ANPEP	JAK2 ANPEP
Complete hydatidiform mole	0.02	2	Urinary System Disease, Reproductive System Or Breast Disease, Pregnancy Or Perinatal Disease, Cell Proliferation Disorder	MMP2 NOS3	MMP2 NOS3
Ganglioneuroma	0.02	2	Cell Proliferation Disorder, Nervous System Disease	CA9 KDM1A	CA9 KDM1A
Ganglioneuroblastoma	0.02	2	Cell Proliferation Disorder, Nervous System Disease	KDM1A TACR1	KDM1A TACR1
Testicular non-seminomatous germ cell tumor	0.02	2	Urinary System Disease, Reproductive System Or Breast Disease, Cell Proliferation Disorder, Endocrine System Disease	JAK1 MMP2	JAK1 MMP2
Microcystic meningioma	0.02	1	Cell Proliferation Disorder, Nervous System Disease	MMP2	MMP2
Acute panmyelosis with myelofibrosis	0.02	1	Hematologic Disease, Cell Proliferation Disorder, Immune System Disease, Musculoskeletal Or Connective Tissue Disease, Genetic, Familial Or Congenital Disease	JAK2	JAK2
Cervical intraepithelial neoplasia grade 2/3	0.02	1	Urinary System Disease, Reproductive System Or Breast Disease, Cell Proliferation Disorder	TYMS	TYMS
Secondary biliary cirrhosis	0.02	1	Cell Proliferation Disorder, Endocrine System Disease, Gastrointestinal Disease	NOS3	NOS3
Conjunctival nevus	0.02	1	Disease Of Visual System, Integumentary System Disease, Cell Proliferation Disorder, Nervous System Disease, Genetic, Familial Or Congenital Disease	MMP2	MMP2
Papillary meningioma	0.02	1	Cell Proliferation Disorder, Nervous System Disease	MMP2	MMP2
B- and T-cell mixed leukemia	0.02	1	Hematologic Disease, Cell Proliferation Disorder, Immune System Disease, Musculoskeletal Or Connective Tissue Disease, Genetic, Familial Or Congenital Disease	MAP2K1	MAP2K1
Minor salivary gland adenocarcinoma	0.02	1	Cell Proliferation Disorder, Gastrointestinal Disease	MMP2	MMP2
Nephroblastoma	0.03	5	Urinary System Disease, Cell Proliferation Disorder, Genetic, Familial Or Congenital Disease	SIRT1 MMP2 GSK3B JAK2 ANPEP	SIRT1 MMP2 GSK3B JAK2 ANPEP
Lipoma	0.03	3	Cell Proliferation Disorder, Musculoskeletal Or Connective Tissue Disease	SIRT1 ANPEP CYP2C9	SIRT1 ANPEP CYP2C9
T-cell prolymphocytic leukemia	0.03	2	Hematologic Disease, Cell Proliferation Disorder, Immune System Disease, Musculoskeletal Or Connective Tissue Disease, Genetic, Familial Or Congenital Disease	JAK1 JAK2	JAK1 JAK2
Chronic eosinophilic leukemia, not otherwise specified	0.03	2	Hematologic Disease, Cell Proliferation Disorder, Immune System Disease, Musculoskeletal Or Connective Tissue Disease, Genetic, Familial Or Congenital Disease	JAK2 NOS2	JAK2 NOS2
Refractory anemia with excess blasts	0.03	2	Hematologic Disease, Cell Proliferation Disorder, Genetic, Familial Or Congenital Disease	ANPEP JAK2	ANPEP JAK2
Bronchogenic carcinoma	0.03	2	Cell Proliferation Disorder, Respiratory Or Thoracic Disease	PNP CYP2A6	PNP CYP2A6
Blastic plasmacytoid dendritic cell neoplasm	0.03	2	Hematologic Disease, Cell Proliferation Disorder	ANPEP CA1	ANPEP CA1
Cowden syndrome	0.03	2	Cell Proliferation Disorder, Gastrointestinal Disease, Genetic, Familial Or Congenital Disease	THRB THRA	THRB THRA
Adrenal medulla cancer	0.03	2	Cell Proliferation Disorder, Endocrine System Disease	PNMT SLC18A2	PNMT SLC18A2
Giant cell tumor	0.03	2	Cell Proliferation Disorder	PLAU MMP2	PLAU MMP2
Breast fibroepithelial neoplasm	0.03	2	Reproductive System Or Breast Disease, Integumentary System Disease, Cell Proliferation Disorder, Respiratory Or Thoracic Disease	JAK2 CA9	JAK2 CA9
Breast phyllodes tumor	0.03	2	Reproductive System Or Breast Disease, Integumentary System Disease, Cell Proliferation Disorder, Respiratory Or Thoracic Disease	JAK2 CA9	JAK2 CA9
Tubular adenocarcinoma	0.03	2	Cell Proliferation Disorder	GSK3B NOS2	GSK3B NOS2
Childhood precursor T-lymphoblastic lymphoma/leukemia	0.03	2	Hematologic Disease, Cell Proliferation Disorder, Immune System Disease, Musculoskeletal Or Connective Tissue Disease	JAK2 ANPEP	JAK2 ANPEP
Vulvar squamous cell carcinoma	0.03	2	Urinary System Disease, Reproductive System Or Breast Disease, Integumentary System Disease, Cell Proliferation Disorder	ROCK1 MMP2	ROCK1 MMP2
Granulosa cell tumor	0.03	2	Urinary System Disease, Reproductive System Or Breast Disease, Cell Proliferation Disorder, Endocrine System Disease	MMP2 MAP2K1	MMP2 MAP2K1
Maculopapular cutaneous mastocytosis	0.03	2	Hematologic Disease, Integumentary System Disease, Cell Proliferation Disorder, Immune System Disease, Genetic, Familial Or Congenital Disease	HRH4 TACR1	HRH4 TACR1
Refractory cytopenia with multilineage dysplasia	0.03	2	Hematologic Disease, Cell Proliferation Disorder, Genetic, Familial Or Congenital Disease	JAK2 ANPEP	JAK2 ANPEP
Bone carcinoma	0.03	2	Cell Proliferation Disorder, Musculoskeletal Or Connective Tissue Disease	MMP2 GSK3B	MMP2 GSK3B
Benign fibrous histiocytoma	0.03	2	Cell Proliferation Disorder	PRKCD MMP2	PRKCD MMP2
Undifferentiated pancreatic carcinoma	0.03	1	Pancreas Disease, Cell Proliferation Disorder, Endocrine System Disease, Gastrointestinal Disease	TYMS	TYMS
Intradermal nevus	0.03	1	Integumentary System Disease, Cell Proliferation Disorder	MMP2	MMP2
Lacrimal gland adenocarcinoma	0.03	1	Disease Of Visual System, Cell Proliferation Disorder, Nervous System Disease	MMP2	MMP2
Lacrimal gland adenoid cystic carcinoma	0.03	1	Disease Of Visual System, Cell Proliferation Disorder, Nervous System Disease	MMP2	MMP2
Anaplastic large cell lymphoma, alk-negative	0.03	1	Hematologic Disease, Cell Proliferation Disorder, Genetic, Familial Or Congenital Disease	ANPEP	ANPEP
Pancreatic adenosquamous carcinoma	0.03	1	Pancreas Disease, Integumentary System Disease, Cell Proliferation Disorder, Endocrine System Disease, Gastrointestinal Disease	TYMS	TYMS
Malignant syringoma	0.03	1	Integumentary System Disease, Cell Proliferation Disorder	JAK1	JAK1
Parasympathetic paraganglioma	0.03	1	Cell Proliferation Disorder, Endocrine System Disease, Nervous System Disease	SLC18A2	SLC18A2
Classic medulloblastoma	0.03	1	Cell Proliferation Disorder, Nervous System Disease	SIRT1	SIRT1
Squamous cell carcinoma of pancreas	0.03	1	Pancreas Disease, Integumentary System Disease, Cell Proliferation Disorder, Endocrine System Disease, Gastrointestinal Disease	TYMS	TYMS
Endometrial intraepithelial neoplasia	0.03	1	Urinary System Disease, Reproductive System Or Breast Disease, Cell Proliferation Disorder	KISS1R	KISS1R
Lacrimal gland cancer	0.03	1	Disease Of Visual System, Cell Proliferation Disorder, Nervous System Disease	MMP2	MMP2
Lacrimal system cancer	0.03	1	Disease Of Visual System, Cell Proliferation Disorder, Nervous System Disease	MMP2	MMP2
Lacrimal gland carcinoma	0.03	1	Disease Of Visual System, Cell Proliferation Disorder, Nervous System Disease	MMP2	MMP2
Fallopian tube carcinosarcoma	0.03	1	Urinary System Disease, Reproductive System Or Breast Disease, Cell Proliferation Disorder	PARP2	PARP2
Colon mucinous adenocarcinoma	0.03	1	Cell Proliferation Disorder, Gastrointestinal Disease	TYMS	TYMS
Undifferentiated ovarian carcinoma	0.03	1	Urinary System Disease, Reproductive System Or Breast Disease, Cell Proliferation Disorder, Endocrine System Disease	MMP2	MMP2
Papillary cystadenoma	0.03	1	Cell Proliferation Disorder	CA9	CA9
Invasive breast ductal and lobular carcinoma	0.03	1	Reproductive System Or Breast Disease, Integumentary System Disease, Cell Proliferation Disorder, Respiratory Or Thoracic Disease	MMP2	MMP2
Papillary adenoma	0.03	1	Cell Proliferation Disorder	CA9	CA9
Dyskeratosis congenita	0.04	3	Hematologic Disease, Disease Of Visual System, Integumentary System Disease, Cell Proliferation Disorder, Immune System Disease, Psychiatric Disorder, Nervous System Disease, Genetic, Familial Or Congenital Disease	SIRT1 ROCK1 JAK1	SIRT1 ROCK1 JAK1
Lip neoplasm	0.04	2	Integumentary System Disease, Cell Proliferation Disorder, Gastrointestinal Disease	MMP2 CYP2C9	MMP2 CYP2C9
Craniopharyngioma	0.04	2	Cell Proliferation Disorder, Musculoskeletal Or Connective Tissue Disease, Nervous System Disease	MAP2K1 CA9	MAP2K1 CA9
Hereditary gastric cancer	0.04	2	Cell Proliferation Disorder, Gastrointestinal Disease, Genetic, Familial Or Congenital Disease	NOS2 JAK2	NOS2 JAK2
Inherited neuroendocrine tumor	0.04	2	Cell Proliferation Disorder, Endocrine System Disease, Genetic, Familial Or Congenital Disease	AOC1 MMP2	AOC1 MMP2
Bone giant cell tumor	0.04	2	Cell Proliferation Disorder, Musculoskeletal Or Connective Tissue Disease	MMP2 PLAU	MMP2 PLAU
Gorlin syndrome	0.04	2	Disease Of Visual System, Integumentary System Disease, Cell Proliferation Disorder, Nervous System Disease, Genetic, Familial Or Congenital Disease	TACR1 MMP2	TACR1 MMP2
Skin sarcoma	0.04	2	Integumentary System Disease, Cell Proliferation Disorder	LCK MMP2	LCK MMP2
Dermatofibrosarcoma protuberans	0.04	2	Integumentary System Disease, Cell Proliferation Disorder, Musculoskeletal Or Connective Tissue Disease, Genetic, Familial Or Congenital Disease	LCK MMP2	LCK MMP2
Malignant dermis tumor	0.04	2	Integumentary System Disease, Cell Proliferation Disorder	LCK MMP2	LCK MMP2
Splenic diffuse red pulp small B-cell lymphoma	0.04	1	Hematologic Disease, Cell Proliferation Disorder, Immune System Disease, Gastrointestinal Disease, Genetic, Familial Or Congenital Disease	MAP2K1	MAP2K1
Primary pulmonary diffuse large b-cell lymphoma	0.04	1	Hematologic Disease, Cell Proliferation Disorder, Immune System Disease, Respiratory Or Thoracic Disease, Genetic, Familial Or Congenital Disease	MAP2K1	MAP2K1
Skull base meningioma	0.04	1	Cell Proliferation Disorder, Musculoskeletal Or Connective Tissue Disease, Nervous System Disease	MMP2	MMP2
Lung non-Hodgkin lymphoma	0.04	1	Hematologic Disease, Cell Proliferation Disorder, Respiratory Or Thoracic Disease, Genetic, Familial Or Congenital Disease	MAP2K1	MAP2K1
Adrenal gland myelolipoma	0.04	1	Cell Proliferation Disorder, Endocrine System Disease	THRA	THRA
Tracheal squamous cell carcinoma	0.04	1	Integumentary System Disease, Cell Proliferation Disorder, Respiratory Or Thoracic Disease	MAP2K1	MAP2K1
Lacrimal gland neoplasm	0.04	1	Disease Of Visual System, Cell Proliferation Disorder	MMP2	MMP2
Spindle cell hemangioma	0.04	1	Cell Proliferation Disorder, Cardiovascular Disease	NOS2	NOS2
Spinal chordoma	0.04	1	Cell Proliferation Disorder, Endocrine System Disease, Musculoskeletal Or Connective Tissue Disease, Nervous System Disease, Genetic, Familial Or Congenital Disease	NOS2	NOS2
Minor salivary gland carcinoma	0.04	1	Cell Proliferation Disorder, Gastrointestinal Disease	MMP2	MMP2
Malignant tumor of minor salivary gland	0.04	1	Cell Proliferation Disorder, Gastrointestinal Disease	MMP2	MMP2
Vestibule of mouth cancer	0.04	1	Cell Proliferation Disorder, Gastrointestinal Disease	MMP2	MMP2
Urothelial papilloma	0.04	1	Urinary System Disease, Cell Proliferation Disorder	PLAUR	PLAUR
Lung lymphoma	0.04	1	Hematologic Disease, Cell Proliferation Disorder, Respiratory Or Thoracic Disease, Genetic, Familial Or Congenital Disease	MAP2K1	MAP2K1
Conjunctival squamous cell carcinoma	0.04	1	Disease Of Visual System, Integumentary System Disease, Cell Proliferation Disorder, Nervous System Disease, Genetic, Familial Or Congenital Disease	SIRT1	SIRT1
Malignant tumor of palpebral epidermis	0.05	2	Disease Of Visual System, Integumentary System Disease, Cell Proliferation Disorder, Nervous System Disease, Genetic, Familial Or Congenital Disease	TACR1 MMP2	TACR1 MMP2
Eyelid cancer	0.05	2	Disease Of Visual System, Integumentary System Disease, Cell Proliferation Disorder, Nervous System Disease	TACR1 MMP2	TACR1 MMP2
Optic nerve glioblastoma	0.05	1	Urinary System Disease, Reproductive System Or Breast Disease, Disease Of Visual System, Cell Proliferation Disorder, Endocrine System Disease, Musculoskeletal Or Connective Tissue Disease, Nervous System Disease, Genetic, Familial Or Congenital Disease	MAP2K1	MAP2K1
Syringoma	0.05	1	Integumentary System Disease, Cell Proliferation Disorder	JAK1	JAK1
Ear neoplasm	0.05	1	Cell Proliferation Disorder, Disease Of Ear	MMP2	MMP2
Optic nerve neoplasm	0.05	1	Disease Of Visual System, Cell Proliferation Disorder, Nervous System Disease	MAP2K1	MAP2K1
Transitional cell papilloma	0.05	1	Cell Proliferation Disorder	PLAUR	PLAUR
Lip cancer	0.05	1	Integumentary System Disease, Cell Proliferation Disorder, Gastrointestinal Disease	MMP2	MMP2
Lung lymphangioleiomyomatosis	0.05	1	Cell Proliferation Disorder, Respiratory Or Thoracic Disease, Genetic, Familial Or Congenital Disease	MMP2	MMP2
Optic pathway glioma	0.05	1	Urinary System Disease, Reproductive System Or Breast Disease, Disease Of Visual System, Cell Proliferation Disorder, Endocrine System Disease, Musculoskeletal Or Connective Tissue Disease, Nervous System Disease, Genetic, Familial Or Congenital Disease	MAP2K1	MAP2K1
Extra-adrenal sympathetic paraganglioma	0.05	1	Cell Proliferation Disorder, Endocrine System Disease, Nervous System Disease	PNMT	PNMT
Lung pecoma	0.05	1	Cell Proliferation Disorder, Respiratory Or Thoracic Disease	MMP2	MMP2
