# Supplementary material for: Unraveling the Catha edulis Extract Effects on the Cellular and Molecular Signaling in SKOV3 Cells
Source: Front Pharmacol. 2021 May 10;12:666885. doi: 10.3389/fphar.2021.666885 (PMC8141790; doi:10.3389/fphar.2021.666885)
Supplement: Supplementary file 13 [file Table13.xlsx]

## Sheet: Sheet1
Upstream Regulator	Molecule Type	p-Value	Target molecules in dataset	Mechanistic Network
SP1	Transcription regulator	6.59e-09	CHRNA3,DRD2,FYN,HDAC1,HDAC2,MAOA,MAOB,MMP2,NOS3,PLAU,PLAUR,PRKCE
NFkB (complex)	Complex	2.16e-07	CYP3A4,DRD2,HDAC6,MMP2,NOS1,NOS2,PLAU,PRKCD,SLC7A5,TACR1
NR3C1	Ligand-dependent nuclear receptor	3.8e-07	AKT2,CYP2C19,CYP3A4,DPP7,HDAC1,HDAC2,MAOA,NOS2,PIM3,PRKCD,PRKCE,ROCK1
FOXA3	Transcription regulator	3.46e-06	CYP2C19,CYP2C9,CYP3A4
NR1I2	Ligand-dependent nuclear receptor	3.78e-06	CYP2A6 (includes others),CYP2C19,CYP2C9,CYP3A4
TP53	Transcription regulator	4.62e-06	CDC7,CES2,FYN,GSK3B,HDAC2,MAP2K1,MMP2,NOS2,PARP2,PBK,PLAUR,PRKCE,PRKD1,SIRT1
NR1I3	Ligand-dependent nuclear receptor	8.26e-06	CYP2C19,CYP2C9,CYP3A4
ESR1	Ligand-dependent nuclear receptor	6.39e-05	ADORA1,BAZ2A,CA12,COMT,FAP,PBK,PRKCD,SIRT1,SLC7A5
ERG	Transcription regulator	7.06e-05	FYN,HDAC6,NOS3,PLAU,PLAUR,ROCK2
PHOX2A	Transcription regulator	0.00013	CHRNA3,SLC6A2
MMP1	Peptidase	0.000189	MAP2K1,PLAU,TACR1
GDF15	Growth factor	0.000216	PLAU,PLAUR
PHLPP1	Enzyme	0.000216	PRKCD,PRKCE
BSG	Transporter	0.000241	MMP2,PLAU,PLAUR	BSG,PDCD4,TCF4
PHLPP2	Enzyme	0.000323	PRKCD,PRKCE
CTNNB1	Transcription regulator	0.000436	CA9,MAOA,MMP2,NOS2,PLAU,SLC6A2	CTNNB1,STAT3
OCLN	Other	0.000451	MMP2,SIRT1
miR-9-5p (and other miRNAs w/seed CUUUGGU)	Mature microrna	0.000451	JAK1,JAK2
L1CAM	Other	0.0006	MMP2,NOS2
PRKN	Enzyme	0.0006	MAOA,MAOB
TCF4	Transcription regulator	0.000848	HTR2B,JAK2,NOS2,PLAU,PLAUR,SIRT1
VEGFA	Growth factor	0.00094	MMP2,NOS3,PLAU
CASP8	Peptidase	0.000958	HDAC1,HDAC2
Ctbp	Group	0.000958	PLAUR,SIRT1
SP3	Transcription regulator	0.00105	MAOB,MMP2,PLAU,PLAUR
ENG	Transmembrane receptor	0.00117	PLAU,SIRT1
HGF	Growth factor	0.00142	CA9,MMP2,PLAU,PLAUR	CTNNB1,HGF,STAT3
PPARGC1A	Transcription regulator	0.00158	CYP2A6 (includes others),GSK3B,THRA
PLAUR	Transmembrane receptor	0.00165	PLAU,PLAUR
SOX4	Transcription regulator	0.00165	HDAC8,LCK
PELP1	Other	0.00174	CES1,FYN,KAT2B,PRMT6
TFAP2A	Transcription regulator	0.00178	CHRNA3,MMP2,PLAU
ARNT	Transcription regulator	0.00191	CA9,NOS3
PDCD4	Other	0.00191	PLAU,PLAUR	PDCD4,TCF4
mir-9	Microrna	0.00191	JAK1,JAK2
MTA1	Transcription regulator	0.00251	GSK3B,SIRT1
P2RX7	Ion channel	0.00283	CAPN1,NOS2
KLF11	Transcription regulator	0.00318	DRD2,MAOB
STAT3	Transcription regulator	0.00332	CA9,JAK2,KAT2B,MMP2,NOS2
COL18A1	Other	0.00371	MMP2,NOS2,PLAU
IL6	Cytokine	0.00388	MAP2K1,MMP2,NOS2,PLAU
FOSL1	Transcription regulator	0.00392	MMP2,PLAUR
Ifn gamma	Complex	0.00392	JAK2,NOS2	Ifn gamma,STAT3
JUND	Transcription regulator	0.00432	NOS2,PLAUR
Bvr	Group	0.0047	NOS2
CAPNS1	Peptidase	0.0047	MMP2
CD8	Complex	0.0047	LCK
CDCA7L	Other	0.0047	MAOA
CGB3 (includes others)	Other	0.0047	MMP2
Cytochrome bc1	Complex	0.0047	MAOA
DMTF1	Transcription regulator	0.0047	ANPEP
DTNBP1	Other	0.0047	DRD2
GRK5	Kinase	0.0047	SLC6A3
GSE1	Other	0.0047	SLC7A5
ITSN1	Other	0.0047	NOS2
LINC00570	Other	0.0047	ROCK2
MAPT	Other	0.0047	CAPN1
MIIP	Other	0.0047	HDAC6
NFIB	Transcription regulator	0.0047	CAPN1
NUP153	Other	0.0047	THRB
PTPN9	Phosphatase	0.0047	MMP2
RSL1D1	Other	0.0047	PLAU
S100A14	Other	0.0047	MMP2
SIPA1L1	Other	0.0047	THRB
SLC2A1	Transporter	0.0047	MMP2
UHRF1BP1	Other	0.0047	THRB
VWA8	Enzyme	0.0047	THRB
ZNF687	Transcription regulator	0.0047	THRB
cytochrome-c oxidase	Complex	0.0047	MAOA
CCL2	Cytokine	0.00518	HTR2B,MMP2
SRC	Kinase	0.0061	MMP2,PLAU
CTLA4	Transmembrane receptor	0.00659	HRH4,SLC7A5
GATA2	Transcription regulator	0.00659	NOS3,ROCK1
DICER1	Enzyme	0.0068	ANPEP,NOS3,PLAU
ELAVL1	Other	0.0068	NOS2,PBK,SIRT1
S100A6	Transporter	0.0071	PBK,TYMS
SELPLG	Other	0.00816	PLAUR,PRKCD
SUZ12	Enzyme	0.00826	MMP2,PLAU,SLC7A5
ERBB2	Kinase	0.00916	CDC7,GSK3B,PLAU,PLAUR,SLC7A5,TYMS
15-LOX	Group	0.00937	MAOA
ABRAXAS2	Other	0.00937	JAK2
ADRM1	Other	0.00937	NOS2
Adaptor protein 2	Complex	0.00937	NOS1
Alpha 1 antitrypsin	Group	0.00937	MMP2
BRCC3	Enzyme	0.00937	JAK2
BTBD7	Other	0.00937	MMP2
CABIN1	Other	0.00937	MMP2
CCNE1	Transcription regulator	0.00937	AKT2
CHRNB2	Transmembrane receptor	0.00937	CHRNA4
CTSD	Peptidase	0.00937	ROCK2
FOLR1	Transporter	0.00937	TYMS
GRK6	Kinase	0.00937	SLC6A3
Mitochondrial complex 1	Complex	0.00937	MAOA
NKRF	Transcription regulator	0.00937	NOS2
PTGS1	Enzyme	0.00937	MMP2
SENP1	Peptidase	0.00937	MMP2
SP100	Transcription regulator	0.00937	PLAU
TAC4	Other	0.00937	MMP2
TDGF1	Growth factor	0.00937	JAK1
ITGB1	Transmembrane receptor	0.00988	PLAU,PLAUR
PRNP	Other	0.00988	MMP2,PLAUR
PI3K (family)	Group	0.012	MMP2,NOS2,SIRT1
EPAS1	Transcription regulator	0.0123	CA9,NOS3,SLC7A5
CD3 group	Group	0.0124	FYN,SLC7A5
MET	Kinase	0.0131	MMP2,PIM3
NEDD9	Other	0.0137	CA9,MMP2
SNCA	Enzyme	0.014	GSK3B,SLC6A3,TACR1
AMBP	Transporter	0.014	PLAU
CC2D1A	Transcription regulator	0.014	DRD2
CCNA1	Other	0.014	MMP2
ENTPD5	Enzyme	0.014	PRKCD
FBLN2	Other	0.014	MMP2
GFER	Enzyme	0.014	CYP3A4
IGBP1	Phosphatase	0.014	NOS2
ITGA3	Other	0.014	PLAU
ITGB6	Other	0.014	MMP2
KCNMA1	Ion channel	0.014	MMP2
NCOA6	Transcription regulator	0.014	CYP2C9
NSD3	Enzyme	0.014	PIM2
SMAD6	Transcription regulator	0.014	NOS2
SOD3	Enzyme	0.014	CA9
SRY	Transcription regulator	0.014	MAOA
TIMP2	Other	0.014	MMP2
TLE1	Transcription regulator	0.014	ROCK2
TRIM41	Other	0.014	PRKCD
miR-222-5p (miRNAs w/seed UCAGUAG)	Mature microrna	0.014	ROCK2
mir-1180	Microrna	0.014	GSK3B
RARA	Ligand-dependent nuclear receptor	0.0142	BAZ2A,CA12,MAOB,PBK
GSK3B	Kinase	0.0152	NOS2,SIRT1
PDCD1	Phosphatase	0.0152	HRH4,SLC7A5
estrogen receptor	Group	0.0154	AKT2,CA12,PLAU,PLAUR
EGFR	Kinase	0.0154	NOS2,PLAU,PLAUR
CG	Complex	0.0158	MMP2,PLAU,PLAUR
miR-34a-5p (and other miRNAs w/seed GGCAGUG)	Mature microrna	0.0158	KAT2B,SIRT1,SLC18A2
ATG5	Other	0.0159	PIM2,PRKCD
CCL5	Cytokine	0.0159	PLAUR,PNP
NR1H4	Ligand-dependent nuclear receptor	0.0159	CYP3A4,NOS2
CD36	Transmembrane receptor	0.0166	PLAU,PLAUR
MBD2	Transcription regulator	0.0166	MMP2,PLAU
IL15	Cytokine	0.017	AKT2,CHRNA7,MAP2K1
Lh	Complex	0.017	MAP2K1,MMP2,PRKD1,PRKX
IL12 (complex)	Complex	0.0182	MMP2,PLAU
RELA	Transcription regulator	0.0184	CYP2C9,CYP3A4,NOS2,PLAU
APEX1	Enzyme	0.0187	SIRT1
Ap2 alpha	Group	0.0187	PLAUR
BARD1	Transcription regulator	0.0187	CYP3A4
BLOC1S5	Other	0.0187	DRD2
CDK5R1	Kinase	0.0187	MMP2
CELF2	Other	0.0187	SIRT1
CFTR	Ion channel	0.0187	HDAC2
DGCR5	Other	0.0187	GSK3B
FGF16	Growth factor	0.0187	MMP2
GIT1	Kinase	0.0187	MMP2
HDAC10	Transcription regulator	0.0187	MMP2
L3MBTL2	Transcription regulator	0.0187	CDC7
PKNOX1	Transcription regulator	0.0187	PLAU
RCHY1	Enzyme	0.0187	HDAC1
RPSA	Translation regulator	0.0187	MMP2
SMPD2	Enzyme	0.0187	NOS2
TIAL1	Transcription regulator	0.0187	SIRT1
XRCC6	Enzyme	0.0187	SIRT1
ZNF24	Transcription regulator	0.0187	MMP2
miR-1285-3p (and other miRNAs w/seed CUGGGCA)	Mature microrna	0.0187	AKT2
JUNB	Transcription regulator	0.019	PLAUR,ROCK1
AR	Ligand-dependent nuclear receptor	0.0195	MAOA,MMP2,PBK,PRKCD
ESRRA	Transcription regulator	0.0198	PNMT,PRKCD,THRA
TWIST1	Transcription regulator	0.0206	AKT2,MMP2
PAF1	Other	0.0214	PLAUR,PNP
RUNX2	Transcription regulator	0.0214	MMP2,PLAU
ATXN8OS	Other	0.0233	JAK2
CTSB	Peptidase	0.0233	PLAUR
ERVW-1	Other	0.0233	NOS2
HIF3A	Transcription regulator	0.0233	PLAUR
HSP90AB1	Enzyme	0.0233	SLC6A4
IRAK2	Kinase	0.0233	NOS2
JMJD6	Transmembrane receptor	0.0233	PIM2
LTB4R2	G-protein coupled receptor	0.0233	MMP2
PPP2R2A	Phosphatase	0.0233	FAP
PPP2R5B	Phosphatase	0.0233	FAP
PRKCB	Kinase	0.0233	MMP2
PROC	Peptidase	0.0233	MMP2
mir-103	Microrna	0.0233	PRKCE
mir-1275	Microrna	0.0233	MMP2
HIF1A	Transcription regulator	0.0235	CA9,FYN,MMP2,PIM2
Hsp90	Group	0.024	CARM1,SLC6A4
BRD4	Kinase	0.0243	LCK,PIM2,PLAU
LGALS3	Other	0.0249	GSK3B,MAP2K1
RNA polymerase II	Complex	0.0253	CA12,HDAC2,MMP2
LDL	Complex	0.0257	MMP2,NOS3
RXRA	Ligand-dependent nuclear receptor	0.0276	CYP3A4,MAOB
AXL	Kinase	0.0279	MMP2
B4GALT6	Enzyme	0.0279	NOS2
BHLHE41	Transcription regulator	0.0279	CA9
CD81	Other	0.0279	MMP2
F10	Peptidase	0.0279	MMP2
FCER2	Transmembrane receptor	0.0279	NOS2
FOXN3	Transcription regulator	0.0279	PIM2
PROCR	Other	0.0279	ROCK2
SKI	Transcription regulator	0.0279	FAP
SMAD1/5	Group	0.0279	PLAUR
TUT1	Enzyme	0.0279	KISS1R
ZMYND10	Other	0.0279	MMP2
mir-296	Microrna	0.0279	CA9
EIF2AK2	Kinase	0.0304	AKT2,NOS2
SPDEF	Transcription regulator	0.0304	PLAU,PLAUR
HIC1	Transcription regulator	0.0324	CA12,SIRT1
HRAS	Enzyme	0.0324	PRKCD,TYMS
NEUROG1	Transcription regulator	0.0324	FAP,TACR1
BANCR	Other	0.0324	MMP2
FHIT	Enzyme	0.0324	MMP2
NAB2	Transcription regulator	0.0324	PLAU
PELI1	Enzyme	0.0324	NOS2
PTBP1	Enzyme	0.0324	DRD2
THY1	Other	0.0324	MMP2
TRPV2	Ion channel	0.0324	AKT2
miR-491-5p (and other miRNAs w/seed GUGGGGA)	Mature microrna	0.0324	MMP2
mir-31	Microrna	0.0324	PRKCE
Histone h4	Group	0.0334	CHRNA3,TYMS
IGF1	Growth factor	0.0334	PLAU,PLAUR
AREG	Growth factor	0.0354	JAK1,PLAU
CIP2A	Other	0.0364	FAP,PLAUR
ALOX15	Enzyme	0.037	NOS2
CD4	Transmembrane receptor	0.037	LCK
DDR2	Kinase	0.037	MMP2
EED	Transcription regulator	0.037	MMP2
GRK2	Kinase	0.037	HRH2
HCK	Kinase	0.037	MAOA
HIF1AN	Enzyme	0.037	CA9
HTATIP2	Transcription regulator	0.037	MMP2
IQGAP1	Other	0.037	THRB
MZF1	Transcription regulator	0.037	NOS1
SCUBE3	Other	0.037	MMP2
TARDBP	Transcription regulator	0.037	HDAC6
TNC	Other	0.037	MMP2
VIM	Other	0.037	PLAU
miR-30c-5p (and other miRNAs w/seed GUAAACA)	Mature microrna	0.037	ADRA2A
IL18	Cytokine	0.0375	CHRNA7,NOS2
FSH	Complex	0.0385	MAP2K1,MMP2,PRKD1,PRKX
RABL6	Other	0.0385	PARP2,PBK
SPP1	Cytokine	0.0385	MMP2,PLAU
TGFBR2	Kinase	0.0396	CHRNA7,MMP2
ETV1	Transcription regulator	0.0415	PLAUR
FAT1	Other	0.0415	PLAU
IDO1	Enzyme	0.0415	SLC7A5
LCOR	Transcription regulator	0.0415	ADORA1
MCAM	Other	0.0415	MMP2
PIP5K1A	Kinase	0.0415	KISS1R
TIA1	Other	0.0415	SIRT1
TPM3	Other	0.0415	MMP2
Vegf	Group	0.0415	NOS3
JUN	Transcription regulator	0.0434	MMP2,PLAUR,PRKCE
TLR2	Transmembrane receptor	0.0451	NOS2,SIRT1
CHD4	Enzyme	0.046	ADORA1
CHRNA3	Transmembrane receptor	0.046	JAK1
DEF6	Other	0.046	MMP2
ELANE	Peptidase	0.046	MMP2
ING1	Transcription regulator	0.046	JAK2
POSTN	Other	0.046	MMP2
RASSF1	Other	0.046	MMP2
SULF2	Enzyme	0.046	MMP2
miR-451a (and other miRNAs w/seed AACCGUU)	Mature microrna	0.046	MMP2
EHF	Transcription regulator	0.0462	ANPEP,PLAUR
IRF2	Transcription regulator	0.0474	CA12,CES1
CD44	Other	0.0485	KDM1A,PLAU
E2f	Group	0.0485	CDC7,TYMS
