# Supplementary material for: Unraveling the Catha edulis Extract Effects on the Cellular and Molecular Signaling in SKOV3 Cells
Source: Front Pharmacol. 2021 May 10;12:666885. doi: 10.3389/fphar.2021.666885 (PMC8141790; doi:10.3389/fphar.2021.666885)
Supplement: Supplementary file 14 [file Table7.xlsx]

## Sheet: 98-targets-associated_diseases
Disease full name	Relevance (p-value)	Number of associated targets	Therapeutic Area	Highest associated targets (max 10)	All targets
Substance dependence	2e-58	79	Psychiatric Disorder	SLC6A3 DRD2 CHRNA4 COMT SLC6A4 DRD3 HTR2A SLC6A2 ADRA2A HTR2C ...	SLC6A3 DRD2 CHRNA4 COMT SLC6A4 DRD3 HTR2A SLC6A2 ADRA2A HTR2C ADRA2C ADORA1 HTR4 CACNA2D1 MAOB SIGMAR1 KAT2B CHRNA3 SLC18A2 TACR1 MAOA HRH3 CYP2A6 CYP3A4 CYP2C19 NOS3 GSK3B MMP2 CYP2C9 HDAC2 TAAR1 NOS2 NISCH CHRNA7 CA9 JAK2 SIRT1 NOS1 TYMS MAP2K1 AOC1 HRH2 HTR2B PLAU ANPEP CA1 PAOX SLC7A5 CES1 PNMT JAK1 PLAUR KCNJ1 ROCK1 SLC15A1 KDM1A PRKCD HDAC1 HDAC6 ROCK2 AKT2 HDAC8 PRKCE PARP2 SIRT2 FYN ART1 …
Substance-related disorder	3e-57	79	Psychiatric Disorder	SLC6A3 DRD2 CHRNA4 COMT SLC6A4 DRD3 HTR2A SLC6A2 ADRA2A HTR2C ...	SLC6A3 DRD2 CHRNA4 COMT SLC6A4 DRD3 HTR2A SLC6A2 ADRA2A HTR2C ADRA2C ADORA1 HTR4 CACNA2D1 MAOB SIGMAR1 KAT2B CHRNA3 SLC18A2 TACR1 MAOA HRH3 CYP2A6 CYP3A4 CYP2C19 NOS3 MMP2 GSK3B CYP2C9 HDAC2 TAAR1 NOS2 NISCH CHRNA7 JAK2 CA9 SIRT1 NOS1 TYMS MAP2K1 AOC1 HRH2 HTR2B ROCK2 PLAU ANPEP HDAC8 CA1 CES1 PAOX SLC7A5 PNMT JAK1 PLAUR KCNJ1 ROCK1 SLC15A1 KDM1A PRKCD HDAC1 HDAC6 AKT2 PRKCE PARP2 SIRT2 FYN ART1 …
Nervousness	2e-49	71	Psychiatric Disorder, Nervous System Disease	HRH4 SIRT1 COMT HTR2A TAAR1 TACR1 MAOB NOS1 MMP2 HRH3 ...	HRH4 SIRT1 COMT HTR2A TAAR1 TACR1 MAOB NOS1 MMP2 HRH3 KDM1A SLC6A2 MAP2K1 GSK3B SLC7A5 SLC18A2 HTR2C NOS2 ADRA2C PLAUR PNMT HDAC6 DRD2 ADRA2A HTR4 HRH2 SIRT2 HTR2B DRD3 HDAC1 JAK2 SIGMAR1 MAOA JAK1 THRB NOS3 ANPEP HDAC2 NISCH KISS1R PRKX SLC6A4 PLAU PBK CA9 THRA CHRNA4 SLC6A3 ROCK2 CYP2C19 CES2 CA14 ROCK1 PNP CYP3A4 ADORA1 CHRNA7 CA7 PARP2 CAPN1 CES1 CA5B TYMS CHRNA3 AOC1 LCK HDAC8 LAP3 PRKCE PRM…
Dementia (disease)	8e-47	77	Psychiatric Disorder, Nervous System Disease	DRD2 SLC18A2 NEK1 CHRNA7 SLC6A3 SLC6A4 HTR2C SLC6A2 HTR2A CHRNA4 ...	DRD2 SLC18A2 NEK1 CHRNA7 SLC6A3 SLC6A4 HTR2C SLC6A2 HTR2A CHRNA4 SIGMAR1 CAPN1 CACNA2D1 DRD3 MAOB ADRA2A ADRA2C HRH3 SIRT1 COMT PLAUR ROCK2 GSK3B CHRNA3 NOS2 PNP PLAU JAK1 PARP2 THRA CARM1 THRB HDAC8 CES1 KDM1A NOS3 FYN DPP9 NOS1 HDAC6 HDAC1 PNMT BAZ2A KCNJ1 KISS1R AKT2 ADORA1 HDAC2 HTR4 MAOA LCK CA12 ROCK1 MMP2 CYP3A4 SIRT2 JAK2 HRH2 MAP2K1 TACR1 SLC7A5 TYMS ANPEP CYP2C19 KAT2B SLC15A1 DPP7 CDC7…
Depressive disorder	3e-46	61	Psychiatric Disorder, Nervous System Disease	DRD2 MAOA GSK3B SLC6A3 SLC6A2 SLC6A4 HTR2A HTR4 SLC18A2 TACR1 ...	DRD2 MAOA GSK3B SLC6A3 SLC6A2 SLC6A4 HTR2A HTR4 SLC18A2 TACR1 HTR2C DRD3 MAOB CHRNA4 ADRA2A ADRA2C HTR2B THRA THRB CACNA2D1 CYP2C19 PRMT6 SIGMAR1 CHRNA3 HRH3 CHRNA7 CYP2C9 SIRT1 ADORA1 COMT NOS1 NOS2 CYP3A4 NOS3 MAP2K1 MMP2 SIRT2 HDAC2 HDAC1 JAK2 HDAC6 ROCK2 KDM1A HRH2 ROCK1 PLAU CA1 TAAR1 HRH4 PNMT AOC1 NISCH JAK1 SLC15A1 KAT2B PAOX ANPEP PLAUR CA6 CYP2A6 PRKCE
Unipolar depression	4e-46	60	Psychiatric Disorder, Nervous System Disease	DRD2 MAOA GSK3B SLC6A3 SLC6A2 SLC6A4 HTR2A HTR4 SLC18A2 HTR2C ...	DRD2 MAOA GSK3B SLC6A3 SLC6A2 SLC6A4 HTR2A HTR4 SLC18A2 HTR2C DRD3 MAOB CHRNA4 ADRA2A ADRA2C HTR2B THRA THRB CACNA2D1 CYP2C19 PRMT6 CHRNA7 CYP2C9 SIRT1 ADORA1 COMT NOS1 NOS2 CYP3A4 TACR1 NOS3 HRH3 MAP2K1 MMP2 SIGMAR1 SIRT2 HDAC2 HDAC1 JAK2 HDAC6 ROCK2 KDM1A HRH2 ROCK1 PLAU CA1 TAAR1 HRH4 PNMT AOC1 JAK1 NISCH SLC15A1 KAT2B PAOX ANPEP CHRNA3 PLAUR CYP2A6 CA6
Anxiety disorder	7e-46	57	Psychiatric Disorder, Nervous System Disease	SLC6A3 DRD2 SLC6A4 SLC6A2 HTR2A HTR2C DRD3 ADRA2A ADRA2C CACNA2D1 ...	SLC6A3 DRD2 SLC6A4 SLC6A2 HTR2A HTR2C DRD3 ADRA2A ADRA2C CACNA2D1 TACR1 COMT NOS1 MAOA HTR4 HTR2B HRH2 SIRT1 GSK3B MAOB HRH3 CHRNA7 HDAC2 CYP2C19 SLC18A2 NOS2 CHRNA4 JAK2 SIRT2 NOS3 CYP3A4 KAT2B CHRNA3 HRH4 CYP2C9 ROCK2 ROCK1 SIGMAR1 MAP2K1 KDM1A MMP2 TAAR1 NISCH KISS1R ADORA1 HDAC1 ANPEP PLAUR TYMS PRKCE CYP2A6 SLC7A5 AOC1 THRA HDAC6 FYN AKT2
Alzheimer's disease	1e-45	74	Psychiatric Disorder, Nervous System Disease	HTR2A DRD2 SLC6A2 SLC6A4 CHRNA4 SIGMAR1 CHRNA7 CAPN1 SLC6A3 CACNA2D1 ...	HTR2A DRD2 SLC6A2 SLC6A4 CHRNA4 SIGMAR1 CHRNA7 CAPN1 SLC6A3 CACNA2D1 HTR2C DRD3 ADRA2A ADRA2C HRH3 GSK3B MAOB HDAC6 COMT THRB ADORA1 HDAC1 HDAC2 FYN HTR4 MAOA LCK SIRT1 CA12 ROCK1 NOS3 NOS2 KDM1A SIRT2 NOS1 CYP3A4 MMP2 ROCK2 PLAU JAK2 SLC18A2 MAP2K1 PNMT CES1 SLC7A5 KAT2B TACR1 THRA ANPEP PNP TYMS CYP2C19 JAK1 DPP7 PRMT8 PLAUR PARP2 NEK1 LAP3 PRKCE CYP2C9 KISS1R HRH4 HDAC8 DPP8 NISCH CA7 CA14 AKT…
Drug-induced mental disorder	2e-45	62	Psychiatric Disorder, Nervous System Disease	SLC6A3 DRD2 CHRNA4 COMT SLC6A4 DRD3 HTR2A ADRA2A SLC6A2 HTR2C ...	SLC6A3 DRD2 CHRNA4 COMT SLC6A4 DRD3 HTR2A ADRA2A SLC6A2 HTR2C ADRA2C HTR4 ADORA1 CACNA2D1 MAOB SIGMAR1 KAT2B CHRNA3 SLC18A2 TACR1 MAOA HRH3 CYP2A6 CYP3A4 CYP2C19 NOS3 MMP2 CYP2C9 HDAC2 TAAR1 GSK3B NOS2 CHRNA7 NISCH CA9 SIRT1 HRH2 NOS1 TYMS MAP2K1 HTR2B JAK2 CES1 ROCK2 HDAC1 HDAC6 PLAUR KDM1A ROCK1 ART1 ANPEP PLAU PRMT6 JAK1 CES2 THRA LAP3 CA12 PRKD1 SLC7A5 PARP2 CA1
Drug dependence	2e-45	62	Psychiatric Disorder, Nervous System Disease	SLC6A3 DRD2 CHRNA4 COMT SLC6A4 DRD3 HTR2A ADRA2A SLC6A2 HTR2C ...	SLC6A3 DRD2 CHRNA4 COMT SLC6A4 DRD3 HTR2A ADRA2A SLC6A2 HTR2C ADRA2C HTR4 ADORA1 CACNA2D1 MAOB SIGMAR1 KAT2B CHRNA3 SLC18A2 TACR1 MAOA HRH3 CYP2A6 CYP3A4 CYP2C19 NOS3 MMP2 CYP2C9 HDAC2 TAAR1 GSK3B NOS2 CHRNA7 NISCH CA9 SIRT1 HRH2 NOS1 TYMS MAP2K1 HTR2B JAK2 CES1 ROCK2 HDAC1 HDAC6 PLAUR KDM1A ROCK1 ART1 ANPEP PLAU PRMT6 CES2 JAK1 LAP3 THRA CA12 PRKD1 PARP2 SLC7A5 CA1
Cognitive disorder	8e-45	82	Psychiatric Disorder, Nervous System Disease	DRD2 NEK1 DRD3 HTR2C SLC18A2 CHRNA3 SLC6A3 CHRNA7 SLC6A4 FYN ...	DRD2 NEK1 DRD3 HTR2C SLC18A2 CHRNA3 SLC6A3 CHRNA7 SLC6A4 FYN MAOB ADRA2A GSK3B HTR2A NISCH CHRNA4 SIGMAR1 SLC6A2 HTR4 HRH2 CAPN1 HTR2B ADRA2C CACNA2D1 PRKD1 MAOA NOS1 COMT CYP2C19 HRH3 THRB SIRT1 PLAUR ROCK2 NOS2 PNP PLAU JAK1 THRA PARP2 CES1 CARM1 HDAC8 HDAC6 NOS3 KDM1A TACR1 DPP9 HDAC1 TAAR1 PRMT8 ART1 PNMT BAZ2A KCNJ1 AKT2 KISS1R HDAC2 ADORA1 LCK CYP2C9 SLC7A5 CA12 ROCK1 MMP2 CYP3A4 SIRT2 JAK2…
Mental or behavioural disorder	2e-43	93	Psychiatric Disorder, Nervous System Disease	MAOA MAP2K1 HDAC8 SLC6A3 DRD2 HDAC6 CHRNA4 NEK1 COMT DRD3 ...	MAOA MAP2K1 HDAC8 SLC6A3 DRD2 HDAC6 CHRNA4 NEK1 COMT DRD3 SIGMAR1 CHRNA3 THRB SLC6A4 TACR1 NISCH ADRA2A HTR2C HDAC1 CHRNA7 SLC18A2 HRH3 MAOB THRA HTR2A GSK3B SLC6A2 HTR2B FYN PRKD1 CACNA2D1 ADRA2C CA12 HTR4 ADORA1 HRH2 CA1 CAPN1 NOS1 PRMT6 CYP2C19 KAT2B SIRT1 HDAC2 NOS3 PLAUR NOS2 KDM1A CES1 PLAU JAK1 ROCK2 KISS1R MMP2 ROCK1 KCNJ1 AKT2 ART1 PRMT8 PNP PARP2 DPP9 JAK2 PRKCD TAAR1 CARM1 CYP3A4 CA5A …
Mood disorder	3e-43	63	Psychiatric Disorder, Nervous System Disease	DRD2 MAOA GSK3B SLC6A3 SLC6A2 HTR2A SLC6A4 SLC18A2 HTR4 DRD3 ...	DRD2 MAOA GSK3B SLC6A3 SLC6A2 HTR2A SLC6A4 SLC18A2 HTR4 DRD3 TACR1 HTR2C MAOB CHRNA4 ADRA2A HTR2B ADRA2C THRB THRA SIGMAR1 CACNA2D1 PRMT6 CYP2C19 CHRNA3 HRH3 CHRNA7 PNMT CYP2C9 SIRT1 ADORA1 COMT NOS1 NOS2 MMP2 CYP3A4 NISCH PLAUR NOS3 MAP2K1 FYN SIRT2 HDAC2 HDAC1 JAK2 HDAC6 ROCK2 SLC15A1 KDM1A HRH2 ROCK1 PLAU CA1 TAAR1 KAT2B HRH4 AOC1 JAK1 PAOX ANPEP CA6 CYP2A6 AKT2 PRKCE
Psychiatric disorder	1e-42	93	Psychiatric Disorder	MAOA MAP2K1 HDAC8 SLC6A3 DRD2 HDAC6 CHRNA4 NEK1 COMT DRD3 ...	MAOA MAP2K1 HDAC8 SLC6A3 DRD2 HDAC6 CHRNA4 NEK1 COMT DRD3 SIGMAR1 CHRNA3 THRB SLC6A4 TACR1 NISCH ADRA2A HTR2C HDAC1 CHRNA7 MAOB SLC18A2 HRH3 THRA HTR2A GSK3B SLC6A2 HTR2B FYN PRKD1 CACNA2D1 ADRA2C CA12 HTR4 ADORA1 HRH2 CA1 CAPN1 NOS1 PRMT6 CYP2C19 KAT2B SIRT1 HDAC2 NOS3 PLAUR NOS2 KDM1A CES1 PLAU JAK1 ROCK2 KISS1R KCNJ1 MMP2 ROCK1 AKT2 ART1 PRMT8 PNP PARP2 DPP9 PRKCD JAK2 TAAR1 CARM1 CYP3A4 CA5A …
Developmental disorder of mental health	3e-38	81	Psychiatric Disorder, Nervous System Disease	MAP2K1 MAOA HDAC8 HDAC6 DRD2 SLC6A3 ADRA2A SLC6A4 DRD3 HTR2C ...	MAP2K1 MAOA HDAC8 HDAC6 DRD2 SLC6A3 ADRA2A SLC6A4 DRD3 HTR2C SLC18A2 HTR2A SLC6A2 HDAC1 ADRA2C ADORA1 SIGMAR1 GSK3B CHRNA3 HRH3 CHRNA4 CHRNA7 NEK1 NOS1 TACR1 SIRT1 NOS3 COMT THRB CES1 THRA PLAUR KDM1A NOS2 MAOB JAK1 KISS1R PLAU HDAC2 KCNJ1 NISCH AKT2 ART1 MMP2 FYN ROCK1 PRMT8 HTR2B DPP9 PARP2 PRKCD JAK2 PNP ROCK2 CA5A CYP3A4 TAAR1 CDC7 HRH4 BAZ2A PNMT PRKD1 CES2 CARM1 CACNA2D1 HTR4 SIRT2 CYP2C19 …
Nicotine dependence	4e-38	53	Psychiatric Disorder, Nervous System Disease, Genetic, Familial Or Congenital Disease	SLC6A3 CHRNA4 SLC6A2 SLC6A4 CHRNA3 MAOB ADRA2A COMT ADRA2C HTR2C ...	SLC6A3 CHRNA4 SLC6A2 SLC6A4 CHRNA3 MAOB ADRA2A COMT ADRA2C HTR2C CACNA2D1 MAOA DRD3 DRD2 HTR2A CYP2A6 CYP2C19 NOS3 MMP2 CYP2C9 HDAC2 NOS2 GSK3B CHRNA7 CA9 CYP3A4 SLC18A2 HRH2 SIRT1 TYMS NOS1 TACR1 MAP2K1 JAK2 CES1 TAAR1 ROCK2 HDAC1 PLAUR KDM1A ROCK1 ART1 HTR4 ANPEP PLAU JAK1 THRA LAP3 CA12 PRKD1 SLC7A5 PARP2 CA1
Genetic neurodegenerative disease with dementia	2e-36	59	Psychiatric Disorder, Nervous System Disease, Genetic, Familial Or Congenital Disease	SLC18A2 SLC6A3 SLC6A4 DRD2 SLC6A2 HTR2C HTR2A DRD3 MAOB SIRT1 ...	SLC18A2 SLC6A3 SLC6A4 DRD2 SLC6A2 HTR2C HTR2A DRD3 MAOB SIRT1 COMT NEK1 NOS2 CHRNA3 GSK3B PLAUR PNP PARP2 PLAU HRH3 THRB THRA CHRNA7 JAK1 CES1 DPP9 CHRNA4 NOS3 NOS1 FYN ROCK2 HDAC6 KDM1A HDAC1 BAZ2A KCNJ1 PNMT KISS1R AKT2 MAOA SIRT2 MMP2 HRH2 CYP3A4 SIGMAR1 JAK2 ROCK1 SLC15A1 HTR4 CDC7 TYMS CARM1 CAPN1 CYP2A6 DPP7 MAP2K1 CYP2C9 TAAR1 PRMT8
Genetic dementia	2e-35	62	Psychiatric Disorder, Nervous System Disease, Genetic, Familial Or Congenital Disease	NEK1 SLC18A2 SLC6A3 SLC6A4 DRD2 SLC6A2 HTR2C HTR2A DRD3 MAOB ...	NEK1 SLC18A2 SLC6A3 SLC6A4 DRD2 SLC6A2 HTR2C HTR2A DRD3 MAOB SIRT1 COMT PLAUR ROCK2 CHRNA3 NOS2 GSK3B JAK1 PNP PARP2 PLAU HRH3 CARM1 THRB THRA CHRNA7 HDAC8 CES1 KDM1A NOS3 DPP9 CHRNA4 NOS1 FYN HDAC6 HDAC1 PNMT BAZ2A KCNJ1 KISS1R AKT2 MAOA MMP2 CYP3A4 SIRT2 HRH2 SIGMAR1 JAK2 ROCK1 SLC15A1 HTR4 CDC7 CYP2A6 TYMS MAP2K1 CYP2C9 TAAR1 CYP2C19 CAPN1 DPP7 CA1 PRMT8
Schizophrenia	2e-35	59	Psychiatric Disorder, Nervous System Disease	DRD2 DRD3 SLC6A3 SLC6A4 HTR2C ADRA2A MAOB GSK3B HTR2A NISCH ...	DRD2 DRD3 SLC6A3 SLC6A4 HTR2C ADRA2A MAOB GSK3B HTR2A NISCH SLC18A2 CHRNA4 CHRNA3 SLC6A2 HRH2 HTR4 HTR2B ADRA2C CACNA2D1 PRKD1 FYN MAOA NEK1 NOS1 COMT CYP2C19 THRB CHRNA7 HRH3 TACR1 CES1 SIGMAR1 HDAC6 TAAR1 PRMT8 ART1 THRA HDAC2 HDAC1 CYP2C9 SIRT1 SLC7A5 NOS3 ADORA1 NOS2 CYP3A4 PLAU MMP2 HRH4 LCK MAP2K1 CA1 PAOX PLAUR KAT2B AKT2 CA12 PRKX PRKCE
Cocaine dependence	6e-35	25	Psychiatric Disorder, Nervous System Disease	DRD2 HTR2A HTR2C ADORA1 SLC6A3 DRD3 SLC6A2 SLC6A4 MAOB SLC18A2 ...	DRD2 HTR2A HTR2C ADORA1 SLC6A3 DRD3 SLC6A2 SLC6A4 MAOB SLC18A2 ADRA2C ADRA2A CHRNA4 COMT TACR1 SIGMAR1 CHRNA3 TAAR1 GSK3B MAOA NOS1 PRMT6 CES2 HRH3 MAP2K1
Psychosis	5e-34	57	Psychiatric Disorder, Nervous System Disease	DRD2 DRD3 SLC6A3 SLC6A4 HTR2C ADRA2A MAOB GSK3B HTR2A NISCH ...	DRD2 DRD3 SLC6A3 SLC6A4 HTR2C ADRA2A MAOB GSK3B HTR2A NISCH SLC18A2 CHRNA4 CHRNA3 SLC6A2 HRH2 HTR4 HTR2B ADRA2C CACNA2D1 PRKD1 FYN MAOA NEK1 NOS1 COMT CYP2C19 THRB CHRNA7 HRH3 TACR1 CES1 SIGMAR1 HDAC6 TAAR1 ART1 PRMT8 THRA HDAC2 HDAC1 CYP2C9 SIRT1 SLC7A5 NOS3 ADORA1 NOS2 CYP3A4 PLAU MMP2 HRH4 LCK MAP2K1 CA1 PAOX PLAUR KAT2B AKT2 PRKCE
Substance withdrawal syndrome	2e-33	26	Psychiatric Disorder, Nervous System Disease	ADRA2C ADRA2A CACNA2D1 DRD2 HTR2A DRD3 COMT GSK3B CYP2C19 MMP2 ...	ADRA2C ADRA2A CACNA2D1 DRD2 HTR2A DRD3 COMT GSK3B CYP2C19 MMP2 HTR2C SLC6A4 CYP2C9 SLC18A2 MAOA JAK2 SLC6A3 MAOB NOS1 TACR1 MAP2K1 CES1 CYP3A4 SLC6A2 AOC1 NOS2
Syndromic intellectual disability	8e-33	73	Psychiatric Disorder, Nervous System Disease	MAP2K1 MAOA HDAC8 HDAC6 HDAC1 SIGMAR1 DRD2 DRD3 SLC6A4 HRH3 ...	MAP2K1 MAOA HDAC8 HDAC6 HDAC1 SIGMAR1 DRD2 DRD3 SLC6A4 HRH3 SIRT1 NOS1 NOS3 NEK1 HTR2C THRA THRB NOS2 KDM1A JAK1 CES1 PLAUR SLC6A3 KISS1R HDAC2 COMT KCNJ1 ADRA2A PLAU SLC18A2 CHRNA3 AKT2 CHRNA7 MMP2 TACR1 ROCK1 HTR2B PARP2 PRKCD MAOB FYN JAK2 NISCH GSK3B PNP ROCK2 ART1 CA5A DPP9 PRMT8 CYP3A4 CDC7 SLC6A2 HRH4 PNMT BAZ2A HTR2A CHRNA4 PRKD1 CES2 CARM1 CACNA2D1 ANPEP CYP2C9 PRKCE SLC7A5 CYP2C19 TYMS …
Bipolar disorder	8e-33	41	Psychiatric Disorder, Nervous System Disease	GSK3B HTR2A DRD2 MAOA SLC6A3 SLC18A2 DRD3 SLC6A4 MAOB HTR2C ...	GSK3B HTR2A DRD2 MAOA SLC6A3 SLC18A2 DRD3 SLC6A4 MAOB HTR2C SLC6A2 ADRA2C ADRA2A SIGMAR1 THRA THRB HTR4 HTR2B PNMT TACR1 COMT NISCH PLAUR CHRNA7 FYN SLC15A1 CYP3A4 SIRT1 CYP2C19 CYP2C9 HRH3 HDAC1 HDAC2 TAAR1 NOS1 ROCK2 MMP2 NOS2 PLAU CACNA2D1 AKT2
Alcohol-related disorders	1e-32	39	Psychiatric Disorder	DRD2 SLC6A4 HTR2A ADRA2A CHRNA4 HTR2C ADRA2C CACNA2D1 SLC6A2 DRD3 ...	DRD2 SLC6A4 HTR2A ADRA2A CHRNA4 HTR2C ADRA2C CACNA2D1 SLC6A2 DRD3 SLC6A3 TACR1 COMT HRH3 CHRNA3 ADORA1 MAOA NOS3 MMP2 MAOB GSK3B SLC18A2 SIGMAR1 JAK2 HDAC2 NOS2 CYP2A6 ROCK2 CYP3A4 SIRT1 HDAC8 CYP2C19 TAAR1 NOS1 CES1 HDAC6 CYP2C9 PLAU HDAC1
Pervasive developmental disorder	4e-32	46	Psychiatric Disorder, Nervous System Disease	DRD2 SLC6A4 MAOA HTR2A SLC6A2 HTR2C HDAC1 ADRA2C ADRA2A MAP2K1 ...	DRD2 SLC6A4 MAOA HTR2A SLC6A2 HTR2C HDAC1 ADRA2C ADRA2A MAP2K1 SIGMAR1 CHRNA3 DRD3 SLC18A2 SLC6A3 NISCH THRA GSK3B NEK1 ART1 PRMT8 CACNA2D1 NOS1 COMT CHRNA7 HRH3 HTR4 PLAUR JAK2 SIRT1 MAOB ROCK1 SIRT2 HDAC6 CYP2C19 HRH4 HTR2B FYN HDAC2 CHRNA4 PRKD1 ANPEP PLAU HRH2 CAPN1 PRKCE
Opioid dependence	1e-31	25	Psychiatric Disorder, Nervous System Disease	DRD2 ADRA2C ADRA2A HTR4 CACNA2D1 HTR2C SIGMAR1 HTR2A SLC6A2 SLC6A3 ...	DRD2 ADRA2C ADRA2A HTR4 CACNA2D1 HTR2C SIGMAR1 HTR2A SLC6A2 SLC6A3 SLC18A2 SLC6A4 TACR1 COMT DRD3 NISCH MAOA NOS2 SIRT1 NOS1 CYP3A4 MMP2 CYP2C9 CYP2C19 CHRNA3
Alcohol dependence	5e-31	33	Psychiatric Disorder, Nervous System Disease	DRD2 SLC6A4 HTR2A ADRA2A CHRNA4 ADRA2C CACNA2D1 HTR2C SLC6A2 DRD3 ...	DRD2 SLC6A4 HTR2A ADRA2A CHRNA4 ADRA2C CACNA2D1 HTR2C SLC6A2 DRD3 TACR1 SLC6A3 HRH3 COMT CHRNA3 ADORA1 MAOA MAOB GSK3B SLC18A2 SIGMAR1 HDAC2 NOS3 NOS2 CYP3A4 TAAR1 CYP2A6 MMP2 NOS1 CYP2C19 SIRT1 HDAC6 CYP2C9
Alcohol-induced mental disorder	5e-31	33	Psychiatric Disorder, Nervous System Disease	DRD2 SLC6A4 HTR2A ADRA2A CHRNA4 ADRA2C CACNA2D1 HTR2C SLC6A2 DRD3 ...	DRD2 SLC6A4 HTR2A ADRA2A CHRNA4 ADRA2C CACNA2D1 HTR2C SLC6A2 DRD3 TACR1 SLC6A3 HRH3 COMT CHRNA3 ADORA1 MAOA MAOB GSK3B SLC18A2 SIGMAR1 HDAC2 NOS3 NOS2 CYP3A4 TAAR1 CYP2A6 MMP2 NOS1 CYP2C19 SIRT1 HDAC6 CYP2C9
Attention deficit hyperactivity disorder	1e-30	37	Psychiatric Disorder, Nervous System Disease	SLC6A3 ADRA2A SLC6A4 HTR2C SLC6A2 DRD2 ADRA2C HTR2A SLC18A2 ADORA1 ...	SLC6A3 ADRA2A SLC6A4 HTR2C SLC6A2 DRD2 ADRA2C HTR2A SLC18A2 ADORA1 CHRNA4 HRH3 DRD3 TACR1 CHRNA7 CES1 MAOB THRB ART1 THRA PRMT8 TAAR1 COMT MAOA GSK3B CYP3A4 SIRT1 HTR4 CHRNA3 NOS2 HTR2B CYP2C19 CYP2A6 NISCH NOS1 KAT2B SLC7A5
Attention deficit-hyperactivity disorder	1e-30	37	Psychiatric Disorder, Nervous System Disease	SLC6A3 ADRA2A SLC6A4 HTR2C SLC6A2 DRD2 ADRA2C HTR2A SLC18A2 ADORA1 ...	SLC6A3 ADRA2A SLC6A4 HTR2C SLC6A2 DRD2 ADRA2C HTR2A SLC18A2 ADORA1 CHRNA4 HRH3 DRD3 TACR1 CHRNA7 CES1 MAOB THRB ART1 THRA PRMT8 TAAR1 COMT MAOA GSK3B CYP3A4 SIRT1 HTR4 CHRNA3 NOS2 HTR2B CYP2C19 NISCH CYP2A6 NOS1 KAT2B SLC7A5
X-linked syndromic intellectual disability	3e-30	59	Psychiatric Disorder, Nervous System Disease, Genetic, Familial Or Congenital Disease	MAOA HDAC8 HDAC6 HDAC1 SIGMAR1 DRD2 DRD3 SIRT1 NOS1 SLC6A4 ...	MAOA HDAC8 HDAC6 HDAC1 SIGMAR1 DRD2 DRD3 SIRT1 NOS1 SLC6A4 THRA HDAC2 THRB JAK1 NEK1 KCNJ1 SLC6A3 NOS2 NOS3 CES1 ADRA2A SLC18A2 HTR2C KDM1A MAP2K1 CA5A GSK3B KISS1R CHRNA3 PLAUR PLAU TACR1 ROCK1 CHRNA7 SLC6A2 ART1 MAOB HTR2A CHRNA4 PRMT8 CARM1 PARP2 HRH3 ROCK2 MMP2 COMT CYP2C9 HTR2B CACNA2D1 PRKD1 CYP2C19 SLC7A5 CYP3A4 SIRT2 DPP7 LAP3 TYMS JAK2 PRKCD
Specific developmental disorder	3e-30	41	Psychiatric Disorder, Nervous System Disease	SLC6A3 DRD3 ADRA2A SLC6A4 HTR2C SLC6A2 DRD2 ADRA2C HTR2A SLC18A2 ...	SLC6A3 DRD3 ADRA2A SLC6A4 HTR2C SLC6A2 DRD2 ADRA2C HTR2A SLC18A2 ADORA1 GSK3B CHRNA4 HRH3 TACR1 CHRNA7 CES1 MAOB THRB ART1 PRMT8 THRA TAAR1 COMT MAOA CYP3A4 SIRT1 HTR4 HTR2B JAK2 CHRNA3 NOS2 PAOX CYP2C19 HDAC1 NISCH CYP2A6 NOS1 KAT2B SLC7A5 CYP2C9
Major depressive disorder	1e-29	24	Psychiatric Disorder, Nervous System Disease	MAOA HTR2C ADRA2C ADRA2A CHRNA4 TACR1 MAOB SLC6A3 SLC6A2 DRD3 ...	MAOA HTR2C ADRA2C ADRA2A CHRNA4 TACR1 MAOB SLC6A3 SLC6A2 DRD3 SLC18A2 HTR2A GSK3B SLC6A4 DRD2 SIGMAR1 CHRNA3 HRH3 HTR4 HTR2B ADORA1 NOS2 CYP2C9 PRKCE
Substance abuse	3e-28	20	Psychiatric Disorder	DRD2 HTR2C SLC6A3 SLC6A2 HTR2A SLC6A4 CHRNA4 COMT ADRA2A ADRA2C ...	DRD2 HTR2C SLC6A3 SLC6A2 HTR2A SLC6A4 CHRNA4 COMT ADRA2A ADRA2C DRD3 CYP2C19 MAOA MAOB SLC18A2 HRH3 TACR1 HTR2B CYP3A4 SIGMAR1
Autism spectrum disorder	1e-27	41	Psychiatric Disorder, Nervous System Disease	DRD2 SLC6A4 MAOA HTR2A SLC6A2 HTR2C ADRA2A ADRA2C MAP2K1 CHRNA3 ...	DRD2 SLC6A4 MAOA HTR2A SLC6A2 HTR2C ADRA2A ADRA2C MAP2K1 CHRNA3 DRD3 SLC18A2 SLC6A3 NISCH SIGMAR1 GSK3B NEK1 ART1 PRMT8 CACNA2D1 NOS1 COMT CHRNA7 HRH3 HTR4 PLAUR JAK2 SIRT1 ROCK1 MAOB SIRT2 CYP2C19 HRH4 HTR2B FYN CHRNA4 ANPEP HDAC2 PLAU HRH2 CAPN1
Sleep disorder	6e-27	36	Psychiatric Disorder, Nervous System Disease	SLC6A3 HTR2C HRH3 HTR2A SLC18A2 SLC6A4 SLC6A2 ADRA2C ADRA2A CACNA2D1 ...	SLC6A3 HTR2C HRH3 HTR2A SLC18A2 SLC6A4 SLC6A2 ADRA2C ADRA2A CACNA2D1 CA1 CA12 DRD2 TACR1 SIRT1 NOS2 FYN ADORA1 GSK3B COMT MAOA TAAR1 NOS3 MAOB ROCK1 ROCK2 MMP2 DRD3 CYP3A4 CYP2C19 CA9 CYP2C9 HRH4 HRH2 HTR2B CHRNA3
Neurotic disorder	8e-26	27	Psychiatric Disorder, Nervous System Disease	DRD2 SLC6A4 DRD3 SLC6A2 HTR2C HTR2A ADRA2A ADRA2C CACNA2D1 TACR1 ...	DRD2 SLC6A4 DRD3 SLC6A2 HTR2C HTR2A ADRA2A ADRA2C CACNA2D1 TACR1 SLC6A3 COMT MAOA MAOB GSK3B SIRT1 NOS1 SLC18A2 CHRNA3 CYP2C9 CYP2C19 CHRNA4 SIGMAR1 NOS2 CHRNA7 CYP2A6 HDAC2
Autism	2e-25	41	Psychiatric Disorder, Nervous System Disease	MAOA SLC6A4 DRD2 HTR2A HTR2C SLC6A2 ADRA2C ADRA2A DRD3 SLC18A2 ...	MAOA SLC6A4 DRD2 HTR2A HTR2C SLC6A2 ADRA2C ADRA2A DRD3 SLC18A2 SLC6A3 NISCH SIGMAR1 PRMT8 ART1 CHRNA3 NOS1 HRH3 COMT CHRNA7 PRKX PLAUR GSK3B JAK2 MMP2 HRH4 NOS2 TACR1 HTR2B FYN HTR4 CHRNA4 MAOB ROCK1 ANPEP CA1 HDAC2 PLAU HRH2 CYP2C19 CAPN1
Pain agnosia	2e-25	23	Psychiatric Disorder, Nervous System Disease	COMT HTR2A CYP3A4 SIGMAR1 TACR1 ADRA2A NOS1 DRD2 HRH2 GSK3B ...	COMT HTR2A CYP3A4 SIGMAR1 TACR1 ADRA2A NOS1 DRD2 HRH2 GSK3B HTR4 SLC6A2 MAP2K1 SIRT1 HTR2C NOS2 MAOB ANPEP SLC6A4 CYP2C9 KISS1R HRH3 JAK2
Stress-related disorder	3e-25	27	Psychiatric Disorder, Nervous System Disease	DRD2 SLC6A4 DRD3 SLC6A2 HTR2C HTR2A ADRA2C ADRA2A TACR1 SLC6A3 ...	DRD2 SLC6A4 DRD3 SLC6A2 HTR2C HTR2A ADRA2C ADRA2A TACR1 SLC6A3 COMT MAOA MAOB SIRT1 GSK3B NOS1 SLC18A2 NOS2 SIGMAR1 MMP2 CHRNA3 CHRNA7 CHRNA4 CYP2C9 HDAC2 PRKCE HTR4
Agnosia	1e-24	23	Psychiatric Disorder, Nervous System Disease	COMT HTR2A CYP3A4 SIGMAR1 TACR1 ADRA2A NOS1 DRD2 HRH2 GSK3B ...	COMT HTR2A CYP3A4 SIGMAR1 TACR1 ADRA2A NOS1 DRD2 HRH2 GSK3B HTR4 SLC6A2 MAP2K1 SIRT1 HTR2C NOS2 MAOB ANPEP SLC6A4 CYP2C9 KISS1R HRH3 JAK2
Huntington disease	2e-24	27	Psychiatric Disorder, Nervous System Disease, Genetic, Familial Or Congenital Disease	SLC18A2 DRD2 HTR2A DRD3 HTR2C GSK3B SLC6A3 SLC6A2 SLC6A4 HDAC6 ...	SLC18A2 DRD2 HTR2A DRD3 HTR2C GSK3B SLC6A3 SLC6A2 SLC6A4 HDAC6 SIRT1 SIRT2 MAOA HRH2 NOS1 COMT HRH3 HDAC1 MAOB JAK2 SIGMAR1 HTR4 CAPN1 DPP7 NOS2 TAAR1 NEK1
Ataxia with dementia	1e-23	43	Psychiatric Disorder, Nervous System Disease, Genetic, Familial Or Congenital Disease	SLC6A3 SLC6A4 SLC6A2 DRD2 SIRT1 NEK1 CHRNA3 PLAUR PARP2 PNP ...	SLC6A3 SLC6A4 SLC6A2 DRD2 SIRT1 NEK1 CHRNA3 PLAUR PARP2 PNP PLAU NOS2 THRA SLC18A2 THRB CHRNA7 GSK3B CES1 DPP9 COMT CHRNA4 JAK1 NOS3 NOS1 FYN HTR2C ROCK2 KCNJ1 BAZ2A PNMT KISS1R HDAC1 AKT2 KDM1A CYP3A4 MMP2 SLC15A1 TYMS MAOB SIRT2 CYP2A6 MAP2K1 CYP2C9
Alcohol withdrawal	1e-23	17	Psychiatric Disorder, Nervous System Disease	ADRA2C ADRA2A CACNA2D1 DRD2 CYP2C19 GSK3B SLC6A4 SLC18A2 HTR2C COMT ...	ADRA2C ADRA2A CACNA2D1 DRD2 CYP2C19 GSK3B SLC6A4 SLC18A2 HTR2C COMT MAOA SLC6A3 MAOB TACR1 SLC6A2 HTR2A DRD3
Post-traumatic stress disorder	2e-23	24	Psychiatric Disorder, Nervous System Disease	DRD2 SLC6A4 DRD3 SLC6A2 HTR2C HTR2A ADRA2A ADRA2C TACR1 SLC6A3 ...	DRD2 SLC6A4 DRD3 SLC6A2 HTR2C HTR2A ADRA2A ADRA2C TACR1 SLC6A3 COMT MAOA MAOB GSK3B SIRT1 NOS1 SLC18A2 SIGMAR1 CHRNA3 CHRNA7 CHRNA4 NOS2 HDAC2 CYP2C9
Autosomal recessive cerebellar ataxia	4e-23	41	Disease Of Visual System, Psychiatric Disorder, Nervous System Disease, Genetic, Familial Or Congenital Disease	SLC6A3 SLC6A4 SLC6A2 SIRT1 PNP PARP2 NEK1 PLAU NOS2 PLAUR ...	SLC6A3 SLC6A4 SLC6A2 SIRT1 PNP PARP2 NEK1 PLAU NOS2 PLAUR THRA CES1 DPP9 COMT JAK1 NOS3 DRD2 NOS1 FYN HTR2C THRB CHRNA4 CHRNA7 ROCK2 KCNJ1 BAZ2A PNMT CHRNA3 KISS1R HDAC1 AKT2 KDM1A CYP3A4 MMP2 GSK3B TYMS SIRT2 MAOB CYP2A6 MAP2K1 CYP2C9
Early-onset ataxia with dementia	4e-23	41	Psychiatric Disorder, Nervous System Disease, Genetic, Familial Or Congenital Disease	SLC6A3 SLC6A4 SLC6A2 SIRT1 PARP2 PNP NEK1 PLAU NOS2 PLAUR ...	SLC6A3 SLC6A4 SLC6A2 SIRT1 PARP2 PNP NEK1 PLAU NOS2 PLAUR THRA CES1 DPP9 COMT JAK1 NOS3 DRD2 NOS1 FYN HTR2C CHRNA4 CHRNA7 ROCK2 THRB BAZ2A KCNJ1 PNMT CHRNA3 KISS1R HDAC1 AKT2 KDM1A CYP3A4 MMP2 GSK3B TYMS SIRT2 MAOB CYP2A6 MAP2K1 CYP2C9
Metabolic disease with dementia	2e-22	41	Psychiatric Disorder, Nervous System Disease, Nutritional Or Metabolic Disease, Genetic, Familial Or Congenital Disease	NEK1 SLC6A2 DRD2 PLAUR ROCK2 SIRT1 CHRNA3 PARP2 PNP JAK1 ...	NEK1 SLC6A2 DRD2 PLAUR ROCK2 SIRT1 CHRNA3 PARP2 PNP JAK1 CARM1 HTR2C SLC18A2 DPP9 COMT HDAC8 KDM1A NOS2 FYN NOS3 PLAU HDAC1 CES1 KISS1R AKT2 MMP2 CYP3A4 GSK3B CYP2A6 TYMS NOS1 SIRT2 CYP2C9 SLC6A3 MAP2K1 MAOB CYP2C19 MAOA HDAC6 PNMT CA1
Eating disorder	8e-22	21	Psychiatric Disorder, Nervous System Disease, Nutritional Or Metabolic Disease	HTR2A SLC6A4 DRD2 SLC6A3 HTR2C SLC6A2 DRD3 SLC18A2 HTR4 HTR2B ...	HTR2A SLC6A4 DRD2 SLC6A3 HTR2C SLC6A2 DRD3 SLC18A2 HTR4 HTR2B COMT MAOA AOC1 CYP3A4 TAAR1 SIRT1 NOS2 MAOB CYP2C9 CYP2C19 CHRNA3
Obsessive-compulsive disorder	1e-21	19	Psychiatric Disorder, Nervous System Disease, Genetic, Familial Or Congenital Disease	SLC6A4 HTR2A DRD2 SLC6A3 DRD3 HTR2C CACNA2D1 SLC6A2 COMT HTR2B ...	SLC6A4 HTR2A DRD2 SLC6A3 DRD3 HTR2C CACNA2D1 SLC6A2 COMT HTR2B HTR4 MAOA CYP2C19 SLC18A2 HDAC1 HDAC2 SIGMAR1 MAOB TACR1
Cannabis dependence	1e-21	14	Psychiatric Disorder, Nervous System Disease	DRD2 CHRNA4 HTR2A DRD3 SLC6A4 HTR2C SLC6A2 ADRA2C ADRA2A TACR1 ...	DRD2 CHRNA4 HTR2A DRD3 SLC6A4 HTR2C SLC6A2 ADRA2C ADRA2A TACR1 SLC6A3 CACNA2D1 MAOB COMT
Tourette syndrome	3e-21	16	Psychiatric Disorder, Nervous System Disease, Genetic, Familial Or Congenital Disease	HTR2A DRD2 DRD3 ADRA2C ADRA2A SLC18A2 HTR2C SLC6A2 HRH3 SLC6A3 ...	HTR2A DRD2 DRD3 ADRA2C ADRA2A SLC18A2 HTR2C SLC6A2 HRH3 SLC6A3 COMT MAOA ADORA1 JAK2 HTR2B PAOX
Tic disorder	5e-21	16	Psychiatric Disorder, Nervous System Disease	HTR2A DRD2 DRD3 ADRA2A ADRA2C SLC18A2 HTR2C SLC6A2 HRH3 SLC6A3 ...	HTR2A DRD2 DRD3 ADRA2A ADRA2C SLC18A2 HTR2C SLC6A2 HRH3 SLC6A3 COMT MAOA ADORA1 JAK2 HTR2B PAOX
Genetic multiple congenital anomalies/dysmorphic syndrome-variable intellectual disability syndrome	6e-21	42	Psychiatric Disorder, Nervous System Disease, Genetic, Familial Or Congenital Disease	MAP2K1 SIGMAR1 THRA HTR2C HRH3 NOS3 CES1 NEK1 KISS1R HDAC6 ...	MAP2K1 SIGMAR1 THRA HTR2C HRH3 NOS3 CES1 NEK1 KISS1R HDAC6 SIRT1 HTR2B SLC6A3 DRD3 NOS2 DRD2 CHRNA7 TACR1 ROCK1 ROCK2 SLC6A4 PLAU AKT2 THRB HRH4 NOS1 NISCH CHRNA3 MAOB ART1 ADRA2A PRMT8 FYN KCNJ1 SLC18A2 PLAUR MMP2 HDAC1 COMT CYP3A4 PRKCE GSK3B
Genetic multiple congenital anomalies/dysmorphic syndrome - variable intellectual disability	6e-21	42	Psychiatric Disorder, Nervous System Disease, Genetic, Familial Or Congenital Disease	MAP2K1 SIGMAR1 THRA HTR2C HRH3 NOS3 CES1 NEK1 KISS1R HDAC6 ...	MAP2K1 SIGMAR1 THRA HTR2C HRH3 NOS3 CES1 NEK1 KISS1R HDAC6 SIRT1 HTR2B SLC6A3 DRD3 NOS2 DRD2 CHRNA7 TACR1 ROCK1 ROCK2 SLC6A4 PLAU AKT2 THRB HRH4 NOS1 NISCH CHRNA3 MAOB ART1 ADRA2A PRMT8 FYN KCNJ1 SLC18A2 PLAUR MMP2 HDAC1 COMT CYP3A4 PRKCE GSK3B
Genetic frontotemporal degeneration with dementia	6e-21	29	Psychiatric Disorder, Nervous System Disease, Genetic, Familial Or Congenital Disease	SLC6A4 MAOB HTR2C DRD2 SIRT1 NOS2 HRH3 CHRNA3 GSK3B COMT ...	SLC6A4 MAOB HTR2C DRD2 SIRT1 NOS2 HRH3 CHRNA3 GSK3B COMT JAK1 PLAU KDM1A MAOA NEK1 SIGMAR1 MMP2 HDAC6 HTR2A ROCK2 ROCK1 CDC7 SLC18A2 NOS1 TYMS CARM1 SIRT2 SLC6A3 PRMT8
Sleep-wake disorder	7e-21	27	Psychiatric Disorder, Nervous System Disease	HRH3 SLC6A2 SLC18A2 SLC6A3 ADRA2A ADRA2C CA12 SLC6A4 CA1 HTR2C ...	HRH3 SLC6A2 SLC18A2 SLC6A3 ADRA2A ADRA2C CA12 SLC6A4 CA1 HTR2C SIRT1 DRD2 NOS2 HTR2A FYN ADORA1 TAAR1 COMT MAOA NOS3 ROCK1 ROCK2 MMP2 TACR1 CA9 MAOB CHRNA3
Syndromic neurometabolic disease with x-linked intellectual disability	8e-21	33	Psychiatric Disorder, Nervous System Disease, Genetic, Familial Or Congenital Disease	MAOA SIRT1 NOS1 KCNJ1 JAK1 HDAC2 CA5A PLAU THRA NOS3 ...	MAOA SIRT1 NOS1 KCNJ1 JAK1 HDAC2 CA5A PLAU THRA NOS3 HDAC8 ADRA2A CES1 THRB PLAUR CHRNA3 NOS2 CHRNA4 SLC18A2 SLC6A2 KDM1A DRD2 CARM1 HRH3 ROCK2 MAP2K1 SLC7A5 CYP3A4 COMT LAP3 GSK3B NEK1 PRKCD
Insomnia	2e-20	20	Psychiatric Disorder, Nervous System Disease	SLC6A3 HTR2A SLC6A4 HTR2C CACNA2D1 ADRA2A ADRA2C SLC6A2 TACR1 DRD2 ...	SLC6A3 HTR2A SLC6A4 HTR2C CACNA2D1 ADRA2A ADRA2C SLC6A2 TACR1 DRD2 SLC18A2 GSK3B MAOB CYP3A4 HRH3 CYP2C19 DRD3 MAOA HTR2B CYP2C9
Heroin dependence	6e-20	14	Psychiatric Disorder, Nervous System Disease	ADRA2A ADRA2C HTR2A HTR2C TACR1 DRD2 COMT DRD3 MAOA SLC6A3 ...	ADRA2A ADRA2C HTR2A HTR2C TACR1 DRD2 COMT DRD3 MAOA SLC6A3 SLC6A2 SIRT1 NOS2 SLC6A4
Non-syndromic intellectual disability	4e-19	34	Psychiatric Disorder, Nervous System Disease	SLC6A3 DRD3 THRB SLC6A4 CES1 THRA SIRT1 HTR2C TACR1 ART1 ...	SLC6A3 DRD3 THRB SLC6A4 CES1 THRA SIRT1 HTR2C TACR1 ART1 NEK1 HTR2A MAOB ADRA2A PRMT8 FYN MAOA DRD2 HRH3 DPP9 PLAU KDM1A PLAUR NOS2 NISCH CHRNA4 NOS1 SLC18A2 TAAR1 SLC6A2 HDAC6 CHRNA3 NOS3 MMP2
Schizoaffective disorder	1e-18	17	Psychiatric Disorder, Nervous System Disease	DRD3 DRD2 HTR2A ADRA2C ADRA2A HTR4 SLC6A4 SLC6A2 SLC6A3 HTR2B ...	DRD3 DRD2 HTR2A ADRA2C ADRA2A HTR4 SLC6A4 SLC6A2 SLC6A3 HTR2B CHRNA4 HTR2C CHRNA7 COMT HRH3 MAOA GSK3B
Treatment resistant depression	1e-18	13	Psychiatric Disorder, Nervous System Disease	SLC6A2 SLC6A4 HTR2C HTR2A SLC6A3 DRD2 DRD3 GSK3B MAP2K1 COMT ...	SLC6A2 SLC6A4 HTR2C HTR2A SLC6A3 DRD2 DRD3 GSK3B MAP2K1 COMT CYP2C19 MAOA HTR2B
Anorexia nervosa	3e-18	15	Psychiatric Disorder, Nervous System Disease, Nutritional Or Metabolic Disease	HTR2A SLC6A4 DRD2 DRD3 HTR2C HTR2B HTR4 COMT SLC6A2 AOC1 ...	HTR2A SLC6A4 DRD2 DRD3 HTR2C HTR2B HTR4 COMT SLC6A2 AOC1 SIRT1 CYP3A4 MAOB CYP2C9 CYP2C19
Intellectual disability, autosomal dominant	6e-18	31	Psychiatric Disorder, Nervous System Disease, Genetic, Familial Or Congenital Disease	MAP2K1 SLC6A3 DRD3 NEK1 TACR1 CES1 HTR2C THRB SLC6A4 THRA ...	MAP2K1 SLC6A3 DRD3 NEK1 TACR1 CES1 HTR2C THRB SLC6A4 THRA SIRT1 NOS3 HTR2A ADRA2A ART1 MAOB PRMT8 DRD2 HRH3 NOS1 DPP9 PLAU CHRNA4 HDAC6 PLAUR ROCK1 CHRNA7 CDC7 PRKCD KISS1R MMP2
Frontotemporal dementia	7e-18	25	Psychiatric Disorder, Nervous System Disease, Genetic, Familial Or Congenital Disease	SLC6A4 HTR2C DRD2 SIRT1 HRH3 NOS2 CHRNA3 GSK3B COMT JAK1 ...	SLC6A4 HTR2C DRD2 SIRT1 HRH3 NOS2 CHRNA3 GSK3B COMT JAK1 PLAU KDM1A MAOA NEK1 SIGMAR1 MMP2 HDAC6 CDC7 TYMS CARM1 NOS1 SIRT2 SLC18A2 PRMT8 SLC6A3
Sleep apnea	1e-17	21	Psychiatric Disorder, Nervous System Disease, Respiratory Or Thoracic Disease	ADRA2C SLC6A3 ADRA2A SLC6A4 CA1 SLC6A2 CA12 HRH3 FYN HTR2A ...	ADRA2C SLC6A3 ADRA2A SLC6A4 CA1 SLC6A2 CA12 HRH3 FYN HTR2A HTR2C SIRT1 NOS3 ROCK1 ROCK2 MMP2 NOS2 TACR1 MAOA CA9 CHRNA3
Vascular dementia	2e-17	17	Psychiatric Disorder, Nervous System Disease, Cardiovascular Disease	ADRA2A ADRA2C DRD3 DRD2 SIRT1 NOS3 NOS2 GSK3B HTR2A HDAC6 ...	ADRA2A ADRA2C DRD3 DRD2 SIRT1 NOS3 NOS2 GSK3B HTR2A HDAC6 SLC6A2 PLAUR MAOB MMP2 SIGMAR1 TACR1 CYP3A4
X-linked non-syndromic intellectual disability	7e-17	27	Psychiatric Disorder, Nervous System Disease, Genetic, Familial Or Congenital Disease	SIRT1 DRD3 THRA SLC6A3 CES1 NEK1 NOS2 SLC6A4 NISCH THRB ...	SIRT1 DRD3 THRA SLC6A3 CES1 NEK1 NOS2 SLC6A4 NISCH THRB HTR2A KDM1A ART1 MAOA TACR1 HTR2C CHRNA3 SLC18A2 MMP2 DPP9 PLAU HRH3 DRD2 SLC6A2 ADRA2A PRMT8 MAOB
Fragile x syndrome	3e-16	18	Disease Of Visual System, Endocrine System Disease, Musculoskeletal Or Connective Tissue Disease, Psychiatric Disorder, Nervous System Disease, Nutritional Or Metabolic Disease, Genetic, Familial Or Congenital Disease	HTR2A DRD2 SLC6A4 NOS2 PARP2 SIRT1 GSK3B HDAC6 MAOA SLC18A2 ...	HTR2A DRD2 SLC6A4 NOS2 PARP2 SIRT1 GSK3B HDAC6 MAOA SLC18A2 NOS1 ROCK1 HDAC1 MAP2K1 SIRT2 HDAC2 TYMS JAK2
Lewy body dementia	5e-16	14	Psychiatric Disorder, Nervous System Disease	HTR2A SLC18A2 DRD2 NOS2 COMT HRH3 SIRT1 HDAC6 MMP2 NOS1 ...	HTR2A SLC18A2 DRD2 NOS2 COMT HRH3 SIRT1 HDAC6 MMP2 NOS1 DPP7 MAOB GSK3B CAPN1
Autosomal recessive non-syndromic intellectual disability	6e-16	27	Psychiatric Disorder, Nervous System Disease, Genetic, Familial Or Congenital Disease	SLC6A3 DRD3 THRB SLC6A4 TACR1 CES1 HTR2C THRA SIRT1 FYN ...	SLC6A3 DRD3 THRB SLC6A4 TACR1 CES1 HTR2C THRA SIRT1 FYN ART1 MAOB HTR2A ADRA2A MAOA PLAUR PRMT8 TAAR1 KDM1A NOS3 DPP9 PLAU HRH3 SLC18A2 DRD2 SLC6A2 CHRNA4
Generalized anxiety disorder	7e-16	15	Psychiatric Disorder, Nervous System Disease	SLC6A4 SLC6A2 CACNA2D1 HTR2A DRD2 HTR2C HRH2 COMT MAOA SLC6A3 ...	SLC6A4 SLC6A2 CACNA2D1 HTR2A DRD2 HTR2C HRH2 COMT MAOA SLC6A3 NOS1 TACR1 DRD3 SLC18A2 CHRNA3
Conduct disorder	7e-16	13	Psychiatric Disorder, Nervous System Disease	DRD2 HTR2A DRD3 GSK3B SLC6A3 SLC6A2 MAOA COMT MAOB TACR1 ...	DRD2 HTR2A DRD3 GSK3B SLC6A3 SLC6A2 MAOA COMT MAOB TACR1 SLC6A4 CYP2C9 THRB
Obstructive sleep apnea	8e-16	17	Psychiatric Disorder, Nervous System Disease, Respiratory Or Thoracic Disease	ADRA2A ADRA2C SLC6A3 CA1 CA12 SLC6A4 SLC6A2 HRH3 FYN HTR2A ...	ADRA2A ADRA2C SLC6A3 CA1 CA12 SLC6A4 SLC6A2 HRH3 FYN HTR2A HTR2C SIRT1 NOS3 ROCK1 ROCK2 MMP2 NOS2
Cocaine use disorder	1e-15	10	Psychiatric Disorder	HTR2C DRD3 DRD2 SLC6A3 SLC6A2 SLC6A4 HTR2A SIGMAR1 TAAR1 MAOA	HTR2C DRD3 DRD2 SLC6A3 SLC6A2 SLC6A4 HTR2A SIGMAR1 TAAR1 MAOA
Bipolar i disorder	2e-15	12	Psychiatric Disorder, Nervous System Disease	GSK3B DRD2 HTR2A DRD3 HTR2C SLC6A3 SLC6A2 SLC6A4 COMT SLC18A2 ...	GSK3B DRD2 HTR2A DRD3 HTR2C SLC6A3 SLC6A2 SLC6A4 COMT SLC18A2 CYP3A4 NOS1
Phobic disorder	6e-15	17	Psychiatric Disorder, Nervous System Disease	DRD2 HTR2A SLC6A4 SLC6A2 HTR2C TACR1 ADRA2A ADRA2C CACNA2D1 MAOA ...	DRD2 HTR2A SLC6A4 SLC6A2 HTR2C TACR1 ADRA2A ADRA2C CACNA2D1 MAOA SLC18A2 GSK3B COMT SLC6A3 JAK2 PRKCE CHRNA7
Impulse control disorder	6e-15	14	Psychiatric Disorder	DRD3 MAOB MAOA DRD2 HTR2A COMT GSK3B SLC6A3 JAK2 MMP2 ...	DRD3 MAOB MAOA DRD2 HTR2A COMT GSK3B SLC6A3 JAK2 MMP2 KDM1A CYP2C19 SLC6A4 KAT2B
Personality disorder (disease)	6e-15	12	Psychiatric Disorder	ADRA2C ADRA2A DRD2 HTR2A HTR2C MAOA COMT DRD3 HTR2B SLC18A2 ...	ADRA2C ADRA2A DRD2 HTR2A HTR2C MAOA COMT DRD3 HTR2B SLC18A2 SLC6A4 MAOB
Autosomal dominant non-syndromic intellectual disability	2e-14	23	Psychiatric Disorder, Nervous System Disease, Genetic, Familial Or Congenital Disease	SLC6A3 DRD3 HTR2C TACR1 THRB SLC6A4 CES1 THRA NEK1 HTR2A ...	SLC6A3 DRD3 HTR2C TACR1 THRB SLC6A4 CES1 THRA NEK1 HTR2A DRD2 HRH3 SIRT1 ART1 ADRA2A MAOB PRMT8 NOS1 PLAU DPP9 CHRNA4 HDAC6 PLAUR
Intellectual disability, autosomal dominant 52	2e-14	18	Psychiatric Disorder, Nervous System Disease, Genetic, Familial Or Congenital Disease	SLC6A3 DRD3 TACR1 CES1 SLC6A4 HTR2A DRD2 MAOB ART1 ADRA2A ...	SLC6A3 DRD3 TACR1 CES1 SLC6A4 HTR2A DRD2 MAOB ART1 ADRA2A THRA HTR2C PRMT8 THRB DPP9 HRH3 PLAU CHRNA4
Mental retardation, autosomal dominant 52	2e-14	18	Psychiatric Disorder, Nervous System Disease, Phenotype, Genetic, Familial Or Congenital Disease	SLC6A3 DRD3 TACR1 CES1 SLC6A4 HTR2A DRD2 ADRA2A ART1 MAOB ...	SLC6A3 DRD3 TACR1 CES1 SLC6A4 HTR2A DRD2 ADRA2A ART1 MAOB THRB PRMT8 THRA HTR2C DPP9 HRH3 PLAU CHRNA4
Lissencephaly	3e-14	28	Psychiatric Disorder, Nervous System Disease, Genetic, Familial Or Congenital Disease	NOS3 DRD2 NOS1 SIRT1 PLAU PLAUR KDM1A THRB ADRA2A MAP2K1 ...	NOS3 DRD2 NOS1 SIRT1 PLAU PLAUR KDM1A THRB ADRA2A MAP2K1 JAK2 DPP9 ANPEP SLC7A5 PARP2 COMT KAT2B MMP2 HDAC6 GSK3B NOS2 JAK1 HDAC2 NEK1 LCK FYN HDAC1 MAOB
Amnesia	3e-14	11	Psychiatric Disorder, Nervous System Disease	ADRA2A ADRA2C HTR4 HRH3 HTR2A SIGMAR1 HRH2 GSK3B DRD2 NOS2 ...	ADRA2A ADRA2C HTR4 HRH3 HTR2A SIGMAR1 HRH2 GSK3B DRD2 NOS2 NOS3
Schizotypal personality disorder	3e-14	6	Psychiatric Disorder	ADRA2C ADRA2A DRD2 HTR2A HTR2C COMT	ADRA2C ADRA2A DRD2 HTR2A HTR2C COMT
Treatment refractory schizophrenia	6e-14	9	Psychiatric Disorder, Nervous System Disease	CYP2C19 CYP2C9 DRD3 COMT DRD2 HTR2A HTR4 SLC18A2 ADRA2C	CYP2C19 CYP2C9 DRD3 COMT DRD2 HTR2A HTR4 SLC18A2 ADRA2C
Narcolepsy	1e-13	11	Psychiatric Disorder, Nervous System Disease	HRH3 SLC6A2 SLC18A2 SLC6A3 ADORA1 TAAR1 MAOA COMT DRD2 HTR2A ...	HRH3 SLC6A2 SLC18A2 SLC6A3 ADORA1 TAAR1 MAOA COMT DRD2 HTR2A MAOB
Bulimia nervosa	1e-13	10	Psychiatric Disorder, Nervous System Disease, Nutritional Or Metabolic Disease	SLC6A2 SLC6A3 SLC18A2 HTR2A DRD2 SLC6A4 COMT HTR2C MAOA DRD3	SLC6A2 SLC6A3 SLC18A2 HTR2A DRD2 SLC6A4 COMT HTR2C MAOA DRD3
Neonatal abstinence syndrome	1e-13	8	Psychiatric Disorder, Nervous System Disease	ADRA2C ADRA2A DRD2 DRD3 HTR2A COMT MMP2 CYP2C19	ADRA2C ADRA2A DRD2 DRD3 HTR2A COMT MMP2 CYP2C19
Pla2g6-associated neurodegeneration	2e-13	15	Psychiatric Disorder, Nervous System Disease, Nutritional Or Metabolic Disease, Genetic, Familial Or Congenital Disease	SLC6A2 DRD2 SLC18A2 NOS3 CYP2A6 NOS2 GSK3B PLAU SLC6A3 CYP2C19 ...	SLC6A2 DRD2 SLC18A2 NOS3 CYP2A6 NOS2 GSK3B PLAU SLC6A3 CYP2C19 HDAC1 MAOA SIRT2 COMT MMP2
Methamphetamine dependence	2e-13	10	Psychiatric Disorder, Nervous System Disease	DRD2 SLC6A3 HTR2A HTR2C SLC6A2 CHRNA4 SLC18A2 SLC6A4 COMT DRD3	DRD2 SLC6A3 HTR2A HTR2C SLC6A2 CHRNA4 SLC18A2 SLC6A4 COMT DRD3
Pathological gambling	2e-13	6	Psychiatric Disorder, Nervous System Disease, Genetic, Familial Or Congenital Disease	MAOA DRD2 COMT HTR2A MAOB DRD3	MAOA DRD2 COMT HTR2A MAOB DRD3
Lissencephaly type 3	3e-13	22	Psychiatric Disorder, Nervous System Disease, Genetic, Familial Or Congenital Disease	DRD2 PLAUR KDM1A DPP9 SIRT1 ANPEP PARP2 KAT2B COMT MMP2 ...	DRD2 PLAUR KDM1A DPP9 SIRT1 ANPEP PARP2 KAT2B COMT MMP2 HDAC6 NOS1 NOS3 NOS2 JAK1 HDAC2 NEK1 LCK GSK3B JAK2 FYN HDAC1
Delirium	3e-13	14	Psychiatric Disorder, Nervous System Disease	DRD2 HTR2A DRD3 ADRA2C ADRA2A HTR2C SLC6A3 SLC6A2 COMT CYP3A4 ...	DRD2 HTR2A DRD3 ADRA2C ADRA2A HTR2C SLC6A3 SLC6A2 COMT CYP3A4 CYP2C19 NOS2 HRH4 CHRNA3
Alcohol abuse	3e-13	9	Psychiatric Disorder	HTR2C SLC6A4 HTR2A DRD2 SLC6A2 SLC6A3 COMT HRH3 SIGMAR1	HTR2C SLC6A4 HTR2A DRD2 SLC6A2 SLC6A3 COMT HRH3 SIGMAR1
Narcolepsy without cataplexy	4e-13	10	Psychiatric Disorder, Nervous System Disease	TAAR1 COMT DRD2 HTR2A MAOA HRH3 MAOB SLC6A2 SLC18A2 SLC6A3	TAAR1 COMT DRD2 HTR2A MAOA HRH3 MAOB SLC6A2 SLC18A2 SLC6A3
Syndromic neurometabolic disease with non-x-linked intellectual disability	5e-13	28	Psychiatric Disorder, Nervous System Disease, Genetic, Familial Or Congenital Disease	THRA PLAU NOS3 JAK1 PLAUR NOS1 SIRT1 KISS1R JAK2 THRB ...	THRA PLAU NOS3 JAK1 PLAUR NOS1 SIRT1 KISS1R JAK2 THRB SLC18A2 HTR2C MAP2K1 SLC6A4 COMT CHRNA3 DPP9 PRKCD KDM1A CHRNA7 PRKD1 NOS2 KCNJ1 AKT2 DRD2 CYP3A4 ROCK1 MMP2
Specific phobia	5e-13	8	Psychiatric Disorder, Nervous System Disease, Genetic, Familial Or Congenital Disease	ADRA2C HTR2C ADRA2A DRD2 HTR2A CACNA2D1 TACR1 COMT	ADRA2C HTR2C ADRA2A DRD2 HTR2A CACNA2D1 TACR1 COMT
Panic disorder	7e-13	12	Psychiatric Disorder, Nervous System Disease	HTR2C HTR2A SLC6A2 DRD2 SLC6A4 COMT MAOA CHRNA4 CYP2C19 TACR1 ...	HTR2C HTR2A SLC6A2 DRD2 SLC6A4 COMT MAOA CHRNA4 CYP2C19 TACR1 NOS1 SLC18A2
Morphine dependence	7e-13	9	Psychiatric Disorder, Nervous System Disease	NISCH NOS2 NOS1 DRD2 SLC18A2 DRD3 MMP2 SLC6A3 HTR2A	NISCH NOS2 NOS1 DRD2 SLC18A2 DRD3 MMP2 SLC6A3 HTR2A
Non-x-linked congenital disorder of glycosylation with intellectual disability as a major feature	1e-12	26	Psychiatric Disorder, Nervous System Disease, Nutritional Or Metabolic Disease, Genetic, Familial Or Congenital Disease	THRA PLAU NOS3 JAK1 NOS1 SIRT1 PLAUR KISS1R JAK2 HTR2C ...	THRA PLAU NOS3 JAK1 NOS1 SIRT1 PLAUR KISS1R JAK2 HTR2C SLC18A2 MAP2K1 SLC6A4 COMT CHRNA3 DPP9 PRKCD KDM1A PRKD1 NOS2 KCNJ1 AKT2 DRD2 CYP3A4 ROCK1 MMP2
Autosomal recessive cerebellar ataxia due to a dna repair defect	1e-12	21	Disease Of Visual System, Psychiatric Disorder, Nervous System Disease, Nutritional Or Metabolic Disease, Genetic, Familial Or Congenital Disease	SIRT1 PARP2 PNP DPP9 COMT JAK1 NOS2 KISS1R HDAC1 CES1 ...	SIRT1 PARP2 PNP DPP9 COMT JAK1 NOS2 KISS1R HDAC1 CES1 NOS3 AKT2 PLAU DRD2 GSK3B TYMS MAOB SIRT2 CYP2A6 MAP2K1 NEK1
Infantile neuroaxonal dystrophy	1e-12	14	Psychiatric Disorder, Nervous System Disease, Nutritional Or Metabolic Disease, Genetic, Familial Or Congenital Disease	SLC6A2 NOS3 CYP2A6 NOS2 GSK3B PLAU CYP2C19 HDAC1 MAOA SIRT2 ...	SLC6A2 NOS3 CYP2A6 NOS2 GSK3B PLAU CYP2C19 HDAC1 MAOA SIRT2 DRD2 COMT SLC6A3 MMP2
Neurodegeneration with brain iron accumulation	2e-12	17	Psychiatric Disorder, Nervous System Disease, Nutritional Or Metabolic Disease, Genetic, Familial Or Congenital Disease	SLC6A2 NEK1 DRD2 SLC18A2 CHRNA3 NOS3 CYP2A6 NOS2 SLC6A3 GSK3B ...	SLC6A2 NEK1 DRD2 SLC18A2 CHRNA3 NOS3 CYP2A6 NOS2 SLC6A3 GSK3B PLAU CYP2C19 HDAC1 MAOA SIRT2 COMT MMP2
Alcohol withdrawal delirium	2e-12	7	Psychiatric Disorder, Nervous System Disease	ADRA2C ADRA2A DRD2 SLC6A4 SLC6A3 COMT DRD3	ADRA2C ADRA2A DRD2 SLC6A4 SLC6A3 COMT DRD3
Neu-laxova syndrome	3e-12	20	Integumentary System Disease, Psychiatric Disorder, Nervous System Disease, Nutritional Or Metabolic Disease, Genetic, Familial Or Congenital Disease	KDM1A DPP9 SIRT1 ANPEP PARP2 KAT2B COMT MMP2 HDAC6 NOS1 ...	KDM1A DPP9 SIRT1 ANPEP PARP2 KAT2B COMT MMP2 HDAC6 NOS1 NOS3 NOS2 JAK1 HDAC2 NEK1 LCK GSK3B JAK2 FYN HDAC1
Menkes disease	3e-12	12	Disease Of Visual System, Integumentary System Disease, Psychiatric Disorder, Nervous System Disease, Nutritional Or Metabolic Disease, Genetic, Familial Or Congenital Disease	THRA HDAC8 DRD2 SLC6A2 SLC18A2 CHRNA4 NOS3 CES1 HRH3 THRB ...	THRA HDAC8 DRD2 SLC6A2 SLC18A2 CHRNA4 NOS3 CES1 HRH3 THRB MAP2K1 NEK1
Duchenne and becker muscular dystrophy	4e-12	22	Musculoskeletal Or Connective Tissue Disease, Psychiatric Disorder, Nervous System Disease, Cardiovascular Disease, Respiratory Or Thoracic Disease, Genetic, Familial Or Congenital Disease	KISS1R NOS1 NOS3 SIRT1 HDAC2 MMP2 NOS2 MAOB CACNA2D1 HTR2B ...	KISS1R NOS1 NOS3 SIRT1 HDAC2 MMP2 NOS2 MAOB CACNA2D1 HTR2B CYP2C9 MAOA THRA PRKD1 CYP2C19 DRD2 COMT PLAUR GSK3B ADRA2A HDAC6 SIRT2
Bardet-biedl syndrome	6e-12	21	Urinary System Disease, Reproductive System Or Breast Disease, Disease Of Visual System, Endocrine System Disease, Musculoskeletal Or Connective Tissue Disease, Psychiatric Disorder, Gastrointestinal Disease, Nervous System Disease, Nutritional Or Metabolic Disease, Genetic, Familial Or Congenital Disease	THRA CES1 NEK1 NOS3 HTR2B HDAC6 KISS1R NOS2 CHRNA7 DRD2 ...	THRA CES1 NEK1 NOS3 HTR2B HDAC6 KISS1R NOS2 CHRNA7 DRD2 ROCK2 CHRNA3 FYN THRB SLC18A2 SLC6A4 HTR2C MMP2 DRD3 HDAC1 GSK3B
Learning disability	6e-12	11	Psychiatric Disorder, Nervous System Disease	DRD3 DRD2 SLC6A3 TACR1 ADRA2C HTR2A COMT MAOA ADRA2A HDAC1 ...	DRD3 DRD2 SLC6A3 TACR1 ADRA2C HTR2A COMT MAOA ADRA2A HDAC1 CHRNA4
Social anxiety disorder	7e-12	12	Psychiatric Disorder, Nervous System Disease	DRD2 HTR2A SLC6A4 SLC6A2 HTR2C TACR1 MAOA SLC18A2 COMT GSK3B ...	DRD2 HTR2A SLC6A4 SLC6A2 HTR2C TACR1 MAOA SLC18A2 COMT GSK3B SLC6A3 JAK2
Posterior cortical atrophy	1e-11	13	Psychiatric Disorder, Nervous System Disease, Genetic, Familial Or Congenital Disease	MMP2 NOS2 PLAU NOS1 PLAUR HDAC1 CYP3A4 COMT TAAR1 HDAC6 ...	MMP2 NOS2 PLAU NOS1 PLAUR HDAC1 CYP3A4 COMT TAAR1 HDAC6 NOS3 MAP2K1 JAK1
Sleepiness	1e-11	9	Psychiatric Disorder, Nervous System Disease	COMT MAOA SLC6A3 SLC18A2 HRH3 DRD2 DRD3 SLC6A4 HTR2A	COMT MAOA SLC6A3 SLC18A2 HRH3 DRD2 DRD3 SLC6A4 HTR2A
Dysthymic disorder	6e-11	9	Psychiatric Disorder, Nervous System Disease	HTR2A DRD2 SLC6A4 SLC6A3 SLC6A2 DRD3 COMT PRKCE MAOA	HTR2A DRD2 SLC6A4 SLC6A3 SLC6A2 DRD3 COMT PRKCE MAOA
X-linked intellectual disability - epilepsy	1e-10	11	Psychiatric Disorder, Nervous System Disease, Genetic, Familial Or Congenital Disease	DRD2 HTR2C KDM1A SLC6A3 SLC18A2 ADRA2A ART1 THRB SLC6A4 TACR1 ...	DRD2 HTR2C KDM1A SLC6A3 SLC18A2 ADRA2A ART1 THRB SLC6A4 TACR1 DRD3
Asperger syndrome	1e-10	10	Psychiatric Disorder, Nervous System Disease	SLC6A4 DRD2 HTR2A HTR2C SLC6A2 DRD3 MAOA NISCH SLC18A2 SLC6A3	SLC6A4 DRD2 HTR2A HTR2C SLC6A2 DRD3 MAOA NISCH SLC18A2 SLC6A3
Rett syndrome	1e-10	10	Psychiatric Disorder, Nervous System Disease, Genetic, Familial Or Congenital Disease	HDAC1 SIGMAR1 DRD3 SLC6A2 DRD2 SLC18A2 THRA HDAC6 CHRNA7 HDAC2	HDAC1 SIGMAR1 DRD3 SLC6A2 DRD2 SLC18A2 THRA HDAC6 CHRNA7 HDAC2
Binge eating	2e-10	8	Psychiatric Disorder, Nervous System Disease, Nutritional Or Metabolic Disease	COMT DRD2 SLC6A3 HTR2A SLC6A4 HTR2C TAAR1 NOS2	COMT DRD2 SLC6A3 HTR2A SLC6A4 HTR2C TAAR1 NOS2
Alcohol-induced disorders	3e-10	14	Psychiatric Disorder	MMP2 NOS3 ROCK2 CYP2A6 SIRT1 HDAC8 NOS2 CYP3A4 CYP2C19 CES1 ...	MMP2 NOS3 ROCK2 CYP2A6 SIRT1 HDAC8 NOS2 CYP3A4 CYP2C19 CES1 PLAU HDAC1 ADRA2A CYP2C9
Autosomal dominant microcephaly	4e-10	13	Psychiatric Disorder, Nervous System Disease, Genetic, Familial Or Congenital Disease	SLC6A3 DRD3 TACR1 CES1 SIRT1 ART1 ADRA2A THRB MAOB HTR2C ...	SLC6A3 DRD3 TACR1 CES1 SIRT1 ART1 ADRA2A THRB MAOB HTR2C SLC6A4 PRMT8 THRA
Progressive supranuclear palsy	7e-10	14	Disease Of Visual System, Psychiatric Disorder, Nervous System Disease, Genetic, Familial Or Congenital Disease	MAOB GSK3B DRD2 NOS2 HTR2A ROCK2 ROCK1 HDAC6 SLC18A2 MMP2 ...	MAOB GSK3B DRD2 NOS2 HTR2A ROCK2 ROCK1 HDAC6 SLC18A2 MMP2 NOS1 SLC6A3 LAP3 TYMS
Pyruvate dehydrogenase deficiency	7e-10	13	Psychiatric Disorder, Nervous System Disease, Nutritional Or Metabolic Disease, Genetic, Familial Or Congenital Disease	SIRT1 HDAC2 JAK1 NOS1 KCNJ1 CA5A ADRA2A PLAUR SLC7A5 MAP2K1 ...	SIRT1 HDAC2 JAK1 NOS1 KCNJ1 CA5A ADRA2A PLAUR SLC7A5 MAP2K1 CYP3A4 LAP3 GSK3B
Becker muscular dystrophy	2e-09	17	Musculoskeletal Or Connective Tissue Disease, Psychiatric Disorder, Nervous System Disease, Cardiovascular Disease, Respiratory Or Thoracic Disease, Genetic, Familial Or Congenital Disease	KISS1R NOS1 MMP2 NOS3 CYP2C9 NOS2 THRA PRKD1 CYP2C19 MAOA ...	KISS1R NOS1 MMP2 NOS3 CYP2C9 NOS2 THRA PRKD1 CYP2C19 MAOA DRD2 SIRT1 COMT PLAUR GSK3B ADRA2A HDAC6
Alcoholic liver disease	2e-09	13	Endocrine System Disease, Psychiatric Disorder, Gastrointestinal Disease	MMP2 NOS3 CYP2A6 SIRT1 HDAC8 NOS2 CYP3A4 CYP2C19 CES1 PLAU ...	MMP2 NOS3 CYP2A6 SIRT1 HDAC8 NOS2 CYP3A4 CYP2C19 CES1 PLAU HDAC1 ADRA2A CYP2C9
Drug psychosis	2e-09	4	Psychiatric Disorder, Nervous System Disease	HTR2A DRD2 SLC6A3 COMT	HTR2A DRD2 SLC6A3 COMT
Cerebral lipidosis with dementia	3e-09	15	Psychiatric Disorder, Nervous System Disease, Nutritional Or Metabolic Disease, Genetic, Familial Or Congenital Disease	PLAUR ROCK2 JAK1 CARM1 CHRNA3 HTR2C KDM1A CYP3A4 MMP2 SIRT1 ...	PLAUR ROCK2 JAK1 CARM1 CHRNA3 HTR2C KDM1A CYP3A4 MMP2 SIRT1 NOS2 NOS1 TYMS DRD2 CYP2C9
Spastic tetraplegia-thin corpus callosum-progressive postnatal microcephaly syndrome	4e-09	12	Psychiatric Disorder, Nervous System Disease, Nutritional Or Metabolic Disease, Genetic, Familial Or Congenital Disease	SLC6A3 DRD3 CES1 TACR1 ART1 ADRA2A MAOB THRA SLC6A4 HTR2C ...	SLC6A3 DRD3 CES1 TACR1 ART1 ADRA2A MAOB THRA SLC6A4 HTR2C PRMT8 THRB
Intellectual disability - hypotonia - spasticity - sleep disorder	4e-09	12	Psychiatric Disorder, Nervous System Disease, Genetic, Familial Or Congenital Disease	SLC6A3 DRD3 TACR1 CES1 ART1 ADRA2A MAOB THRA THRB SLC6A4 ...	SLC6A3 DRD3 TACR1 CES1 ART1 ADRA2A MAOB THRA THRB SLC6A4 HTR2C PRMT8
Fraxe intellectual disability	4e-09	12	Psychiatric Disorder, Nervous System Disease, Genetic, Familial Or Congenital Disease	SLC6A3 DRD3 TACR1 CES1 ART1 MAOB SLC6A4 ADRA2A THRA HTR2C ...	SLC6A3 DRD3 TACR1 CES1 ART1 MAOB SLC6A4 ADRA2A THRA HTR2C THRB PRMT8
Pervasive developmental disorder - not otherwise specified	4e-09	7	Psychiatric Disorder, Nervous System Disease	SIRT2 SIRT1 COMT SLC18A2 SLC6A4 GSK3B MAOA	SIRT2 SIRT1 COMT SLC18A2 SLC6A4 GSK3B MAOA
Narcolepsy with cataplexy	5e-09	6	Psychiatric Disorder, Nervous System Disease	HRH3 SLC6A3 SLC18A2 SLC6A2 MAOA COMT	HRH3 SLC6A3 SLC18A2 SLC6A2 MAOA COMT
Dyslexia	6e-09	7	Psychiatric Disorder, Nervous System Disease	DRD3 DRD2 SLC6A3 TACR1 COMT MAOA ADRA2A	DRD3 DRD2 SLC6A3 TACR1 COMT MAOA ADRA2A
Reading disorder	6e-09	7	Psychiatric Disorder, Nervous System Disease	DRD3 DRD2 SLC6A3 TACR1 COMT ADRA2A MAOA	DRD3 DRD2 SLC6A3 TACR1 COMT ADRA2A MAOA
Intellectual disability-severe speech delay-mild dysmorphism syndrome	1e-08	10	Psychiatric Disorder, Nervous System Disease, Genetic, Familial Or Congenital Disease	SIRT1 THRA NEK1 SLC18A2 CES1 MMP2 NISCH SLC6A3 DRD3 SLC6A4	SIRT1 THRA NEK1 SLC18A2 CES1 MMP2 NISCH SLC6A3 DRD3 SLC6A4
Melancholia	1e-08	5	Psychiatric Disorder, Nervous System Disease	SLC6A4 SLC6A2 HTR2A DRD2 SIRT1	SLC6A4 SLC6A2 HTR2A DRD2 SIRT1
Pick disease	3e-08	17	Psychiatric Disorder, Nervous System Disease, Genetic, Familial Or Congenital Disease	HTR2C SIRT1 NOS2 DRD2 COMT HRH3 HDAC6 SIGMAR1 NEK1 CDC7 ...	HTR2C SIRT1 NOS2 DRD2 COMT HRH3 HDAC6 SIGMAR1 NEK1 CDC7 SLC6A4 PRMT8 NOS1 MAP2K1 CACNA2D1 TYMS GSK3B
Dysphoria	3e-08	5	Psychiatric Disorder, Nervous System Disease	SLC6A4 DRD2 MAOA COMT HTR2C	SLC6A4 DRD2 MAOA COMT HTR2C
Huntington disease-like syndrome	4e-08	11	Psychiatric Disorder, Nervous System Disease, Genetic, Familial Or Congenital Disease	DRD2 SLC18A2 NEK1 CHRNA3 GSK3B PLAUR CHRNA4 SIRT1 HDAC6 SLC6A3 ...	DRD2 SLC18A2 NEK1 CHRNA3 GSK3B PLAUR CHRNA4 SIRT1 HDAC6 SLC6A3 PNMT
Postpartum depression	4e-08	6	Pregnancy Or Perinatal Disease, Psychiatric Disorder, Nervous System Disease	SLC6A4 DRD2 HTR2A HTR2C COMT MAOA	SLC6A4 DRD2 HTR2A HTR2C COMT MAOA
Spinocerebellar ataxia type 3	5e-08	7	Disease Of Visual System, Psychiatric Disorder, Nervous System Disease, Genetic, Familial Or Congenital Disease	DRD2 NEK1 CHRNA4 GSK3B CHRNA3 SLC18A2 SIRT1	DRD2 NEK1 CHRNA4 GSK3B CHRNA3 SLC18A2 SIRT1
Neurodevelopmental disorder with epilepsy, cataracts, feeding difficulties, and delayed brain myelination	7e-08	8	Disease Of Visual System, Psychiatric Disorder, Nervous System Disease, Genetic, Familial Or Congenital Disease	DRD3 NISCH MAOA FYN SLC18A2 SLC6A4 SLC6A3 DRD2	DRD3 NISCH MAOA FYN SLC18A2 SLC6A4 SLC6A3 DRD2
Primary microcephaly-mild intellectual disability-young-onset diabetes syndrome	9e-08	8	Pancreas Disease, Endocrine System Disease, Psychiatric Disorder, Nervous System Disease, Nutritional Or Metabolic Disease, Genetic, Familial Or Congenital Disease	AKT2 THRA NOS3 THRB ADRA2A HTR2C HRH3 CES1	AKT2 THRA NOS3 THRB ADRA2A HTR2C HRH3 CES1
Isolated nadh-coq reductase deficiency	1e-07	14	Musculoskeletal Or Connective Tissue Disease, Psychiatric Disorder, Nervous System Disease, Nutritional Or Metabolic Disease, Genetic, Familial Or Congenital Disease	KCNJ1 NOS1 JAK1 SIRT1 HDAC2 PLAU NOS3 NOS2 CA5A KDM1A ...	KCNJ1 NOS1 JAK1 SIRT1 HDAC2 PLAU NOS3 NOS2 CA5A KDM1A THRB CARM1 PLAUR CES1
Aids dementia	3e-07	6	Infectious Disease, Psychiatric Disorder, Nervous System Disease	NOS2 PLAUR MMP2 TACR1 PLAU NOS1	NOS2 PLAUR MMP2 TACR1 PLAU NOS1
15q11q13 microduplication syndrome	4e-07	7	Psychiatric Disorder, Nervous System Disease, Genetic, Familial Or Congenital Disease	DRD3 MAOA NISCH SLC18A2 SLC6A4 SLC6A3 DRD2	DRD3 MAOA NISCH SLC18A2 SLC6A4 SLC6A3 DRD2
Enuresis	7e-07	4	Psychiatric Disorder	SLC6A2 HTR2A NOS1 NOS3	SLC6A2 HTR2A NOS1 NOS3
Joubert syndrome and related disorders	1e-06	10	Disease Of Visual System, Psychiatric Disorder, Nervous System Disease, Genetic, Familial Or Congenital Disease	NEK1 THRA CES1 NOS1 DRD2 PLAU SLC6A3 NOS3 NOS2 PLAUR	NEK1 THRA CES1 NOS1 DRD2 PLAU SLC6A3 NOS3 NOS2 PLAUR
Autosomal recessive congenital cerebellar ataxia	2e-06	12	Disease Of Visual System, Psychiatric Disorder, Nervous System Disease, Genetic, Familial Or Congenital Disease	NEK1 THRA CES1 DRD2 NOS1 PLAU SLC6A3 THRB NOS3 CHRNA7 ...	NEK1 THRA CES1 DRD2 NOS1 PLAU SLC6A3 THRB NOS3 CHRNA7 PLAUR NOS2
Spinocerebellar ataxia type 1 with axonal neuropathy	2e-06	9	Disease Of Visual System, Psychiatric Disorder, Nervous System Disease, Nutritional Or Metabolic Disease, Genetic, Familial Or Congenital Disease	DPP9 JAK1 COMT NOS2 KISS1R HDAC1 NOS3 AKT2 CES1	DPP9 JAK1 COMT NOS2 KISS1R HDAC1 NOS3 AKT2 CES1
Late-onset ataxia with dementia	3e-06	12	Psychiatric Disorder, Nervous System Disease, Genetic, Familial Or Congenital Disease	DRD2 CHRNA3 NEK1 PLAUR SLC18A2 GSK3B CHRNA7 THRB CHRNA4 SIRT1 ...	DRD2 CHRNA3 NEK1 PLAUR SLC18A2 GSK3B CHRNA7 THRB CHRNA4 SIRT1 SLC15A1 ROCK2
Autosomal dominant cerebellar ataxia	3e-06	12	Disease Of Visual System, Psychiatric Disorder, Nervous System Disease, Genetic, Familial Or Congenital Disease	DRD2 CHRNA3 NEK1 PLAUR SLC18A2 GSK3B CHRNA7 THRB CHRNA4 SIRT1 ...	DRD2 CHRNA3 NEK1 PLAUR SLC18A2 GSK3B CHRNA7 THRB CHRNA4 SIRT1 SLC15A1 ROCK2
Leukocyte adhesion deficiency type ii	3e-06	6	Immune System Disease, Psychiatric Disorder, Nervous System Disease, Nutritional Or Metabolic Disease, Genetic, Familial Or Congenital Disease	PRKCD PLAU PLAUR NOS3 NOS1 ROCK1	PRKCD PLAU PLAUR NOS3 NOS1 ROCK1
Ck syndrome	3e-06	6	Psychiatric Disorder, Nervous System Disease, Genetic, Familial Or Congenital Disease	THRA MMP2 JAK1 GSK3B THRB NOS3	THRA MMP2 JAK1 GSK3B THRB NOS3
Duchenne muscular dystrophy	4e-06	12	Disease Of Visual System, Musculoskeletal Or Connective Tissue Disease, Psychiatric Disorder, Nervous System Disease, Cardiovascular Disease, Respiratory Or Thoracic Disease, Genetic, Familial Or Congenital Disease	NOS1 NOS3 HDAC2 SIRT1 MMP2 NOS2 MAOB CACNA2D1 HTR2B FAP ...	NOS1 NOS3 HDAC2 SIRT1 MMP2 NOS2 MAOB CACNA2D1 HTR2B FAP MAOA SIRT2
Cerebrotendinous xanthomatosis	4e-06	7	Pregnancy Or Perinatal Disease, Disease Of Visual System, Integumentary System Disease, Endocrine System Disease, Psychiatric Disorder, Gastrointestinal Disease, Nervous System Disease, Nutritional Or Metabolic Disease, Genetic, Familial Or Congenital Disease	CYP3A4 MMP2 NOS2 NOS1 TYMS CYP2C9 SIRT1	CYP3A4 MMP2 NOS2 NOS1 TYMS CYP2C9 SIRT1
Hypersomnia	7e-06	7	Psychiatric Disorder, Nervous System Disease	HRH3 SLC6A3 HTR2C SIRT1 NOS2 DRD2 COMT	HRH3 SLC6A3 HTR2C SIRT1 NOS2 DRD2 COMT
Semantic dementia	7e-06	6	Psychiatric Disorder, Nervous System Disease, Genetic, Familial Or Congenital Disease	HTR2C SIRT1 NOS2 DRD2 HRH3 COMT	HTR2C SIRT1 NOS2 DRD2 HRH3 COMT
X-linked dominant intellectual disability - epilepsy syndrome	7e-06	6	Psychiatric Disorder, Nervous System Disease, Genetic, Familial Or Congenital Disease	SLC6A3 ART1 DRD3 SLC6A4 THRB TACR1	SLC6A3 ART1 DRD3 SLC6A4 THRB TACR1
Developmental delay and seizures with or without movement abnormalities	7e-06	5	Psychiatric Disorder, Nervous System Disease	DRD2 HTR2C SLC18A2 KDM1A ADRA2A	DRD2 HTR2C SLC18A2 KDM1A ADRA2A
Behavioral variant of frontotemporal dementia	8e-06	7	Psychiatric Disorder, Nervous System Disease, Genetic, Familial Or Congenital Disease	HTR2C DRD2 SIRT1 NOS2 HRH3 CHRNA3 COMT	HTR2C DRD2 SIRT1 NOS2 HRH3 CHRNA3 COMT
Grn-related frontotemporal lobar degeneration with tdp43 inclusions	8e-06	6	Psychiatric Disorder, Nervous System Disease, Genetic, Familial Or Congenital Disease	HTR2C SIRT1 NOS2 DRD2 HRH3 COMT	HTR2C SIRT1 NOS2 DRD2 HRH3 COMT
Progressive non-fluent aphasia	8e-06	6	Psychiatric Disorder, Nervous System Disease, Genetic, Familial Or Congenital Disease	HTR2C SIRT1 NOS2 DRD2 HRH3 COMT	HTR2C SIRT1 NOS2 DRD2 HRH3 COMT
Familial alzheimer disease	8e-06	5	Psychiatric Disorder, Nervous System Disease	KDM1A GSK3B NOS1 NOS3 NOS2	KDM1A GSK3B NOS1 NOS3 NOS2
Bipolar ii disorder	8e-06	3	Psychiatric Disorder, Nervous System Disease	COMT DRD3 DRD2	COMT DRD3 DRD2
Galloway-mowat syndrome	9e-06	9	Urinary System Disease, Psychiatric Disorder, Nervous System Disease, Genetic, Familial Or Congenital Disease	NOS3 COMT JAK1 DPP9 PRKCD SIRT1 THRA NOS2 KISS1R	NOS3 COMT JAK1 DPP9 PRKCD SIRT1 THRA NOS2 KISS1R
Autosomal dominant cerebellar ataxia type 1	1e-05	10	Disease Of Visual System, Psychiatric Disorder, Nervous System Disease, Genetic, Familial Or Congenital Disease	DRD2 CHRNA3 NEK1 SLC18A2 PLAUR GSK3B CHRNA7 THRB CHRNA4 SIRT1	DRD2 CHRNA3 NEK1 SLC18A2 PLAUR GSK3B CHRNA7 THRB CHRNA4 SIRT1
Classic lissencephaly	1e-05	9	Psychiatric Disorder, Nervous System Disease, Genetic, Familial Or Congenital Disease	PLAUR DRD2 JAK2 SIRT1 ANPEP SLC7A5 GSK3B MAOB KDM1A	PLAUR DRD2 JAK2 SIRT1 ANPEP SLC7A5 GSK3B MAOB KDM1A
Pyruvate dehydrogenase e3 deficiency	1e-05	6	Endocrine System Disease, Musculoskeletal Or Connective Tissue Disease, Psychiatric Disorder, Nervous System Disease, Nutritional Or Metabolic Disease, Genetic, Familial Or Congenital Disease	SIRT1 HDAC2 KCNJ1 NOS1 ADRA2A JAK1	SIRT1 HDAC2 KCNJ1 NOS1 ADRA2A JAK1
Machado-joseph disease	1e-05	4	Disease Of Visual System, Psychiatric Disorder, Nervous System Disease, Genetic, Familial Or Congenital Disease	DRD2 NEK1 CHRNA3 SLC18A2	DRD2 NEK1 CHRNA3 SLC18A2
Autosomal recessive metabolic cerebellar ataxia	2e-05	8	Disease Of Visual System, Psychiatric Disorder, Nervous System Disease, Genetic, Familial Or Congenital Disease	FYN CYP3A4 MMP2 NOS2 NOS1 TYMS CYP2C9 SIRT1	FYN CYP3A4 MMP2 NOS2 NOS1 TYMS CYP2C9 SIRT1
Bardet-biedl syndrome 10	2e-05	8	Urinary System Disease, Reproductive System Or Breast Disease, Disease Of Visual System, Endocrine System Disease, Musculoskeletal Or Connective Tissue Disease, Psychiatric Disorder, Gastrointestinal Disease, Nervous System Disease, Nutritional Or Metabolic Disease, Genetic, Familial Or Congenital Disease	NEK1 THRA CES1 NOS3 NOS2 HDAC6 KISS1R CHRNA3	NEK1 THRA CES1 NOS3 NOS2 HDAC6 KISS1R CHRNA3
X-linked adrenoleukodystrophy	2e-05	7	Urinary System Disease, Reproductive System Or Breast Disease, Endocrine System Disease, Psychiatric Disorder, Nervous System Disease, Nutritional Or Metabolic Disease, Genetic, Familial Or Congenital Disease	CHRNA3 SIRT1 MMP2 NOS2 MAP2K1 CES1 NOS3	CHRNA3 SIRT1 MMP2 NOS2 MAP2K1 CES1 NOS3
Xeroderma pigmentosum-cockayne syndrome complex	2e-05	6	Disease Of Visual System, Integumentary System Disease, Musculoskeletal Or Connective Tissue Disease, Psychiatric Disorder, Nervous System Disease, Nutritional Or Metabolic Disease, Genetic, Familial Or Congenital Disease	SIRT1 PNP PARP2 GSK3B TYMS COMT	SIRT1 PNP PARP2 GSK3B TYMS COMT
Alcoholic liver cirrhosis	2e-05	6	Cell Proliferation Disorder, Endocrine System Disease, Psychiatric Disorder, Gastrointestinal Disease	MMP2 NOS3 NOS2 CYP2A6 CYP3A4 CYP2C19	MMP2 NOS3 NOS2 CYP2A6 CYP3A4 CYP2C19
Alcoholic psychosis	2e-05	2	Psychiatric Disorder, Nervous System Disease	DRD2 SLC6A4	DRD2 SLC6A4
Smith-magenis syndrome	3e-05	8	Endocrine System Disease, Musculoskeletal Or Connective Tissue Disease, Psychiatric Disorder, Nervous System Disease, Nutritional Or Metabolic Disease, Genetic, Familial Or Congenital Disease	NOS3 NEK1 NISCH NOS2 NOS1 CES1 HDAC1 AKT2	NOS3 NEK1 NISCH NOS2 NOS1 CES1 HDAC1 AKT2
Alg8-cdg	3e-05	7	Urinary System Disease, Psychiatric Disorder, Gastrointestinal Disease, Nervous System Disease, Nutritional Or Metabolic Disease, Genetic, Familial Or Congenital Disease	THRA DPP9 JAK1 COMT NOS2 CHRNA3 KISS1R	THRA DPP9 JAK1 COMT NOS2 CHRNA3 KISS1R
Hartsfield-bixler-demyer syndrome	3e-05	4	Musculoskeletal Or Connective Tissue Disease, Psychiatric Disorder, Nervous System Disease, Genetic, Familial Or Congenital Disease	SLC6A3 KCNJ1 BAZ2A PNMT	SLC6A3 KCNJ1 BAZ2A PNMT
Kleine-levin syndrome	4e-05	5	Psychiatric Disorder, Nervous System Disease	HTR2C SIRT1 NOS2 DRD2 HRH3	HTR2C SIRT1 NOS2 DRD2 HRH3
Recurrent hypersomnia	4e-05	5	Psychiatric Disorder, Nervous System Disease	HTR2C SIRT1 NOS2 DRD2 HRH3	HTR2C SIRT1 NOS2 DRD2 HRH3
Prader-willi syndrome due to point mutation	4e-05	5	Urinary System Disease, Reproductive System Or Breast Disease, Endocrine System Disease, Psychiatric Disorder, Nervous System Disease, Nutritional Or Metabolic Disease, Genetic, Familial Or Congenital Disease	HTR2C SIRT1 NOS2 DRD2 HRH3	HTR2C SIRT1 NOS2 DRD2 HRH3
Spinocerebellar ataxia type 2	4e-05	4	Disease Of Visual System, Musculoskeletal Or Connective Tissue Disease, Psychiatric Disorder, Nervous System Disease, Genetic, Familial Or Congenital Disease	DRD2 NEK1 GSK3B SLC18A2	DRD2 NEK1 GSK3B SLC18A2
Late-onset alzheimers disease	5e-05	6	Psychiatric Disorder, Nervous System Disease	GSK3B COMT SIRT2 DRD3 NISCH TYMS	GSK3B COMT SIRT2 DRD3 NISCH TYMS
Xeroderma pigmentosum	6e-05	7	Disease Of Visual System, Integumentary System Disease, Psychiatric Disorder, Nervous System Disease, Nutritional Or Metabolic Disease, Genetic, Familial Or Congenital Disease	SIRT1 PARP2 PNP GSK3B TYMS COMT CYP2A6	SIRT1 PARP2 PNP GSK3B TYMS COMT CYP2A6
Communication disorder	7e-05	6	Psychiatric Disorder, Nervous System Disease	DRD2 CHRNA7 HTR4 SLC6A3 THRB CYP2C19	DRD2 CHRNA7 HTR4 SLC6A3 THRB CYP2C19
Cornelia de lange syndrome	7e-05	5	Disease Of Visual System, Musculoskeletal Or Connective Tissue Disease, Psychiatric Disorder, Nervous System Disease, Respiratory Or Thoracic Disease, Genetic, Familial Or Congenital Disease	HDAC8 NEK1 NOS1 NOS3 HDAC2	HDAC8 NEK1 NOS1 NOS3 HDAC2
X-linked intellectual disability, hedera type	7e-05	4	Psychiatric Disorder, Nervous System Disease, Genetic, Familial Or Congenital Disease	DRD2 HTR2C SLC18A2 KDM1A	DRD2 HTR2C SLC18A2 KDM1A
Atp6ap2-related disorder	7e-05	4	Psychiatric Disorder, Nervous System Disease, Genetic, Familial Or Congenital Disease	DRD2 SLC18A2 HTR2C KDM1A	DRD2 SLC18A2 HTR2C KDM1A
Early-onset autosomal dominant alzheimer disease	8e-05	4	Psychiatric Disorder, Nervous System Disease, Genetic, Familial Or Congenital Disease	COMT THRB HDAC6 MAOB	COMT THRB HDAC6 MAOB
Autosomal recessive cerebellar ataxia-epilepsy-intellectual disability syndrome due to tud deficiency	8e-05	4	Disease Of Visual System, Psychiatric Disorder, Nervous System Disease, Genetic, Familial Or Congenital Disease	BAZ2A PNMT SLC6A3 KCNJ1	BAZ2A PNMT SLC6A3 KCNJ1
Prader-willi syndrome	0.0001	6	Urinary System Disease, Reproductive System Or Breast Disease, Endocrine System Disease, Psychiatric Disorder, Nervous System Disease, Nutritional Or Metabolic Disease, Genetic, Familial Or Congenital Disease	HRH3 HTR2C SIRT1 DRD2 NOS2 MAOB	HRH3 HTR2C SIRT1 DRD2 NOS2 MAOB
Dental phobia	0.0001	3	Psychiatric Disorder, Nervous System Disease, Genetic, Familial Or Congenital Disease	ADRA2C ADRA2A CACNA2D1	ADRA2C ADRA2A CACNA2D1
Juvenile neuronal ceroid lipofuscinosis	0.0002	7	Disease Of Visual System, Musculoskeletal Or Connective Tissue Disease, Psychiatric Disorder, Nervous System Disease, Nutritional Or Metabolic Disease, Genetic, Familial Or Congenital Disease	PLAUR ROCK2 HTR2C JAK1 CARM1 KDM1A DRD2	PLAUR ROCK2 HTR2C JAK1 CARM1 KDM1A DRD2
Aicardi-goutières syndrome	0.0002	7	Immune System Disease, Musculoskeletal Or Connective Tissue Disease, Psychiatric Disorder, Nervous System Disease, Genetic, Familial Or Congenital Disease	CYP3A4 JAK1 KISS1R JAK2 CHRNA7 CDC7 PLAU	CYP3A4 JAK1 KISS1R JAK2 CHRNA7 CDC7 PLAU
Motor developmental delay due to 14q32.2 paternally expressed gene defect	0.0002	6	Endocrine System Disease, Psychiatric Disorder, Nervous System Disease, Nutritional Or Metabolic Disease, Genetic, Familial Or Congenital Disease	NOS3 NOS1 CES1 NOS2 HDAC1 AKT2	NOS3 NOS1 CES1 NOS2 HDAC1 AKT2
Bardet-biedl syndrome 12	0.0002	6	Urinary System Disease, Reproductive System Or Breast Disease, Disease Of Visual System, Endocrine System Disease, Musculoskeletal Or Connective Tissue Disease, Psychiatric Disorder, Gastrointestinal Disease, Nervous System Disease, Nutritional Or Metabolic Disease, Genetic, Familial Or Congenital Disease	THRA HDAC6 KISS1R CES1 NOS2 NOS3	THRA HDAC6 KISS1R CES1 NOS2 NOS3
Cerebral amyloid angiopathy	0.0002	6	Psychiatric Disorder, Nervous System Disease, Cardiovascular Disease, Nutritional Or Metabolic Disease, Genetic, Familial Or Congenital Disease	HDAC8 MMP2 NOS3 CYP2C9 CA1 CYP3A4	HDAC8 MMP2 NOS3 CYP2C9 CA1 CYP3A4
Autosomal recessive cerebellar ataxia-epilepsy-intellectual disability syndrome	0.0002	5	Disease Of Visual System, Psychiatric Disorder, Nervous System Disease, Genetic, Familial Or Congenital Disease	ROCK2 KCNJ1 PNMT BAZ2A SLC6A3	ROCK2 KCNJ1 PNMT BAZ2A SLC6A3
Cortical blindness - intellectual disability - polydactyly	0.0002	4	Disease Of Visual System, Psychiatric Disorder, Nervous System Disease, Genetic, Familial Or Congenital Disease	SIRT1 NEK1 MMP2 NISCH	SIRT1 NEK1 MMP2 NISCH
Pelizaeus-merzbacher disease	0.0002	4	Disease Of Visual System, Psychiatric Disorder, Nervous System Disease, Genetic, Familial Or Congenital Disease	MAP2K1 NOS2 HTR2A COMT	MAP2K1 NOS2 HTR2A COMT
Hypoxanthine-guanine phosphoribosyltransferase deficiency	0.0002	3	Urinary System Disease, Hematologic Disease, Psychiatric Disorder, Nervous System Disease, Nutritional Or Metabolic Disease, Genetic, Familial Or Congenital Disease	JAK1 MAOA COMT	JAK1 MAOA COMT
Lesch-nyhan syndrome	0.0002	3	Urinary System Disease, Hematologic Disease, Psychiatric Disorder, Nervous System Disease, Nutritional Or Metabolic Disease, Genetic, Familial Or Congenital Disease	JAK1 MAOA COMT	JAK1 MAOA COMT
X-linked intellectual disability, cantagrel type	0.0002	3	Psychiatric Disorder, Nervous System Disease, Genetic, Familial Or Congenital Disease	KDM1A CHRNA3 ADRA2A	KDM1A CHRNA3 ADRA2A
Harrod syndrome	0.0002	3	Psychiatric Disorder, Nervous System Disease, Genetic, Familial Or Congenital Disease	NEK1 NOS1 CHRNA3	NEK1 NOS1 CHRNA3
Adult-onset dystonia-parkinsonism	0.0002	3	Psychiatric Disorder, Nervous System Disease, Nutritional Or Metabolic Disease, Genetic, Familial Or Congenital Disease	DRD2 SLC18A2 SLC6A3	DRD2 SLC18A2 SLC6A3
X-linked intellectual disability with isolated growth hormone deficiency	0.0002	3	Urinary System Disease, Reproductive System Or Breast Disease, Endocrine System Disease, Psychiatric Disorder, Nervous System Disease, Genetic, Familial Or Congenital Disease	THRA SLC6A3 THRB	THRA SLC6A3 THRB
Delusional disorder	0.0002	2	Psychiatric Disorder, Nervous System Disease	DRD2 DRD3	DRD2 DRD3
Microcephalic primordial dwarfism	0.0003	9	Musculoskeletal Or Connective Tissue Disease, Psychiatric Disorder, Nervous System Disease, Genetic, Familial Or Congenital Disease	KISS1R SIRT1 HDAC6 CDC7 CHRNA7 PRKCD NISCH NOS3 CHRNA3	KISS1R SIRT1 HDAC6 CDC7 CHRNA7 PRKCD NISCH NOS3 CHRNA3
Cog1-cdg	0.0003	6	Musculoskeletal Or Connective Tissue Disease, Psychiatric Disorder, Nervous System Disease, Cardiovascular Disease, Respiratory Or Thoracic Disease, Nutritional Or Metabolic Disease, Genetic, Familial Or Congenital Disease	KCNJ1 CHRNA3 NOS3 CYP3A4 JAK1 KISS1R	KCNJ1 CHRNA3 NOS3 CYP3A4 JAK1 KISS1R
Intellectual disability, autosomal dominant 45	0.0003	4	Psychiatric Disorder, Nervous System Disease, Genetic, Familial Or Congenital Disease	SLC6A3 TACR1 THRB SLC6A4	SLC6A3 TACR1 THRB SLC6A4
Polyendocrine-polyneuropathy syndrome	0.0003	4	Urinary System Disease, Reproductive System Or Breast Disease, Pancreas Disease, Endocrine System Disease, Musculoskeletal Or Connective Tissue Disease, Psychiatric Disorder, Nervous System Disease, Nutritional Or Metabolic Disease, Genetic, Familial Or Congenital Disease	THRA ADRA2A JAK1 THRB	THRA ADRA2A JAK1 THRB
Spinocerebellar ataxia type 1	0.0004	3	Disease Of Visual System, Psychiatric Disorder, Nervous System Disease, Genetic, Familial Or Congenital Disease	NEK1 GSK3B DRD2	NEK1 GSK3B DRD2
Atypical rett syndrome	0.0004	3	Psychiatric Disorder, Nervous System Disease, Genetic, Familial Or Congenital Disease	THRA SLC18A2 PRKD1	THRA SLC18A2 PRKD1
Mitochondrial complex 1 deficiency, nuclear type 34	0.0004	2	Musculoskeletal Or Connective Tissue Disease, Psychiatric Disorder, Nervous System Disease, Nutritional Or Metabolic Disease, Genetic, Familial Or Congenital Disease	NOS1 KCNJ1	NOS1 KCNJ1
Microcephalic primordial dwarfism, toriello type	0.0005	5	Musculoskeletal Or Connective Tissue Disease, Psychiatric Disorder, Nervous System Disease, Genetic, Familial Or Congenital Disease	HDAC6 CDC7 CHRNA7 KISS1R PRKCD	HDAC6 CDC7 CHRNA7 KISS1R PRKCD
Macrocephaly-developmental delay syndrome	0.0005	4	Psychiatric Disorder, Nervous System Disease, Genetic, Familial Or Congenital Disease	SLC18A2 DRD3 SLC6A4 SLC6A3	SLC18A2 DRD3 SLC6A4 SLC6A3
2q23.1 microdeletion syndrome	0.0005	3	Psychiatric Disorder, Nervous System Disease, Genetic, Familial Or Congenital Disease	HTR2C SIRT1 HRH3	HTR2C SIRT1 HRH3
Genetic cerebrovascular dementia	0.0006	6	Psychiatric Disorder, Nervous System Disease, Cardiovascular Disease, Genetic, Familial Or Congenital Disease	HDAC8 MMP2 NOS3 CYP2C9 CA1 CYP3A4	HDAC8 MMP2 NOS3 CYP2C9 CA1 CYP3A4
Miller-dieker syndrome	0.0006	6	Psychiatric Disorder, Nervous System Disease, Genetic, Familial Or Congenital Disease	JAK2 SIRT1 ANPEP SLC7A5 KDM1A MAOB	JAK2 SIRT1 ANPEP SLC7A5 KDM1A MAOB
Macrothrombocytopenia-lymphedema-developmental delay-facial dysmorphism-camptodactyly syndrome	0.0007	5	Hematologic Disease, Disease Of Visual System, Integumentary System Disease, Immune System Disease, Psychiatric Disorder, Nervous System Disease, Cardiovascular Disease, Genetic, Familial Or Congenital Disease	JAK2 KDM1A CYP3A4 NOS3 JAK1	JAK2 KDM1A CYP3A4 NOS3 JAK1
Pierpont syndrome	0.0007	5	Integumentary System Disease, Psychiatric Disorder, Nervous System Disease, Genetic, Familial Or Congenital Disease	SIRT1 NEK1 MMP2 NISCH CHRNA3	SIRT1 NEK1 MMP2 NISCH CHRNA3
Joubert syndrome	0.0008	6	Disease Of Visual System, Psychiatric Disorder, Nervous System Disease, Genetic, Familial Or Congenital Disease	THRA NEK1 NOS1 DRD2 NOS3 SLC6A3	THRA NEK1 NOS1 DRD2 NOS3 SLC6A3
Coffin-siris syndrome	0.0008	5	Musculoskeletal Or Connective Tissue Disease, Psychiatric Disorder, Nervous System Disease, Genetic, Familial Or Congenital Disease	THRB KISS1R NOS2 SIRT1 MMP2	THRB KISS1R NOS2 SIRT1 MMP2
Microcephalic osteodysplastic dysplasia, saul-wilson type	0.0008	4	Musculoskeletal Or Connective Tissue Disease, Psychiatric Disorder, Nervous System Disease, Genetic, Familial Or Congenital Disease	CDC7 KISS1R PRKCD CHRNA7	CDC7 KISS1R PRKCD CHRNA7
Hepatic fibrosis - renal cysts - intellectual disability	0.0008	3	Urinary System Disease, Endocrine System Disease, Psychiatric Disorder, Gastrointestinal Disease, Nervous System Disease, Genetic, Familial Or Congenital Disease	PLAU PLAUR NOS2	PLAU PLAUR NOS2
Opioid use disorder	0.0008	2	Psychiatric Disorder	DRD2 DRD3	DRD2 DRD3
Periventricular nodular heterotopia	0.0009	5	Psychiatric Disorder, Nervous System Disease, Genetic, Familial Or Congenital Disease	DRD2 PLAUR FYN NOS3 MAOB	DRD2 PLAUR FYN NOS3 MAOB
Nodular neuronal heterotopia	0.0009	5	Psychiatric Disorder, Nervous System Disease, Genetic, Familial Or Congenital Disease	DRD2 PLAUR FYN NOS3 MAOB	DRD2 PLAUR FYN NOS3 MAOB
Spinocerebellar ataxia type 17	0.0009	4	Disease Of Visual System, Psychiatric Disorder, Nervous System Disease, Genetic, Familial Or Congenital Disease	DRD2 CHRNA3 SLC18A2 PLAUR	DRD2 CHRNA3 SLC18A2 PLAUR
Pachygyria - intellectual disability - epilepsy	0.0009	3	Psychiatric Disorder, Nervous System Disease, Genetic, Familial Or Congenital Disease	HTR2C KDM1A ADRA2A	HTR2C KDM1A ADRA2A
Female restricted epilepsy with intellectual disability	0.0009	3	Psychiatric Disorder, Nervous System Disease, Genetic, Familial Or Congenital Disease	HTR2C KDM1A ADRA2A	HTR2C KDM1A ADRA2A
Gapo syndrome	0.0009	3	Disease Of Visual System, Integumentary System Disease, Musculoskeletal Or Connective Tissue Disease, Psychiatric Disorder, Nervous System Disease, Genetic, Familial Or Congenital Disease	KISS1R NOS3 MMP2	KISS1R NOS3 MMP2
Bardet-biedl syndrome 7	0.001	5	Urinary System Disease, Reproductive System Or Breast Disease, Disease Of Visual System, Endocrine System Disease, Musculoskeletal Or Connective Tissue Disease, Psychiatric Disorder, Gastrointestinal Disease, Nervous System Disease, Nutritional Or Metabolic Disease, Genetic, Familial Or Congenital Disease	THRA HDAC6 CES1 NOS3 DRD2	THRA HDAC6 CES1 NOS3 DRD2
Hsd10 disease	0.001	5	Psychiatric Disorder, Nervous System Disease, Nutritional Or Metabolic Disease, Genetic, Familial Or Congenital Disease	NOS1 KCNJ1 ROCK2 ADRA2A JAK1	NOS1 KCNJ1 ROCK2 ADRA2A JAK1
Congenital muscular dystrophy with cerebellar involvement	0.001	5	Musculoskeletal Or Connective Tissue Disease, Psychiatric Disorder, Nervous System Disease, Nutritional Or Metabolic Disease, Genetic, Familial Or Congenital Disease	THRA SLC18A2 NOS1 PLAU NOS3	THRA SLC18A2 NOS1 PLAU NOS3
Congenital muscular dystrophy with intellectual disability	0.001	5	Musculoskeletal Or Connective Tissue Disease, Psychiatric Disorder, Nervous System Disease, Nutritional Or Metabolic Disease, Genetic, Familial Or Congenital Disease	THRA SLC18A2 PLAU NOS3 NOS1	THRA SLC18A2 PLAU NOS3 NOS1
Joubert syndrome with hepatic defect	0.001	3	Disease Of Visual System, Endocrine System Disease, Psychiatric Disorder, Gastrointestinal Disease, Nervous System Disease, Genetic, Familial Or Congenital Disease	PLAU PLAUR NOS2	PLAU PLAUR NOS2
Mednik syndrome	0.001	3	Integumentary System Disease, Psychiatric Disorder, Nervous System Disease, Nutritional Or Metabolic Disease, Genetic, Familial Or Congenital Disease	PLAU PLAUR NOS2	PLAU PLAUR NOS2
Xeroderma pigmentosum complementation group d	0.001	3	Disease Of Visual System, Integumentary System Disease, Musculoskeletal Or Connective Tissue Disease, Psychiatric Disorder, Nervous System Disease, Nutritional Or Metabolic Disease, Genetic, Familial Or Congenital Disease	GSK3B TYMS COMT	GSK3B TYMS COMT
Cln8 disease	0.001	3	Disease Of Visual System, Musculoskeletal Or Connective Tissue Disease, Psychiatric Disorder, Nervous System Disease, Nutritional Or Metabolic Disease, Genetic, Familial Or Congenital Disease	HTR2C KDM1A PLAUR	HTR2C KDM1A PLAUR
Amish infantile epilepsy syndrome	0.001	3	Integumentary System Disease, Endocrine System Disease, Psychiatric Disorder, Nervous System Disease, Nutritional Or Metabolic Disease, Genetic, Familial Or Congenital Disease	HTR2C KDM1A PLAUR	HTR2C KDM1A PLAUR
Corticobasal syndrome	0.001	2	Psychiatric Disorder, Nervous System Disease, Genetic, Familial Or Congenital Disease	COMT DRD2	COMT DRD2
Microcephalic primordial dwarfism, dauber type	0.001	2	Musculoskeletal Or Connective Tissue Disease, Psychiatric Disorder, Nervous System Disease, Genetic, Familial Or Congenital Disease	KISS1R SIRT1	KISS1R SIRT1
Methamphetamine-induced psychosis	0.001	2	Psychiatric Disorder, Nervous System Disease	SIRT1 DRD2	SIRT1 DRD2
Simpson-golabi-behmel syndrome	0.002	5	Urinary System Disease, Musculoskeletal Or Connective Tissue Disease, Psychiatric Disorder, Nervous System Disease, Respiratory Or Thoracic Disease, Genetic, Familial Or Congenital Disease	THRA SIRT1 CES1 HDAC1 HDAC6	THRA SIRT1 CES1 HDAC1 HDAC6
Autosomal recessive ataxia due to ubiquinone deficiency	0.002	5	Disease Of Visual System, Psychiatric Disorder, Nervous System Disease, Nutritional Or Metabolic Disease, Genetic, Familial Or Congenital Disease	COMT JAK1 PLAUR NOS2 DPP9	COMT JAK1 PLAUR NOS2 DPP9
Infantile neuronal ceroid lipofuscinosis	0.002	5	Disease Of Visual System, Musculoskeletal Or Connective Tissue Disease, Psychiatric Disorder, Nervous System Disease, Nutritional Or Metabolic Disease, Genetic, Familial Or Congenital Disease	ROCK2 JAK1 PLAUR CARM1 SIRT1	ROCK2 JAK1 PLAUR CARM1 SIRT1
Bardet-biedl syndrome 5	0.002	5	Urinary System Disease, Reproductive System Or Breast Disease, Disease Of Visual System, Endocrine System Disease, Musculoskeletal Or Connective Tissue Disease, Psychiatric Disorder, Gastrointestinal Disease, Nervous System Disease, Nutritional Or Metabolic Disease, Genetic, Familial Or Congenital Disease	THRA NOS3 HDAC6 KISS1R CES1	THRA NOS3 HDAC6 KISS1R CES1
Mehmo syndrome	0.002	4	Endocrine System Disease, Psychiatric Disorder, Nervous System Disease, Nutritional Or Metabolic Disease, Genetic, Familial Or Congenital Disease	THRA ADRA2A JAK1 CES1	THRA ADRA2A JAK1 CES1
Short syndrome	0.002	4	Disease Of Visual System, Pancreas Disease, Integumentary System Disease, Endocrine System Disease, Psychiatric Disorder, Nervous System Disease, Nutritional Or Metabolic Disease, Genetic, Familial Or Congenital Disease	AKT2 KCNJ1 HTR2C PRKCE	AKT2 KCNJ1 HTR2C PRKCE
Neuroacanthocytosis	0.002	4	Psychiatric Disorder, Nervous System Disease, Genetic, Familial Or Congenital Disease	DRD2 SLC18A2 HDAC6 PNMT	DRD2 SLC18A2 HDAC6 PNMT
Cohen syndrome	0.002	4	Hematologic Disease, Disease Of Visual System, Immune System Disease, Endocrine System Disease, Musculoskeletal Or Connective Tissue Disease, Psychiatric Disorder, Nervous System Disease, Nutritional Or Metabolic Disease, Genetic, Familial Or Congenital Disease	PRKCD CDC7 CHRNA7 KISS1R	PRKCD CDC7 CHRNA7 KISS1R
St3gal5-cdg	0.002	3	Integumentary System Disease, Endocrine System Disease, Psychiatric Disorder, Nervous System Disease, Nutritional Or Metabolic Disease, Genetic, Familial Or Congenital Disease	HTR2C KDM1A PLAUR	HTR2C KDM1A PLAUR
Gm3 synthase deficiency	0.002	3	Integumentary System Disease, Endocrine System Disease, Psychiatric Disorder, Nervous System Disease, Nutritional Or Metabolic Disease, Genetic, Familial Or Congenital Disease	HTR2C KDM1A PLAUR	HTR2C KDM1A PLAUR
Xeroderma pigmentosum complementation group a	0.002	3	Disease Of Visual System, Integumentary System Disease, Psychiatric Disorder, Nervous System Disease, Nutritional Or Metabolic Disease, Genetic, Familial Or Congenital Disease	CYP2A6 TYMS SIRT1	CYP2A6 TYMS SIRT1
Beta-propeller protein-associated neurodegeneration	0.002	3	Psychiatric Disorder, Nervous System Disease, Nutritional Or Metabolic Disease, Genetic, Familial Or Congenital Disease	DRD2 CHRNA3 SLC18A2	DRD2 CHRNA3 SLC18A2
Sexual and gender identity disorders	0.002	3	Psychiatric Disorder	ROCK2 MAOA HTR2A	ROCK2 MAOA HTR2A
Trigonocephaly - short stature - developmental delay	0.002	2	Musculoskeletal Or Connective Tissue Disease, Psychiatric Disorder, Nervous System Disease, Genetic, Familial Or Congenital Disease	SIRT1 THRB	SIRT1 THRB
Congenital muscular dystrophy with intellectual disability and severe epilepsy	0.002	2	Musculoskeletal Or Connective Tissue Disease, Psychiatric Disorder, Gastrointestinal Disease, Nervous System Disease, Nutritional Or Metabolic Disease, Genetic, Familial Or Congenital Disease	SIRT1 DRD2	SIRT1 DRD2
Ataxia-telangiectasia	0.003	13	Urinary System Disease, Reproductive System Or Breast Disease, Disease Of Visual System, Integumentary System Disease, Immune System Disease, Endocrine System Disease, Psychiatric Disorder, Nervous System Disease, Cardiovascular Disease, Nutritional Or Metabolic Disease, Genetic, Familial Or Congenital Disease	CHRNA4 SLC18A2 DRD2 CES1 HDAC2 SIRT1 PARP2 KDM1A HRH3 SIRT2 ...	CHRNA4 SLC18A2 DRD2 CES1 HDAC2 SIRT1 PARP2 KDM1A HRH3 SIRT2 MAP2K1 NEK1 HTR4
Friedreich ataxia	0.003	6	Disease Of Visual System, Musculoskeletal Or Connective Tissue Disease, Psychiatric Disorder, Nervous System Disease, Cardiovascular Disease, Respiratory Or Thoracic Disease, Genetic, Familial Or Congenital Disease	SLC6A4 SLC6A2 SLC6A3 CHRNA4 PBK MAOA	SLC6A4 SLC6A2 SLC6A3 CHRNA4 PBK MAOA
Xeroderma pigmentosum complementation group g	0.003	3	Disease Of Visual System, Integumentary System Disease, Musculoskeletal Or Connective Tissue Disease, Psychiatric Disorder, Nervous System Disease, Nutritional Or Metabolic Disease, Genetic, Familial Or Congenital Disease	SIRT1 PNP PARP2	SIRT1 PNP PARP2
Xeroderma pigmentosum complementation group f	0.003	3	Disease Of Visual System, Integumentary System Disease, Musculoskeletal Or Connective Tissue Disease, Psychiatric Disorder, Nervous System Disease, Nutritional Or Metabolic Disease, Genetic, Familial Or Congenital Disease	PARP2 PNP SIRT1	PARP2 PNP SIRT1
Mitochondrial complex 1 deficiency, nuclear type 5	0.003	3	Musculoskeletal Or Connective Tissue Disease, Psychiatric Disorder, Nervous System Disease, Nutritional Or Metabolic Disease, Genetic, Familial Or Congenital Disease	SIRT1 HDAC2 JAK1	SIRT1 HDAC2 JAK1
Microcephaly-cerebellar hypoplasia-cardiac conduction defect syndrome	0.003	3	Psychiatric Disorder, Nervous System Disease, Genetic, Familial Or Congenital Disease	NOS3 THRA HDAC2	NOS3 THRA HDAC2
Ornithine carbamoyltransferase deficiency	0.003	2	Urinary System Disease, Infectious Disease, Psychiatric Disorder, Nervous System Disease, Nutritional Or Metabolic Disease, Genetic, Familial Or Congenital Disease	CA5A CYP3A4	CA5A CYP3A4
Lissencephaly 10	0.003	2	Psychiatric Disorder, Nervous System Disease, Genetic, Familial Or Congenital Disease	KDM1A ADRA2A	KDM1A ADRA2A
Coasy protein-associated neurodegeneration	0.003	2	Psychiatric Disorder, Nervous System Disease, Nutritional Or Metabolic Disease, Genetic, Familial Or Congenital Disease	DRD2 SLC18A2	DRD2 SLC18A2
X-linked parkinsonism-spasticity syndrome	0.003	2	Psychiatric Disorder, Nervous System Disease, Genetic, Familial Or Congenital Disease	DRD2 SLC18A2	DRD2 SLC18A2
West syndrome	0.004	4	Psychiatric Disorder, Nervous System Disease, Genetic, Familial Or Congenital Disease	PLAUR HTR2C KDM1A CACNA2D1	PLAUR HTR2C KDM1A CACNA2D1
Agoraphobia	0.004	3	Psychiatric Disorder, Nervous System Disease	SLC6A4 MAOA COMT	SLC6A4 MAOA COMT
Acute stress reaction	0.004	3	Psychiatric Disorder, Nervous System Disease	CYP2C9 PRKCE HTR4	CYP2C9 PRKCE HTR4
Galloway-mowat syndrome 2, x-linked	0.004	3	Urinary System Disease, Psychiatric Disorder, Nervous System Disease, Genetic, Familial Or Congenital Disease	NOS3 SIRT1 PRKCD	NOS3 SIRT1 PRKCD
Urban-rogers-meyer syndrome	0.004	3	Psychiatric Disorder, Nervous System Disease, Genetic, Familial Or Congenital Disease	THRA THRB CES1	THRA THRB CES1
X-linked intellectual disability, najm type	0.004	2	Psychiatric Disorder, Nervous System Disease, Genetic, Familial Or Congenital Disease	NEK1 HDAC2	NEK1 HDAC2
Microduplication xp11.22-p11.23 syndrome	0.004	2	Psychiatric Disorder, Nervous System Disease, Genetic, Familial Or Congenital Disease	KDM1A ADRA2A	KDM1A ADRA2A
Cofs syndrome	0.005	5	Disease Of Visual System, Integumentary System Disease, Musculoskeletal Or Connective Tissue Disease, Psychiatric Disorder, Nervous System Disease, Nutritional Or Metabolic Disease, Genetic, Familial Or Congenital Disease	SIRT1 PARP2 PNP THRB CHRNA3	SIRT1 PARP2 PNP THRB CHRNA3
Bilateral striopallidodentate calcinosis	0.005	3	Psychiatric Disorder, Nervous System Disease, Nutritional Or Metabolic Disease, Genetic, Familial Or Congenital Disease	DRD2 SLC18A2 CHRNA3	DRD2 SLC18A2 CHRNA3
Periodic limb movement disorder	0.005	1	Psychiatric Disorder, Nervous System Disease	DRD2	DRD2
Autosomal recessive degenerative and progressive cerebellar ataxia	0.006	5	Disease Of Visual System, Psychiatric Disorder, Nervous System Disease, Genetic, Familial Or Congenital Disease	SLC6A4 SLC6A2 SLC6A3 CHRNA4 CHRNA3	SLC6A4 SLC6A2 SLC6A3 CHRNA4 CHRNA3
Pmm2-cdg	0.006	4	Integumentary System Disease, Psychiatric Disorder, Gastrointestinal Disease, Nervous System Disease, Nutritional Or Metabolic Disease, Genetic, Familial Or Congenital Disease	JAK2 AKT2 JAK1 COMT	JAK2 AKT2 JAK1 COMT
Hypertrichotic osteochondrodysplasia, cantu type	0.006	3	Musculoskeletal Or Connective Tissue Disease, Psychiatric Disorder, Nervous System Disease, Genetic, Familial Or Congenital Disease	NOS3 NOS1 PLAU	NOS3 NOS1 PLAU
Muscle-eye-brain disease	0.006	3	Disease Of Visual System, Musculoskeletal Or Connective Tissue Disease, Psychiatric Disorder, Nervous System Disease, Nutritional Or Metabolic Disease, Genetic, Familial Or Congenital Disease	PLAU NOS1 NOS3	PLAU NOS1 NOS3
Pyruvate dehydrogenase e3-binding protein deficiency	0.006	2	Psychiatric Disorder, Nervous System Disease, Nutritional Or Metabolic Disease, Genetic, Familial Or Congenital Disease	NOS1 KCNJ1	NOS1 KCNJ1
Brain-lung-thyroid syndrome	0.007	4	Endocrine System Disease, Psychiatric Disorder, Nervous System Disease, Respiratory Or Thoracic Disease, Genetic, Familial Or Congenital Disease	THRA SIRT1 THRB NOS3	THRA SIRT1 THRB NOS3
Ear-patella-short stature syndrome	0.007	3	Musculoskeletal Or Connective Tissue Disease, Psychiatric Disorder, Nervous System Disease, Genetic, Familial Or Congenital Disease	KISS1R NISCH NOS3	KISS1R NISCH NOS3
Posterior column ataxia - retinitis pigmentosa	0.007	2	Disease Of Visual System, Psychiatric Disorder, Nervous System Disease, Genetic, Familial Or Congenital Disease	SLC6A4 CHRNA3	SLC6A4 CHRNA3
Blood-injection-injury phobia	0.007	1	Psychiatric Disorder, Nervous System Disease, Genetic, Familial Or Congenital Disease	COMT	COMT
Cockayne syndrome	0.008	5	Disease Of Visual System, Integumentary System Disease, Musculoskeletal Or Connective Tissue Disease, Psychiatric Disorder, Nervous System Disease, Nutritional Or Metabolic Disease, Genetic, Familial Or Congenital Disease	SIRT1 PARP2 PNP THRB CHRNA3	SIRT1 PARP2 PNP THRB CHRNA3
Ataxia - oculomotor apraxia type 1	0.008	4	Disease Of Visual System, Integumentary System Disease, Immune System Disease, Psychiatric Disorder, Nervous System Disease, Cardiovascular Disease, Nutritional Or Metabolic Disease, Genetic, Familial Or Congenital Disease	JAK1 COMT NOS2 DPP9	JAK1 COMT NOS2 DPP9
Bardet-biedl syndrome 9	0.008	4	Urinary System Disease, Reproductive System Or Breast Disease, Disease Of Visual System, Endocrine System Disease, Musculoskeletal Or Connective Tissue Disease, Psychiatric Disorder, Gastrointestinal Disease, Nervous System Disease, Nutritional Or Metabolic Disease, Genetic, Familial Or Congenital Disease	THRA HDAC6 CES1 DRD2	THRA HDAC6 CES1 DRD2
Norrie disease	0.008	2	Disease Of Visual System, Musculoskeletal Or Connective Tissue Disease, Psychiatric Disorder, Nervous System Disease, Genetic, Familial Or Congenital Disease	MAOA MAOB	MAOA MAOB
Polymicrogyria	0.009	4	Psychiatric Disorder, Nervous System Disease, Genetic, Familial Or Congenital Disease	HTR2C KDM1A ADRA2A PLAUR	HTR2C KDM1A ADRA2A PLAUR
Ataxia-telangiectasia-like disorder	0.009	4	Disease Of Visual System, Integumentary System Disease, Immune System Disease, Psychiatric Disorder, Nervous System Disease, Cardiovascular Disease, Nutritional Or Metabolic Disease, Genetic, Familial Or Congenital Disease	JAK1 COMT NOS2 DPP9	JAK1 COMT NOS2 DPP9
22q11.2 deletion syndrome	0.009	4	Urinary System Disease, Immune System Disease, Endocrine System Disease, Musculoskeletal Or Connective Tissue Disease, Psychiatric Disorder, Nervous System Disease, Cardiovascular Disease, Respiratory Or Thoracic Disease, Nutritional Or Metabolic Disease, Genetic, Familial Or Congenital Disease	SIRT1 NOS3 COMT CHRNA7	SIRT1 NOS3 COMT CHRNA7
Inclusion body myopathy with paget disease of bone and frontotemporal dementia	0.009	3	Musculoskeletal Or Connective Tissue Disease, Psychiatric Disorder, Nervous System Disease, Genetic, Familial Or Congenital Disease	JAK1 PLAU HDAC6	JAK1 PLAU HDAC6
Language disorder	0.009	3	Psychiatric Disorder, Nervous System Disease	CHRNA7 SLC6A3 CYP2C19	CHRNA7 SLC6A3 CYP2C19
Pyruvate dehydrogenase e1-alpha deficiency	0.009	3	Psychiatric Disorder, Nervous System Disease, Nutritional Or Metabolic Disease, Genetic, Familial Or Congenital Disease	SIRT1 HDAC2 JAK1	SIRT1 HDAC2 JAK1
Lipoic acid synthetase deficiency	0.009	2	Endocrine System Disease, Psychiatric Disorder, Nervous System Disease, Nutritional Or Metabolic Disease, Genetic, Familial Or Congenital Disease	JAK1 PLAUR	JAK1 PLAUR
Early-onset spastic ataxia-neuropathy syndrome	0.009	2	Disease Of Visual System, Musculoskeletal Or Connective Tissue Disease, Psychiatric Disorder, Gastrointestinal Disease, Nervous System Disease, Nutritional Or Metabolic Disease, Genetic, Familial Or Congenital Disease	HTR2C KDM1A	HTR2C KDM1A
Alg3-cdg	0.009	2	Psychiatric Disorder, Nervous System Disease, Nutritional Or Metabolic Disease, Genetic, Familial Or Congenital Disease	SLC6A4 THRA	SLC6A4 THRA
Choreoacanthocytosis	0.009	2	Integumentary System Disease, Psychiatric Disorder, Nervous System Disease, Nutritional Or Metabolic Disease, Genetic, Familial Or Congenital Disease	HDAC6 PNMT	HDAC6 PNMT
Noonan syndrome	0.01	4	Urinary System Disease, Hematologic Disease, Reproductive System Or Breast Disease, Disease Of Visual System, Integumentary System Disease, Immune System Disease, Endocrine System Disease, Musculoskeletal Or Connective Tissue Disease, Psychiatric Disorder, Nervous System Disease, Cardiovascular Disease, Respiratory Or Thoracic Disease, Genetic, Familial Or Congenital Disease	MAP2K1 PLAU NOS1 NOS3	MAP2K1 PLAU NOS1 NOS3
Adult neuronal ceroid lipofuscinosis	0.01	4	Disease Of Visual System, Musculoskeletal Or Connective Tissue Disease, Psychiatric Disorder, Nervous System Disease, Nutritional Or Metabolic Disease, Genetic, Familial Or Congenital Disease	PLAUR ROCK2 JAK1 CARM1	PLAUR ROCK2 JAK1 CARM1
Hepatitis, alcoholic	0.01	3	Endocrine System Disease, Psychiatric Disorder, Gastrointestinal Disease	NOS3 HDAC8 SIRT1	NOS3 HDAC8 SIRT1
Feingold syndrome	0.01	3	Musculoskeletal Or Connective Tissue Disease, Psychiatric Disorder, Gastrointestinal Disease, Nervous System Disease, Respiratory Or Thoracic Disease, Genetic, Familial Or Congenital Disease	NOS3 MAP2K1 MMP2	NOS3 MAP2K1 MMP2
Bilateral perisylvian polymicrogyria	0.01	3	Psychiatric Disorder, Nervous System Disease, Genetic, Familial Or Congenital Disease	HTR2C KDM1A ADRA2A	HTR2C KDM1A ADRA2A
C syndrome	0.01	2	Musculoskeletal Or Connective Tissue Disease, Psychiatric Disorder, Nervous System Disease, Genetic, Familial Or Congenital Disease	NEK1 CHRNA3	NEK1 CHRNA3
Huntington disease-like 2	0.01	2	Psychiatric Disorder, Nervous System Disease, Genetic, Familial Or Congenital Disease	DRD2 SLC18A2	DRD2 SLC18A2
X-linked intellectual disability due to gria3 anomalies	0.01	2	Psychiatric Disorder, Nervous System Disease, Genetic, Familial Or Congenital Disease	NEK1 PLAUR	NEK1 PLAUR
Autosomal recessive robinow syndrome	0.01	2	Musculoskeletal Or Connective Tissue Disease, Psychiatric Disorder, Nervous System Disease, Genetic, Familial Or Congenital Disease	NOS3 ROCK1	NOS3 ROCK1
Progressive epilepsy - intellectual disability, finnish type	0.01	2	Disease Of Visual System, Endocrine System Disease, Musculoskeletal Or Connective Tissue Disease, Psychiatric Disorder, Nervous System Disease, Nutritional Or Metabolic Disease, Genetic, Familial Or Congenital Disease	HTR2C KDM1A	HTR2C KDM1A
16p13.2 microdeletion syndrome	0.01	2	Psychiatric Disorder, Nervous System Disease, Genetic, Familial Or Congenital Disease	MMP2 THRA	MMP2 THRA
Basal ganglia calcification, idiopathic, 8, autosomal recessive	0.01	2	Psychiatric Disorder, Nervous System Disease, Nutritional Or Metabolic Disease, Genetic, Familial Or Congenital Disease	DRD2 SLC18A2	DRD2 SLC18A2
Fine-lubinsky syndrome	0.01	1	Disease Of Visual System, Psychiatric Disorder, Nervous System Disease, Genetic, Familial Or Congenital Disease	KISS1R	KISS1R
Walker-warburg syndrome	0.02	3	Disease Of Visual System, Musculoskeletal Or Connective Tissue Disease, Psychiatric Disorder, Nervous System Disease, Nutritional Or Metabolic Disease, Genetic, Familial Or Congenital Disease	NOS1 PLAU NOS3	NOS1 PLAU NOS3
Congenital muscular alpha-dystroglycanopathy with brain and eye anomalies	0.02	3	Musculoskeletal Or Connective Tissue Disease, Psychiatric Disorder, Nervous System Disease, Genetic, Familial Or Congenital Disease	PLAU NOS1 NOS3	PLAU NOS1 NOS3
Cobblestone lissencephaly	0.02	3	Psychiatric Disorder, Nervous System Disease, Genetic, Familial Or Congenital Disease	NOS1 PLAU NOS3	NOS1 PLAU NOS3
Simpson-golabi-behmel syndrome type 2	0.02	3	Urinary System Disease, Musculoskeletal Or Connective Tissue Disease, Psychiatric Disorder, Nervous System Disease, Respiratory Or Thoracic Disease, Genetic, Familial Or Congenital Disease	THRA SIRT1 CES1	THRA SIRT1 CES1
Bilateral polymicrogyria	0.02	3	Psychiatric Disorder, Nervous System Disease, Genetic, Familial Or Congenital Disease	HTR2C KDM1A ADRA2A	HTR2C KDM1A ADRA2A
Upper limb defect - eye and ear abnormalities	0.02	3	Psychiatric Disorder, Nervous System Disease, Genetic, Familial Or Congenital Disease	MMP2 DRD3 HDAC1	MMP2 DRD3 HDAC1
X-linked intellectual disability, kroes type	0.02	2	Psychiatric Disorder, Nervous System Disease, Genetic, Familial Or Congenital Disease	NEK1 JAK1	NEK1 JAK1
Autosomal dominant cerebellar ataxia type 3	0.02	2	Disease Of Visual System, Psychiatric Disorder, Nervous System Disease, Genetic, Familial Or Congenital Disease	CHRNA3 DRD2	CHRNA3 DRD2
Oculocerebrorenal syndrome	0.02	2	Urinary System Disease, Disease Of Visual System, Psychiatric Disorder, Nervous System Disease, Nutritional Or Metabolic Disease, Genetic, Familial Or Congenital Disease	NOS1 PRKCD	NOS1 PRKCD
Multiple congenital anomalies due to 14q32.2 maternally expressed gene defect	0.02	2	Psychiatric Disorder, Nervous System Disease, Genetic, Familial Or Congenital Disease	NOS3 ROCK1	NOS3 ROCK1
Paternal uniparental disomy of chromosome 14	0.02	2	Psychiatric Disorder, Nervous System Disease, Genetic, Familial Or Congenital Disease	NOS3 ROCK1	NOS3 ROCK1
Central sleep apnea syndrome	0.02	2	Psychiatric Disorder, Nervous System Disease, Respiratory Or Thoracic Disease	NOS2 CHRNA3	NOS2 CHRNA3
Microcephaly - glomerulonephritis - marfanoid habitus	0.02	2	Psychiatric Disorder, Nervous System Disease, Genetic, Familial Or Congenital Disease	PRKCD SIRT1	PRKCD SIRT1
Male hypergonadotropic hypogonadism - intellectual disability - skeletal anomalies	0.02	2	Urinary System Disease, Reproductive System Or Breast Disease, Endocrine System Disease, Psychiatric Disorder, Nervous System Disease, Genetic, Familial Or Congenital Disease	AKT2 HTR2C	AKT2 HTR2C
Intellectual disability, autosomal dominant 49	0.02	2	Psychiatric Disorder, Nervous System Disease, Genetic, Familial Or Congenital Disease	THRA CES1	THRA CES1
Rolandic epilepsy - speech dyspraxia	0.02	2	Psychiatric Disorder, Nervous System Disease, Genetic, Familial Or Congenital Disease	SLC6A3 SLC6A4	SLC6A3 SLC6A4
Language impairment	0.02	2	Psychiatric Disorder, Nervous System Disease, Genetic, Familial Or Congenital Disease	CHRNA7 SLC6A3	CHRNA7 SLC6A3
Otopalatodigital syndrome type 1	0.02	2	Musculoskeletal Or Connective Tissue Disease, Psychiatric Disorder, Nervous System Disease, Genetic, Familial Or Congenital Disease	ROCK1 HDAC8	ROCK1 HDAC8
Intellectual disability-seizures-hypotonia-ophthalmologic-skeletal anomalies syndrome	0.02	2	Endocrine System Disease, Musculoskeletal Or Connective Tissue Disease, Psychiatric Disorder, Nervous System Disease, Nutritional Or Metabolic Disease, Genetic, Familial Or Congenital Disease	CHRNA3 THRA	CHRNA3 THRA
Prominent glabella - microcephaly - hypogenitalism	0.02	2	Psychiatric Disorder, Nervous System Disease, Genetic, Familial Or Congenital Disease	CHRNA3 KCNJ1	CHRNA3 KCNJ1
Specific language impairment	0.02	2	Psychiatric Disorder, Nervous System Disease, Genetic, Familial Or Congenital Disease	CHRNA7 SLC6A3	CHRNA7 SLC6A3
Intellectual disability-seizures-macrocephaly-obesity syndrome	0.02	2	Endocrine System Disease, Psychiatric Disorder, Nervous System Disease, Nutritional Or Metabolic Disease, Genetic, Familial Or Congenital Disease	THRA CES1	THRA CES1
X-linked intellectual disability - cubitus valgus - dysmorphism	0.02	2	Psychiatric Disorder, Nervous System Disease, Genetic, Familial Or Congenital Disease	THRA CES1	THRA CES1
Microphthalmia with linear skin defects syndrome	0.02	2	Disease Of Visual System, Integumentary System Disease, Psychiatric Disorder, Nervous System Disease, Genetic, Familial Or Congenital Disease	NEK1 NOS3	NEK1 NOS3
Williams syndrome	0.02	2	Urinary System Disease, Disease Of Visual System, Psychiatric Disorder, Nervous System Disease, Cardiovascular Disease, Respiratory Or Thoracic Disease, Genetic, Familial Or Congenital Disease	CACNA2D1 CES1	CACNA2D1 CES1
Hennekam-beemer syndrome	0.02	2	Psychiatric Disorder, Nervous System Disease, Genetic, Familial Or Congenital Disease	HRH4 TACR1	HRH4 TACR1
Spondylocostal dysostosis - anal and genitourinary malformations	0.02	1	Urinary System Disease, Reproductive System Or Breast Disease, Musculoskeletal Or Connective Tissue Disease, Psychiatric Disorder, Nervous System Disease, Genetic, Familial Or Congenital Disease	KISS1R	KISS1R
3-methylglutaconic aciduria type 9	0.02	1	Psychiatric Disorder, Nervous System Disease, Nutritional Or Metabolic Disease, Genetic, Familial Or Congenital Disease	CHRNA3	CHRNA3
Wernicke encephalopathy	0.02	1	Psychiatric Disorder, Nervous System Disease	JAK2	JAK2
X-linked dominant chondrodysplasia, chassaing-lacombe type	0.02	1	Psychiatric Disorder, Nervous System Disease, Genetic, Familial Or Congenital Disease	HDAC6	HDAC6
Intellectual disability-developmental delay-contractures syndrome	0.02	1	Musculoskeletal Or Connective Tissue Disease, Psychiatric Disorder, Nervous System Disease, Genetic, Familial Or Congenital Disease	CHRNA3	CHRNA3
Ataxia-intellectual disability-oculomotor apraxia-cerebellar cysts syndrome	0.02	1	Disease Of Visual System, Psychiatric Disorder, Nervous System Disease, Genetic, Familial Or Congenital Disease	NEK1	NEK1
Cln10 disease	0.03	3	Disease Of Visual System, Musculoskeletal Or Connective Tissue Disease, Psychiatric Disorder, Nervous System Disease, Nutritional Or Metabolic Disease, Genetic, Familial Or Congenital Disease	JAK1 CARM1 ROCK2	JAK1 CARM1 ROCK2
Bullous dystrophy, macular type	0.03	3	Integumentary System Disease, Psychiatric Disorder, Nervous System Disease, Genetic, Familial Or Congenital Disease	HDAC2 NOS3 JAK1	HDAC2 NOS3 JAK1
Hennekam syndrome	0.03	3	Hematologic Disease, Disease Of Visual System, Integumentary System Disease, Immune System Disease, Psychiatric Disorder, Nervous System Disease, Cardiovascular Disease, Genetic, Familial Or Congenital Disease	PLAU JAK1 COMT	PLAU JAK1 COMT
Congenital neuronal ceroid lipofuscinosis	0.03	3	Disease Of Visual System, Musculoskeletal Or Connective Tissue Disease, Psychiatric Disorder, Nervous System Disease, Nutritional Or Metabolic Disease, Genetic, Familial Or Congenital Disease	JAK1 CARM1 ROCK2	JAK1 CARM1 ROCK2
Other syndrome with lissencephaly as a major feature	0.03	3	Psychiatric Disorder, Nervous System Disease, Genetic, Familial Or Congenital Disease	SIRT1 NOS3 THRB	SIRT1 NOS3 THRB
Polyhydramnios, megalencephaly, and symptomatic epilepsy	0.03	2	Psychiatric Disorder, Nervous System Disease, Genetic, Familial Or Congenital Disease	CHRNA3 DRD2	CHRNA3 DRD2
Borjeson-forssman-lehmann syndrome	0.03	2	Disease Of Visual System, Endocrine System Disease, Psychiatric Disorder, Nervous System Disease, Nutritional Or Metabolic Disease, Genetic, Familial Or Congenital Disease	THRA CES1	THRA CES1
3-phosphoserine phosphatase deficiency	0.03	2	Psychiatric Disorder, Nervous System Disease, Nutritional Or Metabolic Disease, Genetic, Familial Or Congenital Disease	HTR2C SLC6A3	HTR2C SLC6A3
Angelman syndrome	0.03	2	Psychiatric Disorder, Nervous System Disease, Genetic, Familial Or Congenital Disease	DRD3 HDAC1	DRD3 HDAC1
Joubert syndrome with ocular defect	0.03	2	Disease Of Visual System, Musculoskeletal Or Connective Tissue Disease, Psychiatric Disorder, Nervous System Disease, Genetic, Familial Or Congenital Disease	NEK1 CES1	NEK1 CES1
Juvenile huntington disease	0.03	2	Disease Of Visual System, Psychiatric Disorder, Nervous System Disease, Genetic, Familial Or Congenital Disease	DRD2 SLC18A2	DRD2 SLC18A2
Lissencephaly type 1 due to doublecortin gene mutation	0.03	2	Psychiatric Disorder, Nervous System Disease, Genetic, Familial Or Congenital Disease	DRD2 PLAUR	DRD2 PLAUR
Spinocerebellar ataxia 48	0.03	1	Disease Of Visual System, Psychiatric Disorder, Nervous System Disease, Genetic, Familial Or Congenital Disease	CHRNA3	CHRNA3
Dyrk1a-related intellectual disability syndrome	0.03	1	Psychiatric Disorder, Nervous System Disease, Genetic, Familial Or Congenital Disease	SIRT1	SIRT1
Spinocerebellar ataxia type 42	0.03	1	Disease Of Visual System, Psychiatric Disorder, Nervous System Disease, Genetic, Familial Or Congenital Disease	CHRNA3	CHRNA3
Craniofrontonasal dysplasia	0.03	1	Musculoskeletal Or Connective Tissue Disease, Psychiatric Disorder, Nervous System Disease, Genetic, Familial Or Congenital Disease	KISS1R	KISS1R
5p13 microduplication syndrome	0.03	1	Psychiatric Disorder, Nervous System Disease, Genetic, Familial Or Congenital Disease	SIRT1	SIRT1
Cardiocranial syndrome, pfeiffer type	0.03	1	Musculoskeletal Or Connective Tissue Disease, Psychiatric Disorder, Nervous System Disease, Genetic, Familial Or Congenital Disease	THRB	THRB
Microcephaly-thin corpus callosum-intellectual disability syndrome	0.03	1	Psychiatric Disorder, Nervous System Disease, Genetic, Familial Or Congenital Disease	NOS3	NOS3
Spinocerebellar ataxia type 42	0.03	1	Disease Of Visual System, Psychiatric Disorder, Nervous System Disease, Genetic, Familial Or Congenital Disease	CHRNA3	CHRNA3
X-linked intellectual disability, van esch type	0.03	1	Urinary System Disease, Reproductive System Or Breast Disease, Endocrine System Disease, Psychiatric Disorder, Nervous System Disease, Genetic, Familial Or Congenital Disease	MAP2K1	MAP2K1
Slc39a8-cdg	0.03	1	Psychiatric Disorder, Nervous System Disease, Nutritional Or Metabolic Disease, Genetic, Familial Or Congenital Disease	THRB	THRB
Separation anxiety disorder	0.03	1	Psychiatric Disorder, Nervous System Disease	SLC6A4	SLC6A4
Allan-herndon-dudley syndrome	0.03	1	Endocrine System Disease, Psychiatric Disorder, Nervous System Disease, Genetic, Familial Or Congenital Disease	THRB	THRB
X-linked intellectual disability - cerebellar hypoplasia	0.03	1	Psychiatric Disorder, Nervous System Disease, Genetic, Familial Or Congenital Disease	SIRT1	SIRT1
Dyskeratosis congenita	0.04	3	Hematologic Disease, Disease Of Visual System, Integumentary System Disease, Cell Proliferation Disorder, Immune System Disease, Psychiatric Disorder, Nervous System Disease, Genetic, Familial Or Congenital Disease	SIRT1 ROCK1 JAK1	SIRT1 ROCK1 JAK1
Hyperphosphatasia-intellectual disability syndrome	0.04	2	Endocrine System Disease, Musculoskeletal Or Connective Tissue Disease, Psychiatric Disorder, Nervous System Disease, Nutritional Or Metabolic Disease, Genetic, Familial Or Congenital Disease	JAK1 PLAU	JAK1 PLAU
Cln4a disease	0.04	2	Disease Of Visual System, Musculoskeletal Or Connective Tissue Disease, Psychiatric Disorder, Nervous System Disease, Nutritional Or Metabolic Disease, Genetic, Familial Or Congenital Disease	PLAUR ROCK2	PLAUR ROCK2
Otopalatodigital syndrome	0.04	2	Musculoskeletal Or Connective Tissue Disease, Psychiatric Disorder, Nervous System Disease, Genetic, Familial Or Congenital Disease	ROCK1 HDAC8	ROCK1 HDAC8
Marden-walker syndrome	0.04	2	Musculoskeletal Or Connective Tissue Disease, Psychiatric Disorder, Nervous System Disease, Genetic, Familial Or Congenital Disease	NOS1 NOS3	NOS1 NOS3
Lissencephaly due to tuba1a mutation	0.04	2	Psychiatric Disorder, Nervous System Disease, Genetic, Familial Or Congenital Disease	DRD2 PLAUR	DRD2 PLAUR
Cog8-cdg	0.04	2	Psychiatric Disorder, Nervous System Disease, Nutritional Or Metabolic Disease, Genetic, Familial Or Congenital Disease	PLAU PLAUR	PLAU PLAUR
Lissencephaly with cerebellar hypoplasia	0.04	2	Psychiatric Disorder, Nervous System Disease, Genetic, Familial Or Congenital Disease	MAP2K1 JAK2	MAP2K1 JAK2
Bonnemann-meinecke-reich syndrome	0.04	2	Psychiatric Disorder, Nervous System Disease, Genetic, Familial Or Congenital Disease	THRB ROCK2	THRB ROCK2
Sandhoff disease, juvenile form	0.04	1	Disease Of Visual System, Psychiatric Disorder, Nervous System Disease, Nutritional Or Metabolic Disease, Genetic, Familial Or Congenital Disease	CHRNA3	CHRNA3
Mowat-wilson syndrome	0.04	1	Psychiatric Disorder, Nervous System Disease, Genetic, Familial Or Congenital Disease	HDAC1	HDAC1
Chime syndrome	0.04	1	Disease Of Visual System, Integumentary System Disease, Endocrine System Disease, Psychiatric Disorder, Nervous System Disease, Cardiovascular Disease, Respiratory Or Thoracic Disease, Nutritional Or Metabolic Disease, Genetic, Familial Or Congenital Disease	MAP2K1	MAP2K1
Pyruvate dehydrogenase e1-beta deficiency	0.04	1	Psychiatric Disorder, Nervous System Disease, Nutritional Or Metabolic Disease, Genetic, Familial Or Congenital Disease	CA5A	CA5A
Sandhoff disease, infantile form	0.04	1	Disease Of Visual System, Psychiatric Disorder, Nervous System Disease, Nutritional Or Metabolic Disease, Genetic, Familial Or Congenital Disease	CHRNA3	CHRNA3
Sandhoff disease, adult form	0.04	1	Disease Of Visual System, Psychiatric Disorder, Nervous System Disease, Nutritional Or Metabolic Disease, Genetic, Familial Or Congenital Disease	CHRNA3	CHRNA3
Skeletal dysplasia - epilepsy - short stature	0.04	1	Musculoskeletal Or Connective Tissue Disease, Psychiatric Disorder, Nervous System Disease, Genetic, Familial Or Congenital Disease	HDAC2	HDAC2
Intellectual disability - craniofacial dysmorphism - cryptorchidism	0.04	1	Psychiatric Disorder, Nervous System Disease, Genetic, Familial Or Congenital Disease	NOS3	NOS3
Wilson-turner syndrome	0.04	1	Endocrine System Disease, Psychiatric Disorder, Nervous System Disease, Nutritional Or Metabolic Disease, Genetic, Familial Or Congenital Disease	HDAC8	HDAC8
Cataract - nephropathy - encephalopathy	0.04	1	Urinary System Disease, Psychiatric Disorder, Nervous System Disease, Genetic, Familial Or Congenital Disease	NOS3	NOS3
Orofaciodigital syndrome type 2	0.04	1	Musculoskeletal Or Connective Tissue Disease, Psychiatric Disorder, Nervous System Disease, Genetic, Familial Or Congenital Disease	NEK1	NEK1
X-linked intellectual disability - macrocephaly - macroorchidism	0.04	1	Psychiatric Disorder, Nervous System Disease, Genetic, Familial Or Congenital Disease	CYP2C9	CYP2C9
Lissencephaly type 3 - metacarpal bone dysplasia	0.04	1	Psychiatric Disorder, Nervous System Disease, Genetic, Familial Or Congenital Disease	DRD2	DRD2
Spinocerebellar ataxia type 21	0.04	1	Disease Of Visual System, Psychiatric Disorder, Nervous System Disease, Genetic, Familial Or Congenital Disease	DRD2	DRD2
Johanson-blizzard syndrome	0.04	1	Integumentary System Disease, Endocrine System Disease, Psychiatric Disorder, Nervous System Disease, Genetic, Familial Or Congenital Disease	KCNJ1	KCNJ1
Cln2 disease	0.05	2	Disease Of Visual System, Musculoskeletal Or Connective Tissue Disease, Psychiatric Disorder, Nervous System Disease, Nutritional Or Metabolic Disease, Genetic, Familial Or Congenital Disease	PLAUR ROCK2	PLAUR ROCK2
Moynahan syndrome	0.05	2	Integumentary System Disease, Psychiatric Disorder, Nervous System Disease, Genetic, Familial Or Congenital Disease	JAK1 NEK1	JAK1 NEK1
Cln1 disease	0.05	2	Disease Of Visual System, Musculoskeletal Or Connective Tissue Disease, Psychiatric Disorder, Nervous System Disease, Nutritional Or Metabolic Disease, Genetic, Familial Or Congenital Disease	PLAUR ROCK2	PLAUR ROCK2
Autosomal dominant cerebellar ataxia type 4	0.05	2	Disease Of Visual System, Psychiatric Disorder, Nervous System Disease, Genetic, Familial Or Congenital Disease	PLAUR CHRNA3	PLAUR CHRNA3
Cln3 disease	0.05	2	Disease Of Visual System, Musculoskeletal Or Connective Tissue Disease, Psychiatric Disorder, Nervous System Disease, Nutritional Or Metabolic Disease, Genetic, Familial Or Congenital Disease	PLAUR ROCK2	PLAUR ROCK2
Congenital unilateral hypoplasia of depressor anguli oris	0.05	2	Urinary System Disease, Immune System Disease, Endocrine System Disease, Musculoskeletal Or Connective Tissue Disease, Psychiatric Disorder, Nervous System Disease, Cardiovascular Disease, Respiratory Or Thoracic Disease, Nutritional Or Metabolic Disease, Genetic, Familial Or Congenital Disease	SIRT1 NOS3	SIRT1 NOS3
Multi-infarct dementia	0.05	1	Psychiatric Disorder, Nervous System Disease, Cardiovascular Disease	NOS2	NOS2
Wiedemann-rautenstrauch syndrome	0.05	1	Disease Of Visual System, Integumentary System Disease, Endocrine System Disease, Psychiatric Disorder, Nervous System Disease, Nutritional Or Metabolic Disease, Genetic, Familial Or Congenital Disease	AKT2	AKT2
Neuroferritinopathy	0.05	1	Psychiatric Disorder, Nervous System Disease, Nutritional Or Metabolic Disease, Genetic, Familial Or Congenital Disease	SLC6A3	SLC6A3
Gómez-lópez-hernández syndrome	0.05	1	Psychiatric Disorder, Nervous System Disease, Genetic, Familial Or Congenital Disease	THRB	THRB
