# Supplementary material for: Unraveling the Catha edulis Extract Effects on the Cellular and Molecular Signaling in SKOV3 Cells
Source: Front Pharmacol. 2021 May 10;12:666885. doi: 10.3389/fphar.2021.666885 (PMC8141790; doi:10.3389/fphar.2021.666885)
Supplement: Supplementary file 15 [file Table8.xlsx]

## Sheet: Sheet1
Ingenuity Canonical Pathways	-log(p-value)	Ratio	Molecules
CREB Signaling in Neurons	29.5	0.0581	ADORA2A,ADORA2B,ADRA1A,ADRA1B,ADRA2A,ADRA2B,ADRA2C,ADRB1,ADRB2,CACNA2D1,CNR1,CNR2,DRD2,DRD3,GRIN2B,HRH4,HTR1A,HTR1D,HTR2A,HTR2B,HTR2C,HTR4,KISS1R,NMUR2,OPRD1,OPRK1,OPRL1,OPRM1,S1PR1,S1PR3,S1PR4,S1PR5,TAAR1,TACR1
G-Protein Coupled Receptor Signaling	29.3	0.0993	ADORA2A,ADORA2B,ADRA1A,ADRA1B,ADRA2A,ADRA2B,ADRA2C,ADRB1,ADRB2,CNR1,CNR2,DRD2,DRD3,FYN,HTR1A,HTR1D,HTR2A,HTR2B,HTR2C,HTR4,OPRD1,OPRK1,OPRL1,OPRM1,S1PR1,S1PR3,TAAR1
Breast Cancer Regulation by Stathmin1	28.3	0.0569	ADORA2A,ADORA2B,ADRA1A,ADRA1B,ADRA2A,ADRA2B,ADRA2C,ADRB1,ADRB2,CNR1,CNR2,DRD2,DRD3,HRH4,HTR1A,HTR1D,HTR2A,HTR2B,HTR2C,HTR4,KISS1R,NMUR2,OPRD1,OPRK1,OPRL1,OPRM1,RPS6KA3,S1PR1,S1PR3,S1PR4,S1PR5,TAAR1,TACR1
cAMP-mediated signaling	22	0.0929	ADORA2A,ADORA2B,ADRA2A,ADRA2B,ADRA2C,ADRB1,ADRB2,CNR1,CNR2,DRD2,DRD3,HTR1A,HTR1D,HTR4,OPRD1,OPRK1,OPRL1,OPRM1,S1PR1,S1PR3,TAAR1
Gαi Signaling	17.4	0.12	ADRA2A,ADRA2B,ADRA2C,CNR1,CNR2,DRD2,DRD3,HTR1A,HTR1D,OPRD1,OPRK1,OPRL1,OPRM1,S1PR1,S1PR3
Serotonin Receptor Signaling	16.9	0.262	HTR1A,HTR1D,HTR2A,HTR2B,HTR2C,HTR3A,HTR4,MAOA,MAOB,SLC18A2,SLC6A4
Superpathway of Melatonin Degradation	10	0.14	CYP2A6 (includes others),CYP2C19,CYP2C9,CYP2D6,CYP3A4,MAOA,MAOB,UGT2B7
Opioid Signaling Pathway	8.22	0.0451	CACNA2D1,FYN,GRIN2B,LCK,NOS1,OPRD1,OPRK1,OPRL1,OPRM1,RPS6KA3,SIGMAR1
Estrogen Biosynthesis	7.81	0.15	CYP2A6 (includes others),CYP2C19,CYP2C9,CYP2D6,CYP3A4,HSD17B3
Bupropion Degradation	7.34	0.208	CYP2A6 (includes others),CYP2C19,CYP2C9,CYP2D6,CYP3A4
Xenobiotic Metabolism PXR Signaling Pathway	7.27	0.0511	CES1,CES2,CYP2C19,CYP2C9,CYP3A4,MAOA,MAOB,NOS2,UGT2B7
Nicotine Degradation III	7.26	0.122	CYP2A6 (includes others),CYP2C19,CYP2C9,CYP2D6,CYP3A4,UGT2B7
Melatonin Degradation I	7.1	0.115	CYP2A6 (includes others),CYP2C19,CYP2C9,CYP2D6,CYP3A4,UGT2B7
Nicotine Degradation II	7	0.111	CYP2A6 (includes others),CYP2C19,CYP2C9,CYP2D6,CYP3A4,UGT2B7
Acetone Degradation I (to Methylglyoxal)	6.82	0.167	CYP2A6 (includes others),CYP2C19,CYP2C9,CYP2D6,CYP3A4
AMPK Signaling	6.58	0.0425	ADRA1A,ADRA1B,ADRA2A,ADRA2B,ADRA2C,ADRB1,ADRB2,CHRNA4,CHRNA7
Gαs Signaling	6.51	0.066	ADORA2A,ADORA2B,ADRB1,ADRB2,CNR1,HTR4,TAAR1
Dopamine Receptor Signaling	6.11	0.0789	DRD2,DRD3,MAOA,MAOB,SLC18A2,SLC6A3
Xenobiotic Metabolism Signaling	5.72	0.0335	CES1,CES2,CYP2C19,CYP2C9,CYP3A4,MAOA,MAOB,NOS2,UGT2B7
PXR/RXR Activation	5.18	0.0794	CES2,CYP2A6 (includes others),CYP2C19,CYP2C9,CYP3A4
LPS/IL-1 Mediated Inhibition of RXR Function	4.53	0.0332	CES2,CYP2A6 (includes others),CYP2C19,CYP2C9,CYP3A4,MAOA,MAOB
Cardiac Hypertrophy Signaling	4.23	0.0298	ADRA1A,ADRA1B,ADRA2A,ADRA2B,ADRA2C,ADRB1,ADRB2
Melatonin Degradation II	3.99	0.5	MAOA,MAOB
Reelin Signaling in Neurons	3.81	0.0413	CNR1,CNR2,FYN,GRIN2B,LCK
Citrulline-Nitric Oxide Cycle	3.76	0.4	NOS1,NOS2
Noradrenaline and Adrenaline Degradation	3.58	0.1	MAOA,MAOB,PNMT
Gαq Signaling	3.35	0.0329	ADRA1A,ADRA1B,HTR2A,HTR2B,HTR2C
Ceramide Signaling	3.29	0.0455	S1PR1,S1PR3,S1PR4,S1PR5
Xenobiotic Metabolism CAR Signaling Pathway	3.12	0.0292	CYP2C19,CYP2C9,CYP3A4,NOS2,UGT2B7
Cardiac Hypertrophy Signaling (Enhanced)	3.01	0.0165	ADRA1A,ADRA1B,ADRA2A,ADRA2B,ADRA2C,ADRB1,ADRB2,CXCL8
Androgen Biosynthesis	2.88	0.154	EBP,HSD17B3
Sphingosine-1-phosphate Signaling	2.87	0.0351	S1PR1,S1PR3,S1PR4,S1PR5
Gap Junction Signaling	2.87	0.0258	ADRB1,DRD2,HTR2A,HTR2B,HTR2C
Role of Tissue Factor in Cancer	2.86	0.0348	CXCL8,FYN,LCK,RPS6KA3
Calcium Signaling	2.83	0.0253	CACNA2D1,CHRNA4,CHRNA7,GRIN2B,HTR3A
Phenylalanine Degradation IV (Mammalian, via Side Chain)	2.82	0.143	MAOA,MAOB
Serotonin Degradation	2.8	0.0545	MAOA,MAOB,UGT2B7
Superpathway of Citrulline Metabolism	2.76	0.133	NOS1,NOS2
Endocannabinoid Neuronal Synapse Pathway	2.7	0.0315	CACNA2D1,CNR1,CNR2,GRIN2B
Putrescine Degradation III	2.65	0.118	MAOA,MAOB
Human Embryonic Stem Cell Pluripotency	2.64	0.0303	S1PR1,S1PR3,S1PR4,S1PR5
Tryptophan Degradation X (Mammalian, via Tryptamine)	2.55	0.105	MAOA,MAOB
Corticotropin Releasing Hormone Signaling	2.53	0.0284	CACNA2D1,CNR1,NOS1,NOS2
Endocannabinoid Cancer Inhibition Pathway	2.52	0.0282	CNR1,CNR2,NOS1,NOS2
Dopamine Degradation	2.38	0.087	MAOA,MAOB
Dopamine-DARPP32 Feedback in cAMP Signaling	2.35	0.0252	DRD2,DRD3,GRIN2B,NOS1
Putrescine Biosynthesis III	2.08	0.5	ODC1
S-methyl-5'-thioadenosine Degradation II	2.08	0.5	MTAP
Xanthine and Xanthosine Salvage	2.08	0.5	PNP
Antiproliferative Role of TOB in T Cell Signaling	1.96	0.0526	DPP7,PABPC1
Retinol Biosynthesis	1.91	0.05	CES1,CES2
nNOS Signaling in Skeletal Muscle Cells	1.91	0.05	CACNA2D1,NOS1
Adenine and Adenosine Salvage I	1.9	0.333	PNP
Guanine and Guanosine Salvage I	1.9	0.333	PNP
Oxidized GTP and dGTP Detoxification	1.9	0.333	NUDT1
Triacylglycerol Degradation	1.89	0.0488	CES1,CES2
Role of IL-17F in Allergic Inflammatory Airway Diseases	1.87	0.0476	CXCL8,RPS6KA3
nNOS Signaling in Neurons	1.8	0.0435	GRIN2B,NOS1
Catecholamine Biosynthesis	1.78	0.25	PNMT
Glutathione Redox Reactions II	1.78	0.25	GSR
Phenylethylamine Degradation I	1.78	0.25	AOC3
Myc Mediated Apoptosis Signaling	1.73	0.04	ADRB1,ADRB2
Arsenate Detoxification I (Glutaredoxin)	1.68	0.2	PNP
Role of IL-17A in Arthritis	1.65	0.0364	CXCL8,NOS2
Cell Cycle Control of Chromosomal Replication	1.64	0.0357	CDC7,CDK9
PKCθ Signaling in T Lymphocytes	1.6	0.02	CACNA2D1,FYN,LCK
Adenine and Adenosine Salvage III	1.54	0.143	PNP
Purine Ribonucleosides Degradation to Ribose-1-phosphate	1.54	0.143	PNP
Mitotic Roles of Polo-Like Kinase	1.54	0.0317	CDC7,KIF11
Mitochondrial Dysfunction	1.49	0.0182	GSR,MAOA,MAOB
Mineralocorticoid Biosynthesis	1.48	0.125	EBP
GPCR-Mediated Integration of Enteroendocrine Signaling Exemplified by an L Cell	1.44	0.0278	ADRB1,ADRB2
Tumor Microenvironment Pathway	1.43	0.0171	CXCL8,NOS2,PLAU
Glucocorticoid Biosynthesis	1.43	0.111	EBP
Role of MAPK Signaling in Inhibiting the Pathogenesis of Influenza	1.42	0.0274	CXCL8,RPS6KA3
Synaptogenesis Signaling Pathway	1.4	0.013	CACNA2D1,FYN,GRIN2B,LCK
IL-15 Signaling	1.4	0.0267	CXCL8,LCK
Synaptic Long Term Depression	1.38	0.0164	CACNA2D1,NOS1,NOS2
Glycogen Degradation II	1.35	0.0909	MTAP
γ-glutamyl Cycle	1.35	0.0909	ANPEP
Role of Hypercytokinemia/hyperchemokinemia in the Pathogenesis of Influenza	1.35	0.025	CXCL8,S1PR1
Sertoli Cell-Sertoli Cell Junction Signaling	1.34	0.0158	ILK,NOS1,NOS2
CTLA4 Signaling in Cytotoxic T Lymphocytes	1.28	0.0227	FYN,LCK
HIF1α Signaling	1.28	0.0149	ADRA1B,KDM1A,NOS2
Bile Acid Biosynthesis, Neutral Pathway	1.27	0.0769	CYP3A4
Cholesterol Biosynthesis I	1.27	0.0769	EBP
Cholesterol Biosynthesis II (via 24,25-dihydrolanosterol)	1.27	0.0769	EBP
Cholesterol Biosynthesis III (via Desmosterol)	1.27	0.0769	EBP
Glycogen Degradation III	1.27	0.0769	MTAP
Guanosine Nucleotides Degradation III	1.27	0.0769	PNP
α-Adrenergic Signaling	1.24	0.0215	ADRA1A,ADRA2A
Role of IL-17A in Psoriasis	1.24	0.0714	CXCL8
Urate Biosynthesis/Inosine 5'-phosphate Degradation	1.24	0.0714	PNP
Osteoarthritis Pathway	1.21	0.0139	CXCL8,NOS2,S1PR3
Systemic Lupus Erythematosus In T Cell Signaling Pathway	1.21	0.0139	NOS1,NOS2,S1PR3
Amyotrophic Lateral Sclerosis Signaling	1.21	0.0208	GRIN2B,NOS1
Adenosine Nucleotides Degradation II	1.19	0.0625	PNP
Neuropathic Pain Signaling In Dorsal Horn Neurons	1.18	0.02	GRIN2B,TACR1
T Cell Receptor Signaling	1.14	0.019	FYN,LCK
Purine Nucleotides Degradation II (Aerobic)	1.12	0.0526	PNP
Insulin Secretion Signaling Pathway	1.1	0.0126	FYN,LCK,PABPC1
Methionine Degradation I (to Homocysteine)	1.09	0.05	AHCY
Endocannabinoid Developing Neuron Pathway	1.08	0.0174	CNR1,CNR2
CD28 Signaling in T Helper Cells	1.07	0.0172	FYN,LCK
IL-15 Production	1.06	0.0169	FYN,LCK
Cysteine Biosynthesis III (mammalia)	1.05	0.0455	AHCY
Glutathione Redox Reactions I	1.05	0.0455	GSR
Polyamine Regulation in Colon Cancer	1.04	0.0435	ODC1
Phospholipase C Signaling	1.04	0.0118	FYN,LCK,RPS6KA3
Systemic Lupus Erythematosus In B Cell Signaling Pathway	1	0.0113	CXCL8,FYN,LCK
Glutathione-mediated Detoxification	1	0.04	ANPEP
IL-17A Signaling in Gastric Cells	0.985	0.0385	CXCL8
Superpathway of Cholesterol Biosynthesis	0.955	0.0357	EBP
G Protein Signaling Mediated by Tubby	0.927	0.0333	LCK
Thyroid Hormone Metabolism II (via Conjugation and/or Degradation)	0.913	0.0323	UGT2B7
Neuroinflammation Signaling Pathway	0.91	0.0103	CXCL8,GRIN2B,NOS2
Glucocorticoid Receptor Signaling	0.907	0.00879	ADRB2,CXCL8,NOS2,PLAU
Airway Inflammation in Asthma	0.9	0.0312	CXCL8
Inhibition of Angiogenesis by TSP1	0.9	0.0312	FYN
Circadian Rhythm Signaling	0.888	0.0303	GRIN2B
eNOS Signaling	0.875	0.0132	CHRNA4,CHRNA7
Coagulation System	0.864	0.0286	PLAU
Superpathway of Methionine Degradation	0.864	0.0286	AHCY
Granulocyte Adhesion and Diapedesis	0.848	0.0127	CXCL8,HRH4
Tec Kinase Signaling	0.802	0.0118	FYN,LCK
BAG2 Signaling Pathway	0.791	0.0238	CHRNA7
Hematopoiesis from Pluripotent Stem Cells	0.791	0.0238	CXCL8
MIF Regulation of Innate Immunity	0.791	0.0238	NOS2
Oncostatin M Signaling	0.782	0.0233	PLAU
Agranulocyte Adhesion and Diapedesis	0.774	0.0114	AOC3,CXCL8
Role of NFAT in Regulation of the Immune Response	0.774	0.0114	FYN,LCK
Primary Immunodeficiency Signaling	0.773	0.0227	LCK
iNOS Signaling	0.773	0.0227	NOS2
IL-17 Signaling	0.763	0.0112	CXCL8,NOS2
PPARα/RXRα Activation	0.763	0.0112	CYP2C19,CYP2C9
Hepatic Cholestasis	0.759	0.0111	CXCL8,SLC22A6
Endothelin-1 Signaling	0.748	0.0109	NOS1,NOS2
Ephrin A Signaling	0.747	0.0213	FYN
ILK Signaling	0.741	0.0108	ILK,NOS2
Ephrin Receptor Signaling	0.734	0.0107	FYN,GRIN2B
Cell Cycle: G2/M DNA Damage Checkpoint Regulation	0.73	0.0204	CHEK1
HER-2 Signaling in Breast Cancer	0.723	0.0105	FYN,LCK
Natural Killer Cell Signaling	0.72	0.0105	FYN,LCK
Role of Cytokines in Mediating Communication between Immune Cells	0.707	0.0192	CXCL8
UVB-Induced MAPK Signaling	0.707	0.0192	RPS6KA3
CNTF Signaling	0.678	0.0179	RPS6KA3
Glutamate Receptor Signaling	0.678	0.0179	GRIN2B
Integrin Signaling	0.674	0.00976	FYN,ILK
Role of CHK Proteins in Cell Cycle Checkpoint Control	0.672	0.0175	CHEK1
Semaphorin Signaling in Neurons	0.672	0.0175	FYN
MSP-RON Signaling Pathway	0.665	0.0172	NOS2
Heparan Sulfate Biosynthesis (Late Stages)	0.658	0.0169	CES2
Calcium-induced T Lymphocyte Apoptosis	0.652	0.0167	LCK
Endometrial Cancer Signaling	0.652	0.0167	ILK
Sperm Motility	0.649	0.00939	FYN,LCK
IL-2 Signaling	0.646	0.0164	LCK
Molecular Mechanisms of Cancer	0.643	0.00763	CDK9,CHEK1,FYN
Netrin Signaling	0.621	0.0154	CACNA2D1
Nur77 Signaling in T Lymphocytes	0.621	0.0154	RPS6KA3
Heparan Sulfate Biosynthesis	0.616	0.0152	CES2
TREM1 Signaling	0.594	0.0143	CXCL8
Glioma Invasiveness Signaling	0.588	0.0141	PLAU
Growth Hormone Signaling	0.588	0.0141	RPS6KA3
Small Cell Lung Cancer Signaling	0.588	0.0141	NOS1
ERK5 Signaling	0.583	0.0139	RPS6KA3
Caveolar-mediated Endocytosis Signaling	0.578	0.0137	FYN
IL-7 Signaling Pathway	0.578	0.0137	FYN
Antiproliferative Role of Somatostatin Receptor 2	0.573	0.0135	NOS1
Estrogen-Dependent Breast Cancer Signaling	0.573	0.0135	HSD17B3
FcγRIIB Signaling in B Lymphocytes	0.568	0.0133	CACNA2D1
NF-κB Activation by Viruses	0.563	0.0132	LCK
Thyroid Cancer Signaling	0.558	0.013	CXCL8
FLT3 Signaling in Hematopoietic Progenitor Cells	0.549	0.0127	RPS6KA3
Role of BRCA1 in DNA Damage Response	0.544	0.0125	CHEK1
Prolactin Signaling	0.54	0.0123	FYN
TR/RXR Activation	0.526	0.0119	ADRB1
Communication between Innate and Adaptive Immune Cells	0.514	0.0115	CXCL8
Regulation of IL-2 Expression in Activated and Anergic T Lymphocytes	0.505	0.0112	FYN
Senescence Pathway	0.501	0.00735	CHEK1,CXCL8
CCR5 Signaling in Macrophages	0.494	0.0109	CACNA2D1
Fcγ Receptor-mediated Phagocytosis in Macrophages and Monocytes	0.49	0.0108	FYN
GABA Receptor Signaling	0.486	0.0106	CACNA2D1
Melanocyte Development and Pigmentation Signaling	0.486	0.0106	RPS6KA3
Nitric Oxide Signaling in the Cardiovascular System	0.486	0.0106	ADRB1
Sirtuin Signaling Pathway	0.478	0.00707	CXCL8,NOS2
ATM Signaling	0.478	0.0104	CHEK1
Bladder Cancer Signaling	0.478	0.0104	CXCL8
Salvage Pathways of Pyrimidine Ribonucleotides	0.478	0.0104	UPP1
UVA-Induced MAPK Signaling	0.475	0.0103	RPS6KA3
p53 Signaling	0.471	0.0102	CHEK1
SAPK/JNK Signaling	0.461	0.0099	LCK
Sumoylation Pathway	0.461	0.0099	KDM1A
Virus Entry via Endocytic Pathways	0.457	0.0098	FYN
FAK Signaling	0.454	0.00971	FYN
PD-1, PD-L1 cancer immunotherapy pathway	0.454	0.00971	LCK
iCOS-iCOSL Signaling in T Helper Cells	0.444	0.00943	LCK
Role of Macrophages, Fibroblasts and Endothelial Cells in Rheumatoid Arthritis	0.442	0.00662	CXCL8,NOS2
Role of MAPK Signaling in Promoting the Pathogenesis of Influenza	0.441	0.00935	RPS6KA3
Type I Diabetes Mellitus Signaling	0.441	0.00935	NOS2
Neuroprotective Role of THOP1 in Alzheimer's Disease	0.434	0.00917	DPP4
MSP-RON Signaling In Macrophages Pathway	0.431	0.00909	NOS2
GPCR-Mediated Nutrient Sensing in Enteroendocrine Cells	0.428	0.00901	CACNA2D1
Airway Pathology in Chronic Obstructive Pulmonary Disease	0.422	0.00885	CXCL8
NGF Signaling	0.422	0.00885	RPS6KA3
Role of PKR in Interferon Induction and Antiviral Response	0.416	0.0087	METAP2
Fc Epsilon RI Signaling	0.41	0.00855	FYN
p38 MAPK Signaling	0.407	0.00847	RPS6KA3
LXR/RXR Activation	0.399	0.00826	NOS2
G Beta Gamma Signaling	0.396	0.0082	CACNA2D1
GP6 Signaling Pathway	0.396	0.0082	FYN
Atherosclerosis Signaling	0.393	0.00813	CXCL8
Ferroptosis Signaling Pathway	0.393	0.00813	DPP4
IL-6 Signaling	0.385	0.00794	CXCL8
Synaptic Long Term Potentiation	0.385	0.00794	GRIN2B
White Adipose Tissue Browning Pathway	0.38	0.00781	CACNA2D1
IL-12 Signaling and Production in Macrophages	0.373	0.00763	NOS2
Adipogenesis pathway	0.37	0.00758	KDM1A
MSP-RON Signaling In Cancer Cells Pathway	0.368	0.00752	RPS6KA3
Semaphorin Neuronal Repulsive Signaling Pathway	0.368	0.00752	FYN
Th2 Pathway	0.368	0.00752	S1PR1
PI3K Signaling in B Lymphocytes	0.365	0.00746	FYN
Androgen Signaling	0.363	0.00741	CACNA2D1
Insulin Receptor Signaling	0.363	0.00741	FYN
PTEN Signaling	0.36	0.00735	ILK
Aryl Hydrocarbon Receptor Signaling	0.358	0.0073	CHEK1
D-myo-inositol (1,4,5,6)-Tetrakisphosphate Biosynthesis	0.358	0.0073	NUDT1
D-myo-inositol (3,4,5,6)-tetrakisphosphate Biosynthesis	0.358	0.0073	NUDT1
Hereditary Breast Cancer Signaling	0.358	0.0073	CHEK1
Xenobiotic Metabolism General Signaling Pathway	0.356	0.00725	UGT2B7
Type II Diabetes Mellitus Signaling	0.351	0.00714	CACNA2D1
Cardiac β-adrenergic Signaling	0.349	0.00709	ADRB1
Phagosome Maturation	0.349	0.00709	NOS1
Role of Pattern Recognition Receptors in Recognition of Bacteria and Viruses	0.342	0.00694	CXCL8
Coronavirus Pathogenesis Pathway	0.338	0.00685	CXCL8
Hepatic Fibrosis Signaling Pathway	0.335	0.00539	CNR1,CXCL8
Relaxin Signaling	0.334	0.00676	NOS2
3-phosphoinositide Degradation	0.327	0.00662	NUDT1
D-myo-inositol-5-phosphate Metabolism	0.325	0.00658	NUDT1
Gustation Pathway	0.325	0.00658	CACNA2D1
Aldosterone Signaling in Epithelial Cells	0.321	0.00649	AHCY
HOTAIR Regulatory Pathway	0.317	0.00641	KDM1A
HMGB1 Signaling	0.315	0.00637	CXCL8
3-phosphoinositide Biosynthesis	0.308	0.00621	NUDT1
Regulation of eIF4 and p70S6K Signaling	0.306	0.00617	PABPC1
Erythropoietin Signaling Pathway	0.302	0.0061	CXCL8
Germ Cell-Sertoli Cell Junction Signaling	0.298	0.00602	ILK
Th1 and Th2 Activation Pathway	0.296	0.00599	S1PR1
GNRH Signaling	0.291	0.00588	CACNA2D1
Wnt/β-catenin Signaling	0.291	0.00588	ILK
NF-κB Signaling	0.281	0.00568	LCK
Hepatic Fibrosis / Hepatic Stellate Cell Activation	0.271	0.00549	CXCL8
PI3K/AKT Signaling	0.271	0.00549	ILK
NRF2-mediated Oxidative Stress Response	0.265	0.00538	GSR
Production of Nitric Oxide and Reactive Oxygen Species in Macrophages	0.265	0.00538	NOS2
Superpathway of Inositol Phosphate Compounds	0.254	0.00518	NUDT1
IL-8 Signaling	0.25	0.0051	CXCL8
ERK/MAPK Signaling	0.243	0.00498	FYN
mTOR Signaling	0.241	0.00495	RPS6KA3
Role of NFAT in Cardiac Hypertrophy	0.23	0.00474	CACNA2D1
EIF2 Signaling	0.228	0.00472	PABPC1
Systemic Lupus Erythematosus Signaling	0.22	0.00457	LCK
Huntington's Disease Signaling	0.2	0.00424	GRIN2B
Axonal Guidance Signaling	0	0.0021	FYN
Colorectal Cancer Metastasis Signaling	0	0.00407	NOS2
